# Supplementary material for: Biochemical and structural insights into a 5’ to 3’ RNA ligase reveal a potential role in tRNA ligation
Source: bioRxiv. 2024 Apr 24:2024.04.24.590974. Preprint. [Version 1] doi: 10.1101/2024.04.24.590974 (PMC11071452; doi:10.1101/2024.04.24.590974)
Supplement: Supplement 2 [file media-2.csv]

	baseMean	log2FoldChange	lfcSE	stat	pvalue	padj
tRNA-Lys-CTT-1-1	6464.723041	8.384993074	0.723141336	11.59523409	4.36E-31	1.38E-27
XM_011522507	1499.734856	8.908501042	0.840199901	10.60283515	2.89E-26	4.56E-23
tRNA-Lys-CTT-4-1	1446.682979	8.856625679	0.845354291	10.4768211	1.10E-25	1.16E-22
tRNA-Lys-CTT-1-2	453.203867	7.437862184	0.740383887	10.04595362	9.57E-24	7.56E-21
tRX-Lys-NNN-3-1	312.1916625	8.402846937	0.877992704	9.570520236	1.06E-21	6.72E-19
tRNA-Asn-GTT-chr1-21	1599.542033	9.058286481	0.975741683	9.283488287	1.64E-20	7.41E-18
tRNA-Asn-GTT-2-7	1599.905154	9.058615338	0.975786812	9.283395952	1.64E-20	7.41E-18
tRNA-Arg-TCT-1-1	334.9341692	8.805524445	0.975154155	9.029879431	1.72E-19	6.78E-17
tRNA-Lys-CTT-2-4	400.3022444	8.88313573	1.032629195	8.602444875	7.80E-18	2.74E-15
tRNA-Arg-TCT-3-2	639.2301087	8.862370141	1.038181367	8.536437292	1.38E-17	4.37E-15
tRNA-Ser-GCT-6-1	102.4297111	7.256529075	0.880321445	8.243044757	1.68E-16	4.82E-14
tRNA-Gln-CTG-2-1	128.7945514	7.33392977	0.893548507	8.207645931	2.26E-16	5.94E-14
tRNA-Gly-CCC-2-2	419.7908633	6.691936425	0.818983722	8.171024949	3.06E-16	7.43E-14
tRNA-Lys-CTT-2-2	304.0695376	10.08774304	1.236835002	8.156094405	3.46E-16	7.81E-14
tRNA-Lys-CTT-2-1	204.1161735	8.595787917	1.059628924	8.112073695	4.98E-16	1.00E-13
tRNA-Arg-TCG-1-1	979.7447378	6.366193123	0.785041922	8.109367084	5.09E-16	1.00E-13
XR_109236	423.7656407	6.662289911	0.822825097	8.096848211	5.64E-16	1.05E-13
tRNA-Gln-CTG-3-1	214.1741142	7.199835635	0.9533735	7.551956953	4.29E-14	7.52E-12
tRNA-Glu-TTC-4-2	346.5368065	9.314661419	1.243937058	7.48804882	6.99E-14	1.16E-11
tRNA-Gly-TCC-3-1	327.5761162	7.281903084	0.978999917	7.438103885	1.02E-13	1.61E-11
tRNA-Glu-TTC-1-1	150.5890152	7.209545511	0.970349062	7.429847454	1.09E-13	1.63E-11
tRNA-Lys-TTT-6-1	117.0162372	8.720851378	1.184579936	7.361977955	1.81E-13	2.60E-11
tRNA-Gly-CCC-chr1-137	113.4131183	5.937233099	0.812582768	7.306619499	2.74E-13	3.76E-11
tRNA-Met-CAT-6-1	280.5964627	9.950079996	1.363191885	7.299104481	2.90E-13	3.81E-11
tRNA-Gly-CCC-1-1	116.511166	5.831132676	0.799893263	7.289888467	3.10E-13	3.92E-11
tRNA-Thr-AGT-1-1	748.0453422	8.542018306	1.211775785	7.049173956	1.80E-12	2.19E-10
tRNA-Gly-CCC-1-2	261.3964307	5.929354846	0.84477385	7.018866467	2.24E-12	2.62E-10
tRNA-Asn-GTT-1-1	124.2392255	8.438068443	1.208259378	6.983656487	2.88E-12	3.24E-10
tRNA-Asn-GTT-17-1	92.16164101	7.577953365	1.089806972	6.953482182	3.56E-12	3.88E-10
XM_017025232	195.5778799	7.680324874	1.107886391	6.932411963	4.14E-12	4.36E-10
tRNA-Thr-CGT-1-1	53.0404835	10.0582146	1.480065791	6.795788851	1.08E-11	1.10E-09
LOC100132147	122.1140172	6.844728052	1.031220749	6.637500324	3.19E-11	2.95E-09
tRNA-Thr-TGT-1-1	122.4874061	7.398734892	1.114799932	6.636827542	3.21E-11	2.95E-09
tRNA-Pro-TGG-2-1	479.4606863	7.021976284	1.058176377	6.635922361	3.22E-11	2.95E-09
HES7	362.7923919	7.690115368	1.159239725	6.63375763	3.27E-11	2.95E-09
tRNA-Lys-TTT-1-1	74.78047633	8.765430808	1.338142536	6.550446286	5.74E-11	5.03E-09
LOC100132741	102.9373065	10.05381165	1.53703974	6.541022582	6.11E-11	5.21E-09
tRNA-Glu-TTC-chr1-138	109.3875077	6.685044242	1.027375638	6.506913339	7.67E-11	6.22E-09
tRNA-Glu-TTC-4-1	109.9321891	6.692289558	1.028522652	6.506701184	7.68E-11	6.22E-09
XR_001744179	46.97572863	9.887826392	1.523199496	6.491484809	8.50E-11	6.58E-09
tRNA-Arg-ACG-2-1	148.779418	8.289803989	1.277160812	6.490806726	8.54E-11	6.58E-09
tRNA-Lys-CTT-2-5	95.72939136	6.176036411	0.963351869	6.410987108	1.45E-10	1.09E-08
tRNA-Arg-TCG-3-1	569.7378765	7.175577461	1.120421606	6.404354774	1.51E-10	1.11E-08
tRNA-Asp-GTC-2-1	53.60179916	7.172943315	1.126360743	6.368246906	1.91E-10	1.37E-08
tRNA-Gly-TCC-1-1	189.5918037	6.585683432	1.042918624	6.31466663	2.71E-10	1.90E-08
LINC00891	35.18025359	9.464239961	1.515923353	6.243218	4.29E-10	2.94E-08
tRNA-Arg-TCT-3-1	51.83587112	9.062501962	1.453067557	6.236807034	4.47E-10	2.99E-08
tRNA-Arg-CCT-4-1	1526.695837	6.560482543	1.052367281	6.234023673	4.55E-10	2.99E-08
tRNA-Ile-AAT-8-1	50.96693113	6.330772209	1.019310511	6.210837759	5.27E-10	3.40E-08
tRNA-Ser-GCT-5-1	235.5897359	7.241423728	1.169329919	6.192797782	5.91E-10	3.73E-08
tRNA-Arg-TCT-4-1	129.9975955	7.57629976	1.226821651	6.175551072	6.59E-10	4.08E-08
tRNA-Arg-TCT-2-1	176.404227	7.770008707	1.261334665	6.160148389	7.27E-10	4.41E-08
tRNA-Lys-TTT-4-1	49.42655469	8.988261504	1.462180365	6.147163316	7.89E-10	4.70E-08
tRNA-Arg-CCG-2-1	3776.241905	7.288451669	1.195088693	6.098670092	1.07E-09	6.25E-08
tRNA-Thr-TGT-4-1	59.73891231	7.316707573	1.208888273	6.052426629	1.43E-09	8.19E-08
XM_011524041	60.19802264	8.460116648	1.399611747	6.044616776	1.50E-09	8.41E-08
tRNA-Tyr-GTA-3-1	50.98671711	7.67783081	1.270630815	6.042534715	1.52E-09	8.41E-08
tRNA-Asp-GTC-2-8	45.3133314	8.85838018	1.468332971	6.032950533	1.61E-09	8.77E-08
tRNA-Asn-GTT-6-1	54.39745261	9.134554238	1.524121187	5.993325411	2.06E-09	1.10E-07
KIFC3	28.32971204	9.14679445	1.541582565	5.933379539	2.97E-09	1.56E-07
tRNA-Asn-GTT-9-1	78.21536923	8.779998162	1.49000871	5.892581772	3.80E-09	1.97E-07
SNORA88	55.72709619	7.483063207	1.273556869	5.875719719	4.21E-09	2.14E-07
LINC00324	43.39500426	4.486628694	0.772029877	5.811470292	6.19E-09	3.10E-07
NPAS1	59.89303081	6.256272852	1.079736471	5.794259083	6.86E-09	3.39E-07
XR_001756548	120.5414952	7.578392297	1.317512889	5.752044145	8.82E-09	4.28E-07
tRNA-Arg-TCG-2-1	197.9004407	6.472048354	1.131778311	5.718477101	1.07E-08	5.14E-07
tRNA-Gln-CTG-7-1	17.64631676	8.463186946	1.490225907	5.679130196	1.35E-08	6.38E-07
tRNA-Phe-GAA-1-4	24.80270562	7.994844207	1.412927687	5.658353417	1.53E-08	7.10E-07
tRNA-Lys-TTT-3-5	28.8463864	9.180230399	1.625984316	5.645952614	1.64E-08	7.52E-07
tRNA-Thr-CGT-4-1	44.05253962	6.689926117	1.199465235	5.57742394	2.44E-08	1.10E-06
XR_001750619	38.84718278	7.86584267	1.412561777	5.568494629	2.57E-08	1.14E-06
HERPUD1	25.96833882	9.019858844	1.621188326	5.56373291	2.64E-08	1.16E-06
LINC00434	20.73996871	8.717427477	1.577869557	5.524808713	3.30E-08	1.43E-06
tRNA-Ile-AAT-3-1	55.2212324	7.818562589	1.420411108	5.504436386	3.70E-08	1.58E-06
tRNA-Glu-TTC-3-1	75.66198536	4.777653165	0.868767441	5.499346475	3.81E-08	1.61E-06
XR_001748157	32.89403571	8.396139878	1.537805448	5.45981931	4.77E-08	1.98E-06
tRNA-Asn-GTT-3-1	43.98425974	8.01259878	1.470192997	5.450031931	5.04E-08	2.07E-06
XM_006723231	29.9465154	6.287700155	1.159208678	5.424131372	5.82E-08	2.16E-06
XM_011526997	29.9465154	6.287700155	1.159208678	5.424131372	5.82E-08	2.16E-06
XM_011526999	29.9465154	6.287700155	1.159208678	5.424131372	5.82E-08	2.16E-06
XM_011527002	29.9465154	6.287700155	1.159208678	5.424131372	5.82E-08	2.16E-06
XM_011527006	29.9465154	6.287700155	1.159208678	5.424131372	5.82E-08	2.16E-06
XM_017026841	29.9465154	6.287700155	1.159208678	5.424131372	5.82E-08	2.16E-06
XM_017026842	29.9465154	6.287700155	1.159208678	5.424131372	5.82E-08	2.16E-06
XM_017026843	29.9465154	6.287700155	1.159208678	5.424131372	5.82E-08	2.16E-06
tRNA-Ile-AAT-4-1	69.98339839	7.424569165	1.374252635	5.402623196	6.57E-08	2.41E-06
tRNA-Thr-CGT-2-1	127.4628619	6.82511774	1.267201539	5.385976525	7.21E-08	2.62E-06
tRNA-Arg-TCG-4-1	47.73523162	6.632836803	1.233591906	5.376848513	7.58E-08	2.72E-06
tRNA-Arg-CCT-3-1	953.7237751	5.155096698	0.959487345	5.37276153	7.75E-08	2.75E-06
tRNA-Gln-CTG-4-2	100.2472587	6.598390745	1.236433133	5.336633715	9.47E-08	3.32E-06
tRNA-Pro-CGG-1-3	24.30768789	3.973205843	0.749403931	5.301821461	1.15E-07	3.98E-06
tRNA-Arg-ACG-1-2	82.94168786	6.883545398	1.300466826	5.293134172	1.20E-07	4.13E-06
XM_011521559	33.34441829	8.40770063	1.590799693	5.28520383	1.26E-07	4.25E-06
TOR3A	28.9421373	8.209809554	1.553743241	5.283890759	1.26E-07	4.25E-06
tRNA-Ile-TAT-2-1	57.58822576	7.510448765	1.446476385	5.192237387	2.08E-07	6.91E-06
tRNA-Thr-TGT-3-1	18.46696446	7.565740072	1.462107959	5.174542703	2.28E-07	7.52E-06
tRNA-Glu-CTC-1-7	28.08644952	6.7508441	1.309389977	5.155716951	2.53E-07	8.23E-06
tRNA-Cys-GCA-5-1	48.80439437	4.5955389	0.897786641	5.118742794	3.08E-07	9.91E-06
XM_011527001	29.44322633	7.186912543	1.405669442	5.112804142	3.17E-07	1.00E-05
XM_017026844	29.44322633	7.186912543	1.405669442	5.112804142	3.17E-07	1.00E-05
tRNA-Glu-CTC-1-3	30.1968099	5.972753275	1.193740887	5.003391724	5.63E-07	1.76E-05
tRNA-Gln-CTG-4-1	20.43496283	7.721563204	1.546420662	4.993184191	5.94E-07	1.84E-05
tRNA-Lys-TTT-3-1	24.96060819	8.967592478	1.801594983	4.977585176	6.44E-07	1.97E-05
AJAP1	20.17989141	8.653949937	1.741635497	4.968864009	6.73E-07	2.04E-05
tRNA-Lys-CTT-2-3	29.68659315	7.196856615	1.450063106	4.963133386	6.94E-07	2.07E-05
tRNA-Leu-TAG-3-1	77.79316023	4.801279545	0.967430944	4.962917071	6.94E-07	2.07E-05
tRNA-Gly-TCC-2-1	19.87950061	7.650643318	1.543417701	4.956949318	7.16E-07	2.11E-05
tRNA-Leu-TAG-2-1	83.87926633	4.388893522	0.887636116	4.944473804	7.63E-07	2.23E-05
tRNA-Asn-GTT-4-1	19.44127657	8.616024231	1.761928303	4.890110578	1.01E-06	2.92E-05
tRNA-Lys-TTT-3-2	14.0367869	8.121894275	1.664776685	4.878668923	1.07E-06	3.05E-05
tRNA-Lys-CTT-16-1	22.88671043	6.067384546	1.243829766	4.877986292	1.07E-06	3.05E-05
tRNA-Gln-CTG-6-1	11.54866118	7.856810356	1.620153474	4.849423514	1.24E-06	3.49E-05
tRNA-Met-CAT-4-2	27.29476914	7.383141272	1.542137879	4.787601274	1.69E-06	4.72E-05
SMAD3	35.04438725	6.801807854	1.423058037	4.779712196	1.76E-06	4.86E-05
tRNA-Arg-ACG-1-1	119.971692	4.325362746	0.906721287	4.770333296	1.84E-06	5.05E-05
tRNA-Asn-GTT-5-1	13.01607477	7.048003949	1.489136136	4.732948035	2.21E-06	6.02E-05
tRNA-Tyr-GTA-8-1	16.74290454	4.909409664	1.040245653	4.719471455	2.36E-06	6.38E-05
tRNA-Lys-CTT-chr16-1	11.58884636	7.856573488	1.674369447	4.692258034	2.70E-06	7.17E-05
tRX-Lys-NNN-1-1	11.58884636	7.856573488	1.674369447	4.692258034	2.70E-06	7.17E-05
tRNA-Pro-CGG-2-1	143.3685299	5.90157862	1.267195567	4.65719639	3.21E-06	8.44E-05
tRNA-Glu-CTC-1-1	11.7839279	7.894621747	1.708702553	4.620243431	3.83E-06	0.000100036
AZIN2	32.47828615	6.498962197	1.409285249	4.611530705	4.00E-06	0.000103467
tRNA-Gln-TTG-1-1	39.14635484	6.099000608	1.339645291	4.552698127	5.30E-06	0.000135979
tRNA-Lys-CTT-chr15-5	24.34095782	5.59774324	1.238014178	4.521550189	6.14E-06	0.000156342
tRNA-SeC-TCA-3-1	22.40619561	7.830620619	1.733853967	4.516309197	6.29E-06	0.000158978
tRNA-Lys-TTT-5-1	24.58697914	7.987841346	1.773080534	4.505064034	6.64E-06	0.000166304
XR_926656	139.7208533	4.636991265	1.033934254	4.484802826	7.30E-06	0.000181477
tRNA-Thr-AGT-6-1	32.8052378	5.453018291	1.219043489	4.473194224	7.71E-06	0.000188961
tRNA-Glu-CTC-3-1	8.925691137	7.473522744	1.670868037	4.472838416	7.72E-06	0.000188961
tRNA-Lys-TTT-15-1	13.48521116	8.068004933	1.807059658	4.464714209	8.02E-06	0.000194765
tRNA-Glu-TTC-8-1	17.46626661	7.4708077	1.684966252	4.433802571	9.26E-06	0.000223194
PDE2A	14.78172621	8.202846806	1.889587857	4.341077223	1.42E-05	0.000339212
tRNA-Pro-AGG-2-7	16.54658773	5.99528088	1.382838824	4.335487821	1.45E-05	0.000344268
tRX-Lys-NNN-4-1	12.45461399	6.978969337	1.610091018	4.33451852	1.46E-05	0.000344268
tRNA-Cys-GCA-2-2	19.11708399	6.648107903	1.536354845	4.327195587	1.51E-05	0.000353275
XR_001756534	33.15074242	4.302154065	0.996257301	4.318316221	1.57E-05	0.000362419
XR_952219	33.15074242	4.302154065	0.996257301	4.318316221	1.57E-05	0.000362419
tRNA-Val-TAC-2-1	135.3662045	4.223630125	0.9799744	4.309939242	1.63E-05	0.000373695
tRNA-Cys-GCA-2-1	13.61872906	7.103674557	1.653778369	4.295421133	1.74E-05	0.00039614
tRNA-Thr-CGT-3-1	132.6668906	4.613651292	1.079976731	4.271991386	1.94E-05	0.000437011
GRIN2B	9.017074459	7.481008797	1.755748223	4.260866507	2.04E-05	0.000446585
XM_011520628	9.017074459	7.481008797	1.755748223	4.260866507	2.04E-05	0.000446585
XM_011520629	9.017074459	7.481008797	1.755748223	4.260866507	2.04E-05	0.000446585
XM_017019219	9.017074459	7.481008797	1.755748223	4.260866507	2.04E-05	0.000446585
tRNA-Cys-GCA-2-4	9.828892405	7.609358757	1.796107049	4.236584207	2.27E-05	0.000494272
tRNA-Gln-CTG-1-4	9.947861385	7.653821537	1.811383519	4.225400892	2.39E-05	0.000515913
SMAD6	115.9862381	11.19353705	2.66667567	4.197562223	2.70E-05	0.000579619
tRNA-Pro-CGG-1-2	30.76793897	6.20443423	1.481852846	4.186943561	2.83E-05	0.000603298
tRNA-Arg-ACG-1-3	498.326748	4.716302655	1.127158506	4.184240842	2.86E-05	0.000606422
tRNA-Trp-CCA-4-1	671.6965864	8.374515152	2.018690208	4.14848951	3.35E-05	0.000704605
MIR4454	13.34849802	8.057483142	1.94620525	4.140099377	3.47E-05	0.000726038
tRNA-SeC-TCA-1-1	81.72788432	4.339183588	1.057003094	4.105175864	4.04E-05	0.000836351
tRNA-Glu-TTC-2-1	38.85440997	3.679030327	0.896341702	4.104495328	4.05E-05	0.000836351
MYLK	5.904391483	6.541053314	1.598371389	4.092323825	4.27E-05	0.000875774
XM_011514284	15.64312986	5.84033408	1.43075831	4.081985085	4.47E-05	0.00090393
XM_011514285	15.64312986	5.84033408	1.43075831	4.081985085	4.47E-05	0.00090393
tRNA-Thr-AGT-1-3	15.91673754	5.316621993	1.306121427	4.070541898	4.69E-05	0.000943456
tRNA-Gly-GCC-1-5	12.10332232	5.944262712	1.469105522	4.046178184	5.21E-05	0.001037139
tRNA-His-GTG-1-6	10.01147887	7.650860122	1.891216489	4.045470293	5.22E-05	0.001037139
tRNA-Gln-TTG-2-1	15.34242023	5.811277054	1.437151658	4.043607381	5.26E-05	0.001038884
tRNA-Pro-TGG-3-1	10.62871242	7.746075012	1.949647478	3.973064413	7.10E-05	0.001345197
XR_001748231	14.19200255	5.168013364	1.300962609	3.97245342	7.11E-05	0.001345197
XR_001748232	14.19200255	5.168013364	1.300962609	3.97245342	7.11E-05	0.001345197
XR_001748233	14.19200255	5.168013364	1.300962609	3.97245342	7.11E-05	0.001345197
XR_001748234	14.19200255	5.168013364	1.300962609	3.97245342	7.11E-05	0.001345197
XR_001748235	14.19200255	5.168013364	1.300962609	3.97245342	7.11E-05	0.001345197
XR_950134	14.19200255	5.168013364	1.300962609	3.97245342	7.11E-05	0.001345197
XM_017026768	8.955011821	7.489235491	1.904576425	3.932231541	8.42E-05	0.001582025
tRNA-Pro-CGG-1-1	127.0313733	4.122401233	1.051548488	3.920314928	8.84E-05	0.0016525
NFATC1	7.707991598	7.261658313	1.853062172	3.918734311	8.90E-05	0.001653588
tRNA-Sup-TTA-1-1	11.02672008	7.777075153	1.990507505	3.907081553	9.34E-05	0.001725221
tRNA-Pro-AGG-2-6	10.52394182	7.720980119	1.988631244	3.882559997	0.000103363	0.001897784
tRNA-Ile-AAT-5-3	8.417090932	7.406735037	1.912214455	3.873380947	0.000107336	0.001959345
XR_951899	6.981688646	7.119672457	1.841048229	3.867184109	0.000110099	0.001998239
PHKG2	7.689279516	7.251321365	1.881698801	3.853603649	0.000116392	0.002100376
tRNA-His-GTG-1-1	9.763195935	6.638573398	1.732588776	3.83159206	0.000127317	0.002284467
XR_931827	57.99311906	10.19271908	2.670152678	3.817279501	0.000134931	0.002407418
CCDC157	26.03448388	5.220990599	1.368694596	3.814576761	0.000136417	0.002420244
XM_006711809	7.984010711	7.232031837	1.900004269	3.806323994	0.000141048	0.00246887
XR_949152	7.984010711	7.232031837	1.900004269	3.806323994	0.000141048	0.00246887
tRNA-Val-CAC-1-4	188.8917954	5.170628218	1.358715503	3.805526769	0.000141503	0.00246887
RUFY2	8.051508258	7.300531533	1.921039846	3.80030198	0.00014452	0.002507658
tRNA-Pro-AGG-2-4	15.52689157	7.308911006	1.930686945	3.785653093	0.000153305	0.002645566
tRNA-Glu-CTC-2-1	8.505637511	7.415896213	1.96267935	3.77845531	0.000157804	0.0027084
tRNA-Pro-AGG-2-2	9.331110312	7.558938576	2.005929774	3.768296714	0.000164365	0.002781855
CCDC85A	12.57251095	6.992332213	1.855838496	3.767748234	0.000164727	0.002781855
XM_005264125	12.57251095	6.992332213	1.855838496	3.767748234	0.000164727	0.002781855
XM_017000664	5.999174725	6.875494892	1.832541951	3.751889494	0.000175507	0.002932543
XM_017000665	5.999174725	6.875494892	1.832541951	3.751889494	0.000175507	0.002932543
tRNA-Gln-CTG-5-1	7.420198457	7.22626104	1.928804878	3.746496662	0.000179321	0.00298051
XM_011541786	10.66324064	6.743202502	1.801547941	3.743004751	0.000181833	0.003006429
tRNA-Gly-GCC-2-5	8.661427934	6.437635782	1.724544197	3.732949142	0.000189251	0.003112782
XM_011541787	10.21386633	6.679533257	1.817231688	3.67566409	0.000237232	0.003881747
tRNA-Cys-GCA-4-1	10.23490986	4.464675336	1.216696212	3.669507056	0.000243019	0.003955942
XR_001749267	7.852671433	7.286220946	1.990670979	3.660183437	0.000252035	0.004081363
tRNA-Asn-GTT-2-1	8.328685856	6.414590329	1.75315109	3.658891904	0.000253308	0.004081363
tRNA-Arg-CCG-1-3	8.980216203	6.514491818	1.781104528	3.657557272	0.00025463	0.004081841
tRNA-Leu-TAG-1-1	51.64147877	3.68076348	1.014478644	3.628231607	0.000285369	0.004551495
tRNA-Arg-ACG-2-2	7.333945095	7.210946634	2.001918085	3.602018828	0.000315755	0.005010833
tRNA-Lys-CTT-8-1	6.987423185	7.117757953	1.97699697	3.600287739	0.000317865	0.005019092
tRNA-Tyr-GTA-4-1	37.3653648	9.560079726	2.679631212	3.567684868	0.000360149	0.005658465
tRNA-Trp-CCA-1-1	8.386652242	5.683187754	1.601826701	3.547941704	0.000388254	0.006069835
XR_943243	6.635649206	7.036091891	1.989831397	3.536024159	0.000406198	0.006171451
XR_943244	6.635649206	7.036091891	1.989831397	3.536024159	0.000406198	0.006171451
tRNA-Ser-CGA-4-1	19.73263361	4.158458343	1.178450044	3.528752333	0.000417524	0.006171451
RYR2	8.110061902	6.273091989	1.778547641	3.527086846	0.000420159	0.006171451
XM_006711802	8.110061902	6.273091989	1.778547641	3.527086846	0.000420159	0.006171451
XM_006711803	8.110061902	6.273091989	1.778547641	3.527086846	0.000420159	0.006171451
XM_006711804	8.110061902	6.273091989	1.778547641	3.527086846	0.000420159	0.006171451
XM_006711805	8.110061902	6.273091989	1.778547641	3.527086846	0.000420159	0.006171451
XM_006711806	8.110061902	6.273091989	1.778547641	3.527086846	0.000420159	0.006171451
XM_006711807	8.110061902	6.273091989	1.778547641	3.527086846	0.000420159	0.006171451
XM_006711808	8.110061902	6.273091989	1.778547641	3.527086846	0.000420159	0.006171451
XM_006711810	8.110061902	6.273091989	1.778547641	3.527086846	0.000420159	0.006171451
XM_017002028	8.110061902	6.273091989	1.778547641	3.527086846	0.000420159	0.006171451
tRNA-Lys-CTT-5-1	5.802877206	5.863992395	1.663479049	3.525137512	0.000423263	0.006188262
tRX-Asn-NNN-1-1	5.407218955	6.741560932	1.92177586	3.507985023	0.000451514	0.006570888
NR2F2-AS1	7.336531495	6.200276699	1.776196739	3.490760095	0.000481649	0.006977276
tRNA-Leu-CAG-2-1	15.64573791	5.984473755	1.718599871	3.482179801	0.00049735	0.007088675
tRNA-Val-CAC-2-1	23.33915499	3.671243424	1.054911784	3.480142585	0.000501147	0.007088675
XR_936273	108.6745965	3.984471472	1.144930467	3.480099087	0.000501228	0.007088675
XR_936274	108.6745965	3.984471472	1.144930467	3.480099087	0.000501228	0.007088675
XR_936275	108.6745965	3.984471472	1.144930467	3.480099087	0.000501228	0.007088675
XM_017000170	6.4255992	7.012667013	2.01900003	3.473336756	0.00051403	0.007088675
XM_017000173	6.4255992	7.012667013	2.01900003	3.473336756	0.00051403	0.007088675
XM_017000176	6.4255992	7.012667013	2.01900003	3.473336756	0.00051403	0.007088675
XM_017000177	6.4255992	7.012667013	2.01900003	3.473336756	0.00051403	0.007088675
XM_017000178	6.4255992	7.012667013	2.01900003	3.473336756	0.00051403	0.007088675
XR_001736949	6.4255992	7.012667013	2.01900003	3.473336756	0.00051403	0.007088675
tRNA-His-GTG-1-7	7.791829632	7.295336024	2.103301144	3.468517119	0.000523339	0.007185239
tRNA-Lys-CTT-3-1	52.13381118	10.04038448	2.895679331	3.467367528	0.000525583	0.007185239
tRNA-Val-CAC-3-1	104.5008573	3.939298413	1.141412454	3.451248845	0.000557999	0.007595519
tRNA-Thr-AGT-4-1	65.10679603	8.741645573	2.538817021	3.443196379	0.000574882	0.007791744
tRNA-Pro-AGG-2-1	8.900679313	6.499469985	1.890507334	3.437950156	0.000586136	0.007910325
tRNA-Asp-GTC-1-1	95.19840213	3.256930101	0.9479032	3.435931119	0.000590521	0.007935598
HNRNPH3	4.500503633	6.496733661	1.896441051	3.425750386	0.000613104	0.008204157
tRNA-Leu-AAG-4-1	7.648497469	6.267132029	1.831011893	3.422769702	0.000619866	0.008259645
tRNA-Leu-CAA-4-1	5.440248536	6.751569994	1.977927186	3.4134573	0.000641442	0.008511236
tRNA-Ser-AGA-3-1	6.413842494	7.001058883	2.059981308	3.398603112	0.000677309	0.008949551
XM_011525773	5.923785863	6.844542213	2.019584682	3.38908404	0.000701265	0.009172312
XM_017026103	5.923785863	6.844542213	2.019584682	3.38908404	0.000701265	0.009172312
tRNA-Ser-GCT-4-2	4.676719253	6.541385584	1.930493375	3.38845275	0.000702881	0.009172312
tRNA-Cys-GCA-6-1	17.32132627	2.755936017	0.815115264	3.38103841	0.000722124	0.009322843
tRNA-Ser-GCT-1-1	9.65626381	5.184070659	1.534500622	3.378343798	0.000729238	0.009322843
KIAA1656	13.01724194	5.198739582	1.542453577	3.370435039	0.000750496	0.009322843
XM_006724278	13.01724194	5.198739582	1.542453577	3.370435039	0.000750496	0.009322843
XM_006724279	13.01724194	5.198739582	1.542453577	3.370435039	0.000750496	0.009322843
XM_006724280	13.01724194	5.198739582	1.542453577	3.370435039	0.000750496	0.009322843
XM_011530263	13.01724194	5.198739582	1.542453577	3.370435039	0.000750496	0.009322843
XM_011530266	13.01724194	5.198739582	1.542453577	3.370435039	0.000750496	0.009322843
XM_011530267	13.01724194	5.198739582	1.542453577	3.370435039	0.000750496	0.009322843
XM_011530268	13.01724194	5.198739582	1.542453577	3.370435039	0.000750496	0.009322843
XM_011530270	13.01724194	5.198739582	1.542453577	3.370435039	0.000750496	0.009322843
tRNA-Ile-GAT-1-1	8.375200057	4.756707262	1.411352379	3.370318662	0.000750813	0.009322843
tRNA-Asp-GTC-2-10	7.946711322	7.325346255	2.173956198	3.369592387	0.000752795	0.009322843
MIR5100	6.067125742	6.904824252	2.051381559	3.365938542	0.000762837	0.009393359
tRNA-Ser-TGA-2-1	36.43464649	4.111181546	1.221617018	3.365360409	0.000764437	0.009393359
XR_932566	9.177789027	6.531466217	1.941844876	3.36353655	0.000769506	0.009418998
LAMB2P1	14.19267566	6.146347899	1.831195315	3.356467684	0.000789449	0.009625797
tRNA-Asp-GTC-3-1	10.20773672	6.69065659	2.004637905	3.337588586	0.000845088	0.010237024
ARID5B	6.526691835	6.037693243	1.809172182	3.337268449	0.000846062	0.010237024
tRNA-Gly-TCC-2-3	6.914771339	6.142091692	1.853484212	3.313808476	0.000920345	0.011093322
tRNA-Thr-AGT-2-1	9.463161524	5.166108352	1.563418901	3.304366059	0.000951914	0.011430213
tRNA-Gly-CCC-chr1-135	6.399838957	6.964217524	2.109023448	3.302105309	0.00095962	0.011479095
EGR2	29.30861613	9.206841365	2.796583244	3.292174972	0.000994157	0.011847355
XM_005244776	6.232031677	5.934446181	1.80434992	3.288966355	0.00100556	0.011893483
XM_017002128	6.232031677	5.934446181	1.80434992	3.288966355	0.00100556	0.011893483
tRNA-Cys-GCA-14-1	9.508965636	3.920706729	1.194353183	3.282702959	0.001028169	0.012115519
XM_005260226	5.171757388	6.675312988	2.037188821	3.276727675	0.001050176	0.01214819
XM_011528929	5.171757388	6.675312988	2.037188821	3.276727675	0.001050176	0.01214819
XM_011528930	5.171757388	6.675312988	2.037188821	3.276727675	0.001050176	0.01214819
XR_001754356	5.171757388	6.675312988	2.037188821	3.276727675	0.001050176	0.01214819
ZNF512B	5.171757388	6.675312988	2.037188821	3.276727675	0.001050176	0.01214819
tRNA-Lys-CTT-7-1	4.419380232	6.453519987	1.978835725	3.261271214	0.001109139	0.012783434
XM_011539427	5.861723226	6.856299795	2.104709165	3.257599629	0.001123588	0.012902877
PLPPR5	6.367291846	6.975806364	2.149528674	3.245272533	0.001173383	0.013422866
XM_005270404	6.513171737	6.048618711	1.870784808	3.23319854	0.001224125	0.013422866
XM_005270406	6.513171737	6.048618711	1.870784808	3.23319854	0.001224125	0.013422866
XM_005270407	6.513171737	6.048618711	1.870784808	3.23319854	0.001224125	0.013422866
XM_006710312	6.513171737	6.048618711	1.870784808	3.23319854	0.001224125	0.013422866
XM_011540557	6.513171737	6.048618711	1.870784808	3.23319854	0.001224125	0.013422866
XM_017000168	6.513171737	6.048618711	1.870784808	3.23319854	0.001224125	0.013422866
XM_017000169	6.513171737	6.048618711	1.870784808	3.23319854	0.001224125	0.013422866
XM_017000171	6.513171737	6.048618711	1.870784808	3.23319854	0.001224125	0.013422866
XM_017000172	6.513171737	6.048618711	1.870784808	3.23319854	0.001224125	0.013422866
XM_017000175	6.513171737	6.048618711	1.870784808	3.23319854	0.001224125	0.013422866
XR_001736950	6.513171737	6.048618711	1.870784808	3.23319854	0.001224125	0.013422866
XR_946531	6.513171737	6.048618711	1.870784808	3.23319854	0.001224125	0.013422866
tRNA-Lys-CTT-6-1	6.415183345	5.13013188	1.595889389	3.214591135	0.001306304	0.014274427
tRNA-Asn-GTT-2-5	8.447454137	6.418655068	2.005456173	3.200596031	0.001371437	0.014934472
LEF1	5.653483967	6.805215773	2.12857906	3.197069773	0.001388313	0.015066301
tRNA-Gly-CCC-chr1-2	6.36344239	5.212056098	1.634167833	3.189425219	0.00142556	0.015417531
XR_934202	7.58620658	4.3166672	1.359735699	3.174636955	0.001500241	0.01616983
XM_011528933	4.781957656	6.562289916	2.075924104	3.161141538	0.001571521	0.016880489
XR_001744071	5.030940289	6.677850925	2.113823152	3.159134159	0.001582386	0.016939579
tRNA-Asp-GTC-2-6	7.447923626	4.20002905	1.330308191	3.157184988	0.001593003	0.016995615
tRNA-Cys-GCA-2-3	8.182046526	5.368360729	1.705508186	3.147660488	0.001645827	0.017500076
tRNA-Trp-CCA-3-2	13.70344158	6.188405426	1.968889482	3.14309436	0.001671719	0.017715738
SKI	6.298508291	5.121813932	1.633521476	3.135443279	0.001715946	0.018063192
XM_005244775	6.298508291	5.121813932	1.633521476	3.135443279	0.001715946	0.018063192
SLC25A35	7.825982487	6.603311804	2.111287428	3.127623324	0.001762259	0.01848908
tRNA-His-GTG-1-8	5.556909631	6.810035511	2.179253289	3.12493988	0.001778414	0.018596793
XR_941231	9.918809039	5.940819781	1.912114513	3.106937236	0.001890365	0.01964774
tRNA-His-GTG-1-5	4.974202454	6.659127261	2.143416461	3.106781804	0.001891359	0.01964774
tRNA-Lys-CTT-9-1	4.171053231	5.342324619	1.734326072	3.080346139	0.002067602	0.021408149
tRNA-Cys-GCA-3-1	19.32532168	4.172513368	1.3558634	3.077384764	0.002088256	0.021487038
tRNA-Val-TAC-4-1	4.52428462	6.514846336	2.117063659	3.077302993	0.002088829	0.021487038
tRNA-Gln-CTG-1-5	6.799545976	6.130647651	1.99396889	3.074595438	0.002107883	0.021612641
tRNA-Thr-AGT-5-1	4.977039197	6.658104087	2.170815874	3.067097568	0.002161483	0.021851408
XM_005269953	4.15067419	6.315207921	2.060055716	3.065552001	0.002172686	0.021851408
XM_005269956	4.15067419	6.315207921	2.060055716	3.065552001	0.002172686	0.021851408
XR_001747126	4.15067419	6.315207921	2.060055716	3.065552001	0.002172686	0.021851408
XR_001747134	4.15067419	6.315207921	2.060055716	3.065552001	0.002172686	0.021851408
XR_246097	4.15067419	6.315207921	2.060055716	3.065552001	0.002172686	0.021851408
tRNA-Gly-CCC-5-1	6.429919004	4.69302029	1.539913701	3.047586554	0.002306871	0.023127295
tRNA-Tyr-GTA-2-1	8.576616971	3.354463263	1.101867335	3.044344047	0.002331883	0.02323757
tRNA-Lys-TTT-chr3-2	4.505090069	6.471249451	2.126388274	3.043305652	0.002339945	0.02323757
tRX-Lys-NNN-2-1	4.505090069	6.471249451	2.126388274	3.043305652	0.002339945	0.02323757
LOC440570	4.220194725	6.400935036	2.115728859	3.025404228	0.00248301	0.024581023
tRNA-Gly-CCC-4-1	8.309068233	4.704053192	1.563643427	3.008392521	0.002626337	0.025918661
tRNA-Val-AAC-2-1	67.83561877	3.273868638	1.08916899	3.005840846	0.002648476	0.026055722
tRNA-Gly-CCC-2-1	6.939556935	4.394022949	1.470512007	2.988090493	0.002807264	0.027532113
tRNA-Arg-ACG-2-4	9.242563733	7.547750976	2.529408039	2.983998967	0.002845077	0.027816576
XM_011534080	6.879771781	7.07565721	2.387786479	2.96327049	0.00304389	0.029615053
CMTR2	4.92724207	6.601557264	2.228090043	2.962877235	0.003047781	0.029615053
tRNA-Leu-AAG-1-3	3.395808972	6.076698642	2.072690271	2.931792911	0.003370114	0.032646686
tRNA-Pro-TGG-3-3	9.188605753	5.153491478	1.766483007	2.917373933	0.003529923	0.034090205
B4GALT3	15.55381506	3.634043996	1.251540028	2.903657824	0.00368831	0.035511231
tRNA-Asp-GTC-2-9	5.318972084	4.101530928	1.414593067	2.899442265	0.003738272	0.035882865
tRNA-Ile-AAT-7-1	4.438031259	6.489635036	2.270143405	2.858689466	0.00425395	0.040709011
tRX-Lys-NNN-6-1	4.853133712	4.770912007	1.677804973	2.843543847	0.004461487	0.042566091
OR2A5	3.139685797	5.765506962	2.033001188	2.835958481	0.004568839	0.043459012
tRNA-Leu-AAG-2-1	3.681287457	4.340360436	1.535721906	2.82626719	0.004709396	0.044661483
tRNA-Pro-AGG-2-3	4.378456681	6.469529767	2.292005933	2.82264966	0.004762859	0.045033256
SIAH3	3.93089312	6.275355747	2.224374973	2.821177106	0.004784778	0.045105459
tRNA-Asp-GTC-2-7	5.492509247	5.781877594	2.050901374	2.819188513	0.004814523	0.045250788
tRNA-Ser-AGA-2-1	3.705028828	6.202714774	2.200982194	2.818157635	0.004830009	0.045261628
tRNA-Ala-CGC-1-1	95.06124596	3.604334199	1.28424826	2.806571216	0.005007184	0.046783101
CAMK4	3.559406909	-4.427647574	1.579045562	-2.804002418	0.005047253	0.04701836
CXCL12	12.29863472	2.257921086	0.80768545	2.795545081	0.005181228	0.04812446
tRNA-Ser-CGA-2-1	5.089697467	3.375200229	1.214574329	2.778916159	0.00545406	0.050510034
tRNA-Asn-GTT-2-2	3.27949656	6.021268612	2.172412008	2.771697353	0.005576486	0.051492813
CXXC5	13.75510362	-6.40027522	2.312862005	-2.767253389	0.00565308	0.052047889
tRNA-Ile-AAT-5-5	4.285422735	6.36463909	2.30324927	2.763330558	0.005721479	0.052524508
tRNA-Gly-TCC-2-6	8.147028749	4.393650258	1.596296036	2.752403162	0.005915964	0.054152505
tRNA-Lys-CTT-10-1	5.043010958	6.638257796	2.41814673	2.745184034	0.006047697	0.055198347
tRNA-Gly-GCC-1-2	3.178649751	5.973245469	2.182958438	2.736307464	0.006213294	0.056546349
XM_005250185	4.643726956	5.529927997	2.033973992	2.718780092	0.006552315	0.05946038
XR_943245	3.543930129	6.121022179	2.254862433	2.714587856	0.00663583	0.059703561
XR_943246	3.543930129	6.121022179	2.254862433	2.714587856	0.00663583	0.059703561
XR_943248	3.543930129	6.121022179	2.254862433	2.714587856	0.00663583	0.059703561
tRNA-Val-TAC-1-2	81.91166354	2.321589994	0.86390223	2.687329554	0.007202585	0.064618647
XM_017011484	4.442135225	6.452426673	2.410898559	2.676357597	0.007442719	0.065837831
XM_017011485	4.442135225	6.452426673	2.410898559	2.676357597	0.007442719	0.065837831
XM_017011486	4.442135225	6.452426673	2.410898559	2.676357597	0.007442719	0.065837831
XM_017011487	4.442135225	6.452426673	2.410898559	2.676357597	0.007442719	0.065837831
XR_001743743	4.442135225	6.452426673	2.410898559	2.676357597	0.007442719	0.065837831
tRNA-Arg-ACG-2-3	5.614134103	4.412183034	1.653871509	2.667790702	0.007635181	0.067274142
SMG5	3.198199268	5.811052077	2.178856244	2.667019494	0.007652723	0.067274142
tRNA-Ala-CGC-4-1	13.3987087	3.725739879	1.397341701	2.666305511	0.007668997	0.067274142
tRNA-Glu-TTC-14-1	3.196623465	6.008136736	2.259827807	2.65867015	0.007844973	0.068437634
tRNA-Glu-TTC-chr1_KI270713v1_random-1	3.196623465	6.008136736	2.259827807	2.65867015	0.007844973	0.068437634
XM_005259594	2.881640069	5.675563757	2.142620037	2.648889518	0.008075673	0.070212822
SLC26A6	13.30510696	4.475793921	1.690147234	2.648168059	0.008092928	0.070212822
XM_005265437	6.837671456	7.094356542	2.683432191	2.643762181	0.008199024	0.070360103
XM_005265439	6.837671456	7.094356542	2.683432191	2.643762181	0.008199024	0.070360103
XR_001740254	6.837671456	7.094356542	2.683432191	2.643762181	0.008199024	0.070360103
XR_940500	6.837671456	7.094356542	2.683432191	2.643762181	0.008199024	0.070360103
FGFR2	3.531187154	5.393951045	2.044901043	2.637756513	0.008345648	0.071424273
GNAI3	6.40693962	2.746796443	1.04553332	2.627172553	0.008609766	0.073485518
XR_001747130	3.900834069	6.2634002	2.389232556	2.621511324	0.008754085	0.07391901
XR_001747132	3.900834069	6.2634002	2.389232556	2.621511324	0.008754085	0.07391901
XM_011545096	3.695431553	6.181360138	2.357941023	2.621507526	0.008754183	0.07391901
XM_017017910	3.695431553	6.181360138	2.357941023	2.621507526	0.008754183	0.07391901
tRNA-Ile-AAT-5-1	3.015062991	5.923039323	2.271480197	2.607568109	0.009118793	0.076792393
PRPF38B	3.289306934	-4.295346697	1.656289212	-2.593355476	0.009504448	0.079736212
OPRK1	2.616209507	5.70930974	2.201956901	2.592834463	0.009518857	0.079736212
MBOAT2	7.540848591	7.057599902	2.723020523	2.591827657	0.009546758	0.079758367
tRNA-Ser-AGA-1-1	39.66148696	9.646030083	3.750099899	2.572206166	0.01010527	0.08193379
XM_005255937	2.856801034	5.81509117	2.2642508	2.568218666	0.010222265	0.08193379
XM_005255944	2.856801034	5.81509117	2.2642508	2.568218666	0.010222265	0.08193379
XM_006721188	2.856801034	5.81509117	2.2642508	2.568218666	0.010222265	0.08193379
XM_011523075	2.856801034	5.81509117	2.2642508	2.568218666	0.010222265	0.08193379
XM_011523076	2.856801034	5.81509117	2.2642508	2.568218666	0.010222265	0.08193379
XM_011523077	2.856801034	5.81509117	2.2642508	2.568218666	0.010222265	0.08193379
XM_011523078	2.856801034	5.81509117	2.2642508	2.568218666	0.010222265	0.08193379
XM_017023219	2.856801034	5.81509117	2.2642508	2.568218666	0.010222265	0.08193379
XM_017023220	2.856801034	5.81509117	2.2642508	2.568218666	0.010222265	0.08193379
XM_017023221	2.856801034	5.81509117	2.2642508	2.568218666	0.010222265	0.08193379
XM_017023222	2.856801034	5.81509117	2.2642508	2.568218666	0.010222265	0.08193379
XM_017023223	2.856801034	5.81509117	2.2642508	2.568218666	0.010222265	0.08193379
XM_017023224	2.856801034	5.81509117	2.2642508	2.568218666	0.010222265	0.08193379
XM_017023226	2.856801034	5.81509117	2.2642508	2.568218666	0.010222265	0.08193379
XM_017023227	2.856801034	5.81509117	2.2642508	2.568218666	0.010222265	0.08193379
XM_005245566	5.184605019	3.660266646	1.427208208	2.564633965	0.01032847	0.081953035
XM_011510093	5.184605019	3.660266646	1.427208208	2.564633965	0.01032847	0.081953035
XM_017002714	5.184605019	3.660266646	1.427208208	2.564633965	0.01032847	0.081953035
XM_017002715	5.184605019	3.660266646	1.427208208	2.564633965	0.01032847	0.081953035
POLR3A	4.312815409	5.334717165	2.088543004	2.554276907	0.010640859	0.084220136
tRNA-Val-AAC-1-1	2.997774304	4.860626197	1.904310101	2.552434183	0.010697312	0.084455277
WDR46	9.150176905	4.914520422	1.926140423	2.551486051	0.010726462	0.08447423
ZNF805	2.927743532	5.651274272	2.221945387	2.543390267	0.010978253	0.0862421
tRNA-Leu-CAA-3-1	3.899023321	6.299079406	2.492482706	2.527230938	0.011496588	0.090089886
tRNA-Leu-CAG-2-2	4.625171045	4.73626274	1.876133547	2.524480598	0.01158694	0.09057316
CHMP2A	3.784521656	6.216973262	2.468086335	2.518944809	0.011770711	0.091782478
XM_011523079	2.797226457	5.783357949	2.30710923	2.506755152	0.012184508	0.094542204
XM_017023225	2.797226457	5.783357949	2.30710923	2.506755152	0.012184508	0.094542204
XM_005273882	6.090424259	6.924639091	2.778093991	2.492586325	0.01268165	0.098158457
tRNA-Arg-CCT-5-1	2.80398699	5.828942752	2.3553845	2.474730878	0.013333661	0.102710847
ARID1B	2.66905295	5.381707445	2.174691642	2.474699098	0.013334847	0.102710847
tRNA-Gly-TCC-2-2	2.375074456	5.565371075	2.257009027	2.465816932	0.013670118	0.105037063
tRNA-Met-CAT-2-1	6.013820126	5.944835654	2.450108321	2.426356257	0.015251291	0.116901883
XM_011538961	2.591052655	4.413381004	1.822944273	2.421018058	0.015477108	0.118090131
SH3GL3	5.126971102	6.676748017	2.757933397	2.420924313	0.0154811	0.118090131
tRNA-Pro-AGG-3-1	2.622426516	5.732725467	2.370160363	2.418707846	0.015575744	0.118525785
ROBO1	2.155939764	5.086275236	2.105301237	2.415937038	0.015694775	0.11914447
tRNA-Leu-TAA-3-1	1.741800459	4.927544069	2.042162044	2.41290552	0.015825921	NA
tRNA-Leu-AAG-2-4	2.22073629	5.494766798	2.279403987	2.410615595	0.015925624	0.119848139
tRNA-Gln-CTG-1-1	2.348395672	5.560266365	2.308006923	2.409120315	0.015991025	0.119848139
XM_005267401	5.641049949	6.812791248	2.829578261	2.407705537	0.016053123	0.119848139
XM_017021075	5.641049949	6.812791248	2.829578261	2.407705537	0.016053123	0.119848139
XM_017021076	5.641049949	6.812791248	2.829578261	2.407705537	0.016053123	0.119848139
XM_017021077	5.641049949	6.812791248	2.829578261	2.407705537	0.016053123	0.119848139
XM_017021078	5.641049949	6.812791248	2.829578261	2.407705537	0.016053123	0.119848139
XM_017014199	5.85212595	6.866173683	2.868756555	2.393431981	0.016691576	0.124320747
tRNA-Tyr-GTA-6-1	2.333258699	5.509597589	2.31048347	2.384608096	0.017097324	0.127043176
XM_005274040	2.975406665	5.865592545	2.462915092	2.381565067	0.017239245	0.127797032
tRNA-Asn-GTT-11-2	2.226409775	5.484553208	2.308754607	2.375546189	0.017522999	0.129596326
UTY	30.01457941	9.242622338	3.908442869	2.364783789	0.0180406	0.132890092
tRNA-Asn-GTT-2-3	2.345015405	5.529383957	2.338461539	2.364539191	0.018052517	0.132890092
LOC101929653	8.104189915	4.570189815	1.934927345	2.361943887	0.018179394	0.133512849
XR_001750017	5.792551373	6.851377134	2.904448992	2.35892493	0.018327963	0.134291664
tRNA-Val-CAC-1-5	3.689860899	4.505022841	1.914429654	2.353193198	0.018612961	0.136064188
tRNA-Cys-GCA-1-1	5.956702652	4.616564932	1.965146449	2.349221828	0.018812695	0.137206678
tRNA-Gly-GCC-3-1	1.881760071	5.106531554	2.182091501	2.34020047	0.019273391	0.140242788
BID	5.040174216	6.649142556	2.842979984	2.338793306	0.019346133	0.140448481
XR_937403	3.788586951	5.218965346	2.232748502	2.337462254	0.019415161	0.14062633
tRNA-Ser-GCT-4-3	2.131102662	5.410815139	2.317132892	2.335133715	0.019536437	0.14118093
tRNA-Ile-AAT-1-1	9.102989959	4.940689176	2.117790699	2.332944978	0.019651033	0.141684848
VIPR1	27.4102604	9.111457541	3.908603616	2.331128565	0.019746581	0.14204944
tRNA-Thr-TGT-5-1	2.256468825	5.523069328	2.372358593	2.328092112	0.019907213	0.142879497
ANPEP	3.272736027	6.004880041	2.591596486	2.317058258	0.020500558	0.145716226
XM_005254892	3.272736027	6.004880041	2.591596486	2.317058258	0.020500558	0.145716226
XM_011521473	3.272736027	6.004880041	2.591596486	2.317058258	0.020500558	0.145716226
tRNA-Ala-AGC-3-1	62.78700261	3.178557352	1.373078594	2.314912901	0.020617699	0.145716226
tRNA-Gln-TTG-6-1	2.196350724	5.44442411	2.35289103	2.313929562	0.020671586	0.145716226
XR_001740177	2.196350724	5.44442411	2.35289103	2.313929562	0.020671586	0.145716226
XR_940457	2.196350724	5.44442411	2.35289103	2.313929562	0.020671586	0.145716226
XR_940458	2.196350724	5.44442411	2.35289103	2.313929562	0.020671586	0.145716226
NRAP	2.285440828	5.489926129	2.382000596	2.304754306	0.021180338	0.14834252
STK32C	2.285440828	5.489926129	2.382000596	2.304754306	0.021180338	0.14834252
tRNA-Ser-TGA-4-1	15.82854922	3.48660569	1.512843971	2.304669718	0.021185078	0.14834252
SH3TC2	3.584434134	5.122804944	2.231006013	2.296186077	0.021665244	0.151369118
tRNA-Arg-TCT-5-1	5.163201584	3.67343301	1.600452906	2.295245925	0.021719035	0.151409959
PRMT1	8.198522315	7.310968898	3.18972829	2.292035005	0.021903623	0.152360446
tRNA-Lys-CTT-12-1	2.645181509	5.693940972	2.488169602	2.288405488	0.022113918	0.153485174
tRNA-Pro-TGG-3-2	4.92445728	5.65262122	2.475312971	2.283598594	0.022395132	0.154952134
XM_017020885	2.79384619	5.771763998	2.528018081	2.283118163	0.022423409	0.154952134
UNC13A	3.064496768	5.909737245	2.611765842	2.262736249	0.023651953	0.161696128
XM_011527810	3.064496768	5.909737245	2.611765842	2.262736249	0.023651953	0.161696128
XM_011527811	3.064496768	5.909737245	2.611765842	2.262736249	0.023651953	0.161696128
XM_017026502	3.064496768	5.909737245	2.611765842	2.262736249	0.023651953	0.161696128
LOC101926933	1.982437981	5.320957327	2.352202726	2.262116811	0.023690187	0.161696128
tRNA-Asp-GTC-2-11	4.701722913	4.651686789	2.056743046	2.261676196	0.023717416	0.161696128
tRNA-Ile-AAT-7-2	4.046623336	5.379368053	2.379173155	2.261024189	0.023757759	0.161696128
ANGEL2	5.012122429	4.810014136	2.13179065	2.25632575	0.024050238	0.163334734
tRNA-Gln-CTG-12-1	2.52035887	5.626033726	2.496426652	2.253634699	0.024219159	0.164128976
XM_011521015	4.287797059	6.416440219	2.849878519	2.251478502	0.024355247	0.164129712
XM_017019848	4.287797059	6.416440219	2.849878519	2.251478502	0.024355247	0.164129712
THRB	4.439298482	6.4651152	2.872826289	2.250437217	0.024421205	0.164129712
tRNA-Glu-TTC-1-2	2.995286244	4.924368253	2.188274178	2.250343354	0.024427158	0.164129712
SORBS1	8.421477904	5.753691484	2.561588632	2.246141871	0.024694922	0.165576569
tRNA-Lys-CTT-chr7-30	1.631901831	4.979050946	2.221554451	2.241246414	0.025010118	NA
MDK	2.797920762	5.739316926	2.568256802	2.234713024	0.025436195	0.170185389
tRNA-Lys-TTT-13-1	2.671860294	5.706554111	2.578408594	2.213207838	0.02688332	0.177315784
tRNA-Gln-TTG-3-3	3.459582632	5.114418433	2.313630277	2.210559952	0.027066325	0.177315784
SEC31A	4.408393701	6.16515806	2.789978803	2.209750861	0.027122458	0.177315784
RUNX1	5.61360997	3.529003073	1.599357423	2.20651308	0.027348095	0.177315784
XM_005254342	5.343177063	6.734916313	3.059957315	2.200983746	0.027737175	0.177315784
XM_005254346	5.343177063	6.734916313	3.059957315	2.200983746	0.027737175	0.177315784
XM_011521519	5.343177063	6.734916313	3.059957315	2.200983746	0.027737175	0.177315784
XM_011521520	5.343177063	6.734916313	3.059957315	2.200983746	0.027737175	0.177315784
XM_017022140	5.343177063	6.734916313	3.059957315	2.200983746	0.027737175	0.177315784
XM_017022141	5.343177063	6.734916313	3.059957315	2.200983746	0.027737175	0.177315784
XM_017022142	5.343177063	6.734916313	3.059957315	2.200983746	0.027737175	0.177315784
XM_017022143	5.343177063	6.734916313	3.059957315	2.200983746	0.027737175	0.177315784
XM_017022144	5.343177063	6.734916313	3.059957315	2.200983746	0.027737175	0.177315784
XM_017022145	5.343177063	6.734916313	3.059957315	2.200983746	0.027737175	0.177315784
XM_017022146	5.343177063	6.734916313	3.059957315	2.200983746	0.027737175	0.177315784
XR_001751252	5.343177063	6.734916313	3.059957315	2.200983746	0.027737175	0.177315784
XR_001751253	5.343177063	6.734916313	3.059957315	2.200983746	0.027737175	0.177315784
XR_001751254	5.343177063	6.734916313	3.059957315	2.200983746	0.027737175	0.177315784
XR_001751255	5.343177063	6.734916313	3.059957315	2.200983746	0.027737175	0.177315784
XR_001751257	5.343177063	6.734916313	3.059957315	2.200983746	0.027737175	0.177315784
XR_001751258	5.343177063	6.734916313	3.059957315	2.200983746	0.027737175	0.177315784
XR_931805	5.343177063	6.734916313	3.059957315	2.200983746	0.027737175	0.177315784
XM_017028719	4.716851097	5.561453268	2.531082901	2.197262392	0.028001712	0.177569089
XM_017028721	4.716851097	5.561453268	2.531082901	2.197262392	0.028001712	0.177569089
XR_001755193	4.716851097	5.561453268	2.531082901	2.197262392	0.028001712	0.177569089
XR_001755194	4.716851097	5.561453268	2.531082901	2.197262392	0.028001712	0.177569089
XM_005247622	2.857207952	4.628701629	2.109274297	2.194452203	0.028202916	0.177774072
XM_017006867	2.857207952	4.628701629	2.109274297	2.194452203	0.028202916	0.177774072
XM_017006868	2.857207952	4.628701629	2.109274297	2.194452203	0.028202916	0.177774072
PRDX5	18.7478694	8.562536029	3.909459561	2.190209643	0.028509036	0.17934569
C4orf3	2.463621035	5.587429269	2.554780841	2.187048368	0.028738993	0.180111022
tRNA-His-GTG-1-2	2.469838044	5.609094115	2.564779473	2.186969358	0.028744761	0.180111022
TTC26	18.45156902	8.540670139	3.909500847	2.1845935	0.028918665	0.180841869
RNA28S5	40.54292151	-2.93187209	1.348365127	-2.174390327	0.029675834	0.185210046
DUSP4	1.701975233	4.942739334	2.281539299	2.166405521	0.030280212	NA
AKT1	17.58360016	8.469600377	3.909639431	2.166337977	0.03028537	0.188641415
XM_017020146	4.86835252	5.60816937	2.604715928	2.153082918	0.031312163	0.194084704
PBLD	2.166291673	5.409513209	2.51291728	2.152682562	0.031343635	0.194084704
RGL3	2.166291673	5.409513209	2.51291728	2.152682562	0.031343635	0.194084704
tRNA-Thr-TGT-2-1	9.872506105	2.751092644	1.281171926	2.147325107	0.031767408	0.196323827
tRNA-Lys-CTT-13-1	2.190133715	5.422802664	2.531066803	2.142496854	0.032153522	0.198321916
tRNA-Ile-AAT-9-1	2.832579354	4.08664448	1.909024228	2.140698069	0.032298394	0.198827153
PCDHA3	11.81528709	1.672469775	0.781938756	2.138875664	0.032445739	0.199153995
XM_005250799	1.967986036	4.182535386	1.955842832	2.138482355	0.032477615	0.199153995
IL16	16.02953119	8.335444958	3.909920327	2.131870796	0.03301747	0.202072033
UBTF	2.809589438	5.31733577	2.504671117	2.122967656	0.033756562	0.206195791
MKL2	3.214069076	-4.289972113	2.030961462	-2.11228632	0.034661898	0.211317134
XM_017013884	30.07277906	-1.733325752	0.821381126	-2.110257586	0.034836175	0.211679363
TNS2	4.141425596	6.362503589	3.015355057	2.110034629	0.034855373	0.211679363
USP7	6.975996813	-5.071906628	2.406756958	-2.107361365	0.035086268	0.212470893
ZBED4	2.085789519	4.300997508	2.04197794	2.106289899	0.035179178	0.212470893
tRNA-Val-TAC-3-1	15.47586358	1.813359962	0.860965514	2.106193492	0.035187548	0.212470893
XM_011512860	1.367073586	4.232711942	2.012902838	2.102789991	0.035484131	NA
XM_011512861	1.367073586	4.232711942	2.012902838	2.102789991	0.035484131	NA
XM_017006469	1.367073586	4.232711942	2.012902838	2.102789991	0.035484131	NA
XM_011535925	5.444553947	3.194860224	1.523288045	2.097344776	0.035963066	0.21673924
tRNA-Leu-AAG-2-3	2.704752539	3.74556567	1.795340042	2.086270891	0.036954092	0.222287661
PLS3	8.041869301	-5.98255375	2.868868953	-2.085335318	0.037038874	0.222374074
COX11	4.058653901	5.185419426	2.494312606	2.078897173	0.037626803	0.225475223
DMRT2	3.508197594	6.124402974	2.95101522	2.075354587	0.037953684	0.227003283
CDHR5	3.731164088	6.215841822	3.0048663	2.068591811	0.038584407	0.229310403
tRNA-His-GTG-1-9	3.506386846	6.15007341	2.97626892	2.066370202	0.038793537	0.229310403
XM_011515742	11.76666322	7.888155879	3.82978644	2.059685573	0.039428609	0.229310403
XM_017011683	11.76666322	7.888155879	3.82978644	2.059685573	0.039428609	0.229310403
XM_017011684	11.76666322	7.888155879	3.82978644	2.059685573	0.039428609	0.229310403
XM_017011685	11.76666322	7.888155879	3.82978644	2.059685573	0.039428609	0.229310403
XM_017011686	11.76666322	7.888155879	3.82978644	2.059685573	0.039428609	0.229310403
XM_017011687	11.76666322	7.888155879	3.82978644	2.059685573	0.039428609	0.229310403
XM_017012154	11.76666322	7.888155879	3.82978644	2.059685573	0.039428609	0.229310403
XM_017012155	11.76666322	7.888155879	3.82978644	2.059685573	0.039428609	0.229310403
XM_017012157	11.76666322	7.888155879	3.82978644	2.059685573	0.039428609	0.229310403
XR_001744709	11.76666322	7.888155879	3.82978644	2.059685573	0.039428609	0.229310403
XR_001744710	11.76666322	7.888155879	3.82978644	2.059685573	0.039428609	0.229310403
XR_001744712	11.76666322	7.888155879	3.82978644	2.059685573	0.039428609	0.229310403
XR_001744713	11.76666322	7.888155879	3.82978644	2.059685573	0.039428609	0.229310403
LRTM2	12.86339118	8.01838022	3.910697442	2.050370897	0.040328251	0.234111428
ACSF2	3.582499407	6.158512957	3.012847838	2.044083634	0.040945286	0.23725727
GRIA1	4.508975028	5.964390986	2.91992861	2.042649593	0.041087138	0.237377615
tRNA-Ile-TAT-2-3	6.778784761	3.184103377	1.559318038	2.041984573	0.041153062	0.237377615
MBD1	3.488200355	-5.307583236	2.600007092	-2.0413726	0.041213806	0.237377615
XR_001742583	2.975292795	4.887744301	2.39585361	2.040084704	0.04134189	0.237377615
XR_001742586	2.975292795	4.887744301	2.39585361	2.040084704	0.04134189	0.237377615
tRNA-Leu-AAG-1-1	1.711787403	5.12945366	2.518808023	2.036460744	0.041704111	NA
PERP	1.360208266	4.715773787	2.326962611	2.026579097	0.042705476	NA
tRNA-Val-AAC-1-4	2.028266788	4.178767251	2.063213323	2.025368489	0.042829541	0.24547312
XM_005247621	2.923684566	3.81950135	1.891684861	2.019100237	0.043476802	0.246498638
XM_005247624	2.923684566	3.81950135	1.891684861	2.019100237	0.043476802	0.246498638
XM_011512987	2.923684566	3.81950135	1.891684861	2.019100237	0.043476802	0.246498638
XM_017006864	2.923684566	3.81950135	1.891684861	2.019100237	0.043476802	0.246498638
XM_017006865	2.923684566	3.81950135	1.891684861	2.019100237	0.043476802	0.246498638
XM_017006866	2.923684566	3.81950135	1.891684861	2.019100237	0.043476802	0.246498638
ZDHHC1	3.540549863	6.134241922	3.041230632	2.017026219	0.043692777	0.247279195
XR_001738532	2.803779812	4.73532791	2.35408528	2.011536265	0.044268844	0.25009125
CORO1C	3.019126854	5.682653335	2.834051045	2.005134433	0.044948677	0.253478434
tRX-Ile-NNN-3-1	3.329473862	6.046006479	3.017716587	2.003503744	0.045123246	0.25400929
PDPK1	2.730871295	5.634088675	2.818677855	1.998840933	0.045625567	0.256379967
FUS	29.91919488	-1.402698792	0.704953741	-1.989774238	0.04661581	0.261479093
XR_922067	3.265251794	6.046964521	3.041157801	1.988375782	0.046770145	0.261879643
tRNA-Ala-TGC-3-2	3.84565728	3.277971467	1.649304698	1.987486892	0.046868467	0.261965698
C3AR1	2.287928888	5.437870425	2.737561158	1.986392307	0.04698978	0.262179727
tRNA-Asn-GTT-24-1	1.717460887	5.116329505	2.584261118	1.979803616	0.0477256	NA
tRNA-Asn-GTT-chr1-29	1.717460887	5.116329505	2.584261118	1.979803616	0.0477256	NA
PLEC	3.118397861	5.952830145	3.011655353	1.976597402	0.048087156	0.267292247
SEMA4B	3.118397861	5.952830145	3.011655353	1.976597402	0.048087156	0.267292247
tRNA-Ile-AAT-chr6-38	3.269899285	6.018998861	3.046123176	1.975953865	0.048160003	0.267292247
RPN2	5.516649625	6.630963725	3.358236658	1.974537354	0.048320674	0.267713491
tRNA-Ala-TGC-3-1	272.9361935	4.261045949	2.170025379	1.96359268	0.049577347	0.274194854
tRNA-Gln-CAG-chr9-3	2.874969592	5.845119181	2.987051465	1.95681904	0.050368748	0.277952539
XM_011517270	1.814993545	3.970270098	2.029703286	1.956083988	0.050455261	NA
XM_011517271	1.814993545	3.970270098	2.029703286	1.956083988	0.050455261	NA
XM_011517272	1.814993545	3.970270098	2.029703286	1.956083988	0.050455261	NA
XM_011517273	1.814993545	3.970270098	2.029703286	1.956083988	0.050455261	NA
XM_011517274	1.814993545	3.970270098	2.029703286	1.956083988	0.050455261	NA
XM_011517275	1.814993545	3.970270098	2.029703286	1.956083988	0.050455261	NA
XM_011517276	1.814993545	3.970270098	2.029703286	1.956083988	0.050455261	NA
XM_011517279	1.814993545	3.970270098	2.029703286	1.956083988	0.050455261	NA
XM_017013802	1.814993545	3.970270098	2.029703286	1.956083988	0.050455261	NA
XM_017013803	1.814993545	3.970270098	2.029703286	1.956083988	0.050455261	NA
XR_001745587	1.814993545	3.970270098	2.029703286	1.956083988	0.050455261	NA
XR_928348	1.814993545	3.970270098	2.029703286	1.956083988	0.050455261	NA
tRNA-Val-AAC-1-2	4.461343918	3.152333258	1.611598811	1.956028533	0.050461793	0.277952539
CDX2	1.708407136	5.085488365	2.599988102	1.955966014	0.050469158	NA
XM_011534875	1.708407136	5.085488365	2.599988102	1.955966014	0.050469158	NA
XM_011534878	1.708407136	5.085488365	2.599988102	1.955966014	0.050469158	NA
XM_011534879	1.708407136	5.085488365	2.599988102	1.955966014	0.050469158	NA
CDK10	4.431734498	-3.496011513	1.787758667	-1.955527655	0.050520822	0.277952539
PREP	2.218131675	4.398801972	2.253137752	1.952300506	0.050902537	0.279080231
XM_005267044	2.218131675	4.398801972	2.253137752	1.952300506	0.050902537	0.279080231
MAGI2	1.624990517	5.013141304	2.568525251	1.951758622	0.050966869	NA
tRNA-Lys-CTT-14-1	1.624990517	5.013141304	2.568525251	1.951758622	0.050966869	NA
ADRB3	1.651669301	5.021118321	2.572869167	1.951563797	0.050990015	NA
tRNA-Val-CAC-1-1	1.651669301	5.021118321	2.572869167	1.951563797	0.050990015	NA
SLC8A3	2.454875862	5.426161995	2.79010606	1.944787	0.051800619	0.283511882
tRNA-Val-TAC-1-1	15.40724847	2.772996576	1.429217361	1.940220327	0.052352919	0.28603896
FGF14	6.604503107	7.049209533	3.635705644	1.938883459	0.052515531	0.286190915
tRNA-Cys-GCA-12-1	3.106411808	3.129642401	1.614464176	1.938502227	0.052561979	0.286190915
LOC101927494	1.327312473	4.641639255	2.39612236	1.937146171	0.052727478	NA
ARHGDIA	7.034658044	-4.572912084	2.363237871	-1.935019804	0.052987865	0.288013217
XM_005264515	2.44469034	3.039663313	1.574435133	1.930637376	0.053527912	0.290448707
XR_001737725	2.032759518	3.404582042	1.766035572	1.927810569	0.053878693	0.291350875
XR_922065	2.032759518	3.404582042	1.766035572	1.927810569	0.053878693	0.291350875
TBR1	2.13174904	5.025262035	2.610352351	1.92512786	0.054213364	0.292186622
TRAPPC9	2.064510448	4.886818244	2.538490206	1.925088477	0.05421829	0.292186622
RNY3	1.888125929	4.887386934	2.546717991	1.919092319	0.054972651	0.295747245
CACNA1C	11.45180593	7.496171998	3.912413189	1.915997017	0.055365475	0.297354033
ATF7IP	18.19063216	2.939146172	1.538264641	1.910689549	0.056044489	0.300489805
ZNF792	2.849278523	4.737745315	2.491651536	1.901447793	0.057243384	0.306397641
PAK3	5.768045496	6.519958115	3.432062047	1.899720351	0.057469828	0.306617806
tRNA-Ala-TGC-2-1	22.9264046	2.604323808	1.370947284	1.899652772	0.057478702	0.306617806
C1QTNF8	1.672003246	3.925022024	2.073686313	1.892775199	0.058387771	NA
XM_011522483	1.672003246	3.925022024	2.073686313	1.892775199	0.058387771	NA
PARP6	6.134936527	5.046446631	2.682577577	1.881193175	0.059945646	0.319238363
XM_017012898	2.429061248	3.46247622	1.843303227	1.878408375	0.060325321	0.320613485
BOLA2B	4.875254557	4.939418786	2.630411999	1.877811836	0.060406911	0.320613485
SLC25A6	2.005347609	3.443846541	1.835020134	1.876735016	0.060554421	0.32085715
HSPG2	2.880099552	5.833376711	3.123286045	1.86770492	0.061803213	0.326925536
XM_017006332	3.81597191	5.22482845	2.801131784	1.865256208	0.0621455	0.328186438
AZI2	4.235820451	6.301970811	3.389558269	1.859230705	0.062994444	0.331560758
RAD52	4.235820451	6.301970811	3.389558269	1.859230705	0.062994444	0.331560758
PHB2	4.99269853	3.102976529	1.673296791	1.854408941	0.063680677	0.334614936
SPATA5L1	3.501257933	5.496630404	2.986991575	1.840189457	0.065740427	0.344864235
MIER1	4.880743169	5.199421023	2.850342108	1.824139288	0.068131017	0.356812194
tRNA-Lys-TTT-10-1	1.529683404	4.912217758	2.699452425	1.819708957	0.068803339	NA
ANK2	4.453836954	3.921062275	2.169415465	1.807428009	0.07069557	0.369630149
MCM6	1.619787166	3.858729411	2.139317054	1.803720213	0.071275179	NA
XM_005261068	2.641692407	3.281743257	1.820987733	1.802177575	0.071517472	0.370249469
XM_005261069	2.641692407	3.281743257	1.820987733	1.802177575	0.071517472	0.370249469
XM_011529766	2.641692407	3.281743257	1.820987733	1.802177575	0.071517472	0.370249469
XM_011529767	2.641692407	3.281743257	1.820987733	1.802177575	0.071517472	0.370249469
XM_011529768	2.641692407	3.281743257	1.820987733	1.802177575	0.071517472	0.370249469
XM_017028487	2.641692407	3.281743257	1.820987733	1.802177575	0.071517472	0.370249469
tRNA-Leu-CAA-2-1	2.756440862	3.274028694	1.819783328	1.799131052	0.071997953	0.372126898
NHS	1.814907378	5.039299651	2.803643292	1.797411128	0.072270375	NA
LRRC6	2.591823941	5.692569001	3.171270497	1.79504366	0.072646744	0.374866695
SLC9A5	6.820803888	-2.025278778	1.12908171	-1.79373978	0.072854713	0.375326562
ROBO2	2.882469763	5.215924781	2.913308752	1.790378303	0.073393116	0.377484462
MIR6087	1.543976814	-3.764583055	2.104529382	-1.788800426	0.073646962	NA
tRNA-Ala-AGC-5-1	6.375404142	2.881784128	1.616615934	1.782602823	0.07465098	0.383329747
CLPTM1L	1.675981476	3.832947066	2.159874273	1.774615826	0.075961342	NA
XM_017001598	1.644653467	-3.298374735	1.863574929	-1.769917959	0.076740809	NA
XR_001737263	1.644653467	-3.298374735	1.863574929	-1.769917959	0.076740809	NA
XR_001737264	1.644653467	-3.298374735	1.863574929	-1.769917959	0.076740809	NA
XR_001737265	1.644653467	-3.298374735	1.863574929	-1.769917959	0.076740809	NA
XR_001737266	1.644653467	-3.298374735	1.863574929	-1.769917959	0.076740809	NA
XR_001737267	1.644653467	-3.298374735	1.863574929	-1.769917959	0.076740809	NA
XR_001737268	1.644653467	-3.298374735	1.863574929	-1.769917959	0.076740809	NA
XR_001737269	1.644653467	-3.298374735	1.863574929	-1.769917959	0.076740809	NA
XR_001737270	1.644653467	-3.298374735	1.863574929	-1.769917959	0.076740809	NA
XR_001737271	1.644653467	-3.298374735	1.863574929	-1.769917959	0.076740809	NA
XR_001737272	1.644653467	-3.298374735	1.863574929	-1.769917959	0.076740809	NA
XM_017001596	1.57637382	-3.298307176	1.866536598	-1.767073402	0.077215936	NA
XM_017001597	1.57637382	-3.298307176	1.866536598	-1.767073402	0.077215936	NA
GGA1	1.670078286	4.323005202	2.457312455	1.759241155	0.078536557	NA
LOC100132215	6.683723537	3.107450472	1.766676777	1.758924164	0.07859039	0.402900834
tRNA-Cys-GCA-7-1	3.122898913	3.410662441	1.939886273	1.758176491	0.078717484	0.402900834
FAM222B	3.465664941	-4.977269963	2.844310837	-1.749903667	0.080134938	0.409492126
SEC13	5.162182133	3.32540532	1.902132064	1.748251545	0.08042048	0.410287358
KLHL13	3.001078228	5.267308113	3.017744207	1.745445522	0.080907347	0.412105489
tRNA-Ala-TGC-1-1	31.59154898	2.119457718	1.219561687	1.737884799	0.082231115	0.418173687
tRNA-Leu-AAG-1-2	2.606310578	3.105799169	1.791560236	1.733572284	0.082994002	0.421374691
XR_937576	2.480442928	3.227108245	1.865112498	1.730248577	0.083585873	0.423698533
HTR7	1.731685602	4.922841086	2.847143507	1.729045647	0.083800926	NA
CLK2	3.011775722	3.00450813	1.749188559	1.717658233	0.085858972	0.434523451
TIAL1	6.719569385	-4.913248211	2.861725042	-1.716883397	0.086000479	0.434543221
PLOD1	1.549420024	4.467852345	2.617780662	1.706732886	0.087871712	NA
SOS1	2.511166954	2.510811065	1.472489133	1.705147433	0.088166931	0.444778224
RNY1	1.750455975	3.603108882	2.114148981	1.704283338	0.088328166	NA
KLF7	2.011922657	4.954154622	2.910879527	1.701944232	0.088765823	0.446985898
APLP2	5.216142365	-4.950168376	2.909647523	-1.701294861	0.088887633	0.446985898
XM_011516719	1.691166864	3.445620237	2.026665303	1.700142708	0.089104086	NA
XM_017012848	1.691166864	3.445620237	2.026665303	1.700142708	0.089104086	NA
XM_017012849	1.691166864	3.445620237	2.026665303	1.700142708	0.089104086	NA
RPP14	3.972658598	-3.989795081	2.349949916	-1.697821325	0.08954149	0.449558068
ACSF3	3.842775919	6.037339931	3.558484514	1.696604245	0.089771507	0.44999749
FXR1	2.83929488	-4.260512525	2.513319113	-1.695173726	0.09004247	0.450640442
CSNK1G3	2.907381725	5.045281341	2.982109041	1.691850054	0.090674567	0.453085891
PIWIL1	2.219649241	5.453880656	3.233364228	1.686751096	0.091651223	0.457092244
NDRG4	3.451642709	-4.939884285	2.929672798	-1.686155631	0.091765827	0.457092244
TIPARP	1.37794493	4.392750428	2.607341711	1.684762074	0.092034485	NA
MTRF1L	4.418754582	3.583113798	2.128641562	1.683286591	0.092319625	0.459126576
VCL	2.251822275	3.188686996	1.917761341	1.662713148	0.096369869	0.478515796
CARHSP1	5.430093678	5.882594417	3.545205696	1.659309762	0.097053389	0.481153223
XR_242980	2.496349265	3.018153498	1.82949277	1.649721468	0.098999917	0.490034073
SOD2	2.972234914	3.927255563	2.383982215	1.647351032	0.099485914	0.491669041
tRNA-Ala-AGC-1-1	2.238300268	5.501670906	3.344684157	1.644899981	0.099990439	0.493390322
TRIM35	2.778360536	5.708217571	3.480475778	1.640068179	0.100990992	0.497550004
CACNA1A	1.801421031	5.210513073	3.1861293	1.635374017	0.101970666	NA
LRP1	1.584803878	4.384331135	2.688777647	1.630603832	0.10297394	NA
XM_017019303	1.584803878	4.384331135	2.688777647	1.630603832	0.10297394	NA
DOCK8	2.09797232	4.148388937	2.546862896	1.628823029	0.103350488	0.500408581
XR_001755475	1.916646394	5.256555745	3.232799365	1.626007417	0.103948078	0.500408581
XR_001755476	1.916646394	5.256555745	3.232799365	1.626007417	0.103948078	0.500408581
XR_001755477	1.916646394	5.256555745	3.232799365	1.626007417	0.103948078	0.500408581
XR_001755478	1.916646394	5.256555745	3.232799365	1.626007417	0.103948078	0.500408581
XR_001755479	1.916646394	5.256555745	3.232799365	1.626007417	0.103948078	0.500408581
XR_001755480	1.916646394	5.256555745	3.232799365	1.626007417	0.103948078	0.500408581
XR_244419	1.916646394	5.256555745	3.232799365	1.626007417	0.103948078	0.500408581
XR_430435	1.916646394	5.256555745	3.232799365	1.626007417	0.103948078	0.500408581
XR_430436	1.916646394	5.256555745	3.232799365	1.626007417	0.103948078	0.500408581
XR_938130	1.916646394	5.256555745	3.232799365	1.626007417	0.103948078	0.500408581
XR_938131	1.916646394	5.256555745	3.232799365	1.626007417	0.103948078	0.500408581
XR_938132	1.916646394	5.256555745	3.232799365	1.626007417	0.103948078	0.500408581
XR_938134	1.916646394	5.256555745	3.232799365	1.626007417	0.103948078	0.500408581
XR_938136	1.916646394	5.256555745	3.232799365	1.626007417	0.103948078	0.500408581
TJP1	7.999662285	1.775824107	1.092769705	1.62506711	0.10414826	0.50060914
GJA8	3.332812804	1.960888763	1.213165047	1.616341295	0.106020543	0.508062027
XM_011509416	3.332812804	1.960888763	1.213165047	1.616341295	0.106020543	0.508062027
SETMAR	40.93319794	1.219354665	0.755041323	1.614950902	0.106321328	0.508685145
XR_001748808	4.782307615	2.697851128	1.672296211	1.613261521	0.106687703	0.508685145
ATG4D	3.962701864	6.307719348	3.91111352	1.612768158	0.106794886	0.508685145
PDZD4	3.962701864	6.307719348	3.91111352	1.612768158	0.106794886	0.508685145
SAFB	8.469565142	-2.527750557	1.571672204	-1.608319184	0.107765291	0.512534321
PGR	2.801239095	-3.971606943	2.478752562	-1.602260348	0.10909805	0.518092695
XM_005251316	2.295712796	2.56089578	1.605803159	1.594775652	0.110762414	0.522071198
XM_011517613	2.295712796	2.56089578	1.605803159	1.594775652	0.110762414	0.522071198
XM_011517615	2.295712796	2.56089578	1.605803159	1.594775652	0.110762414	0.522071198
XM_011517616	2.295712796	2.56089578	1.605803159	1.594775652	0.110762414	0.522071198
XM_011517617	2.295712796	2.56089578	1.605803159	1.594775652	0.110762414	0.522071198
XR_923313	4.662828189	2.161476751	1.360251913	1.589026805	0.112054341	0.527373487
GLUD1	2.94854625	5.683932544	3.578730363	1.588253925	0.112228932	0.527409176
SMARCA4	2.983572486	4.684807774	2.954833603	1.58547262	0.112858993	0.529535081
KHDRBS1	2.208332241	3.867531991	2.440424327	1.584778495	0.11301667	0.529535081
DCAF17	1.781712274	3.915705856	2.472075416	1.58397508	0.11319939	NA
XM_017019914	1.462566264	3.355564127	2.122739109	1.58077086	0.11393044	NA
HIST1H2AM	1.703644547	4.196921178	2.661169719	1.577096398	0.114773346	NA
ADGRG1	3.632476709	6.180881214	3.920780236	1.576441637	0.114924059	0.535768698
TRAPPC2L	3.632476709	6.180881214	3.920780236	1.576441637	0.114924059	0.535768698
RPAP1	3.350843938	3.315616596	2.106337034	1.574114941	0.115460879	0.535768698
XM_005254297	3.350843938	3.315616596	2.106337034	1.574114941	0.115460879	0.535768698
XM_006720469	3.350843938	3.315616596	2.106337034	1.574114941	0.115460879	0.535768698
XR_001740629	4.51717626	2.653808857	1.688448071	1.571744433	0.116009833	0.535768698
XR_427323	4.51717626	2.653808857	1.688448071	1.571744433	0.116009833	0.535768698
ASTN1	1.624426941	4.82752669	3.076600095	1.569110882	0.116622105	NA
EMSY	2.146945228	-3.144622406	2.004126116	-1.569074113	0.116630671	0.535768698
tRNA-Gln-CTG-1-2	1.75035668	5.153891492	3.288877685	1.56706694	0.117099046	NA
XM_017008067	1.881146941	3.703854983	2.36412523	1.566691534	0.117186811	0.535768698
XM_017008069	1.881146941	3.703854983	2.36412523	1.566691534	0.117186811	0.535768698
XM_005253424	4.566097868	2.706705085	1.727866047	1.566501691	0.117231213	0.535768698
XM_006719108	4.566097868	2.706705085	1.727866047	1.566501691	0.117231213	0.535768698
XM_006719109	4.566097868	2.706705085	1.727866047	1.566501691	0.117231213	0.535768698
XM_011520754	4.566097868	2.706705085	1.727866047	1.566501691	0.117231213	0.535768698
XM_011520755	4.566097868	2.706705085	1.727866047	1.566501691	0.117231213	0.535768698
XM_017019638	4.566097868	2.706705085	1.727866047	1.566501691	0.117231213	0.535768698
XM_017019639	4.566097868	2.706705085	1.727866047	1.566501691	0.117231213	0.535768698
PSMC4	2.545704755	3.883966179	2.480614413	1.56572749	0.117412428	0.535821455
tRNA-Glu-CTC-7-1	1.812768	5.200959644	3.323528083	1.564891138	0.117608437	NA
APOBEC3H	1.79749724	5.159178608	3.297001126	1.564809477	0.117627589	NA
MAP3K4	5.450239365	3.858491765	2.470022457	1.562128213	0.118257788	0.538900568
NCAM1	1.547073491	4.628660746	2.978447267	1.554051602	0.120172108	NA
MOGS	3.596545783	4.224581145	2.719068659	1.553686822	0.120259138	0.547231063
SYNCRIP	3.249714859	-3.728987798	2.404587194	-1.55078086	0.120954209	0.549602002
MTRR	1.389848876	-4.03761065	2.609947533	-1.547008359	0.12186123	NA
SLIT2	1.809638762	-3.188806126	2.061651302	-1.54672428	0.121929746	NA
NME2	1.888471725	4.628449248	2.992902178	1.546475285	0.121989825	0.553293023
PLEKHB2	3.247921572	5.577086074	3.608707864	1.545452357	0.122236884	0.553293023
GNAI2	3.871961295	-4.573700488	2.959895071	-1.54522386	0.122292125	0.553293023
XM_005262945	1.812867295	3.70936537	2.410329934	1.53894507	0.123817707	NA
XM_017008068	1.812867295	3.70936537	2.410329934	1.53894507	0.123817707	NA
XM_017008070	1.812867295	3.70936537	2.410329934	1.53894507	0.123817707	NA
XM_017008071	1.812867295	3.70936537	2.410329934	1.53894507	0.123817707	NA
XM_017008072	1.812867295	3.70936537	2.410329934	1.53894507	0.123817707	NA
XM_017008073	1.812867295	3.70936537	2.410329934	1.53894507	0.123817707	NA
XM_017008074	1.812867295	3.70936537	2.410329934	1.53894507	0.123817707	NA
XM_017008075	1.812867295	3.70936537	2.410329934	1.53894507	0.123817707	NA
XM_017008076	1.812867295	3.70936537	2.410329934	1.53894507	0.123817707	NA
XM_017008077	1.812867295	3.70936537	2.410329934	1.53894507	0.123817707	NA
XM_005251279	5.458609855	1.771007538	1.151473244	1.538036204	0.124039763	0.558798247
XM_017013725	5.458609855	1.771007538	1.151473244	1.538036204	0.124039763	0.558798247
ZNF704	5.458609855	1.771007538	1.151473244	1.538036204	0.124039763	0.558798247
PKIA	1.328088847	-3.713375693	2.426531658	-1.530322376	0.125936952	NA
XR_951069	11.16227593	-2.031775723	1.329991392	-1.527660807	0.126596776	0.569294927
YP_003024030	18.72393638	2.608868841	1.709611185	1.526001271	0.127009548	0.569294927
XM_011529383	6.051170945	1.314539441	0.861490096	1.525890371	0.127037169	0.569294927
CPSF3	15.2966563	1.695031615	1.11100448	1.52567487	0.127090856	0.569294927
NUSAP1	5.044122979	3.110865235	2.041671353	1.523685597	0.127587269	0.570709059
PPP1R10	1.936123952	3.478855198	2.286269553	1.521629501	0.128101941	0.572200751
THUMPD2	3.086528062	5.963590765	3.923041943	1.520144534	0.128474654	0.572370852
DYNLRB1	2.721253967	5.514386514	3.629526582	1.519312888	0.128683757	0.572370852
SLC35A2	2.721253967	5.514386514	3.629526582	1.519312888	0.128683757	0.572370852
ANKRD42	2.588403571	5.461699826	3.602975907	1.515885748	0.129548245	0.574597411
TRIM37	2.588403571	5.461699826	3.602975907	1.515885748	0.129548245	0.574597411
HM13	1.233268803	3.912441287	2.583381908	1.514464925	0.129907963	NA
CERKL	2.789533614	5.514594662	3.641332069	1.514444318	0.129913186	0.575407913
GOLGB1	7.558635216	-2.597051087	1.721399242	-1.508686088	0.131379023	0.581085369
ATF2	2.998081451	5.461684002	3.631558827	1.503950304	0.132594163	0.585639674
SPTBN1	2.818823342	3.895902623	2.595110876	1.501247079	0.133291667	0.587898163
XM_005255452	1.607034538	-3.293104129	2.199786682	-1.497010667	0.134390482	NA
XM_005255453	1.607034538	-3.293104129	2.199786682	-1.497010667	0.134390482	NA
XM_005255455	1.607034538	-3.293104129	2.199786682	-1.497010667	0.134390482	NA
XM_006720908	1.607034538	-3.293104129	2.199786682	-1.497010667	0.134390482	NA
XM_006720909	1.607034538	-3.293104129	2.199786682	-1.497010667	0.134390482	NA
XM_006720912	1.607034538	-3.293104129	2.199786682	-1.497010667	0.134390482	NA
XM_006720913	1.607034538	-3.293104129	2.199786682	-1.497010667	0.134390482	NA
XM_006720914	1.607034538	-3.293104129	2.199786682	-1.497010667	0.134390482	NA
XM_011522568	1.607034538	-3.293104129	2.199786682	-1.497010667	0.134390482	NA
XM_011522569	1.607034538	-3.293104129	2.199786682	-1.497010667	0.134390482	NA
XM_017023501	1.607034538	-3.293104129	2.199786682	-1.497010667	0.134390482	NA
XM_017023502	1.607034538	-3.293104129	2.199786682	-1.497010667	0.134390482	NA
XM_017023503	1.607034538	-3.293104129	2.199786682	-1.497010667	0.134390482	NA
XM_017023504	1.607034538	-3.293104129	2.199786682	-1.497010667	0.134390482	NA
XM_017023505	1.607034538	-3.293104129	2.199786682	-1.497010667	0.134390482	NA
ATP5C1	1.238178107	-3.614970032	2.42088913	-1.493240639	0.135374208	NA
JPH3	3.248758662	2.624713499	1.760420288	1.490958447	0.135972405	0.598885431
ABLIM1	5.585806076	-4.194981684	2.827983471	-1.483382674	0.137972768	0.606849584
tRNA-Thr-AGT-2-2	1.631207526	5.049456289	3.404244424	1.483282532	0.137999361	NA
RAC1	2.130080671	2.665118129	1.800818187	1.479948474	0.138886998	0.610021056
tRNA-Glu-CTC-1-2	1.568796206	4.997225139	3.378444397	1.479149736	0.1391003	NA
XM_017008130	1.047956825	4.422363328	3.000176728	1.474034275	0.140472363	NA
XM_017008132	1.047956825	4.422363328	3.000176728	1.474034275	0.140472363	NA
tRNA-Leu-AAG-7-1	1.586421239	4.988847553	3.389301992	1.471939521	0.14103721	NA
LIMCH1	3.327799637	3.859251013	2.627364643	1.468867682	0.141868682	0.622251802
MBP	5.497845684	-1.981384828	1.350506654	-1.467141848	0.142337472	0.623442077
XR_001739705	4.332603034	1.993306609	1.361241441	1.464329948	0.143103818	0.625930551
TRA2A	1.294396628	4.411003581	3.026191434	1.457608904	0.144948374	NA
CUL3	1.517298757	3.777084218	2.601621208	1.451819429	0.14655182	NA
ASB1	2.177355103	-2.528151288	1.745935492	-1.448021018	0.147611173	0.643861994
XM_005246080	2.177355103	-2.528151288	1.745935492	-1.448021018	0.147611173	0.643861994
MYO1C	2.118349402	2.883514412	1.995743315	1.444832304	0.148504995	0.646477339
RIF1	3.984838647	-3.833217856	2.653806661	-1.444422426	0.148620186	0.646477339
PPP1R13L	1.372759584	-3.225288734	2.241006086	-1.439214625	0.150089723	NA
PCMT1	2.21714079	-3.472934973	2.414417762	-1.438415103	0.15031631	0.652231317
ATP8B5P	8.819239735	1.348830392	0.937811204	1.438274981	0.150356048	0.652231317
PTPA	2.391028812	5.287932244	3.683692884	1.435497586	0.151145356	0.654502333
XM_011545781	7.47979872	-1.30042041	0.906948044	-1.433842235	0.151617289	0.654502333
XM_011545782	7.47979872	-1.30042041	0.906948044	-1.433842235	0.151617289	0.654502333
MAST2	5.039233911	3.70816046	2.586747367	1.433522464	0.151708584	0.654502333
LOC643201	2.597422085	-1.900042112	1.328375451	-1.430350215	0.152616529	0.656617692
DPP8	2.527588105	5.288227279	3.697545441	1.430199402	0.152659797	0.656617692
ERBIN	4.750891632	-3.740999024	2.616756685	-1.429631974	0.152822674	0.656617692
CNBP	3.695109541	-3.287020228	2.300760292	-1.428666967	0.153099976	0.656915388
tRNA-Ala-AGC-11-1	1.91872117	3.089768303	2.165842968	1.426589253	0.153698324	0.658587933
RNA5-8S5	7.231888864	-2.263491045	1.587792789	-1.425558209	0.153995907	0.658968934
CEACAM1	1.446810309	4.883620449	3.433251177	1.422447761	0.154896306	NA
FAM111B	1.715250472	4.462395469	3.137889113	1.422101071	0.154996912	NA
LOC105274304	47.96601482	-0.629407555	0.442608941	-1.422039857	0.155014681	0.662007143
CFL2	2.157002976	5.198836421	3.658735704	1.420937953	0.155334798	0.662007143
SSFA2	2.157002976	5.198836421	3.658735704	1.420937953	0.155334798	0.662007143
EIF4E	1.256460986	-3.620455326	2.549358372	-1.420143738	0.155565839	NA
LMO3	2.223287979	-4.198043009	2.959474144	-1.418509777	0.156041986	0.664124788
PRKAR1B	2.591400348	5.288934132	3.731347688	1.417432674	0.156356465	0.664567587
MYO9B	10.69963791	-1.131911857	0.80078943	-1.413495002	0.15751023	0.668571648
TMEM150B	2.874029286	2.803634231	1.98762224	1.41054682	0.158378282	0.671353844
SETD4	1.467272084	4.870618406	3.472931501	1.402451619	0.160780428	NA
FAM96A	1.237658793	4.309363738	3.093697378	1.392949346	0.163635109	NA
SLC25A39	1.237658793	4.309363738	3.093697378	1.392949346	0.163635109	NA
CPT1A	5.475312428	2.406250107	1.729092744	1.39162582	0.164035736	0.69440329
UMODL1	2.178725691	5.461444883	3.929746369	1.389770323	0.164598632	0.694923103
ZNF83	2.178725691	5.461444883	3.929746369	1.389770323	0.164598632	0.694923103
STK24	9.518145047	1.130704443	0.814299568	1.38856078	0.16496635	0.695545707
XM_017001212	1.521385253	3.594814359	2.591836409	1.386975793	0.165449144	NA
VPS51	3.693606375	4.178376145	3.018552469	1.384231743	0.166287507	0.700181261
XM_005255233	7.605849911	-1.250455237	0.904945191	-1.381802179	0.16703245	0.70238146
ZNF221	3.26398818	3.316904017	2.403038105	1.380296055	0.167495509	0.703392045
USP8	1.848898112	3.444616541	2.497029871	1.379485516	0.167745109	0.703504719
02-Sep	4.367858753	-4.946932063	3.59026251	-1.377874751	0.168241962	0.704652672
PDE11A	1.105224879	-3.411190823	2.497220674	-1.365994948	0.171940549	NA
DDX5	2.729312816	-3.282186274	2.408926738	-1.362509794	0.173037055	0.723776186
C2CD5	1.311806767	4.228073376	3.10570034	1.361391285	0.173390069	NA
TAF1B	3.083238688	3.089433744	2.269412181	1.361336547	0.173407358	0.724365658
CALD1	2.824889595	-4.124062384	3.037515791	-1.357708953	0.174556055	0.726078618
SLC4A7	56.17141799	-1.269325749	0.935037365	-1.357513396	0.17461814	0.726078618
NREP	1.997165217	5.336011106	3.931809266	1.35713885	0.174737096	0.726078618
RNF167	1.997165217	5.336011106	3.931809266	1.35713885	0.174737096	0.726078618
MLPH	1.95670125	4.19898828	3.101588468	1.353818639	0.175794245	0.729511468
SPHK2	2.040743879	5.046895885	3.744565907	1.347791977	0.177725299	0.73655708
tRNA-Ala-TGC-5-1	2.47301992	3.691418445	2.74845528	1.343088415	0.179243346	0.741874821
R3HCC1L	1.99252401	5.019494511	3.752224141	1.337738451	0.180981712	0.748089328
LIMS3	2.029026124	2.009352537	1.505609205	1.334577745	0.182014586	0.749876251
XM_005273763	2.510583325	2.462914259	1.845935352	1.334236465	0.182126373	0.749876251
XM_017017220	2.510583325	2.462914259	1.845935352	1.334236465	0.182126373	0.749876251
DENND4A	4.249751086	2.108216016	1.582916011	1.331855892	0.182907547	0.750879006
DUSP22	2.732174509	5.019953544	3.770898055	1.33123555	0.183111518	0.750879006
PRKCSH	2.732174509	5.019953544	3.770898055	1.33123555	0.183111518	0.750879006
XR_001738394	2.532313364	-2.190684246	1.646389544	-1.330598979	0.183320999	0.750879006
TCERG1	1.811613599	-3.448031135	2.594028833	-1.329218508	0.183775891	NA
FAM120AOS	3.212513858	-4.831724429	3.640051792	-1.327377935	0.184383695	0.754253509
RCAN3	1.815604743	5.198616832	3.934279019	1.321364552	0.18637984	NA
SDCBP	1.815604743	5.198616832	3.934279019	1.321364552	0.18637984	NA
PLEKHG5	3.182161765	4.87715382	3.696954822	1.31923544	0.187090414	0.759415027
STX16	5.404674683	-4.662871796	3.536978983	-1.31832047	0.187396391	0.759415027
SLC27A1	2.353802626	2.103518814	1.597970431	1.316369047	0.188050206	0.759415027
XM_011528000	2.353802626	2.103518814	1.597970431	1.316369047	0.188050206	0.759415027
XM_011528001	2.353802626	2.103518814	1.597970431	1.316369047	0.188050206	0.759415027
XM_011528002	2.353802626	2.103518814	1.597970431	1.316369047	0.188050206	0.759415027
XM_011528003	2.353802626	2.103518814	1.597970431	1.316369047	0.188050206	0.759415027
XM_017026781	2.353802626	2.103518814	1.597970431	1.316369047	0.188050206	0.759415027
XR_001753680	2.353802626	2.103518814	1.597970431	1.316369047	0.188050206	0.759415027
XR_001753681	2.353802626	2.103518814	1.597970431	1.316369047	0.188050206	0.759415027
SLC25A23	1.544726934	3.582849098	2.723123099	1.315713234	0.188270311	NA
XM_011528281	1.544726934	3.582849098	2.723123099	1.315713234	0.188270311	NA
RPAIN	2.681517434	4.877143059	3.708161583	1.31524556	0.188427388	0.759966399
ACACA	1.961416736	-3.212638199	2.448138505	-1.312277958	0.189426366	0.763021001
SNORD30	5.103081519	2.597286677	1.984473527	1.308803892	0.190600788	0.766773616
ABL2	1.810738191	-3.975527986	3.039232699	-1.308069628	0.190849694	NA
TSC2	1.810738191	-3.975527986	3.039232699	-1.308069628	0.190849694	NA
THOC5	2.271839554	4.877117507	3.739644134	1.304166207	0.192176919	0.772130674
RNF145	1.692273741	4.19919489	3.223831856	1.302547737	0.19272921	NA
PCNA	2.148595306	-3.343466932	2.570639055	-1.30063648	0.193382914	0.775988872
ATN1	15.11100042	-1.096762599	0.843719795	-1.299913319	0.19363068	0.775997064
EDEM3	1.490346464	-3.375374784	2.602533727	-1.296957172	0.194645923	NA
EPB41L2	1.625767491	-3.92760299	3.03301313	-1.294950869	0.195337178	NA
FBXL5	1.725602381	4.877088335	3.766442198	1.294879379	0.195361843	NA
PPP2R5D	1.725602381	4.877088335	3.766442198	1.294879379	0.195361843	NA
ADAM22	2.265883015	4.877095437	3.770610577	1.293449784	0.195855541	0.783706106
VBP1	2.498534441	3.875547819	2.997595186	1.292885656	0.196050609	0.783706106
SNORD47	1.74220191	3.23336169	2.502780955	1.291907581	0.196389152	NA
RTCB	1.882441111	-4.487286303	3.494247448	-1.284192482	0.199074615	0.794788412
BCOR	2.403941416	-3.966942634	3.09302693	-1.28254384	0.199651937	0.796086888
SNX14	1.500068602	-3.261693884	2.555694056	-1.276245831	0.201868632	NA
APP	2.659064554	-4.982471019	3.915979238	-1.272343574	0.203251073	0.797672799
CNOT7	2.659064554	-4.982471019	3.915979238	-1.272343574	0.203251073	0.797672799
FAT3	1.905332264	2.499196652	1.964604194	1.272112042	0.203333313	0.797672799
XM_017017178	1.905332264	2.499196652	1.964604194	1.272112042	0.203333313	0.797672799
XM_017017179	1.905332264	2.499196652	1.964604194	1.272112042	0.203333313	0.797672799
XM_017017180	1.905332264	2.499196652	1.964604194	1.272112042	0.203333313	0.797672799
XM_017017181	1.905332264	2.499196652	1.964604194	1.272112042	0.203333313	0.797672799
XM_017017182	1.905332264	2.499196652	1.964604194	1.272112042	0.203333313	0.797672799
XM_017017183	1.905332264	2.499196652	1.964604194	1.272112042	0.203333313	0.797672799
XM_017017184	1.905332264	2.499196652	1.964604194	1.272112042	0.203333313	0.797672799
XM_017017185	1.905332264	2.499196652	1.964604194	1.272112042	0.203333313	0.797672799
XM_017017186	1.905332264	2.499196652	1.964604194	1.272112042	0.203333313	0.797672799
XM_017017187	1.905332264	2.499196652	1.964604194	1.272112042	0.203333313	0.797672799
CD99L2	1.361317869	3.965413432	3.118160989	1.271715427	0.203474247	NA
tRNA-Ser-CGA-1-1	2.228146111	2.755940571	2.176997478	1.265936501	0.205535817	0.805312791
NUP160	4.311364505	1.434612219	1.136558661	1.262242124	0.206861675	0.809503309
HECW1	1.025195811	-3.290022639	2.609761443	-1.260660298	0.207431264	NA
FREM2	2.05144183	2.05150911	1.627428804	1.260583016	0.207459121	0.809763323
KIAA0895L	3.931509533	1.950626871	1.548303682	1.259847725	0.2077243	0.809763323
XM_005273762	2.964729104	2.271660146	1.803142875	1.259833692	0.207729363	0.809763323
HNRNPR	3.906128522	-4.56980684	3.629482416	-1.259079482	0.208001625	0.809763323
PDLIM5	3.812774727	3.108822444	2.472635027	1.257291274	0.208648182	0.809763323
TIMM17A	1.445211823	-2.288711412	1.82136358	-1.256592279	0.208901312	NA
XM_006713292	8.174724673	1.204990951	0.959100102	1.256376627	0.208979452	0.809763323
XM_006713294	8.174724673	1.204990951	0.959100102	1.256376627	0.208979452	0.809763323
XM_017007032	8.174724673	1.204990951	0.959100102	1.256376627	0.208979452	0.809763323
SNORD27	2.006056645	3.07792461	2.453018608	1.254749801	0.209569601	0.811054901
ZNF37A	3.052452145	4.496332152	3.587150027	1.253455283	0.210040063	0.811880685
XR_943289	2.429332063	1.803959151	1.441117046	1.251778373	0.210650633	0.813245353
XM_006719682	1.811048704	2.247870263	1.801925176	1.247482578	0.212220605	NA
COPA	2.845955969	2.407245773	1.930073716	1.247229965	0.212313189	0.818663064
AXL	1.890534619	-3.189663117	2.562446303	-1.244772666	0.213215326	0.821139025
SNORD95	1.741901859	3.500075462	2.811888624	1.244741855	0.213226655	NA
NCF2	1.704898563	3.876162279	3.116363847	1.243809282	0.213569763	NA
FGD3	2.925830628	3.095759301	2.49382843	1.241368197	0.214469762	0.824741267
CLSTN1	42.93622168	-0.841736379	0.678372162	-1.240817984	0.214672996	0.824741267
KIF23	2.435477853	-2.738147497	2.212210375	-1.237742815	0.215811438	0.82810756
XM_017024956	3.055438586	2.433782721	1.972112818	1.234099134	0.217165966	0.832293836
VPS13A	20.8735301	-0.62811894	0.509940209	-1.231750171	0.218042422	0.834639962
DLGAP4	1.048215531	-3.641910627	2.958566887	-1.230971198	0.218333637	NA
BCL2L11	2.802020363	4.494204787	3.651246879	1.230868505	0.218372049	0.834889746
DICER1	2.937593268	-3.675182022	2.988158616	-1.229915307	0.218728822	0.835242586
MEOX2	2.694468236	2.248128561	1.833873295	1.225890887	0.220239739	0.835778851
EEF1D	2.675050578	-3.213304301	2.627286559	-1.223050561	0.2213106	0.835778851
PDE1A	3.130224948	2.14082835	1.751108175	1.222556311	0.221497323	0.835778851
ATP5J	1.748880846	4.684552166	3.832794314	1.222228949	0.221621059	NA
ZNF43	1.748880846	4.684552166	3.832794314	1.222228949	0.221621059	NA
MADD	1.540491512	-4.195966843	3.435122835	-1.221489607	0.221900698	NA
CCDC77	1.867137795	4.690171727	3.851358177	1.217796817	0.223301194	0.835778851
MSRB3	1.867137795	4.690171727	3.851358177	1.217796817	0.223301194	0.835778851
RPL8	2.527680032	2.833841053	2.328203843	1.217179098	0.223536081	0.835778851
XM_011544138	3.285182544	1.589041924	1.307278473	1.215534377	0.224162346	0.835778851
XM_011544142	3.285182544	1.589041924	1.307278473	1.215534377	0.224162346	0.835778851
XM_017000943	3.285182544	1.589041924	1.307278473	1.215534377	0.224162346	0.835778851
XM_017000946	3.285182544	1.589041924	1.307278473	1.215534377	0.224162346	0.835778851
XM_017000947	3.285182544	1.589041924	1.307278473	1.215534377	0.224162346	0.835778851
XM_017000951	3.285182544	1.589041924	1.307278473	1.215534377	0.224162346	0.835778851
XM_017000952	3.285182544	1.589041924	1.307278473	1.215534377	0.224162346	0.835778851
XM_017000953	3.285182544	1.589041924	1.307278473	1.215534377	0.224162346	0.835778851
XR_001737095	3.285182544	1.589041924	1.307278473	1.215534377	0.224162346	0.835778851
XR_001737096	3.285182544	1.589041924	1.307278473	1.215534377	0.224162346	0.835778851
XR_001737097	3.285182544	1.589041924	1.307278473	1.215534377	0.224162346	0.835778851
XR_001737098	3.285182544	1.589041924	1.307278473	1.215534377	0.224162346	0.835778851
XR_001737099	3.285182544	1.589041924	1.307278473	1.215534377	0.224162346	0.835778851
XR_001737100	3.285182544	1.589041924	1.307278473	1.215534377	0.224162346	0.835778851
LDLRAD4	0.925407352	3.919125386	3.22997208	1.213362001	0.224991448	NA
XM_017008882	1.171227553	-2.78711742	2.297448945	-1.213135737	0.225077929	NA
FSD1L	1.730578501	4.690662516	3.869245215	1.212293937	0.225399884	NA
ZNF236	3.356426939	3.632171503	3.000298763	1.210603273	0.226047489	0.841813645
SSC5D	1.137046929	4.511729241	3.731908237	1.208960391	0.226678063	NA
RAN	2.605313523	-3.001992974	2.483232717	-1.208905212	0.226699264	0.843246496
XR_001739138	1.626170561	2.241793908	1.854731224	1.208689367	0.226782208	NA
RIT1	7.260938491	-1.262625564	1.045754521	-1.207382362	0.227284925	0.844430344
BCS1L	1.201362681	3.898359089	3.233098586	1.20576561	0.227907879	NA
GUCY1B3	1.327781086	3.937023692	3.266766396	1.205174541	0.228135928	NA
SNORD43	2.331666603	2.12781245	1.771576527	1.201084129	0.229718569	0.852009801
MDM1	2.499930703	1.938005583	1.614052682	1.200707762	0.229864582	0.852009801
tRNA-Lys-TTT-9-1	3.125003478	1.832676542	1.52721709	1.200010499	0.230135263	0.852013084
YP_003024038	57.52195302	1.6339467	1.364839897	1.197170967	0.231239923	0.855100326
PCM1	3.369853228	-3.583126036	2.99797243	-1.195183118	0.232015493	0.856964826
RTN4IP1	2.435288315	2.163771317	1.81463988	1.192397093	0.23310558	0.859985305
PPP1R12A	2.597998068	-3.582978873	3.00798905	-1.191154228	0.233593045	0.860778104
MROH1	2.682930456	3.116541793	2.620256148	1.189403485	0.23428093	0.862306734
TP73-AS1	1.470116068	3.876686511	3.261425546	1.188647865	0.234578264	NA
XR_001750858	2.539219586	-1.598351292	1.34488632	-1.188465722	0.234649977	0.862659635
HARS	1.835078171	-3.685394069	3.105713109	-1.186649874	0.235365755	NA
XM_005258371	1.635161097	2.007193656	1.694268467	1.184696342	0.236137529	NA
XM_017026040	1.635161097	2.007193656	1.694268467	1.184696342	0.236137529	NA
XM_017010063	1.291639605	2.869026544	2.424605901	1.183296033	0.236691845	NA
DYSF	3.701789243	4.152351823	3.510928456	1.182693374	0.236930691	0.870031538
EPS8L2	1.523199434	2.036427903	1.724275865	1.181033699	0.237589336	NA
XM_017018130	1.523199434	2.036427903	1.724275865	1.181033699	0.237589336	NA
XM_017018131	1.523199434	2.036427903	1.724275865	1.181033699	0.237589336	NA
XM_017018132	1.523199434	2.036427903	1.724275865	1.181033699	0.237589336	NA
SNORD75	2.259698751	3.093666886	2.627313718	1.177501897	0.238995241	0.870834755
IARS	1.674953798	-3.665787901	3.115309382	-1.176701076	0.239314838	NA
CADM1	2.22047004	-3.582426682	3.046034576	-1.176095212	0.239556831	0.870834755
DNAJC7	1.847671934	-2.640619311	2.245878349	-1.175762397	0.239689837	0.870834755
tRNA-Glu-TTC-5-1	1.204358515	2.599269128	2.218142174	1.1718226	0.241268287	NA
FKBP4	0.988769839	-3.304156123	2.821516152	-1.171056958	0.241575883	NA
XM_011520929	0.988769839	-3.304156123	2.821516152	-1.171056958	0.241575883	NA
XM_011528231	1.140484534	2.599596893	2.220787821	1.170574184	0.241769979	NA
SASH1	4.42667441	1.457728678	1.245696367	1.170211872	0.241915716	0.870834755
XM_011535640	4.42667441	1.457728678	1.245696367	1.170211872	0.241915716	0.870834755
XM_017010598	4.42667441	1.457728678	1.245696367	1.170211872	0.241915716	0.870834755
XM_017010599	4.42667441	1.457728678	1.245696367	1.170211872	0.241915716	0.870834755
XM_017010600	4.42667441	1.457728678	1.245696367	1.170211872	0.241915716	0.870834755
XM_017010601	4.42667441	1.457728678	1.245696367	1.170211872	0.241915716	0.870834755
XM_017010602	4.42667441	1.457728678	1.245696367	1.170211872	0.241915716	0.870834755
XM_017010603	4.42667441	1.457728678	1.245696367	1.170211872	0.241915716	0.870834755
XM_017010604	4.42667441	1.457728678	1.245696367	1.170211872	0.241915716	0.870834755
XM_017010605	4.42667441	1.457728678	1.245696367	1.170211872	0.241915716	0.870834755
XM_017010607	4.42667441	1.457728678	1.245696367	1.170211872	0.241915716	0.870834755
WNK1	2.458462737	3.569720736	3.051930942	1.169659735	0.242137928	0.870834755
APC2	2.696388378	1.890852793	1.619402883	1.167623458	0.242958684	0.870834755
XM_005259475	2.696388378	1.890852793	1.619402883	1.167623458	0.242958684	0.870834755
XM_006722607	2.696388378	1.890852793	1.619402883	1.167623458	0.242958684	0.870834755
XM_006722608	2.696388378	1.890852793	1.619402883	1.167623458	0.242958684	0.870834755
XM_006722609	2.696388378	1.890852793	1.619402883	1.167623458	0.242958684	0.870834755
XM_006722610	2.696388378	1.890852793	1.619402883	1.167623458	0.242958684	0.870834755
TRIM2	1.692152158	3.31686635	2.841640418	1.167236477	0.243114884	NA
DMTN	1.994298415	-4.568810475	3.91903922	-1.16579861	0.243695879	0.870834755
DRD2	4.228608319	3.826650565	3.28408146	1.165211829	0.243933259	0.870834755
FAM193A	1.908718606	4.462316993	3.830512496	1.164939939	0.244043305	0.870834755
FXYD5	1.908718606	4.462316993	3.830512496	1.164939939	0.244043305	0.870834755
RPL13A	1.376279883	-2.999502036	2.575616895	-1.164576161	0.244190598	NA
RPL26	1.376279883	-2.999502036	2.575616895	-1.164576161	0.244190598	NA
XR_001747095	24.43845087	-0.751161466	0.645256618	-1.164128263	0.244372037	0.87102358
SNORA21	1.882134125	2.578021312	2.219785555	1.161383047	0.24548616	0.874008223
KCNQ1OT1	1.504377574	1.865451935	1.60860041	1.159673915	0.246181594	NA
ATL2	2.01369566	-2.8943366	2.498954109	-1.158219189	0.2467746	0.877606065
UBE3B	2.003589347	2.292202764	1.981309163	1.15691322	0.247307817	0.878513033
LDHAL6A	2.458859599	1.496742831	1.294780308	1.155982078	0.247688488	0.878876679
KANSL3	4.202723111	-3.331288798	2.884609577	-1.154849108	0.248152223	0.879533917
XM_011537534	1.60837386	-3.672653851	3.185660765	-1.152870353	0.248963602	NA
09-Sep	3.782190459	-4.188412495	3.63710185	-1.151579655	0.249493846	0.883297718
WDR31	4.066837258	-2.415669151	2.100279697	-1.150165454	0.250075732	0.884366362
ANKRD11	2.199823988	2.383833789	2.075864245	1.148357266	0.250821108	0.886010132
KRT8	1.569133389	-2.893757247	2.524132683	-1.146436266	0.251614684	NA
DENND1A	1.815638308	1.92162042	1.677501553	1.14552527	0.251991634	NA
HIST1H2BJ	1.678798167	3.723057054	3.253702169	1.144252565	0.252518909	NA
RDX	2.892752019	-4.249096973	3.714246713	-1.143999659	0.252623779	0.891380886
SACS	3.050814881	2.152505136	1.883650534	1.142730617	0.253150454	0.891731823
XM_005266875	4.298820186	1.418686071	1.2425865	1.141720171	0.253570354	0.891731823
XM_017010606	4.298820186	1.418686071	1.2425865	1.141720171	0.253570354	0.891731823
EIF2S3	2.648315721	-2.415053146	2.11750263	-1.14051955	0.254069913	0.891900423
CYFIP1	1.861345188	-4.469670071	3.919911728	-1.140247633	0.254183148	0.891900423
HNRNPD	2.190287774	-2.716260324	2.390598074	-1.136226266	0.25586188	0.896794471
CDK11A	1.072342391	4.485605796	3.9514927	1.135167426	0.256305175	NA
ARNTL	1.499040726	4.462255697	3.931219495	1.135081799	0.256341047	NA
FAM168A	1.499040726	4.462255697	3.931219495	1.135081799	0.256341047	NA
PRPF4	1.499040726	4.462255697	3.931219495	1.135081799	0.256341047	NA
UBAP1	1.499040726	4.462255697	3.931219495	1.135081799	0.256341047	NA
MID1	22.61901652	-1.091937661	0.963267181	-1.133577145	0.256971965	0.899686767
NCAPG	4.581183354	2.432112872	2.157405933	1.127332059	0.259602113	0.906717505
XM_017025969	2.47457167	2.034236473	1.806069135	1.126333668	0.260024312	0.906717505
RIMKLB	16.05546671	-0.826662532	0.73402343	-1.126207282	0.260077792	0.906717505
XM_017015997	2.638294998	1.789545557	1.590128861	1.125409142	0.260415699	0.906717505
XR_945637	2.638294998	1.789545557	1.590128861	1.125409142	0.260415699	0.906717505
SNORD58B	1.366873251	3.236516673	2.883458366	1.122442658	0.261674275	NA
DMXL2	1.103161296	-2.997165313	2.674669646	-1.120574018	0.262469229	NA
LSG1	1.874501943	2.152830634	1.926811725	1.11730202	0.263865212	0.917716233
PARG	5.563565054	-3.479691678	3.118350284	-1.115875819	0.264475294	0.918826158
VTRNA1-2	1.283776469	-3.66029971	3.281340882	-1.115489015	0.264640923	NA
YWHAB	1.683155876	3.590226032	3.218839187	1.115379124	0.264687992	NA
OSBPL8	2.273395305	4.199420578	3.766938028	1.114810105	0.264931805	0.919400705
C1QBP	0.980303506	3.15294748	2.833452711	1.112758109	0.265812331	NA
XM_005255710	1.739316624	1.951717165	1.754162048	1.112620791	0.265871327	NA
XM_005255711	1.739316624	1.951717165	1.754162048	1.112620791	0.265871327	NA
XM_011545990	1.739316624	1.951717165	1.754162048	1.112620791	0.265871327	NA
ZNF646	1.739316624	1.951717165	1.754162048	1.112620791	0.265871327	NA
KIF1B	1.78695503	-2.380296898	2.140784303	-1.111880769	0.266189418	NA
HSPD1	2.966548253	-2.195715953	1.976453722	-1.110937194	0.266595384	0.924158313
PKN2	2.075199292	-4.187752945	3.775320849	-1.10924425	0.267324828	0.925670841
DAZAP2	3.574107684	2.847018427	2.572031977	1.106914087	0.268331075	0.927796826
SLC39A6	1.812265417	2.032016474	1.836235977	1.106620554	0.268458017	NA
NCL	2.759798791	-4.124188312	3.729588378	-1.105802543	0.268811994	0.927796826
DCP2	4.123108959	-2.082399888	1.88318924	-1.105783659	0.26882017	0.927796826
XM_017006796	1.806222296	2.149395574	1.949824161	1.102353544	0.270308	NA
XM_005254120	1.416583695	2.051741635	1.86139112	1.102262503	0.270347566	NA
XM_005254121	1.416583695	2.051741635	1.86139112	1.102262503	0.270347566	NA
XM_005254122	1.416583695	2.051741635	1.86139112	1.102262503	0.270347566	NA
XM_006720371	1.416583695	2.051741635	1.86139112	1.102262503	0.270347566	NA
XM_011521157	1.416583695	2.051741635	1.86139112	1.102262503	0.270347566	NA
XM_017021862	1.416583695	2.051741635	1.86139112	1.102262503	0.270347566	NA
XM_017021863	1.416583695	2.051741635	1.86139112	1.102262503	0.270347566	NA
XM_017021865	1.416583695	2.051741635	1.86139112	1.102262503	0.270347566	NA
XR_001751047	1.416583695	2.051741635	1.86139112	1.102262503	0.270347566	NA
EDF1	1.473720924	-3.473321944	3.165880087	-1.097111024	0.272592862	NA
XM_011525169	1.098084956	-2.650358948	2.418865278	-1.095703416	0.273208587	NA
XM_017024994	1.098084956	-2.650358948	2.418865278	-1.095703416	0.273208587	NA
SP110	2.179361539	-3.400431472	3.105170419	-1.095086908	0.273478564	0.942467436
OCIAD1	7.472562193	1.498424687	1.368866215	1.094646556	0.273671511	0.942467436
CDC5L	2.698167396	2.489279872	2.275767744	1.093819824	0.274034008	0.942467436
CHRDL2	0.953193237	4.321176364	3.956764636	1.092098409	0.274789849	NA
ZNF544	0.953193237	4.321176364	3.956764636	1.092098409	0.274789849	NA
CANX	3.514480971	-3.987919932	3.656505321	-1.090636983	0.275432649	0.942467436
GFY	5.196071378	-2.439197845	2.240037379	-1.088909439	0.276193823	0.942467436
XM_011526299	5.196071378	-2.439197845	2.240037379	-1.088909439	0.276193823	0.942467436
XM_017022223	2.095817254	1.857840422	1.710207022	1.086324871	0.277335287	0.942467436
XR_001751291	2.095817254	1.857840422	1.710207022	1.086324871	0.277335287	0.942467436
XM_005262456	1.344109482	2.693069132	2.482029629	1.085026988	0.277909702	NA
TRIM55	4.90590152	1.796046957	1.657544186	1.083559022	0.278560368	0.942467436
ZNF638	3.241362384	-3.987768723	3.682993299	-1.082752098	0.278918473	0.942467436
DCAF8L1	4.12951681	1.10286014	1.020115178	1.081113352	0.279646695	0.942467436
LINC00658	1.66583531	-4.123799179	3.81506991	-1.080923621	0.279731091	NA
DCLRE1C	12.74950779	-0.825247926	0.764328109	-1.07970375	0.280274123	0.942467436
FAM208A	1.66498997	-2.801264522	2.601382142	-1.076836993	0.281553096	NA
DDX41	1.605192286	4.262689486	3.958782515	1.076767786	0.28158402	NA
LMNA	3.222730247	3.426970193	3.183781327	1.076383659	0.281755708	0.942467436
XM_011524131	5.161163769	-1.125783368	1.046930798	-1.075317844	0.28223245	0.942467436
PRKACA	2.215364651	-4.057209963	3.780773998	-1.073116236	0.283218967	0.942467436
SSH1	0.863603191	-2.952663996	2.755314009	-1.071625225	0.283888398	NA
XM_005268984	0.863603191	-2.952663996	2.755314009	-1.071625225	0.283888398	NA
XM_005268985	0.863603191	-2.952663996	2.755314009	-1.071625225	0.283888398	NA
XM_011538497	0.863603191	-2.952663996	2.755314009	-1.071625225	0.283888398	NA
XM_011538499	0.863603191	-2.952663996	2.755314009	-1.071625225	0.283888398	NA
XM_011538500	0.863603191	-2.952663996	2.755314009	-1.071625225	0.283888398	NA
XM_011538501	0.863603191	-2.952663996	2.755314009	-1.071625225	0.283888398	NA
XM_017019491	0.863603191	-2.952663996	2.755314009	-1.071625225	0.283888398	NA
XM_017019492	0.863603191	-2.952663996	2.755314009	-1.071625225	0.283888398	NA
XM_017019493	0.863603191	-2.952663996	2.755314009	-1.071625225	0.283888398	NA
XM_017019494	0.863603191	-2.952663996	2.755314009	-1.071625225	0.283888398	NA
tRNA-Val-AAC-3-1	1.965580127	1.5881747	1.484483172	1.069850255	0.284686717	0.942467436
GAL3ST1	0.893618659	4.231285995	3.959898558	1.068533937	0.285279731	NA
MYB	0.893618659	4.231285995	3.959898558	1.068533937	0.285279731	NA
TRAF3IP1	1.151771352	-3.487943475	3.269832931	-1.06670388	0.286105574	NA
GRIN2D	2.303141763	1.993982197	1.870657052	1.065926111	0.286457044	0.942467436
XM_011526872	2.303141763	1.993982197	1.870657052	1.065926111	0.286457044	0.942467436
ENOSF1	0.956105704	-2.889956349	2.714412006	-1.064671223	0.287024737	NA
CAMK2B	3.972951694	2.657466091	2.496553844	1.064453746	0.287123197	0.942467436
SLTM	1.942246064	-4.05706079	3.812107393	-1.064256689	0.287212433	0.942467436
RN7SK	4.128965137	1.559600517	1.465896904	1.063922376	0.287363866	0.942467436
XM_005247371	1.889658804	-2.116358581	1.989561488	-1.063731176	0.287450497	0.942467436
XM_005247372	1.889658804	-2.116358581	1.989561488	-1.063731176	0.287450497	0.942467436
XM_005247373	1.889658804	-2.116358581	1.989561488	-1.063731176	0.287450497	0.942467436
XM_006713587	1.889658804	-2.116358581	1.989561488	-1.063731176	0.287450497	0.942467436
XM_006713588	1.889658804	-2.116358581	1.989561488	-1.063731176	0.287450497	0.942467436
XM_006713589	1.889658804	-2.116358581	1.989561488	-1.063731176	0.287450497	0.942467436
XM_006713590	1.889658804	-2.116358581	1.989561488	-1.063731176	0.287450497	0.942467436
XM_011512699	1.889658804	-2.116358581	1.989561488	-1.063731176	0.287450497	0.942467436
XM_017006189	1.889658804	-2.116358581	1.989561488	-1.063731176	0.287450497	0.942467436
XM_017006190	1.889658804	-2.116358581	1.989561488	-1.063731176	0.287450497	0.942467436
XM_017006191	1.889658804	-2.116358581	1.989561488	-1.063731176	0.287450497	0.942467436
XM_017006192	1.889658804	-2.116358581	1.989561488	-1.063731176	0.287450497	0.942467436
XM_017006193	1.889658804	-2.116358581	1.989561488	-1.063731176	0.287450497	0.942467436
XM_017006194	1.889658804	-2.116358581	1.989561488	-1.063731176	0.287450497	0.942467436
XR_001740103	1.889658804	-2.116358581	1.989561488	-1.063731176	0.287450497	0.942467436
XR_001740104	1.889658804	-2.116358581	1.989561488	-1.063731176	0.287450497	0.942467436
XR_001740105	1.889658804	-2.116358581	1.989561488	-1.063731176	0.287450497	0.942467436
XR_001740106	1.889658804	-2.116358581	1.989561488	-1.063731176	0.287450497	0.942467436
SNORD69	1.750401181	2.479625762	2.331594924	1.063489089	0.287560211	NA
KDM6A	1.873966417	-4.05702901	3.819007888	-1.062325381	0.288087996	0.942467436
PTTG1IP	2.14446461	2.791530405	2.627830377	1.062294747	0.288101899	0.942467436
MFSD11	3.522950937	-1.776572034	1.673356716	-1.061681599	0.288380256	0.942467436
IPO9	1.760292735	1.888896516	1.781612024	1.060217652	0.289045592	NA
CUTA	1.416176884	4.199356641	3.961057228	1.060160558	0.289071561	NA
IL17RE	1.416176884	4.199356641	3.961057228	1.060160558	0.289071561	NA
DGCR2	1.249200605	4.199352673	3.961057374	1.060159517	0.289072035	NA
DMTF1	1.249200605	4.199352673	3.961057374	1.060159517	0.289072035	NA
GPN1	1.249200605	4.199352673	3.961057374	1.060159517	0.289072035	NA
RPAP3	2.077949039	-3.264470247	3.08034164	-1.059775385	0.289246798	0.942467436
PEX5L	1.23239321	-3.874467198	3.65845193	-1.05904554	0.289579041	NA
ARHGAP11A	1.278673922	3.459751474	3.268113188	1.058638815	0.289764302	NA
XM_011513876	2.222312031	2.347120754	2.219347416	1.057572481	0.290250394	0.942467436
XM_017008543	2.222312031	2.347120754	2.219347416	1.057572481	0.290250394	0.942467436
XM_017008544	2.222312031	2.347120754	2.219347416	1.057572481	0.290250394	0.942467436
XR_001741316	2.222312031	2.347120754	2.219347416	1.057572481	0.290250394	0.942467436
ABCG1	3.65464633	-3.837086563	3.638148103	-1.054681243	0.291571133	0.942467436
LOC728752	2.973741581	1.555413289	1.475921544	1.053859059	0.29194745	0.942467436
CDKN2B-AS1	20.48108347	-1.810328255	1.718698953	-1.053313177	0.292197482	0.942467436
KMT5B	1.290044729	3.459864531	3.284862893	1.053275173	0.292214894	NA
XM_005257159	2.31076144	-2.067919077	1.964554084	-1.05261499	0.292517484	0.942467436
XM_005257160	2.31076144	-2.067919077	1.964554084	-1.05261499	0.292517484	0.942467436
SRP72	2.189601933	2.849680543	2.71148988	1.050964846	0.293274736	0.942467436
PCDH9	4.143009136	3.238128751	3.081432284	1.050851829	0.293326647	0.942467436
XM_005257150	2.379041087	-2.06714689	1.971292425	-1.048625188	0.294350658	0.942467436
XM_005257151	2.379041087	-2.06714689	1.971292425	-1.048625188	0.294350658	0.942467436
XM_005257153	2.379041087	-2.06714689	1.971292425	-1.048625188	0.294350658	0.942467436
XM_005257156	2.379041087	-2.06714689	1.971292425	-1.048625188	0.294350658	0.942467436
XM_011524520	2.379041087	-2.06714689	1.971292425	-1.048625188	0.294350658	0.942467436
XM_011524521	2.379041087	-2.06714689	1.971292425	-1.048625188	0.294350658	0.942467436
ANKRD17	2.609640869	2.637493956	2.515613153	1.04844974	0.294431447	0.942467436
PPP2R2C	4.829657044	2.784347117	2.660063654	1.046721988	0.295227819	0.942467436
GAK	2.493077118	1.263443392	1.207911206	1.045973732	0.29557316	0.942467436
B4GALNT4	1.157320196	-2.031793292	1.942496595	-1.045970066	0.295574853	NA
SPECC1L	2.676104532	-2.263334442	2.164616304	-1.045605375	0.295743267	0.942467436
XR_001746731	0.866396351	4.143379774	3.963148277	1.045476849	0.295802635	NA
XR_001746732	0.866396351	4.143379774	3.963148277	1.045476849	0.295802635	NA
PCDH17	7.534943001	-0.953555863	0.91207971	-1.045474264	0.295803829	0.942467436
XM_005266357	7.534943001	-0.953555863	0.91207971	-1.045474264	0.295803829	0.942467436
XM_005266358	7.534943001	-0.953555863	0.91207971	-1.045474264	0.295803829	0.942467436
XM_017020547	7.534943001	-0.953555863	0.91207971	-1.045474264	0.295803829	0.942467436
XR_001749536	7.534943001	-0.953555863	0.91207971	-1.045474264	0.295803829	0.942467436
XM_005257152	2.447320733	-2.066421541	1.977690971	-1.044865741	0.296085026	0.942467436
ILF3	3.244968449	-3.83682533	3.679058969	-1.042882259	0.297002827	0.942467436
DPYSL2	4.247475219	-1.484677012	1.424929974	-1.041929806	0.297444224	0.942467436
ZFAND6	2.142931498	-3.987010233	3.826716096	-1.041888171	0.297463529	0.942467436
CACNA2D2	2.148563168	2.12448605	2.039566491	1.041636083	0.297580433	0.942467436
CHD1L	2.492089303	-3.913825902	3.758878041	-1.041221838	0.297772603	0.942467436
XR_001753267	2.414997093	1.953774052	1.877320753	1.040724687	0.298003342	0.942467436
XR_001753268	2.414997093	1.953774052	1.877320753	1.040724687	0.298003342	0.942467436
XR_001753269	2.414997093	1.953774052	1.877320753	1.040724687	0.298003342	0.942467436
XR_001753272	2.414997093	1.953774052	1.877320753	1.040724687	0.298003342	0.942467436
XR_001753273	2.414997093	1.953774052	1.877320753	1.040724687	0.298003342	0.942467436
XR_001753275	2.414997093	1.953774052	1.877320753	1.040724687	0.298003342	0.942467436
XR_001753276	2.414997093	1.953774052	1.877320753	1.040724687	0.298003342	0.942467436
XR_001753277	2.414997093	1.953774052	1.877320753	1.040724687	0.298003342	0.942467436
GFRA2	5.906825711	1.465378363	1.408433765	1.040431151	0.298139635	0.942467436
XM_017023652	1.419983487	-2.826901599	2.71713559	-1.040397693	0.298155173	NA
XM_017023653	1.419983487	-2.826901599	2.71713559	-1.040397693	0.298155173	NA
DUT	1.736550806	-3.263488477	3.140954435	-1.039011722	0.298799284	NA
OAT	1.807489804	-3.986942451	3.841519948	-1.03785546	0.299337352	NA
OCRL	2.385619714	3.189481987	3.073190831	1.037840525	0.299344306	0.944696016
ATXN2	2.217760601	-2.604029483	2.509596416	-1.037628786	0.299442911	0.944696016
NSUN2	1.157709108	3.460189099	3.337105538	1.036883329	0.299790234	NA
YWHAE	4.630334212	-2.126426291	2.052676638	-1.035928529	0.300235487	0.946251165
ESRRG	1.401160598	-4.055490627	3.924276128	-1.033436612	0.30139962	NA
SEC11A	2.15069107	-3.913598483	3.801029353	-1.029615433	0.303190568	0.950006063
MAP7D3	1.330896214	-2.677298566	2.602272499	-1.02883098	0.303559106	NA
JAK1	12.17108202	3.803847076	3.718376339	1.022986037	0.306314448	0.950006063
XM_005265598	4.320878307	-1.164346708	1.138211399	-1.022961736	0.306325938	0.950006063
XM_011534258	4.320878307	-1.164346708	1.138211399	-1.022961736	0.306325938	0.950006063
XM_011534261	4.320878307	-1.164346708	1.138211399	-1.022961736	0.306325938	0.950006063
XM_011534265	4.320878307	-1.164346708	1.138211399	-1.022961736	0.306325938	0.950006063
XR_001740371	4.320878307	-1.164346708	1.138211399	-1.022961736	0.306325938	0.950006063
XR_001740372	4.320878307	-1.164346708	1.138211399	-1.022961736	0.306325938	0.950006063
ARAP1	1.522071235	2.280720228	2.229574128	1.022939852	0.306336286	NA
ADRB1	2.060672835	2.192528535	2.144977092	1.022168741	0.306701043	0.950006063
EIF2A	13.8909869	-1.245663264	1.218875853	-1.021977145	0.306791718	0.950006063
XM_017027114	1.41159419	-1.966460386	1.927785368	-1.02006189	0.307699109	NA
XM_017027115	1.41159419	-1.966460386	1.927785368	-1.02006189	0.307699109	NA
SAE1	2.091834831	3.877455638	3.801761023	1.019910409	0.307770953	0.950006063
TBC1D12	2.704771612	1.564228061	1.534585559	1.019316291	0.308052832	0.950006063
XM_006717732	2.704771612	1.564228061	1.534585559	1.019316291	0.308052832	0.950006063
XM_017015996	2.704771612	1.564228061	1.534585559	1.019316291	0.308052832	0.950006063
XR_246080	2.704771612	1.564228061	1.534585559	1.019316291	0.308052832	0.950006063
FHL1	2.425612689	-3.836294583	3.767443121	-1.018275382	0.308547104	0.950006063
SAMD4B	1.213767197	2.912773174	2.863982772	1.017035857	0.309136372	NA
XR_001738533	290.2165269	0.455836016	0.448731129	1.015833283	0.309708784	0.950006063
XR_001738534	290.2165269	0.455836016	0.448731129	1.015833283	0.309708784	0.950006063
OBSL1	3.255117193	2.757082762	2.717080756	1.014722421	0.310238163	0.950006063
ATP2C1	1.846458712	-3.140635264	3.096953472	-1.014104762	0.310532766	0.950006063
XM_011529700	2.00782943	2.118623678	2.091129034	1.013148229	0.310989364	0.950006063
XM_011529709	2.00782943	2.118623678	2.091129034	1.013148229	0.310989364	0.950006063
XM_017028446	2.00782943	2.118623678	2.091129034	1.013148229	0.310989364	0.950006063
UBE2D3	2.432591278	-3.008125431	2.969113311	-1.013139317	0.310993621	0.950006063
DOC2A	1.119091232	-3.313907199	3.277209109	-1.01119797	0.311921687	NA
PHTF1	3.061925585	-3.754668944	3.725525637	-1.007822603	0.313539633	0.950006063
XM_011524128	4.959930895	-1.054084295	1.045905408	-1.007819912	0.313540925	0.950006063
XM_011524129	4.959930895	-1.054084295	1.045905408	-1.007819912	0.313540925	0.950006063
XM_017025508	4.959930895	-1.054084295	1.045905408	-1.007819912	0.313540925	0.950006063
XM_017025509	4.959930895	-1.054084295	1.045905408	-1.007819912	0.313540925	0.950006063
HDLBP	3.504548477	2.514717983	2.497104646	1.007053504	0.313909063	0.950006063
XM_005257155	2.312564473	-1.981996329	1.969069293	-1.006565049	0.314143837	0.950006063
XM_005257157	2.312564473	-1.981996329	1.969069293	-1.006565049	0.314143837	0.950006063
XM_005257158	2.312564473	-1.981996329	1.969069293	-1.006565049	0.314143837	0.950006063
XM_011524522	2.312564473	-1.981996329	1.969069293	-1.006565049	0.314143837	0.950006063
XM_011524523	2.312564473	-1.981996329	1.969069293	-1.006565049	0.314143837	0.950006063
XM_011516966	1.421967226	1.802095206	1.792964824	1.005092337	0.314852389	NA
XM_011516968	1.421967226	1.802095206	1.792964824	1.005092337	0.314852389	NA
XM_017013317	1.421967226	1.802095206	1.792964824	1.005092337	0.314852389	NA
VPS26A	1.453042223	-3.20275721	3.18661975	-1.005064131	0.31486597	NA
XM_005265600	4.252598661	-1.166542372	1.160754981	-1.004985885	0.314903647	0.950006063
XM_006713421	4.252598661	-1.166542372	1.160754981	-1.004985885	0.314903647	0.950006063
XM_011534256	4.252598661	-1.166542372	1.160754981	-1.004985885	0.314903647	0.950006063
XM_011534263	4.252598661	-1.166542372	1.160754981	-1.004985885	0.314903647	0.950006063
XM_017007526	4.252598661	-1.166542372	1.160754981	-1.004985885	0.314903647	0.950006063
XM_017007527	4.252598661	-1.166542372	1.160754981	-1.004985885	0.314903647	0.950006063
XM_017007528	4.252598661	-1.166542372	1.160754981	-1.004985885	0.314903647	0.950006063
XM_017007529	4.252598661	-1.166542372	1.160754981	-1.004985885	0.314903647	0.950006063
NEDD4L	6.721538357	2.62829667	2.615963938	1.004714412	0.315034386	0.950006063
ELK4	1.852027569	2.145136317	2.135560435	1.004484013	0.315145373	0.950006063
PARD3	252.4130394	-0.392322676	0.390667777	-1.004236077	0.315264836	0.950006063
DOLPP1	1.200531041	-2.741360492	2.733701824	-1.002801574	0.315956609	NA
FABP6	1.200531041	-2.741360492	2.733701824	-1.002801574	0.315956609	NA
GPBP1	2.531058211	-3.007440966	3.000186595	-1.002417973	0.316141765	0.950979333
AHSA2	2.015934809	-3.835960134	3.827089392	-1.002317882	0.316190089	0.950979333
EFR3A	2.169522908	-3.835905591	3.836651432	-0.999805601	0.317404595	0.953723796
BCORL1	2.752892544	2.220636801	2.224323268	0.998342657	0.31811323	0.953964056
FAM120C	2.963620351	2.106715362	2.110316416	0.998293596	0.318137012	0.953964056
MYLK-AS1	0.930976448	2.706566065	2.712575709	0.997784525	0.318383856	NA
ZNF436-AS1	3.649186325	1.854224816	1.858368554	0.997770228	0.31839079	0.953964056
ZNF33A	4.069733308	-3.576566584	3.587221858	-0.997029659	0.318750114	0.954135413
07-Sep	2.082033239	2.586597241	2.599793322	0.994924181	0.319773141	0.956291269
SNHG7	1.507136335	-2.095619108	2.108107729	-0.99407591	0.320185912	NA
BPTF	4.448180838	-2.03652934	2.051696383	-0.992607559	0.320901239	0.958756967
ATP6V0A2	11.31066052	0.713658279	0.719811621	0.991451454	0.321465186	0.959534081
TP53BP1	52.61323022	0.501768579	0.506479283	0.990699118	0.321832522	0.959723422
PPP1R9B	93.85818661	-0.359323169	0.363339175	-0.98894695	0.322689098	0.960231628
XM_005256784	2.052556622	-2.404876354	2.432890872	-0.98848509	0.322915133	0.960231628
XM_017025005	2.052556622	-2.404876354	2.432890872	-0.98848509	0.322915133	0.960231628
LINC00174	7.800703429	-0.930732535	0.942335583	-0.987686925	0.323306	0.960489509
XR_001752449	1.297764446	-2.412580325	2.445741125	-0.986441411	0.323916553	NA
XR_001752450	1.297764446	-2.412580325	2.445741125	-0.986441411	0.323916553	NA
EIF4A1	1.953875101	-2.184506979	2.216326966	-0.985642919	0.324308369	0.962561871
PPP1R7	1.674536576	-3.835605944	3.894076081	-0.98498485	0.324631513	NA
COX20	2.702337342	-3.667806824	3.735256835	-0.981942336	0.326128257	0.965326758
LARS	2.702337342	-3.667806824	3.735256835	-0.981942336	0.326128257	0.965326758
KAT7	142.1079058	-0.510376325	0.519792841	-0.981884098	0.326156951	0.965326758
PRNP	1.606256929	-3.835538567	3.907385546	-0.981612519	0.326290778	NA
CDV3	4.135062415	3.088202824	3.147577593	0.98113636	0.326525502	0.965512673
USP9X	3.970849052	1.329557131	1.358962965	0.978361563	0.327895531	0.968656771
TNPO2	10.11524918	-0.981853126	1.005282163	-0.976694069	0.328720632	0.970186689
STIL	1.196579049	-3.835462665	3.927153405	-0.976652111	0.328741411	NA
ZC3H14	1.196579049	-3.835462665	3.927153405	-0.976652111	0.328741411	NA
LARP7	1.27247907	3.877487317	3.974199901	0.975664892	0.329230555	NA
FBXW7	2.914209128	1.534133259	1.573029513	0.97527303	0.329424845	0.970306915
XM_011525381	93.72343035	-0.356038717	0.365260699	-0.97475233	0.329683128	0.970306915
XR_934576	93.72343035	-0.356038717	0.365260699	-0.97475233	0.329683128	0.970306915
TPD52L2	1.881178549	-3.753874303	3.858449784	-0.972897022	0.330604485	0.97211263
SWAP70	1.245789381	2.549184585	2.626805367	0.970450501	0.331821986	NA
XM_017017240	2.143617748	1.573379989	1.621801709	0.970143255	0.331975091	0.975234732
TMX2	0.885709126	-3.164081284	3.273890917	-0.966458982	0.333814562	NA
PCDH11Y	2.30284387	2.29876712	2.381816536	0.9651319	0.334478751	0.980785307
EXOC7	4.30787332	2.513011896	2.603838832	0.965118066	0.334485679	0.980785307
QKI	2.908979315	-3.575638281	3.708121425	-0.964272167	0.334909491	0.981117045
FCHO2	0.891947983	3.320375545	3.448440608	0.962862906	0.335616327	NA
ZC3H18	0.891947983	3.320375545	3.448440608	0.962862906	0.335616327	NA
PTP4A2	1.853747331	1.741105098	1.80998503	0.961944474	0.336077497	0.982874624
PDCD6IP	1.70276166	2.682472148	2.788782032	0.961879458	0.336110159	NA
tRNA-Ala-CGC-3-1	62.03802105	1.046956197	1.089355614	0.961078442	0.336512728	0.982874624
ASAP1	1.839320954	2.682775658	2.791610584	0.961013572	0.336545344	NA
ZCCHC17	2.297835018	-2.859045809	2.976752762	-0.960457934	0.336824792	0.982874624
TLE6	3.438854394	-1.337800233	1.392967396	-0.960395941	0.33685598	0.982874624
SUPT5H	3.557013839	2.455672061	2.558046801	0.959979333	0.337065617	0.982874624
ARPC5	1.890395547	2.611479535	2.726421813	0.957841344	0.338142768	0.984746593
XM_017023429	2.156907757	1.761534915	1.8397852	0.957467706	0.338331239	0.984746593
DCLK2	3.491135969	1.921646823	2.009950739	0.956066627	0.339038574	0.985896701
ZNF239	0.65532035	3.801902105	3.977707899	0.955802236	0.339172158	NA
XM_011523512	2.402256041	1.92211613	2.017445281	0.95274759	0.340717975	0.98986878
LOC400548	1.608796663	1.678699229	1.76235122	0.95253387	0.340826297	NA
BMS1P5	1.22882736	1.973221943	2.078797239	0.949213279	0.342512149	NA
PCDH15	1.882981582	-3.667001999	3.863285878	-0.949192505	0.342522713	0.994047737
COL4A5	6.41700483	0.856973187	0.905994836	0.945891911	0.34420372	0.994047737
HSD17B4	1.546688738	-3.003961841	3.17793138	-0.945256987	0.344527692	NA
XM_017017736	4.377481369	-1.067828325	1.12975363	-0.945186895	0.344563469	0.994047737
PDDC1	1.388404202	-3.712821756	3.928956215	-0.944989344	0.344664316	NA
HIPK1-AS1	1.648908391	1.745525698	1.847167762	0.944974102	0.344672098	NA
DROSHA	3.115621287	-3.477183947	3.680329283	-0.944802402	0.344759765	0.994047737
RPL18	2.138498818	2.966608268	3.142198281	0.944118736	0.345108976	0.994047737
NAT10	1.168261141	2.494891115	2.643165295	0.943902797	0.345219323	NA
XM_006713591	1.08299092	-2.69636643	2.857267775	-0.943686992	0.345329623	NA
XM_017009163	1.374369653	-2.004457392	2.125456346	-0.943071541	0.345644311	NA
XR_001742031	1.374369653	-2.004457392	2.125456346	-0.943071541	0.345644311	NA
SPTAN1	3.03652155	1.510467945	1.606984238	0.93993949	0.3472486	0.994047737
CNOT10	3.579457778	1.952286484	2.077226248	0.939852597	0.347293175	0.994047737
AMZ2	2.661545312	3.387543902	3.610708825	0.938193598	0.348144928	0.994047737
KLHL25	2.278661223	-1.480686462	1.580217006	-0.937014636	0.34875103	0.994047737
TNPO3	1.315615633	-2.482667952	2.649559776	-0.937011489	0.348752648	NA
MYO18B	1.807040178	2.694340656	2.882236665	0.934808959	0.349886762	NA
CXCR4	1.90150832	2.135375801	2.286458058	0.933923014	0.350343607	0.994047737
LRFN5	1.116581115	-1.935961777	2.073634694	-0.933607922	0.350506177	NA
XM_017021048	1.116581115	-1.935961777	2.073634694	-0.933607922	0.350506177	NA
GTF2I	1.063625821	-3.666648125	3.929675761	-0.933066326	0.350785724	NA
SLC16A4	1.336744408	-3.666627481	3.929675761	-0.933061073	0.350788436	NA
ZNF518A	1.336744408	-3.666627481	3.929675761	-0.933061073	0.350788436	NA
CHEK1	1.405024055	-3.666624853	3.929675761	-0.933060404	0.350788782	NA
MROH7	2.371342559	2.41194127	2.585984371	0.932697543	0.350976154	0.994047737
ITGB1	2.021343908	-3.574763861	3.835746291	-0.931960456	0.351356962	0.994047737
XM_005266338	1.52540744	1.988813433	2.135850912	0.931157424	0.351772138	NA
XM_011535039	1.52540744	1.988813433	2.135850912	0.931157424	0.351772138	NA
XM_017020539	1.52540744	1.988813433	2.135850912	0.931157424	0.351772138	NA
SLC25A25	9.930929837	-0.810096728	0.870041487	-0.931101264	0.351801185	0.994047737
ANLN	4.902063288	1.625332611	1.746195687	0.930784919	0.351964832	0.994047737
RPL15	1.495492705	-3.003119704	3.226595229	-0.930739523	0.35198832	NA
DEAF1	1.235051653	2.499780601	2.690561484	0.929092539	0.352841131	NA
YP_003024034	14.70482165	1.24451476	1.342649857	0.92690939	0.353973582	0.994047737
RPS19	1.323989035	-3.640911516	3.930086331	-0.926420238	0.35422763	NA
XM_017009573	0.982507401	-2.619673588	2.832344279	-0.924913545	0.35501088	NA
POM121	1.970704293	2.30846582	2.498362457	0.923991558	0.355490711	0.994047737
RPL3	1.257429021	-2.425143398	2.627106885	-0.923123232	0.355942989	NA
COL4A6	1.136270139	3.670943709	3.9842084	0.921373417	0.356855502	NA
AASDH	1.27854224	3.670889011	3.984211232	0.921359034	0.356863009	NA
ACP2	0.595745773	3.670861844	3.984212638	0.92135189	0.356866738	NA
RGL1	0.595745773	3.670861844	3.984212638	0.92135189	0.356866738	NA
NOXO1	185.1394692	-0.333836168	0.36235483	-0.921296309	0.356895747	0.994047737
SNORD96A	1.353699412	2.589943234	2.816107092	0.919689184	0.357735206	NA
TXNL4A	6.737754405	1.671420282	1.817627844	0.919561333	0.357802041	0.994047737
SRSF2	3.185703967	-3.371385466	3.667626423	-0.919228154	0.357976248	0.994047737
SLC7A2	1.573667979	2.364982122	2.574542781	0.918602767	0.358303384	NA
DHX40	1.34607347	-3.002362989	3.272620604	-0.917418593	0.358923333	NA
YP_003024031	43.14720867	1.394644834	1.520255309	0.917375408	0.358945955	0.994047737
ACACB	1.980077449	-1.662665157	1.812698884	-0.917231854	0.359021158	0.994047737
XM_005253876	1.980077449	-1.662665157	1.812698884	-0.917231854	0.359021158	0.994047737
XM_006719367	1.980077449	-1.662665157	1.812698884	-0.917231854	0.359021158	0.994047737
XM_011538259	1.980077449	-1.662665157	1.812698884	-0.917231854	0.359021158	0.994047737
XM_011538263	1.980077449	-1.662665157	1.812698884	-0.917231854	0.359021158	0.994047737
XM_011538264	1.980077449	-1.662665157	1.812698884	-0.917231854	0.359021158	0.994047737
XM_017019252	1.980077449	-1.662665157	1.812698884	-0.917231854	0.359021158	0.994047737
XR_001748678	1.980077449	-1.662665157	1.812698884	-0.917231854	0.359021158	0.994047737
XR_001748679	1.980077449	-1.662665157	1.812698884	-0.917231854	0.359021158	0.994047737
XR_944530	1.980077449	-1.662665157	1.812698884	-0.917231854	0.359021158	0.994047737
XR_944531	1.980077449	-1.662665157	1.812698884	-0.917231854	0.359021158	0.994047737
XR_944532	1.980077449	-1.662665157	1.812698884	-0.917231854	0.359021158	0.994047737
DAG1	20.43877913	3.427502173	3.742642704	0.915797324	0.359773207	0.994047737
SURF4	3.049144674	-3.371249319	3.683533398	-0.915221597	0.360075309	0.994047737
RELB	47.90541378	-0.628997426	0.688159505	-0.914028537	0.360701851	0.994047737
XM_005259127	47.90541378	-0.628997426	0.688159505	-0.914028537	0.360701851	0.994047737
XM_005259128	47.90541378	-0.628997426	0.688159505	-0.914028537	0.360701851	0.994047737
DNAH17	0.929408533	2.290463495	2.50597197	0.914002041	0.360715773	NA
XM_011525416	0.929408533	2.290463495	2.50597197	0.914002041	0.360715773	NA
XM_011523419	1.133568651	2.315427221	2.534037485	0.913730454	0.360858498	NA
XM_017023811	1.133568651	2.315427221	2.534037485	0.913730454	0.360858498	NA
XR_933473	1.133568651	2.315427221	2.534037485	0.913730454	0.360858498	NA
XM_011529893	32.65033779	-0.43609035	0.478214502	-0.911913688	0.361814155	0.994047737
XM_011529895	32.65033779	-0.43609035	0.478214502	-0.911913688	0.361814155	0.994047737
XM_011529896	32.65033779	-0.43609035	0.478214502	-0.911913688	0.361814155	0.994047737
XM_011529897	32.65033779	-0.43609035	0.478214502	-0.911913688	0.361814155	0.994047737
ZBTB20	2.015559691	-3.541057668	3.884243688	-0.91164663	0.361954767	0.994047737
TPM4	1.620518757	2.060794867	2.262401836	0.910888081	0.362354346	NA
TCOF1	1.679945674	-3.574212665	3.924091343	-0.910838294	0.362380582	NA
ZNF41	0.997149208	-3.574201274	3.931186174	-0.909191556	0.363249021	NA
CLIP1	1.673680258	-2.855374011	3.142007043	-0.908773905	0.363469484	NA
MTMR3	0.991301013	-2.480833197	2.730265605	-0.908641706	0.363539284	NA
DIAPH3	3.628664606	2.856779449	3.145408956	0.908237844	0.363752574	0.994047737
CD164	2.474060004	-2.693168565	2.966984943	-0.907712246	0.364030272	0.994047737
XM_017027116	1.23520967	-1.988907171	2.191438288	-0.907580734	0.364099777	NA
XM_017027117	1.23520967	-1.988907171	2.191438288	-0.907580734	0.364099777	NA
XM_017027118	1.23520967	-1.988907171	2.191438288	-0.907580734	0.364099777	NA
XM_011537037	2.720990542	-1.207942388	1.333642168	-0.905746997	0.365069781	0.994047737
XM_017021524	2.720990542	-1.207942388	1.333642168	-0.905746997	0.365069781	0.994047737
XM_017021526	2.720990542	-1.207942388	1.333642168	-0.905746997	0.365069781	0.994047737
RNA5S9	2.446412165	-1.503603331	1.66189901	-0.904750121	0.365597781	0.994047737
XM_011532083	1.091497778	1.779127845	1.97294247	0.901763671	0.367182422	NA
XM_011532084	1.091497778	1.779127845	1.97294247	0.901763671	0.367182422	NA
XM_011532085	1.091497778	1.779127845	1.97294247	0.901763671	0.367182422	NA
XM_011532086	1.091497778	1.779127845	1.97294247	0.901763671	0.367182422	NA
XM_011532087	1.091497778	1.779127845	1.97294247	0.901763671	0.367182422	NA
XM_017008362	1.091497778	1.779127845	1.97294247	0.901763671	0.367182422	NA
HDAC9	7.316858962	-2.385465021	2.646458777	-0.901380004	0.36738631	0.994047737
CCDC36	5.77589467	-1.057772511	1.174332249	-0.900743815	0.367724547	0.994047737
FGD4	2.281381732	2.449972706	2.721113716	0.900356605	0.367930507	0.994047737
RPE	1.886587647	-3.475809183	3.86833409	-0.898528695	0.368903754	0.994047737
CPSF6	1.637774995	-2.306852921	2.568213841	-0.898232415	0.369061655	NA
MARCKS	1.826324791	2.442417529	2.720366081	0.897826784	0.369277903	NA
XR_947911	1.55395628	1.462461585	1.628978863	0.897778122	0.36930385	NA
XR_947912	1.55395628	1.462461585	1.628978863	0.897778122	0.36930385	NA
XR_947914	1.55395628	1.462461585	1.628978863	0.897778122	0.36930385	NA
XR_947916	1.55395628	1.462461585	1.628978863	0.897778122	0.36930385	NA
XR_947917	1.55395628	1.462461585	1.628978863	0.897778122	0.36930385	NA
HHIPL1	6.109880471	1.343297475	1.496988622	0.897333123	0.369541187	0.994047737
XM_006720277	6.109880471	1.343297475	1.496988622	0.897333123	0.369541187	0.994047737
XM_011537236	6.109880471	1.343297475	1.496988622	0.897333123	0.369541187	0.994047737
XM_017021707	6.109880471	1.343297475	1.496988622	0.897333123	0.369541187	0.994047737
INPP5K	7.28130684	-0.981937562	1.095195376	-0.896586658	0.36993952	0.994047737
PLAUR	2.843124504	2.293418676	2.557979871	0.896574169	0.369946187	0.994047737
XM_011528653	1.219887172	1.752577824	1.958383689	0.894910346	0.370835016	NA
XM_011528654	1.219887172	1.752577824	1.958383689	0.894910346	0.370835016	NA
XR_936510	1.219887172	1.752577824	1.958383689	0.894910346	0.370835016	NA
XR_936511	1.219887172	1.752577824	1.958383689	0.894910346	0.370835016	NA
XR_936512	1.219887172	1.752577824	1.958383689	0.894910346	0.370835016	NA
SNORD2	2.553024907	2.046701399	2.28959603	0.893913761	0.371368034	0.994047737
LDHB	2.308519983	2.354774124	2.63653299	0.893132812	0.371786053	0.994047737
ARHGAP6	7.210182236	1.984066914	2.221921838	0.892950814	0.371883513	0.994047737
COPZ1	1.64081955	-2.842655409	3.189552689	-0.891239521	0.372800687	NA
VTRNA2-1	1.593716458	1.776410707	1.994029291	0.890864901	0.373001652	NA
SMARCC2	1.773715063	3.462022759	3.888895238	0.89023297	0.373340804	NA
XM_006719412	1.449551406	-2.854097507	3.207252957	-0.889888495	0.373525762	NA
XM_006719414	1.449551406	-2.854097507	3.207252957	-0.889888495	0.373525762	NA
XM_011538389	1.449551406	-2.854097507	3.207252957	-0.889888495	0.373525762	NA
PRSS35	1.066939157	-2.422221495	2.722326782	-0.889761476	0.373593976	NA
SLC25A12	2.691821932	1.1306035	1.272951737	0.888174678	0.374446797	0.994047737
ASCC3	1.811719862	-2.435604668	2.744083032	-0.887584173	0.37476447	NA
YAF2	0.875230217	3.07149317	3.466523502	0.886044237	0.37559369	NA
XR_001748439	14.74185568	0.571907404	0.645564157	0.885903279	0.375669649	0.994047737
NONO	3.050947706	-3.256989999	3.678111796	-0.885505982	0.375883795	0.994047737
PPP4R2	1.585437022	3.293137736	3.719921465	0.885270769	0.376010612	NA
JADE1	2.403098104	-2.645494263	2.988409479	-0.885251597	0.376020949	0.994047737
DTYMK	0.930672594	-3.475418536	3.932909643	-0.883676172	0.376871047	NA
FAM168B	0.930672594	-3.475418536	3.932909643	-0.883676172	0.376871047	NA
RHOA	0.930672594	-3.475418536	3.932909643	-0.883676172	0.376871047	NA
SGO1	0.930672594	-3.475418536	3.932909643	-0.883676172	0.376871047	NA
CHD4	1.476909767	-3.475389703	3.932909642	-0.88366884	0.376875006	NA
RUSC1	1.044545709	3.526592088	3.992040358	0.883405921	0.377016993	NA
PLA2G4C	0.841195904	3.526586739	3.992040662	0.883404514	0.377017753	NA
XM_017019337	1.381271759	-2.853643153	3.23160297	-0.88304262	0.377213245	NA
XM_005257161	2.223188903	-1.934473822	2.191437906	-0.882741791	0.377375797	0.994047737
XM_011513397	1.754744597	1.650031695	1.871217354	0.881795848	0.377887217	NA
MYO1D	1.097113448	2.958164123	3.356396024	0.881351337	0.378127688	NA
XM_005257154	2.291468549	-1.93406933	2.196235907	-0.880629137	0.378518583	0.994047737
TGFBRAP1	0.990080933	2.327576702	2.644141192	0.88027701	0.378709264	NA
XM_005267369	1.263728229	-1.552704374	1.766343427	-0.879050104	0.37937411	NA
XM_017021049	1.263728229	-1.552704374	1.766343427	-0.879050104	0.37937411	NA
XM_017021050	1.263728229	-1.552704374	1.766343427	-0.879050104	0.37937411	NA
XR_001750171	1.263728229	-1.552704374	1.766343427	-0.879050104	0.37937411	NA
XR_429293	1.263728229	-1.552704374	1.766343427	-0.879050104	0.37937411	NA
XM_017024353	2.359748196	-1.933687245	2.200799864	-0.8786293	0.379602304	0.994047737
TYW1	1.298969466	-2.02058883	2.300901895	-0.878172526	0.379850099	NA
FAM189B	1.836832893	2.8688193	3.269427541	0.877468384	0.380232284	NA
RALGAPA1	2.860428013	2.273196273	2.591658765	0.877120207	0.38042135	0.994047737
CSDE1	11.48811819	-1.928133501	2.199801945	-0.876503226	0.380756523	0.994047737
YP_003024029	39.31406011	1.307904589	1.492909824	0.876077421	0.380987946	0.994047737
SNORD26	1.77812102	2.358668118	2.697268694	0.874465389	0.381864861	NA
JMJD1C	4.430826452	-2.306824955	2.646802015	-0.87155176	0.383452957	0.994047737
TM9SF1	2.84002833	1.50953958	1.732195545	0.87146026	0.383502895	0.994047737
PLEKHA7	2.210094361	1.379252816	1.587129415	0.869023536	0.384834257	0.994047737
XM_017017241	2.210094361	1.379252816	1.587129415	0.869023536	0.384834257	0.994047737
XM_017017242	2.210094361	1.379252816	1.587129415	0.869023536	0.384834257	0.994047737
XM_017017243	2.210094361	1.379252816	1.587129415	0.869023536	0.384834257	0.994047737
TMEM45B	0.95159291	-1.68515472	1.941534109	-0.867950098	0.385421652	NA
XM_005271400	0.95159291	-1.68515472	1.941534109	-0.867950098	0.385421652	NA
XM_011542586	0.95159291	-1.68515472	1.941534109	-0.867950098	0.385421652	NA
XM_011542588	0.95159291	-1.68515472	1.941534109	-0.867950098	0.385421652	NA
XM_017017188	0.95159291	-1.68515472	1.941534109	-0.867950098	0.385421652	NA
XM_017017189	0.95159291	-1.68515472	1.941534109	-0.867950098	0.385421652	NA
XM_006719418	1.244712466	-2.852640449	3.287616536	-0.867692572	0.385562653	NA
HNRNPF	1.9548404	-2.645230254	3.051229013	-0.86693927	0.385975285	0.994047737
GNL2	1.159198243	3.462161589	3.9957776	0.866455027	0.386240679	NA
RABL6	1.090918596	3.462160303	3.995777676	0.866454689	0.386240864	NA
RAB34	124.3312059	0.381962745	0.441078933	0.865973675	0.386504598	0.994047737
SKP1	1.977056297	-2.689638805	3.107002385	-0.865670016	0.386671147	0.994047737
SNAR-B1	1.376548815	1.907813844	2.204226919	0.865525154	0.386750616	NA
DHX8	4.388249881	-1.931217491	2.231846886	-0.86530017	0.386874057	0.994047737
SPX	1.16140752	2.493700266	2.882872523	0.865005388	0.387035831	NA
FUBP1	0.90652138	3.019203594	3.490904668	0.864877125	0.387106234	NA
VCAN	1.825105386	2.433289701	2.815051387	0.864385535	0.387376136	NA
PDS5A	1.78867454	-2.040466033	2.36107814	-0.864209447	0.387472844	NA
SYNE2	1.481293442	-2.286856219	2.649297009	-0.863193599	0.388031033	NA
XM_005259354	3.196070379	1.118639235	1.296086456	0.863089982	0.388087996	0.994047737
XM_005259356	3.196070379	1.118639235	1.296086456	0.863089982	0.388087996	0.994047737
XM_006723447	3.196070379	1.118639235	1.296086456	0.863089982	0.388087996	0.994047737
XM_011527428	3.196070379	1.118639235	1.296086456	0.863089982	0.388087996	0.994047737
XM_017027399	3.196070379	1.118639235	1.296086456	0.863089982	0.388087996	0.994047737
DOCK7	1.751831387	-3.369506903	3.909521121	-0.86187203	0.388757942	NA
RTN4	1.751831387	-3.369506903	3.909521121	-0.86187203	0.388757942	NA
RAB25	5.167362231	-1.065474824	1.237608832	-0.860914044	0.389285386	0.994047737
XR_947200	4.703898221	-0.915140272	1.063252334	-0.860699048	0.389403818	0.994047737
SMARCD1	0.976148634	2.960335569	3.44155124	0.860174776	0.389692707	NA
MYRF	0.783260224	-2.942305229	3.422783835	-0.859623444	0.389996648	NA
MLLT10	1.437088634	2.205870964	2.566748339	0.859402899	0.390118271	NA
KDELR1	1.104215769	-2.454875206	2.857788965	-0.859012067	0.390333858	NA
VIPAS39	1.217123607	-3.378246608	3.934722432	-0.858573042	0.390576116	NA
C19orf81	0.894695872	-2.103899987	2.454380431	-0.857202071	0.391333218	NA
XM_011526910	0.894695872	-2.103899987	2.454380431	-0.857202071	0.391333218	NA
RPS6KA5	1.68355174	-3.369350241	3.932185524	-0.856864515	0.391519766	NA
DNMT3B	7.757185718	1.27668991	1.490601482	0.856493117	0.391725078	0.994047737
DGUOK	0.86419598	-3.369365254	3.934894714	-0.856278376	0.391843819	NA
NR3C1	0.86419598	-3.369365254	3.934894714	-0.856278376	0.391843819	NA
VGLL4	0.86419598	-3.369365254	3.934894714	-0.856278376	0.391843819	NA
NOP14	1.205594213	-3.369341982	3.934894714	-0.856272462	0.39184709	NA
ARHGEF7	1.299421317	-2.845723413	3.324247274	-0.856050461	0.391969868	NA
DNMT1	4.188232963	1.617514316	1.890252376	0.855713415	0.392156318	0.994047737
XM_017008329	1.275214321	1.622346252	1.898875976	0.854371888	0.392898967	NA
RPS23	1.523135321	1.466988946	1.718732866	0.85352935	0.393365819	NA
MTX2	0.889315192	-2.881905453	3.376457828	-0.853529231	0.393365885	NA
WNT2B	1.541305451	-2.307073466	2.709089768	-0.851604658	0.394433553	NA
DDX21	1.691077769	-2.688364599	3.163354154	-0.849846229	0.395410584	NA
XR_429171	4.499742991	1.610703655	1.897347366	0.848923968	0.395923601	0.994047737
GMNN	1.510469577	-2.688235446	3.169314477	-0.848207227	0.396322573	NA
NADK	30.70506665	-0.588266747	0.694008723	-0.847635955	0.396640744	0.994047737
SLC25A37	1.484749695	-2.688136129	3.173883642	-0.846954845	0.397020291	NA
XM_006719413	1.484749695	-2.688136129	3.173883642	-0.846954845	0.397020291	NA
PUM1	1.000776441	-1.924986526	2.278545235	-0.844831385	0.398204989	NA
SLC35C1	1.004778561	-2.834864025	3.358219316	-0.844156905	0.398581732	NA
XM_005268365	0.9058068	-2.454115447	2.908251241	-0.843845749	0.398755607	NA
XM_017008977	0.9058068	-2.454115447	2.908251241	-0.843845749	0.398755607	NA
XM_017008981	0.9058068	-2.454115447	2.908251241	-0.843845749	0.398755607	NA
XM_017008982	0.9058068	-2.454115447	2.908251241	-0.843845749	0.398755607	NA
XM_017008983	0.9058068	-2.454115447	2.908251241	-0.843845749	0.398755607	NA
XR_001741980	0.9058068	-2.454115447	2.908251241	-0.843845749	0.398755607	NA
XR_001741981	0.9058068	-2.454115447	2.908251241	-0.843845749	0.398755607	NA
XR_001741982	0.9058068	-2.454115447	2.908251241	-0.843845749	0.398755607	NA
PTCH1	2.177985463	-2.505144252	2.972769026	-0.84269724	0.399397791	0.994047737
SUPT6H	0.81954641	-2.88154487	3.419948588	-0.842569646	0.399469173	NA
SPG20	1.890193713	-3.25538277	3.867828032	-0.841656543	0.39998023	0.994047737
NFATC2	1.28999584	3.366062839	4.001645926	0.841169584	0.400252937	NA
ZNF195	8.691058664	2.177439435	2.588951291	0.841050754	0.400319502	0.994047737
XM_011524526	2.156712289	-1.841826738	2.190493047	-0.840827475	0.400444593	0.994047737
XM_017011028	1.515331269	1.395551452	1.660791126	0.840293177	0.400744026	NA
PODXL	55.87384878	-0.527883257	0.628526831	-0.839873862	0.400979114	0.994047737
UTRN	0.883479861	1.863270396	2.219357995	0.839553781	0.401158623	NA
XM_005267127	0.883479861	1.863270396	2.219357995	0.839553781	0.401158623	NA
XM_005267130	0.883479861	1.863270396	2.219357995	0.839553781	0.401158623	NA
XM_005267133	0.883479861	1.863270396	2.219357995	0.839553781	0.401158623	NA
XM_011536101	0.883479861	1.863270396	2.219357995	0.839553781	0.401158623	NA
XM_011536102	0.883479861	1.863270396	2.219357995	0.839553781	0.401158623	NA
XM_011536106	0.883479861	1.863270396	2.219357995	0.839553781	0.401158623	NA
XM_011536107	0.883479861	1.863270396	2.219357995	0.839553781	0.401158623	NA
XM_017011243	0.883479861	1.863270396	2.219357995	0.839553781	0.401158623	NA
XM_017011244	0.883479861	1.863270396	2.219357995	0.839553781	0.401158623	NA
DDX31	2.804134693	2.248514167	2.679192828	0.839250592	0.401328703	0.994047737
XM_011524525	2.224991935	-1.841451671	2.194866954	-0.838981	0.401479972	0.994047737
tRNA-Lys-TTT-2-1	35.73865357	2.089523408	2.49228015	0.838398287	0.401807051	0.994047737
XM_017008978	0.837527153	-2.453841153	2.927374699	-0.838239517	0.401896197	NA
XM_017008979	0.837527153	-2.453841153	2.927374699	-0.838239517	0.401896197	NA
IRX5	3.143204862	1.345705286	1.605506484	0.838181159	0.401928967	0.994047737
SPTBN4	1.849086574	1.50855284	1.799823261	0.838167209	0.4019368	0.994047737
YWHAZ	6.471644767	2.160708986	2.578918437	0.837835332	0.402123192	0.994047737
ZNF75A	7.484937369	-1.81669274	2.171123146	-0.836752509	0.402731697	0.994047737
YP_003024027	24.6451105	1.483001544	1.77249042	0.836676761	0.402774285	0.994047737
GOLM1	1.892821457	2.200382548	2.631209875	0.836262652	0.403007159	0.994047737
RNU1-3	18.59908822	1.491990183	1.784407564	0.83612635	0.403083826	0.994047737
FAM3C	1.583215701	1.792789666	2.145236145	0.835707374	0.403319546	NA
PPP6R3	2.438233919	-3.132120309	3.752256023	-0.834729904	0.403869801	0.994047737
RC3H2	0.815626446	-3.282036574	3.936641215	-0.833714935	0.40444164	NA
ZNF436	1.961152456	1.694576305	2.032946814	0.833556635	0.404530871	0.994047737
RPL28	1.253612381	-2.7685996	3.323497176	-0.833038048	0.404823271	NA
RACGAP1	2.369954273	-3.132025981	3.762400334	-0.832454206	0.405152617	0.994047737
NEMP1	1.348190401	-2.686986272	3.228384259	-0.832300636	0.405239272	NA
tRNA-Cys-GCA-8-1	1.577155374	1.414172692	1.699906332	0.831912127	0.405458546	NA
XM_005262452	1.410586095	2.027574036	2.438288847	0.83155613	0.405659533	NA
XM_005262453	1.410586095	2.027574036	2.438288847	0.83155613	0.405659533	NA
XM_005262454	1.410586095	2.027574036	2.438288847	0.83155613	0.405659533	NA
XM_005262455	1.410586095	2.027574036	2.438288847	0.83155613	0.405659533	NA
XM_006724776	1.410586095	2.027574036	2.438288847	0.83155613	0.405659533	NA
XM_006724777	1.410586095	2.027574036	2.438288847	0.83155613	0.405659533	NA
XM_006724779	1.410586095	2.027574036	2.438288847	0.83155613	0.405659533	NA
XM_017029721	1.410586095	2.027574036	2.438288847	0.83155613	0.405659533	NA
XM_017029722	1.410586095	2.027574036	2.438288847	0.83155613	0.405659533	NA
XM_011542201	1.892872809	1.700370124	2.04765212	0.830399904	0.40631272	0.994047737
XM_005255099	46.28486729	-0.357704319	0.431140242	-0.829670449	0.406725134	0.994047737
XM_017022927	46.28486729	-0.357704319	0.431140242	-0.829670449	0.406725134	0.994047737
XM_017022928	46.28486729	-0.357704319	0.431140242	-0.829670449	0.406725134	0.994047737
XM_005255712	1.557756149	1.652611438	1.995528853	0.828157125	0.407581521	NA
XR_001752041	1.557756149	1.652611438	1.995528853	0.828157125	0.407581521	NA
XM_011510410	1.536444377	2.028317467	2.449797648	0.827953063	0.407697082	NA
CD59	3.865089996	-2.076434239	2.508000765	-0.827924085	0.407713494	0.994047737
XM_005274536	4.523803305	-0.958901369	1.159312182	-0.827129555	0.408163634	0.994047737
XM_005274537	4.523803305	-0.958901369	1.159312182	-0.827129555	0.408163634	0.994047737
XM_006724492	4.523803305	-0.958901369	1.159312182	-0.827129555	0.408163634	0.994047737
XM_011545525	4.523803305	-0.958901369	1.159312182	-0.827129555	0.408163634	0.994047737
XM_011545526	4.523803305	-0.958901369	1.159312182	-0.827129555	0.408163634	0.994047737
XM_011545527	4.523803305	-0.958901369	1.159312182	-0.827129555	0.408163634	0.994047737
XM_017029534	4.523803305	-0.958901369	1.159312182	-0.827129555	0.408163634	0.994047737
XM_017029535	4.523803305	-0.958901369	1.159312182	-0.827129555	0.408163634	0.994047737
XM_017029536	4.523803305	-0.958901369	1.159312182	-0.827129555	0.408163634	0.994047737
XM_017029537	4.523803305	-0.958901369	1.159312182	-0.827129555	0.408163634	0.994047737
XM_017029538	4.523803305	-0.958901369	1.159312182	-0.827129555	0.408163634	0.994047737
XM_017029539	4.523803305	-0.958901369	1.159312182	-0.827129555	0.408163634	0.994047737
NRDC	1.91252479	-2.58205878	3.122490133	-0.826922959	0.408280729	0.994047737
FAM126B	0.797719366	-3.254892069	3.937205721	-0.826701041	0.408406531	NA
OPALIN	0.797719366	-3.254892069	3.937205721	-0.826701041	0.408406531	NA
PRMT5	0.797719366	-3.254892069	3.937205721	-0.826701041	0.408406531	NA
SUV39H2	0.797719366	-3.254892069	3.937205721	-0.826701041	0.408406531	NA
SNRPD3	1.139117599	-3.254868798	3.937205721	-0.826695131	0.408409882	NA
PDHA1	1.204418977	-3.254867006	3.937205721	-0.826694676	0.40841014	NA
NEDD4	1.207397246	-3.254866644	3.937205721	-0.826694584	0.408410192	NA
RLIM	1.207397246	-3.254866644	3.937205721	-0.826694584	0.408410192	NA
ZNF200	1.207397246	-3.254866644	3.937205721	-0.826694584	0.408410192	NA
ZNF664	1.207397246	-3.254866644	3.937205721	-0.826694584	0.408410192	NA
CCDC117	1.230138859	-3.254866316	3.937205721	-0.8266945	0.408410239	NA
AFF1	1.275676893	-3.254864819	3.937205721	-0.82669412	0.408410455	NA
DCTN1	1.275676893	-3.254864819	3.937205721	-0.82669412	0.408410455	NA
CBX3	1.34395654	-3.254863235	3.937205721	-0.826693718	0.408410683	NA
FAM65A	1.34395654	-3.254863235	3.937205721	-0.826693718	0.408410683	NA
GAPVD1	1.34395654	-3.254863235	3.937205721	-0.826693718	0.408410683	NA
PPP2R5C	1.34395654	-3.254863235	3.937205721	-0.826693718	0.408410683	NA
EIF4G3	1.412236186	-3.254861836	3.937205721	-0.826693363	0.408410884	NA
ANXA11	1.617075126	-3.254858414	3.937205721	-0.826692493	0.408411377	NA
CDC25B	1.617075126	-3.254858414	3.937205721	-0.826692493	0.408411377	NA
REV1	1.617075126	-3.254858414	3.937205721	-0.826692493	0.408411377	NA
UAP1	1.617075126	-3.254858414	3.937205721	-0.826692493	0.408411377	NA
CSNK1A1	3.808921379	2.168189048	2.626371836	0.825545347	0.409062049	0.994047737
HELLS	5.183345384	-1.663681051	2.015891059	-0.825283213	0.40921082	0.994047737
FOPNL	1.812347537	-3.226509808	3.912503453	-0.824666316	0.40956106	NA
IRF2BP2	2.869538948	2.196402006	2.665780345	0.8239246	0.409982401	0.994047737
XM_006719420	1.279910755	-2.686332071	3.260818117	-0.823821499	0.41004099	NA
TUBA1A	2.553399045	1.402354817	1.707340318	0.821368067	0.411436647	0.994047737
NFIX	1.859914591	-1.906637279	2.322010195	-0.821114947	0.411580797	0.994047737
SNAR-A1	5.298163424	1.873078116	2.282775787	0.820526539	0.411916006	0.994047737
GPR85	1.292787241	-2.201180735	2.693579817	-0.817195288	0.413816835	NA
TMED2	1.294259831	-2.685778668	3.289072998	-0.816576181	0.414170672	NA
RBMX	3.119041245	2.185402186	2.67753718	0.816198633	0.414386539	0.994047737
STON1-GTF2A1L	1.279764389	-1.850736279	2.279281578	-0.811982292	0.416801793	NA
PTPRF	2.503513002	-1.420719252	1.749746487	-0.811957196	0.416816193	0.994047737
XM_011524524	1.656520843	-1.976230447	2.444078931	-0.808578816	0.418757454	NA
XM_017024354	1.656520843	-1.976230447	2.444078931	-0.808578816	0.418757454	NA
SF3B1	0.863028743	-2.355242671	2.914459346	-0.808123357	0.419019573	NA
MROH7-TTC4	1.18567128	2.255714528	2.792186859	0.807866608	0.419167376	NA
TMEM199	2.290472078	1.034832995	1.281003085	0.807830213	0.41918833	0.994047737
ARCN1	1.335663517	2.264950483	2.803803176	0.807813652	0.419197865	NA
EPB41L5	1.110367006	2.368380174	2.934638915	0.807043129	0.419641635	NA
XM_006715746	1.634021096	1.562988456	1.940618404	0.805407417	0.420584613	NA
XM_006715747	1.634021096	1.562988456	1.940618404	0.805407417	0.420584613	NA
AP3M2	5.806251071	0.907963145	1.129150673	0.804111591	0.421332531	0.994047737
UBB	11.17574301	1.930027178	2.400209431	0.804107822	0.421334708	0.994047737
CKAP2	2.843768881	-2.141535064	2.66566157	-0.803378451	0.421756026	0.994047737
DFFA	1.014317093	-1.513119073	1.884524819	-0.802918093	0.422022078	NA
CHST15	0.710564051	-2.784869372	3.474398185	-0.801540072	0.422819055	NA
LIN54	1.12874636	3.212061353	4.007880091	0.80143649	0.422878997	NA
ITGB7	2.020057099	-1.522169024	1.902275744	-0.800183164	0.423604683	0.994047737
XM_011542645	1.037006599	1.96143738	2.453720327	0.799372837	0.424074256	NA
XM_006719127	5.306302474	-0.780807916	0.976997929	-0.799190964	0.424179691	0.994047737
XM_011520783	5.306302474	-0.780807916	0.976997929	-0.799190964	0.424179691	0.994047737
XM_017019680	5.306302474	-0.780807916	0.976997929	-0.799190964	0.424179691	0.994047737
XM_017019692	5.306302474	-0.780807916	0.976997929	-0.799190964	0.424179691	0.994047737
XM_017019693	5.306302474	-0.780807916	0.976997929	-0.799190964	0.424179691	0.994047737
XM_017019694	5.306302474	-0.780807916	0.976997929	-0.799190964	0.424179691	0.994047737
XM_017019695	5.306302474	-0.780807916	0.976997929	-0.799190964	0.424179691	0.994047737
XM_017019696	5.306302474	-0.780807916	0.976997929	-0.799190964	0.424179691	0.994047737
XM_017019697	5.306302474	-0.780807916	0.976997929	-0.799190964	0.424179691	0.994047737
HDAC6	1.762663887	-2.705713954	3.385879555	-0.799117012	0.424222566	NA
EEF1A1	1.909170268	-1.585514865	1.987230641	-0.797851458	0.424956695	0.994047737
CYB5R3	2.371757305	-2.996145955	3.756803655	-0.797525298	0.425146016	0.994047737
RECQL	1.632678981	2.191633816	2.749416405	0.797126915	0.425377327	NA
XR_001754241	1.551062769	1.368306862	1.71731534	0.796770884	0.425584108	NA
XM_006719118	5.37458212	-0.78195156	0.982331691	-0.796015814	0.426022844	0.994047737
XM_011520776	5.37458212	-0.78195156	0.982331691	-0.796015814	0.426022844	0.994047737
XM_011520777	5.37458212	-0.78195156	0.982331691	-0.796015814	0.426022844	0.994047737
XM_011520778	5.37458212	-0.78195156	0.982331691	-0.796015814	0.426022844	0.994047737
XM_011520779	5.37458212	-0.78195156	0.982331691	-0.796015814	0.426022844	0.994047737
XM_011520780	5.37458212	-0.78195156	0.982331691	-0.796015814	0.426022844	0.994047737
XM_011520790	5.37458212	-0.78195156	0.982331691	-0.796015814	0.426022844	0.994047737
XM_017019681	5.37458212	-0.78195156	0.982331691	-0.796015814	0.426022844	0.994047737
XM_017019691	5.37458212	-0.78195156	0.982331691	-0.796015814	0.426022844	0.994047737
TGOLN2	2.266625274	2.139704631	2.688392012	0.795904995	0.426087258	0.994047737
IP6K1	176.8759079	-0.31921662	0.401288507	-0.7954791	0.426334864	0.994047737
XM_011542644	1.105286245	1.963420276	2.468321143	0.79544766	0.426353146	NA
KCNH6	1.63695575	2.058677227	2.590860248	0.794592155	0.426850783	NA
DMD	0.731242752	-3.130535723	3.939930359	-0.794566258	0.426865852	NA
RBCK1	0.731242752	-3.130535723	3.939930359	-0.794566258	0.426865852	NA
SNX17	0.731242752	-3.130535723	3.939930359	-0.794566258	0.426865852	NA
TMEM9	0.731242752	-3.130535723	3.939930359	-0.794566258	0.426865852	NA
TOR1AIP2	1.072640986	-3.130512451	3.939930359	-0.794560352	0.426869289	NA
DYNC1LI2	1.277479926	-3.130506889	3.939930359	-0.79455894	0.426870111	NA
TBCA	1.345759572	-3.13050549	3.939930359	-0.794558585	0.426870318	NA
FAS	1.482318866	-3.130503103	3.939930359	-0.794557979	0.42687067	NA
ZBTB44	1.482318866	-3.130503103	3.939930359	-0.794557979	0.42687067	NA
ARFRP1	1.550598512	-3.130502067	3.939930359	-0.794557716	0.426870823	NA
ADAMTS2	1.466784679	1.847983601	2.325906026	0.79452204	0.426891583	NA
XM_017003004	1.591078118	2.201316847	2.771324172	0.794319506	0.427009451	NA
MAP4	2.810984419	2.134918227	2.69338286	0.792653083	0.427979972	0.994047737
XM_017019677	5.442861767	-0.783190288	0.988190084	-0.79255024	0.42803991	0.994047737
XM_017019678	5.442861767	-0.783190288	0.988190084	-0.79255024	0.42803991	0.994047737
XM_017019679	5.442861767	-0.783190288	0.988190084	-0.79255024	0.42803991	0.994047737
XM_017019682	5.442861767	-0.783190288	0.988190084	-0.79255024	0.42803991	0.994047737
XM_017019683	5.442861767	-0.783190288	0.988190084	-0.79255024	0.42803991	0.994047737
XM_017019684	5.442861767	-0.783190288	0.988190084	-0.79255024	0.42803991	0.994047737
XM_017019685	5.442861767	-0.783190288	0.988190084	-0.79255024	0.42803991	0.994047737
XM_017019686	5.442861767	-0.783190288	0.988190084	-0.79255024	0.42803991	0.994047737
XM_017019687	5.442861767	-0.783190288	0.988190084	-0.79255024	0.42803991	0.994047737
XM_017019688	5.442861767	-0.783190288	0.988190084	-0.79255024	0.42803991	0.994047737
XM_017019689	5.442861767	-0.783190288	0.988190084	-0.79255024	0.42803991	0.994047737
XM_017019690	5.442861767	-0.783190288	0.988190084	-0.79255024	0.42803991	0.994047737
ZNF226	1.392152983	-3.122033149	3.940124553	-0.792369151	0.428145461	NA
KIAA0319	1.562879504	-3.12202606	3.940124647	-0.792367333	0.428146521	NA
CBFA2T3	2.878099498	1.545915323	1.9520126	0.791959705	0.428384172	0.994047737
XM_006716327	1.968941904	1.381228161	1.744320283	0.791843203	0.428452108	0.994047737
XM_011544484	1.968941904	1.381228161	1.744320283	0.791843203	0.428452108	0.994047737
PRUNE1	3.983017672	2.421009933	3.057758781	0.791759621	0.428500851	0.994047737
SLC15A2	4.831611015	-1.053812377	1.331705463	-0.791325414	0.428754122	0.994047737
CFAP74	1.140932906	-1.653431306	2.090599263	-0.790888687	0.429008951	NA
XM_011542333	1.140932906	-1.653431306	2.090599263	-0.790888687	0.429008951	NA
XM_011542335	1.140932906	-1.653431306	2.090599263	-0.790888687	0.429008951	NA
XM_017002641	1.140932906	-1.653431306	2.090599263	-0.790888687	0.429008951	NA
XM_017002642	1.140932906	-1.653431306	2.090599263	-0.790888687	0.429008951	NA
XM_017002643	1.140932906	-1.653431306	2.090599263	-0.790888687	0.429008951	NA
XM_017002644	1.140932906	-1.653431306	2.090599263	-0.790888687	0.429008951	NA
ERC1	1.272043933	-2.644171548	3.347071278	-0.78999559	0.429530344	NA
BCCIP	1.514698817	-2.548502279	3.228098597	-0.789474733	0.429834592	NA
EXO5	1.103168354	-1.747446844	2.214822833	-0.78897816	0.430124771	NA
XM_005271125	1.103168354	-1.747446844	2.214822833	-0.78897816	0.430124771	NA
XM_005271126	1.103168354	-1.747446844	2.214822833	-0.78897816	0.430124771	NA
XM_005271128	1.103168354	-1.747446844	2.214822833	-0.78897816	0.430124771	NA
XM_011541970	1.103168354	-1.747446844	2.214822833	-0.78897816	0.430124771	NA
XM_017002099	1.103168354	-1.747446844	2.214822833	-0.78897816	0.430124771	NA
XM_017002100	1.103168354	-1.747446844	2.214822833	-0.78897816	0.430124771	NA
XM_017002101	1.103168354	-1.747446844	2.214822833	-0.78897816	0.430124771	NA
XM_017002102	1.103168354	-1.747446844	2.214822833	-0.78897816	0.430124771	NA
XM_017002103	1.103168354	-1.747446844	2.214822833	-0.78897816	0.430124771	NA
XM_017002104	1.103168354	-1.747446844	2.214822833	-0.78897816	0.430124771	NA
SARNP	1.521437118	-2.499795767	3.169013252	-0.788824649	0.430214501	NA
TPD52	6.793882268	2.43054667	3.081555743	0.788740128	0.430263909	0.994047737
SNORD34	2.375480314	1.370683614	1.740743193	0.787412882	0.431040208	0.994047737
LRRC27	0.847528764	-1.892006864	2.404764583	-0.786774255	0.431414027	NA
TKT	0.918116506	2.650095842	3.371307535	0.786073597	0.431824371	NA
XM_017000606	1.736480928	1.274347157	1.621329444	0.78598903	0.431873914	NA
XM_011538265	1.892504911	-1.428493555	1.818957386	-0.78533646	0.432256324	0.994047737
MDH1	1.443992963	-2.499454785	3.183053641	-0.785238035	0.432314019	NA
INPP4A	0.754558931	-2.716518358	3.459791812	-0.785168156	0.432354983	NA
SHF	1.223544625	2.309403803	2.944473238	0.78431815	0.432853452	NA
SLC7A3	1.528194925	-1.860848219	2.374763275	-0.783593143	0.43327888	NA
TXNDC11	5.709928521	2.424718307	3.098677264	0.78250108	0.433920151	0.994047737
XM_005272675	1.985424526	1.25242935	1.602744449	0.781427976	0.434550823	0.994047737
MIB1	1.267177088	1.448864862	1.854441917	0.78129428	0.434629434	NA
RPS11	1.169856483	-2.11875439	2.714696142	-0.780475707	0.435110921	NA
XR_935432	1.42881788	1.456859747	1.867147912	0.78025942	0.435238193	NA
UBR5	1.577993714	-2.140611365	2.743564627	-0.780229977	0.435255521	NA
SRSF10	12.78865062	1.73705672	2.230427314	0.778799968	0.436097557	0.994047737
XM_005272268	1.246538559	1.257512785	1.616697631	0.777828062	0.436670382	NA
XM_005272270	1.246538559	1.257512785	1.616697631	0.777828062	0.436670382	NA
XM_011513425	1.246538559	1.257512785	1.616697631	0.777828062	0.436670382	NA
XM_011513426	1.246538559	1.257512785	1.616697631	0.777828062	0.436670382	NA
XM_011513427	1.246538559	1.257512785	1.616697631	0.777828062	0.436670382	NA
XM_011513428	1.246538559	1.257512785	1.616697631	0.777828062	0.436670382	NA
XM_011513429	1.246538559	1.257512785	1.616697631	0.777828062	0.436670382	NA
XM_011513430	1.246538559	1.257512785	1.616697631	0.777828062	0.436670382	NA
XM_011513431	1.246538559	1.257512785	1.616697631	0.777828062	0.436670382	NA
XM_011513432	1.246538559	1.257512785	1.616697631	0.777828062	0.436670382	NA
XM_011513434	1.246538559	1.257512785	1.616697631	0.777828062	0.436670382	NA
XM_017007991	1.246538559	1.257512785	1.616697631	0.777828062	0.436670382	NA
XM_017007992	1.246538559	1.257512785	1.616697631	0.777828062	0.436670382	NA
XM_017007993	1.246538559	1.257512785	1.616697631	0.777828062	0.436670382	NA
XM_017007994	1.246538559	1.257512785	1.616697631	0.777828062	0.436670382	NA
XM_017007995	1.246538559	1.257512785	1.616697631	0.777828062	0.436670382	NA
PPP1CC	1.130381454	-2.148892991	2.76408602	-0.777433472	0.436903071	NA
TMBIM6	1.848812705	-1.775073357	2.284111764	-0.777139449	0.437076502	0.994047737
LMCD1	2.348560105	1.406579706	1.81044975	0.776922809	0.437204313	0.994047737
PLEKHA5	2.146216991	-2.01738283	2.597531501	-0.776653846	0.437363024	0.994047737
PTPN1	1.19654417	-2.604996847	3.355004402	-0.776451097	0.437482685	NA
XM_017011415	0.820600883	-2.292607224	2.952901544	-0.776391353	0.437517949	NA
RBBP5	2.276522562	-2.289750843	2.951581856	-0.775770741	0.437884363	0.994047737
HMGCS1	4.714174103	2.418303162	3.117696632	0.775669813	0.437943968	0.994047737
DIDO1	1.851628541	2.08940022	2.694583856	0.775407384	0.438098973	0.994047737
PDXDC1	1.893799779	-2.995114713	3.862881962	-0.775357555	0.438128409	0.994047737
PSPH	2.09608896	1.196748271	1.543818378	0.775187217	0.438229041	0.994047737
XM_005271773	2.09608896	1.196748271	1.543818378	0.775187217	0.438229041	0.994047737
XM_005271774	2.09608896	1.196748271	1.543818378	0.775187217	0.438229041	0.994047737
XM_005271775	2.09608896	1.196748271	1.543818378	0.775187217	0.438229041	0.994047737
XM_005271776	2.09608896	1.196748271	1.543818378	0.775187217	0.438229041	0.994047737
XM_006715760	2.09608896	1.196748271	1.543818378	0.775187217	0.438229041	0.994047737
XM_006715761	2.09608896	1.196748271	1.543818378	0.775187217	0.438229041	0.994047737
XM_011515461	2.09608896	1.196748271	1.543818378	0.775187217	0.438229041	0.994047737
XM_017012466	2.09608896	1.196748271	1.543818378	0.775187217	0.438229041	0.994047737
XM_017012467	2.09608896	1.196748271	1.543818378	0.775187217	0.438229041	0.994047737
XM_017012468	2.09608896	1.196748271	1.543818378	0.775187217	0.438229041	0.994047737
XM_017012469	2.09608896	1.196748271	1.543818378	0.775187217	0.438229041	0.994047737
PPHLN1	2.07976305	-2.413121285	3.11576739	-0.774486983	0.438642863	0.994047737
tRNA-Ser-TGA-3-1	1.651957548	1.518572079	1.966622732	0.772172544	0.440012241	NA
ZNF281	2.316796641	2.065564947	2.675418529	0.772053017	0.440083027	0.994047737
EIF1AX	1.239625265	-2.117619768	2.742904543	-0.772035532	0.440093383	NA
UVSSA	3.623323317	1.252100003	1.622963859	0.771489763	0.440416688	0.994047737
XM_011521985	17.60602305	0.477879516	0.620105708	0.770642021	0.440919146	0.994047737
XM_017022533	17.60602305	0.477879516	0.620105708	0.770642021	0.440919146	0.994047737
XR_001751382	17.60602305	0.477879516	0.620105708	0.770642021	0.440919146	0.994047737
XM_005246665	0.981316017	-2.682383643	3.482488071	-0.770249198	0.441152085	NA
XM_017004422	0.981316017	-2.682383643	3.482488071	-0.770249198	0.441152085	NA
XM_017004423	0.981316017	-2.682383643	3.482488071	-0.770249198	0.441152085	NA
XM_017004424	0.981316017	-2.682383643	3.482488071	-0.770249198	0.441152085	NA
VEGFA	12.60061265	2.885210202	3.749570263	0.769477567	0.441609857	0.994047737
LLGL1	1.46570586	-1.200991939	1.56389732	-0.767948077	0.442518033	NA
XM_011523849	1.46570586	-1.200991939	1.56389732	-0.767948077	0.442518033	NA
XM_011523850	1.46570586	-1.200991939	1.56389732	-0.767948077	0.442518033	NA
XM_011523851	1.46570586	-1.200991939	1.56389732	-0.767948077	0.442518033	NA
XM_011523852	1.46570586	-1.200991939	1.56389732	-0.767948077	0.442518033	NA
XM_011523853	1.46570586	-1.200991939	1.56389732	-0.767948077	0.442518033	NA
XM_011523854	1.46570586	-1.200991939	1.56389732	-0.767948077	0.442518033	NA
XM_011523855	1.46570586	-1.200991939	1.56389732	-0.767948077	0.442518033	NA
XM_011523856	1.46570586	-1.200991939	1.56389732	-0.767948077	0.442518033	NA
RPS8	1.322173805	1.953598807	2.54510736	0.767589941	0.442730841	NA
GSPT1	2.646678925	-2.846573504	3.710930055	-0.767078188	0.443035029	0.994047737
RBM14	2.090332196	1.522196205	1.984598095	0.76700477	0.44307868	0.994047737
DHX37	34.67596458	-0.361232108	0.470965107	-0.767003973	0.443079153	0.994047737
XR_001748819	34.67596458	-0.361232108	0.470965107	-0.767003973	0.443079153	0.994047737
XR_001748820	34.67596458	-0.361232108	0.470965107	-0.767003973	0.443079153	0.994047737
SRSF3	1.757240485	-2.994718545	3.906296547	-0.766638812	0.443296293	NA
XM_011534664	1.757240485	-2.994718545	3.906296547	-0.766638812	0.443296293	NA
XM_011534665	1.757240485	-2.994718545	3.906296547	-0.766638812	0.443296293	NA
XM_005253590	34.60768494	-0.361226831	0.471694901	-0.765806098	0.443791685	0.994047737
SSRP1	0.689468128	-2.733257366	3.569757368	-0.765670348	0.443872475	NA
XM_017018180	0.689468128	-2.733257366	3.569757368	-0.765670348	0.443872475	NA
GEMIN6	7.333194087	-0.7037565	0.919192878	-0.765624405	0.443899819	0.994047737
XM_017017735	4.707706524	-0.772859998	1.009691523	-0.765441702	0.444008568	0.994047737
HSPA5	1.076966369	-1.794575058	2.346938628	-0.764645073	0.444482922	NA
XM_011521986	17.53774341	0.478774833	0.626242407	0.764519981	0.444557434	0.994047737
XR_931899	17.53774341	0.478774833	0.626242407	0.764519981	0.444557434	0.994047737
XM_011517614	1.22647538	1.595062176	2.086885317	0.764326704	0.444672576	NA
XM_017013908	1.22647538	1.595062176	2.086885317	0.764326704	0.444672576	NA
XM_017013909	1.22647538	1.595062176	2.086885317	0.764326704	0.444672576	NA
XM_011545485	1.271162663	1.576455853	2.063743153	0.763881809	0.444937679	NA
XM_017029396	1.271162663	1.576455853	2.063743153	0.763881809	0.444937679	NA
XM_017029397	1.271162663	1.576455853	2.063743153	0.763881809	0.444937679	NA
METAP2	4.508551028	1.996095336	2.615412736	0.763204717	0.445341316	0.994047737
SCN1A	3.569903231	2.418565375	3.170331367	0.762874632	0.445538167	0.994047737
MAP4K4	1.688960839	-2.994495948	3.931393423	-0.761688192	0.446246125	NA
SUCO	1.768688343	-1.954173049	2.566215924	-0.761499853	0.446358567	NA
tRNA-Val-AAC-1-5	1.56438756	1.86239027	2.448712042	0.760559118	0.446920446	NA
TRRAP	4.058630093	0.975272611	1.282934214	0.760189104	0.447141557	0.994047737
SERPINA1	5.289322659	-1.613556098	2.122850127	-0.760089503	0.447201087	0.994047737
XM_017025261	0.759453984	2.257736334	2.970745029	0.759989939	0.447260599	NA
ACADM	0.664766138	-2.994421022	3.943190786	-0.759390348	0.447619086	NA
CCPG1	0.664766138	-2.994421022	3.943190786	-0.759390348	0.447619086	NA
FAM49B	0.664766138	-2.994421022	3.943190786	-0.759390348	0.447619086	NA
FDFT1	0.664766138	-2.994421022	3.943190786	-0.759390348	0.447619086	NA
NDUFS1	0.664766138	-2.994421022	3.943190786	-0.759390348	0.447619086	NA
RBM41	0.664766138	-2.994421022	3.943190786	-0.759390348	0.447619086	NA
ZNF106	0.664766138	-2.994421022	3.943190786	-0.759390348	0.447619086	NA
ZNF211	0.664766138	-2.994421022	3.943190786	-0.759390348	0.447619086	NA
HTATSF1	0.937884725	-2.994400378	3.943190786	-0.759385112	0.447622217	NA
SRP68	0.937884725	-2.994400378	3.943190786	-0.759385112	0.447622217	NA
TRA2B	0.937884725	-2.994400378	3.943190786	-0.759385112	0.447622217	NA
UBN1	0.937884725	-2.994400378	3.943190786	-0.759385112	0.447622217	NA
EPB41	1.006164372	-2.99439775	3.943190786	-0.759384446	0.447622615	NA
PDIA6	1.006164372	-2.99439775	3.943190786	-0.759384446	0.447622615	NA
ANAPC10	1.347562605	-2.994397452	3.943190588	-0.759384408	0.447622638	NA
IFRD1	1.347562605	-2.994397452	3.943190588	-0.759384408	0.447622638	NA
ZNF343	1.347562605	-2.994397452	3.943190588	-0.759384408	0.447622638	NA
FN1	1.097185631	-2.994395268	3.943190786	-0.759383816	0.447622992	NA
GGA3	1.205290504	-2.994392565	3.943190786	-0.759383131	0.447623402	NA
KDM2A	1.279282959	-2.994390789	3.943190786	-0.759382681	0.447623671	NA
WDR20	1.313395378	-2.994390359	3.943190786	-0.759382571	0.447623736	NA
SLC22A23	1.222286449	3.045874291	4.013588589	0.75889051	0.447918056	NA
PTPRK	1.176803224	3.045873934	4.013588602	0.758890419	0.447918111	NA
SNCB	1.006076703	3.045871726	4.013588682	0.758889853	0.447918449	NA
BBS4	0.89797183	3.045870097	4.013588741	0.758889436	0.447918699	NA
PTPRD	0.767125344	3.045867859	4.013588822	0.758888863	0.447919042	NA
XM_005264544	2.239905704	-2.124813729	2.802003732	-0.758319379	0.448259809	0.994047737
XM_006712094	2.239905704	-2.124813729	2.802003732	-0.758319379	0.448259809	0.994047737
XM_011533098	2.239905704	-2.124813729	2.802003732	-0.758319379	0.448259809	0.994047737
XM_011533099	2.239905704	-2.124813729	2.802003732	-0.758319379	0.448259809	0.994047737
XPO1	2.239905704	-2.124813729	2.802003732	-0.758319379	0.448259809	0.994047737
LTBP3	1.719258867	2.091782208	2.759343736	0.758072356	0.448407668	NA
MPC1	1.719258867	2.091782208	2.759343736	0.758072356	0.448407668	NA
XM_011533097	2.171626057	-2.124546047	2.804348224	-0.757589956	0.448696495	0.994047737
OXSM	32.53742892	-0.376075263	0.496989073	-0.756707307	0.449225236	0.994047737
XM_011516965	1.48844384	1.283381755	1.697288082	0.756136668	0.449567259	NA
PTPN13	2.264627423	2.398202408	3.175224443	0.75528595	0.450077427	0.994047737
XM_005252528	31.41639199	-0.372711213	0.493746762	-0.754863105	0.450331126	0.994047737
XM_005252531	31.41639199	-0.372711213	0.493746762	-0.754863105	0.450331126	0.994047737
XM_005252532	31.41639199	-0.372711213	0.493746762	-0.754863105	0.450331126	0.994047737
XM_011519569	31.41639199	-0.372711213	0.493746762	-0.754863105	0.450331126	0.994047737
XM_011519570	31.41639199	-0.372711213	0.493746762	-0.754863105	0.450331126	0.994047737
XM_011519573	31.41639199	-0.372711213	0.493746762	-0.754863105	0.450331126	0.994047737
XM_011519575	31.41639199	-0.372711213	0.493746762	-0.754863105	0.450331126	0.994047737
XM_011519576	31.41639199	-0.372711213	0.493746762	-0.754863105	0.450331126	0.994047737
XM_011519577	31.41639199	-0.372711213	0.493746762	-0.754863105	0.450331126	0.994047737
XM_011519578	31.41639199	-0.372711213	0.493746762	-0.754863105	0.450331126	0.994047737
XM_011519579	31.41639199	-0.372711213	0.493746762	-0.754863105	0.450331126	0.994047737
BCAT1	6.671525206	0.734685315	0.975257368	0.753324548	0.451254911	0.994047737
HSP90AB1	8.856130549	-2.010008536	2.66867058	-0.753187205	0.451337427	0.994047737
EDA2R	2.051988127	-1.986672047	2.643526878	-0.751523301	0.452337783	0.994047737
PTBP2	2.326762869	-2.845698716	3.788411044	-0.751158912	0.452557025	0.994047737
XR_428183	6.349068961	0.650876036	0.866819201	0.750878655	0.452725688	0.994047737
XM_011541017	3.178741323	-1.040269727	1.388642114	-0.749127307	0.453780478	0.994047737
FDPS	3.418374529	1.651036467	2.209406154	0.747276124	0.454896902	0.994047737
RBM23	3.146562164	1.259096549	1.685603612	0.746970723	0.455081233	0.994047737
XM_005265920	1.146643629	-2.495890546	3.343077848	-0.746584632	0.455314328	NA
PRUNE2	5.197895993	2.346002006	3.143558905	0.746288546	0.455493129	0.994047737
NAA15	0.776477077	-2.680721841	3.592158077	-0.746270566	0.455503988	NA
XM_005263236	0.776477077	-2.680721841	3.592158077	-0.746270566	0.455503988	NA
UPK3A	21.65136277	-0.484656316	0.649654791	-0.746021307	0.455654544	0.994047737
XM_005254032	2.663282171	-1.059941596	1.421211014	-0.745801704	0.45578721	0.994047737
XM_006719916	2.663282171	-1.059941596	1.421211014	-0.745801704	0.45578721	0.994047737
XM_006719918	2.663282171	-1.059941596	1.421211014	-0.745801704	0.45578721	0.994047737
XM_006719920	2.663282171	-1.059941596	1.421211014	-0.745801704	0.45578721	0.994047737
XM_017020445	2.663282171	-1.059941596	1.421211014	-0.745801704	0.45578721	0.994047737
XM_017020447	2.663282171	-1.059941596	1.421211014	-0.745801704	0.45578721	0.994047737
RNF38	1.45634458	-2.382599007	3.196350327	-0.74541235	0.45602248	NA
XM_011538598	34.54120832	-0.352752694	0.47377135	-0.744563162	0.456535845	0.994047737
XM_011538600	34.54120832	-0.352752694	0.47377135	-0.744563162	0.456535845	0.994047737
XR_934187	2.285766981	-1.116520927	1.500000775	-0.7443469	0.456666634	0.994047737
XR_934188	2.285766981	-1.116520927	1.500000775	-0.7443469	0.456666634	0.994047737
DDX6	1.880347335	1.692335333	2.280040985	0.742238997	0.457942545	0.994047737
XR_950280	18.43634181	-0.659870743	0.890303416	-0.741175123	0.458587265	0.994047737
SENP3-EIF4A1	1.078455504	-1.792573169	2.419593146	-0.740857269	0.458779987	NA
SNAR-A3	41.99067724	2.289792387	3.093548821	0.740183045	0.459188934	0.994047737
YP_003024028	35.34271112	1.03214049	1.394704889	0.740042211	0.459274382	0.994047737
KCNC4	3.730325444	1.73040431	2.338655891	0.739914032	0.45935216	0.994047737
PTOV1	0.909358122	2.970483789	4.016380709	0.739592186	0.459547484	NA
XM_005252530	31.34991538	-0.364555942	0.493145317	-0.739246485	0.459757339	0.994047737
XM_011519571	31.34991538	-0.364555942	0.493145317	-0.739246485	0.459757339	0.994047737
XM_011519572	31.34991538	-0.364555942	0.493145317	-0.739246485	0.459757339	0.994047737
PCGF5	2.312987387	2.384294411	3.225491671	0.7392034	0.459783496	0.994047737
XM_006716196	1.192779064	2.247722245	3.041460132	0.739027358	0.459890385	NA
XM_017012853	1.192779064	2.247722245	3.041460132	0.739027358	0.459890385	NA
XM_017012854	1.192779064	2.247722245	3.041460132	0.739027358	0.459890385	NA
XM_011531555	1.653234268	1.737872558	2.351899177	0.738923069	0.459953713	NA
LINC00092	0.959250564	-1.816100682	2.4583618	-0.738744265	0.460062301	NA
XR_922172	4.097245801	0.881984932	1.195194267	0.73794274	0.460549245	0.994047737
SCAMP1	630.2337166	-0.255640936	0.346673101	-0.737412092	0.460871784	0.994047737
XM_005250726	1.124499417	2.249389891	3.054330705	0.736459182	0.4614513	NA
XM_005250727	1.124499417	2.249389891	3.054330705	0.736459182	0.4614513	NA
CGGBP1	1.987640887	1.638553515	2.225601945	0.736229369	0.461591122	0.994047737
HINT1	2.255347872	1.824023554	2.479478662	0.735648014	0.461944934	0.994047737
ZNF385A	2.255347872	1.824023554	2.479478662	0.735648014	0.461944934	0.994047737
XM_005256323	1.439049749	1.590406918	2.162052822	0.735600398	0.46197392	NA
XM_005259645	1.719427197	-1.206006202	1.641531172	-0.734683705	0.462532147	NA
XM_011528300	1.719427197	-1.206006202	1.641531172	-0.734683705	0.462532147	NA
XM_006719376	1.097601087	-1.39974749	1.90569315	-0.734508328	0.462638986	NA
XR_429099	1.097601087	-1.39974749	1.90569315	-0.734508328	0.462638986	NA
NARR	30.86659172	0.376890651	0.513210256	0.734378643	0.462718	0.994047737
XM_011516730	1.05621977	2.250807352	3.065418903	0.734257673	0.462791709	NA
ERVMER34-1	372.84777	-0.527855911	0.719287382	-0.733859545	0.463034345	0.994047737
PIK3C2A	1.827323165	-2.844751953	3.878648557	-0.733438957	0.463290746	NA
TFDP2	1.827323165	-2.844751953	3.878648557	-0.733438957	0.463290746	NA
[truncated: 4,757 more rows]
