# Supplementary material for: Biochemical and structural insights into a 5’ to 3’ RNA ligase reveal a potential role in tRNA ligation
Source: bioRxiv. 2024 Apr 24:2024.04.24.590974. Preprint. [Version 1] doi: 10.1101/2024.04.24.590974 (PMC11071452; doi:10.1101/2024.04.24.590974)
Supplement: Supplement 3 [file media-3.csv]

	baseMean	log2FoldChange	lfcSE	stat	pvalue	padj
tRNA-Lys-CTT-1-1	6464.723041	11.70626853	0.782281701	14.96426226	1.26E-50	3.48E-47
XM_011522507	1499.734856	11.51552884	1.007175129	11.43349205	2.84E-30	3.93E-27
tRNA-Lys-CTT-4-1	1446.682979	11.46385814	1.011547802	11.33298705	9.01E-30	8.31E-27
tRNA-Arg-TCG-1-1	979.7447378	9.100197239	0.841649813	10.81233204	3.01E-27	2.08E-24
tRNA-Asn-GTT-chr1-21	1599.542033	11.1443605	1.076068079	10.3565571	3.91E-25	1.80E-22
tRNA-Asn-GTT-2-7	1599.905154	11.14469516	1.076109635	10.35646815	3.91E-25	1.80E-22
tRNA-Lys-CTT-1-2	453.203867	10.36362839	1.012119007	10.23953538	1.32E-24	5.21E-22
tRNA-Gly-CCC-2-2	419.7908633	9.101530221	0.935096152	9.733255992	2.18E-22	7.52E-20
XR_109236	423.7656407	9.11534161	0.939257864	9.704833952	2.88E-22	8.84E-20
tRNA-Arg-CCT-3-1	953.7237751	11.37717088	1.206233901	9.431977389	4.02E-21	1.11E-18
tRNA-Arg-CCT-4-1	1526.695837	10.85843879	1.153257723	9.415448576	4.71E-21	1.18E-18
tRX-Lys-NNN-3-1	312.1916625	12.59762461	1.397908437	9.011766631	2.03E-19	4.67E-17
tRNA-Arg-CCG-2-1	3776.241905	10.63514998	1.225445697	8.678597516	4.01E-18	8.53E-16
tRNA-Gly-CCC-1-2	261.3964307	7.578592317	0.900325702	8.417611868	3.84E-17	7.59E-15
tRNA-Arg-TCT-3-2	639.2301087	11.82692599	1.417154703	8.345543339	7.09E-17	1.26E-14
tRNA-Gly-TCC-3-1	327.5761162	9.054442533	1.085386003	8.342140497	7.30E-17	1.26E-14
tRNA-Ser-GCT-6-1	102.4297111	7.826606917	0.956850556	8.179549953	2.85E-16	4.64E-14
tRNA-Pro-TGG-2-1	479.4606863	9.572724595	1.171405168	8.172001334	3.03E-16	4.66E-14
tRNA-Lys-CTT-2-1	204.1161735	11.98663473	1.468042183	8.165047892	3.21E-16	4.68E-14
tRNA-Arg-TCT-1-1	334.9341692	10.96386795	1.348555123	8.130085127	4.29E-16	5.93E-14
tRNA-Lys-CTT-2-4	400.3022444	11.2344206	1.405017059	7.995931814	1.29E-15	1.69E-13
tRNA-Gly-CCC-1-1	116.511166	6.854246086	0.859282933	7.97670456	1.50E-15	1.83E-13
tRNA-Gly-CCC-chr1-137	113.4131183	7.065658103	0.885972125	7.975034317	1.52E-15	1.83E-13
tRNA-Gln-CTG-3-1	214.1741142	9.695370999	1.229169531	7.887741079	3.08E-15	3.55E-13
tRNA-Gln-CTG-2-1	128.7945514	9.005686738	1.147081366	7.850957227	4.13E-15	4.57E-13
tRNA-Lys-CTT-2-2	304.0695376	10.74236259	1.387003187	7.745016511	9.56E-15	1.02E-12
tRNA-Arg-TCG-3-1	569.7378765	9.143651882	1.182225569	7.73427011	1.04E-14	1.07E-12
tRNA-Thr-AGT-1-1	748.0453422	9.626020351	1.25521524	7.668820488	1.74E-14	1.71E-12
tRNA-Glu-TTC-4-2	346.5368065	9.730655386	1.291082382	7.536819895	4.82E-14	4.59E-12
tRNA-Arg-ACG-1-3	498.326748	9.163329692	1.220007495	7.510879835	5.87E-14	5.42E-12
tRNA-Glu-TTC-1-1	150.5890152	7.330182199	0.979693961	7.482114302	7.31E-14	6.53E-12
tRNA-Asn-GTT-1-1	124.2392255	11.27019857	1.525049056	7.390056419	1.47E-13	1.27E-11
tRNA-Gly-TCC-1-1	189.5918037	8.906670408	1.214723292	7.332262799	2.26E-13	1.90E-11
tRNA-Asn-GTT-17-1	92.16164101	10.82891545	1.477915965	7.327152363	2.35E-13	1.91E-11
HES7	362.7923919	10.89956977	1.493778556	7.296643619	2.95E-13	2.33E-11
tRNA-Lys-TTT-6-1	117.0162372	8.887937862	1.223803835	7.262551078	3.80E-13	2.92E-11
XM_017025232	195.5778799	9.576474499	1.329676583	7.202108105	5.93E-13	4.43E-11
LOC100132741	102.9373065	10.9965942	1.53703974	7.154398103	8.40E-13	6.12E-11
tRNA-Met-CAT-6-1	280.5964627	10.7497548	1.534806263	7.003981587	2.49E-12	1.76E-10
LOC100132147	122.1140172	8.873221562	1.270507326	6.983998736	2.87E-12	1.98E-10
tRNA-Glu-TTC-3-1	75.66198536	7.258600524	1.040134695	6.97851976	2.98E-12	2.01E-10
tRNA-Leu-TAG-2-1	83.87926633	7.893042144	1.139984843	6.923813236	4.40E-12	2.89E-10
tRNA-Arg-TCG-2-1	197.9004407	8.987503281	1.298650839	6.920646421	4.50E-12	2.89E-10
tRNA-Arg-ACG-1-1	119.971692	10.1920199	1.475144664	6.909166368	4.88E-12	3.06E-10
tRNA-Arg-TCT-3-1	51.83587112	10.00528463	1.453067557	6.885629359	5.75E-12	3.54E-10
tRNA-Ile-AAT-8-1	50.96693113	9.968986839	1.458321721	6.835931122	8.15E-12	4.90E-10
tRNA-Ser-GCT-5-1	235.5897359	10.38433731	1.522794243	6.819264881	9.15E-12	5.39E-10
tRNA-Cys-GCA-5-1	48.80439437	9.865872144	1.44754119	6.815607189	9.39E-12	5.41E-10
tRNA-Val-TAC-2-1	135.3662045	7.362130032	1.085269463	6.783688551	1.17E-11	6.61E-10
tRNA-Lys-CTT-2-5	95.72939136	9.913350404	1.473157773	6.729320232	1.70E-11	9.43E-10
XR_926656	139.7208533	10.42556654	1.555963131	6.70039433	2.08E-11	1.13E-09
tRNA-Thr-TGT-4-1	59.73891231	10.20927277	1.532384503	6.662344046	2.69E-11	1.43E-09
tRNA-Glu-TTC-4-1	109.9321891	9.260904755	1.391647348	6.654634714	2.84E-11	1.47E-09
tRNA-Glu-TTC-chr1-138	109.3875077	9.253640533	1.390790019	6.653513763	2.86E-11	1.47E-09
tRNA-Val-TAC-1-2	81.91166354	8.032327628	1.207801561	6.650370297	2.92E-11	1.47E-09
tRNA-Gln-CTG-4-2	100.2472587	10.95131331	1.65251426	6.62706131	3.42E-11	1.69E-09
tRNA-Asn-GTT-9-1	78.21536923	10.60349699	1.606164597	6.601749912	4.06E-11	1.97E-09
tRNA-Thr-TGT-1-1	122.4874061	9.436976853	1.432210041	6.589101166	4.42E-11	2.11E-09
tRNA-Lys-TTT-1-1	74.78047633	9.569103769	1.458296216	6.561838167	5.31E-11	2.49E-09
tRNA-Arg-TCT-2-1	176.404227	10.81120445	1.656115306	6.52805056	6.66E-11	3.00E-09
tRNA-Leu-TAG-3-1	77.79316023	7.571427445	1.160051008	6.526805624	6.72E-11	3.00E-09
tRNA-Arg-ACG-2-1	148.779418	10.5680499	1.619265262	6.526447608	6.73E-11	3.00E-09
tRNA-Thr-CGT-3-1	132.6668906	10.34988941	1.586514711	6.523664319	6.86E-11	3.01E-09
tRNA-Pro-CGG-1-1	127.0313733	7.761716548	1.192578215	6.508350103	7.60E-11	3.28E-09
tRNA-Arg-TCT-4-1	129.9975955	8.693596179	1.353788477	6.421679848	1.35E-10	5.74E-09
LINC00324	43.39500426	8.733550198	1.371720381	6.366858958	1.93E-10	8.09E-09
tRNA-Phe-GAA-1-4	24.80270562	8.937626935	1.412927687	6.32560818	2.52E-10	1.04E-08
tRNA-Asp-GTC-2-1	53.60179916	9.082433217	1.46629804	6.194124913	5.86E-10	2.38E-08
tRNA-Lys-TTT-4-1	49.42655469	8.96924916	1.462180365	6.134160581	8.56E-10	3.43E-08
NPAS1	59.89303081	7.208792817	1.182647986	6.095467882	1.09E-09	4.31E-08
tRNA-Asp-GTC-2-8	45.3133314	7.436096436	1.223129844	6.079564218	1.21E-09	4.69E-08
XR_001748157	32.89403571	9.338922431	1.537805448	6.072889419	1.26E-09	4.83E-08
tRNA-Pro-CGG-2-1	143.3685299	9.228519882	1.526349144	6.046139519	1.48E-09	5.62E-08
tRNA-Tyr-GTA-3-1	50.98671711	7.625869876	1.265080867	6.027970284	1.66E-09	6.21E-08
tRNA-Thr-CGT-1-1	53.0404835	8.218252369	1.364098376	6.024677189	1.69E-09	6.25E-08
XR_001756548	120.5414952	8.988962086	1.495260008	6.011638136	1.84E-09	6.68E-08
tRNA-Thr-CGT-2-1	127.4628619	8.296604555	1.381489093	6.005551978	1.91E-09	6.85E-08
tRNA-Ile-TAT-2-1	57.58822576	10.15821734	1.698194094	5.981776395	2.21E-09	7.83E-08
XM_011524041	60.19802264	8.501102283	1.427550765	5.955026252	2.60E-09	9.10E-08
KIFC3	28.32971204	9.127782108	1.541582565	5.921046536	3.20E-09	1.11E-07
tRNA-Glu-CTC-1-7	28.08644952	9.109442139	1.543014628	5.903665446	3.56E-09	1.21E-07
SNORA88	55.72709619	9.13557231	1.550331155	5.892658663	3.80E-09	1.28E-07
TOR3A	28.9421373	9.152592085	1.553743241	5.890672179	3.85E-09	1.28E-07
tRNA-SeC-TCA-1-1	81.72788432	6.79055643	1.157837578	5.864860977	4.50E-09	1.48E-07
XR_001744179	46.97572863	8.907019134	1.523199496	5.847572268	4.99E-09	1.62E-07
tRNA-Pro-CGG-1-3	24.30768789	7.878493051	1.349320348	5.83886033	5.26E-09	1.69E-07
tRNA-Asn-GTT-6-1	54.39745261	8.35968894	1.439601814	5.806945266	6.36E-09	2.02E-07
tRNA-Arg-ACG-1-2	82.94168786	9.717777236	1.675390146	5.800307025	6.62E-09	2.08E-07
tRNA-Leu-TAG-1-1	51.64147877	7.238258401	1.254863631	5.768163347	8.01E-09	2.49E-07
tRNA-Lys-CTT-2-3	29.68659315	9.190168928	1.6007614	5.741123524	9.41E-09	2.89E-07
tRNA-Asp-GTC-1-1	95.19840213	5.718424732	0.998008515	5.729835613	1.01E-08	3.06E-07
tRNA-Lys-CTT-16-1	22.88671043	8.802765096	1.541771686	5.709512748	1.13E-08	3.41E-07
tRNA-Gln-CTG-7-1	17.64631676	8.444174602	1.490225907	5.666372169	1.46E-08	4.34E-07
tRNA-Ala-CGC-1-1	95.06124596	9.812493155	1.734995839	5.655629215	1.55E-08	4.57E-07
tRNA-Ile-AAT-4-1	69.98339839	9.475975836	1.676907713	5.650863051	1.60E-08	4.65E-07
tRNA-Lys-TTT-3-5	28.8463864	9.161218059	1.625984316	5.634259796	1.76E-08	5.07E-07
tRNA-Thr-CGT-4-1	44.05253962	7.494320467	1.332604393	5.623814918	1.87E-08	5.33E-07
tRNA-Ile-AAT-3-1	55.2212324	9.13560561	1.625043183	5.62176175	1.89E-08	5.33E-07
tRNA-Gln-CTG-4-1	20.43496283	8.664345748	1.546420662	5.602838838	2.11E-08	5.89E-07
LINC00891	35.18025359	8.483432691	1.515923353	5.596214794	2.19E-08	6.06E-07
tRNA-Asn-GTT-3-1	43.98425974	8.807374726	1.577598737	5.582772426	2.37E-08	6.48E-07
tRNA-Lys-CTT-chr15-5	24.34095782	8.873954144	1.591774979	5.574879779	2.48E-08	6.72E-07
HERPUD1	25.96833882	9.000846504	1.621188326	5.552005501	2.82E-08	7.58E-07
XR_001756534	33.15074242	8.334950394	1.503720057	5.542887027	2.98E-08	7.84E-07
XR_952219	33.15074242	8.334950394	1.503720057	5.542887027	2.98E-08	7.84E-07
AZIN2	32.47828615	9.320611815	1.686587004	5.526315449	3.27E-08	8.53E-07
LINC00434	20.73996871	8.698415136	1.577869557	5.512759339	3.53E-08	9.13E-07
tRNA-Val-AAC-2-1	67.83561877	6.661501764	1.213574013	5.489159863	4.04E-08	1.03E-06
XR_001750619	38.84718278	6.059860807	1.114473837	5.437418632	5.41E-08	1.37E-06
tRNA-Arg-TCG-4-1	47.73523162	8.174950772	1.509096007	5.417117753	6.06E-08	1.52E-06
XM_006723231	29.9465154	7.254320379	1.353196918	5.36087563	8.28E-08	1.94E-06
XM_011526997	29.9465154	7.254320379	1.353196918	5.36087563	8.28E-08	1.94E-06
XM_011526999	29.9465154	7.254320379	1.353196918	5.36087563	8.28E-08	1.94E-06
XM_011527002	29.9465154	7.254320379	1.353196918	5.36087563	8.28E-08	1.94E-06
XM_011527006	29.9465154	7.254320379	1.353196918	5.36087563	8.28E-08	1.94E-06
XM_017026841	29.9465154	7.254320379	1.353196918	5.36087563	8.28E-08	1.94E-06
XM_017026842	29.9465154	7.254320379	1.353196918	5.36087563	8.28E-08	1.94E-06
XM_017026843	29.9465154	7.254320379	1.353196918	5.36087563	8.28E-08	1.94E-06
tRNA-Ala-TGC-1-1	31.59154898	9.002033826	1.685941445	5.339470036	9.32E-08	2.17E-06
XM_011527001	29.44322633	8.202286892	1.55791162	5.264924395	1.40E-07	3.21E-06
XM_017026844	29.44322633	8.202286892	1.55791162	5.264924395	1.40E-07	3.21E-06
tRNA-Ala-CGC-3-1	62.03802105	8.001510945	1.526614973	5.241341849	1.59E-07	3.61E-06
tRNA-Pro-CGG-1-2	30.76793897	9.243583131	1.768089961	5.228004985	1.71E-07	3.85E-06
CCDC157	26.03448388	8.969297455	1.726160206	5.196097921	2.04E-07	4.54E-06
tRNA-Cys-GCA-6-1	17.32132627	7.254030458	1.402128231	5.173585623	2.30E-07	5.08E-06
tRNA-Thr-TGT-3-1	18.46696446	7.546727727	1.462107959	5.161539324	2.45E-07	5.38E-06
tRNA-Cys-GCA-2-2	19.11708399	8.563830673	1.663531687	5.147981695	2.63E-07	5.73E-06
tRNA-Thr-AGT-1-3	15.91673754	8.274053655	1.616373019	5.118901118	3.07E-07	6.64E-06
tRNA-Glu-CTC-1-3	30.1968099	7.378246876	1.444398938	5.108177998	3.25E-07	6.97E-06
XM_011521559	33.34441829	7.545627881	1.488634121	5.068826366	4.00E-07	8.52E-06
tRNA-Tyr-GTA-8-1	16.74290454	7.371590623	1.45697964	5.059501465	4.20E-07	8.88E-06
tRNA-Trp-CCA-4-1	671.6965864	10.60394429	2.103657565	5.040717876	4.64E-07	9.72E-06
tRNA-Lys-TTT-5-1	24.58697914	8.930623534	1.773080534	5.036783925	4.73E-07	9.85E-06
tRNA-Glu-TTC-8-1	17.46626661	8.413590035	1.684966252	4.993328516	5.93E-07	1.22E-05
XM_011514284	15.64312986	8.262701027	1.655553141	4.990900518	6.01E-07	1.22E-05
XM_011514285	15.64312986	8.262701027	1.655553141	4.990900518	6.01E-07	1.22E-05
AJAP1	20.17989141	8.634937601	1.741635497	4.95794764	7.12E-07	1.44E-05
tRNA-Gln-TTG-2-1	15.34242023	8.233955953	1.661081486	4.956984964	7.16E-07	1.44E-05
tRNA-Gly-TCC-2-1	19.87950061	7.631630976	1.543417701	4.944630979	7.63E-07	1.52E-05
tRNA-Thr-AGT-6-1	32.8052378	7.623223653	1.544022936	4.937247677	7.92E-07	1.57E-05
tRNA-Cys-GCA-3-1	19.32532168	8.514910058	1.743178543	4.884703344	1.04E-06	2.03E-05
tRNA-Asn-GTT-4-1	19.44127657	8.597011896	1.761928303	4.879319938	1.06E-06	2.07E-05
tRNA-Cys-GCA-2-1	13.61872906	8.046456944	1.653778369	4.865498965	1.14E-06	2.21E-05
tRNA-Glu-TTC-2-1	38.85440997	4.479120996	0.925400115	4.840199308	1.30E-06	2.49E-05
tRNA-Val-CAC-2-1	23.33915499	5.761357503	1.218056637	4.729958629	2.25E-06	4.28E-05
tRNA-Asn-GTT-5-1	13.01607477	7.028991605	1.489136136	4.720180671	2.36E-06	4.46E-05
XR_936273	108.6745965	5.476240733	1.168704839	4.685734628	2.79E-06	5.18E-05
XR_936274	108.6745965	5.476240733	1.168704839	4.685734628	2.79E-06	5.18E-05
XR_936275	108.6745965	5.476240733	1.168704839	4.685734628	2.79E-06	5.18E-05
tRNA-Met-CAT-4-2	27.29476914	6.432335612	1.37364797	4.682666705	2.83E-06	5.20E-05
tRNA-Lys-CTT-chr16-1	11.58884636	7.83756115	1.674369447	4.680903109	2.86E-06	5.20E-05
tRX-Lys-NNN-1-1	11.58884636	7.83756115	1.674369447	4.680903109	2.86E-06	5.20E-05
tRNA-Val-CAC-3-1	104.5008573	5.415557892	1.165113714	4.648093854	3.35E-06	6.06E-05
tRNA-Glu-CTC-1-1	11.7839279	7.87560941	1.708702553	4.609116663	4.04E-06	7.26E-05
tRNA-Pro-AGG-2-7	16.54658773	7.377673095	1.603000707	4.602414123	4.18E-06	7.45E-05
tRNA-Gln-TTG-1-1	39.14635484	6.189846798	1.349028465	4.588373752	4.47E-06	7.92E-05
tRNA-Val-TAC-3-1	15.47586358	6.033212462	1.318686771	4.575167202	4.76E-06	8.38E-05
tRNA-Ser-TGA-2-1	36.43464649	5.960203649	1.320630507	4.513150058	6.39E-06	0.000111816
tRNA-SeC-TCA-3-1	22.40619561	7.811608283	1.733853967	4.505343835	6.63E-06	0.000115277
tRNA-Lys-TTT-15-1	13.48521116	8.048992599	1.807059658	4.454193066	8.42E-06	0.000145577
tRNA-Val-CAC-1-4	188.8917954	6.102082224	1.371420804	4.449460155	8.61E-06	0.000146284
KIAA1656	13.01724194	7.95911096	1.792542196	4.440124745	8.99E-06	0.000146284
XM_006724278	13.01724194	7.95911096	1.792542196	4.440124745	8.99E-06	0.000146284
XM_006724279	13.01724194	7.95911096	1.792542196	4.440124745	8.99E-06	0.000146284
XM_006724280	13.01724194	7.95911096	1.792542196	4.440124745	8.99E-06	0.000146284
XM_011530263	13.01724194	7.95911096	1.792542196	4.440124745	8.99E-06	0.000146284
XM_011530266	13.01724194	7.95911096	1.792542196	4.440124745	8.99E-06	0.000146284
XM_011530267	13.01724194	7.95911096	1.792542196	4.440124745	8.99E-06	0.000146284
XM_011530268	13.01724194	7.95911096	1.792542196	4.440124745	8.99E-06	0.000146284
XM_011530270	13.01724194	7.95911096	1.792542196	4.440124745	8.99E-06	0.000146284
tRNA-Ala-AGC-3-1	62.78700261	6.521864322	1.472242688	4.429883995	9.43E-06	0.000152508
tRNA-Ile-GAT-1-1	8.375200057	7.325859828	1.658881172	4.41614502	1.00E-05	0.000161581
tRNA-Val-TAC-1-1	15.40724847	8.050139303	1.825283667	4.410349717	1.03E-05	0.000165007
tRNA-Trp-CCA-1-1	8.386652242	7.358775174	1.68789486	4.35973552	1.30E-05	0.000207004
PDE2A	14.78172621	8.183834475	1.889587857	4.331015595	1.48E-05	0.000234593
SMAD3	35.04438725	5.616036936	1.297967914	4.326791808	1.51E-05	0.000237777
tRNA-Lys-TTT-3-2	14.0367869	7.14108723	1.664776685	4.289516603	1.79E-05	0.000279823
tRNA-Ser-CGA-4-1	19.73263361	5.576718659	1.302499328	4.281552044	1.86E-05	0.000288401
tRNA-Gly-GCC-2-5	8.661427934	7.380418065	1.724544197	4.279634048	1.87E-05	0.000289272
CCDC85A	12.57251095	7.935114267	1.855838496	4.275756908	1.90E-05	0.000291101
XM_005264125	12.57251095	7.935114267	1.855838496	4.275756908	1.90E-05	0.000291101
tRNA-Thr-AGT-2-1	9.463161524	7.521530284	1.761523895	4.269899662	1.96E-05	0.00029721
XM_011541786	10.66324064	7.685984652	1.801547941	4.266322576	1.99E-05	0.000300363
tRNA-Gln-CTG-6-1	11.54866118	6.876003235	1.620153474	4.244044372	2.20E-05	0.000330006
tRNA-Cys-GCA-4-1	10.23490986	6.61588992	1.560982153	4.238286713	2.25E-05	0.000336752
tRNA-Cys-GCA-2-4	9.828892405	7.590346423	1.796107049	4.225998906	2.38E-05	0.000353755
tRNA-Gln-CTG-1-4	9.947861385	7.634809203	1.811383519	4.214904864	2.50E-05	0.000369614
tRNA-Asn-GTT-2-1	8.328685856	7.357372565	1.75315109	4.196656299	2.71E-05	0.000398546
XM_011541787	10.21386633	7.622315381	1.817231688	4.194465369	2.74E-05	0.000400288
SMAD6	115.9862381	11.17452476	2.66667567	4.190432635	2.78E-05	0.000405325
tRNA-Lys-TTT-3-1	24.96060819	7.283788108	1.742880182	4.17916744	2.93E-05	0.000423702
LAMB2P1	14.19267566	8.102608193	1.943861292	4.168305746	3.07E-05	0.000442088
tRNA-Ser-CGA-2-1	5.089697467	6.488312426	1.559445588	4.160653296	3.17E-05	0.000444808
XR_001748231	14.19200255	6.371178776	1.531999777	4.158733487	3.20E-05	0.000444808
XR_001748232	14.19200255	6.371178776	1.531999777	4.158733487	3.20E-05	0.000444808
XR_001748233	14.19200255	6.371178776	1.531999777	4.158733487	3.20E-05	0.000444808
XR_001748234	14.19200255	6.371178776	1.531999777	4.158733487	3.20E-05	0.000444808
XR_001748235	14.19200255	6.371178776	1.531999777	4.158733487	3.20E-05	0.000444808
XR_950134	14.19200255	6.371178776	1.531999777	4.158733487	3.20E-05	0.000444808
MIR4454	13.34849802	8.038470814	1.94620525	4.130330454	3.62E-05	0.000500981
tRNA-Lys-CTT-5-1	5.802877206	6.806774785	1.663479049	4.091890902	4.28E-05	0.0005888
tRNA-Lys-CTT-6-1	6.415183345	6.960049843	1.704951371	4.082257101	4.46E-05	0.000607807
tRNA-Tyr-GTA-2-1	8.576616971	6.247500442	1.530417597	4.082219424	4.46E-05	0.000607807
tRX-Lys-NNN-4-1	12.45461399	5.995344497	1.480625408	4.049197362	5.14E-05	0.000696837
tRNA-His-GTG-1-6	10.01147887	7.631847791	1.891216489	4.035417329	5.45E-05	0.000735423
tRNA-Gly-CCC-5-1	6.429919004	6.960048413	1.727940272	4.02794502	5.63E-05	0.000755501
tRNA-Gly-CCC-chr1-2	6.36344239	6.960033463	1.729041711	4.025370479	5.69E-05	0.000760125
NR2F2-AS1	7.336531495	7.143058899	1.776196739	4.02154713	5.78E-05	0.000768857
tRNA-Ala-TGC-2-1	22.9264046	6.944406606	1.731513629	4.010598872	6.06E-05	0.000801544
tRNA-Cys-GCA-2-3	8.182046526	7.308324878	1.823945296	4.006877232	6.15E-05	0.000810396
tRNA-Thr-AGT-4-1	65.10679603	10.33938572	2.583933667	4.001412983	6.30E-05	0.000825413
tRNA-Gly-GCC-1-5	12.10332232	5.594170691	1.4002293	3.995181853	6.46E-05	0.000843429
B4GALT3	15.55381506	5.907127106	1.482920166	3.983442426	6.79E-05	0.000882057
tRNA-Pro-TGG-3-1	10.62871242	7.727062683	1.949647478	3.963312738	7.39E-05	0.000955393
tRNA-Ala-TGC-3-1	272.9361935	8.840362124	2.243816223	3.939877979	8.15E-05	0.001048804
tRNA-Leu-AAG-4-1	7.648497469	7.209914136	1.831011893	3.93766647	8.23E-05	0.001053614
tRNA-Gly-TCC-2-6	8.147028749	7.260079804	1.849354201	3.925737861	8.65E-05	0.001102121
XM_017026768	8.955011821	7.47022316	1.904576425	3.922249096	8.77E-05	0.001113077
NFATC1	7.707991598	7.242645981	1.853062172	3.908474358	9.29E-05	0.001173097
tRNA-Sup-TTA-1-1	11.02672008	7.758062826	1.990507505	3.897530056	9.72E-05	0.001221802
tRNA-Glu-CTC-3-1	8.925691137	6.4927157	1.670868037	3.885833924	0.000101979	0.001276355
tRNA-Ile-AAT-5-3	8.417090932	7.387722707	1.912214455	3.863438375	0.000111802	0.001392994
tRNA-Pro-TGG-3-3	9.188605753	7.479054398	1.939143707	3.856885063	0.000114841	0.001418244
XR_951899	6.981688646	7.100660124	1.841048229	3.856857203	0.000114854	0.001418244
XR_932566	9.177789027	7.474248122	1.941844876	3.849044902	0.000118579	0.001457735
PHKG2	7.689279516	7.232309034	1.881698801	3.843499836	0.000121292	0.001484486
tRNA-Cys-GCA-14-1	9.508965636	5.748340821	1.499740501	3.832890301	0.000126646	0.00154319
XR_941231	9.918809039	7.580720149	1.978716442	3.831130115	0.000127556	0.001547456
tRNA-Gly-TCC-2-3	6.914771339	7.084873762	1.853484212	3.822462428	0.000132126	0.001595893
tRNA-His-GTG-1-1	9.763195935	6.619561062	1.732588776	3.820618691	0.000133117	0.001600881
XR_931827	57.99311906	10.17370678	2.670152678	3.810159197	0.000138877	0.001662921
tRNA-Ser-GCT-1-1	9.65626381	6.577950922	1.736126625	3.788865875	0.000151337	0.001804297
tRNA-Glu-CTC-2-1	8.505637511	7.396883885	1.96267935	3.768768385	0.000164055	0.001947186
tRNA-Asp-GTC-2-6	7.447923626	6.143893408	1.630655694	3.767744123	0.000164729	0.001947186
XR_934202	7.58620658	6.192600551	1.647479476	3.758833199	0.000170708	0.002000867
tRNA-Pro-AGG-2-2	9.331110312	7.539926249	2.005929774	3.758818652	0.000170718	0.002000867
XM_005270404	6.513171737	6.991400753	1.870784808	3.73714856	0.000186119	0.002071678
XM_005270406	6.513171737	6.991400753	1.870784808	3.73714856	0.000186119	0.002071678
XM_005270407	6.513171737	6.991400753	1.870784808	3.73714856	0.000186119	0.002071678
XM_006710312	6.513171737	6.991400753	1.870784808	3.73714856	0.000186119	0.002071678
XM_011540557	6.513171737	6.991400753	1.870784808	3.73714856	0.000186119	0.002071678
XM_017000168	6.513171737	6.991400753	1.870784808	3.73714856	0.000186119	0.002071678
XM_017000169	6.513171737	6.991400753	1.870784808	3.73714856	0.000186119	0.002071678
XM_017000171	6.513171737	6.991400753	1.870784808	3.73714856	0.000186119	0.002071678
XM_017000172	6.513171737	6.991400753	1.870784808	3.73714856	0.000186119	0.002071678
XM_017000175	6.513171737	6.991400753	1.870784808	3.73714856	0.000186119	0.002071678
XR_001736950	6.513171737	6.991400753	1.870784808	3.73714856	0.000186119	0.002071678
XR_946531	6.513171737	6.991400753	1.870784808	3.73714856	0.000186119	0.002071678
tRNA-Gln-CTG-5-1	7.420198457	7.20724871	1.928804878	3.736639611	0.000186496	0.002071678
GRIN2B	9.017074459	6.500201896	1.755748223	3.702240339	0.000213704	0.002336385
XM_011520628	9.017074459	6.500201896	1.755748223	3.702240339	0.000213704	0.002336385
XM_011520629	9.017074459	6.500201896	1.755748223	3.702240339	0.000213704	0.002336385
XM_017019219	9.017074459	6.500201896	1.755748223	3.702240339	0.000213704	0.002336385
tRNA-Ile-TAT-2-3	6.778784761	6.928526633	1.880451168	3.684502289	0.00022915	0.002495389
tRX-Lys-NNN-6-1	4.853133712	6.516927995	1.769812113	3.682271099	0.000231165	0.002507465
tRNA-Asn-GTT-2-5	8.447454137	7.361436856	2.005456173	3.670704429	0.000241883	0.002610354
tRNA-Ala-CGC-4-1	13.3987087	6.276252397	1.710144534	3.670012838	0.000242538	0.002610354
tRNA-Arg-ACG-2-3	5.614134103	6.743125039	1.838499441	3.667732982	0.000244711	0.002623525
XR_001749267	7.852671433	7.267208619	1.990670979	3.650632724	0.000261595	0.002793714
tRNA-Arg-CCG-1-3	8.980216203	6.495479483	1.781104528	3.646882809	0.000265441	0.002823883
tRNA-Arg-ACG-2-2	7.333945095	7.191934307	2.001918085	3.592521773	0.000327493	0.003470676
tRNA-Lys-CTT-8-1	6.987423185	7.098745625	1.97699697	3.590670968	0.000329828	0.003482075
tRNA-Tyr-GTA-4-1	37.3653648	9.54106743	2.679631212	3.560589751	0.000370023	0.003891571
tRNA-Gln-CTG-1-5	6.799545976	7.073429466	1.99396889	3.54741215	0.000389035	0.004076031
WDR46	9.150176905	7.443251049	2.108146268	3.530709022	0.000414447	0.004325893
XR_943243	6.635649206	7.017079564	1.989831397	3.526469416	0.00042114	0.004362819
XR_943244	6.635649206	7.017079564	1.989831397	3.526469416	0.00042114	0.004362819
tRNA-Ala-AGC-5-1	6.375404142	6.817780019	1.937181446	3.519432851	0.00043247	0.004463483
tRNA-Gly-CCC-2-1	6.939556935	6.012395597	1.710533936	3.514923305	0.000439881	0.004515842
tRNA-Pro-AGG-2-4	15.52689157	6.604307312	1.879232766	3.514363645	0.000440809	0.004515842
tRX-Asn-NNN-1-1	5.407218955	6.722548602	1.92177586	3.498091918	0.0004686	0.004782828
XM_017000170	6.4255992	6.993654687	2.01900003	3.463920052	0.000532365	0.005315959
XM_017000173	6.4255992	6.993654687	2.01900003	3.463920052	0.000532365	0.005315959
XM_017000176	6.4255992	6.993654687	2.01900003	3.463920052	0.000532365	0.005315959
XM_017000177	6.4255992	6.993654687	2.01900003	3.463920052	0.000532365	0.005315959
XM_017000178	6.4255992	6.993654687	2.01900003	3.463920052	0.000532365	0.005315959
XR_001736949	6.4255992	6.993654687	2.01900003	3.463920052	0.000532365	0.005315959
tRNA-Lys-CTT-3-1	52.13381118	10.0213722	2.895679331	3.460801785	0.000538569	0.00535857
tRNA-His-GTG-1-7	7.791829632	7.276323701	2.103301144	3.459477841	0.000541224	0.005365681
tRNA-Pro-AGG-2-1	8.900679313	6.480457654	1.890507334	3.427893422	0.000608284	0.006008979
SKI	6.298508291	5.908095798	1.728458239	3.418130485	0.000630529	0.006184547
XM_005244775	6.298508291	5.908095798	1.728458239	3.418130485	0.000630529	0.006184547
HNRNPH3	4.500503633	6.47772133	1.896441051	3.415725117	0.000636124	0.006217384
tRNA-Pro-AGG-2-6	10.52394182	6.740173649	1.988631244	3.389353188	0.000700577	0.006823226
tRNA-Asp-GTC-2-10	7.946711322	7.306333935	2.173956198	3.360846893	0.000777039	0.007541367
MIR5100	6.067125742	6.885811927	2.051381559	3.356670483	0.000788871	0.007629428
tRNA-Ser-TGA-4-1	15.82854922	5.569211712	1.664200554	3.346478703	0.00081845	0.007887916
RUFY2	8.051508258	6.319724927	1.921039846	3.289741719	0.001002794	0.009630999
EGR2	29.30861613	9.187829075	2.796583244	3.285376573	0.001018462	0.009747628
tRNA-Asp-GTC-2-7	5.492509247	6.724659308	2.050901374	3.278879908	0.0010422	0.009888115
XM_005244776	6.232031677	5.915433847	1.80434992	3.278429411	0.001043865	0.009888115
XM_017002128	6.232031677	5.915433847	1.80434992	3.278429411	0.001043865	0.009888115
XM_005245566	5.184605019	5.594855845	1.709289215	3.273206077	0.001063349	0.009936567
XM_011510093	5.184605019	5.594855845	1.709289215	3.273206077	0.001063349	0.009936567
XM_017002714	5.184605019	5.594855845	1.709289215	3.273206077	0.001063349	0.009936567
XM_017002715	5.184605019	5.594855845	1.709289215	3.273206077	0.001063349	0.009936567
XM_005260226	5.171757388	6.656300662	2.037188821	3.267395046	0.001085421	0.009974334
XM_011528929	5.171757388	6.656300662	2.037188821	3.267395046	0.001085421	0.009974334
XM_011528930	5.171757388	6.656300662	2.037188821	3.267395046	0.001085421	0.009974334
XR_001754356	5.171757388	6.656300662	2.037188821	3.267395046	0.001085421	0.009974334
ZNF512B	5.171757388	6.656300662	2.037188821	3.267395046	0.001085421	0.009974334
tRNA-Lys-CTT-7-1	4.419380232	6.434507659	1.978835725	3.251663378	0.001147318	0.010508219
XM_011539427	5.861723226	6.837287472	2.104709165	3.248566399	0.001159881	0.010588224
tRNA-Cys-GCA-1-1	5.956702652	6.84582641	2.108978178	3.246039471	0.001170226	0.010647518
PLPPR5	6.367291846	6.956794043	2.149528674	3.236427654	0.001210359	0.010976567
tRNA-Leu-CAG-2-1	15.64573791	5.240883885	1.626148145	3.222882183	0.001269077	0.011471464
XM_017000664	5.999174725	5.894688115	1.832541951	3.216672946	0.001296863	0.011646507
XM_017000665	5.999174725	5.894688115	1.832541951	3.216672946	0.001296863	0.011646507
tRNA-Thr-TGT-2-1	9.872506105	4.556620664	1.422760677	3.202661374	0.00136164	0.01218866
LEF1	5.653483967	6.786203451	2.12857906	3.188137842	0.001431923	0.012776445
XM_005250185	4.643726956	6.47270975	2.033973992	3.182297205	0.001461118	0.012995024
tRNA-Cys-GCA-12-1	3.106411808	5.825872959	1.848049218	3.152444698	0.001619095	0.01433068
XM_011528933	4.781957656	6.543277591	2.075924104	3.151983051	0.001621657	0.01433068
XR_001744071	5.030940289	6.658838602	2.113823152	3.150139877	0.001631923	0.014375475
DDX3Y	14.94887221	7.396044823	2.359746944	3.134253374	0.00172292	0.01512888
DPP10	9.71827597	6.981569923	2.230301614	3.130325459	0.001746127	0.01528414
tRNA-His-GTG-1-8	5.556909631	6.791023191	2.179253289	3.116215644	0.001831883	0.015984187
tRNA-Val-CAC-1-5	3.689860899	6.146380068	1.981199271	3.102353285	0.001919887	0.016699393
tRNA-His-GTG-1-5	4.974202454	6.640114939	2.143416461	3.097911703	0.001948895	0.016898568
CDK10	4.431734498	-5.383235183	1.746639867	-3.082052165	0.002055788	0.017769718
tRNA-Lys-CTT-9-1	4.171053231	5.323312282	1.734326072	3.069383762	0.002145009	0.018483158
tRNA-Val-TAC-4-1	4.52428462	6.495834013	2.117063659	3.068322478	0.002152642	0.018491327
tRNA-Asp-GTC-3-1	10.20773672	5.994534807	1.956635828	3.063694695	0.002186219	0.018721615
tRNA-Thr-AGT-5-1	4.977039197	6.639091767	2.170815874	3.058339423	0.002225673	0.019000655
tRNA-Asp-GTC-2-9	5.318972084	4.718316583	1.543353117	3.057185379	0.002234261	0.019015276
tRNA-Lys-TTT-chr3-2	4.505090069	6.452237129	2.126388274	3.034364518	0.00241043	0.020389141
tRX-Lys-NNN-2-1	4.505090069	6.452237129	2.126388274	3.034364518	0.00241043	0.020389141
tRNA-Asp-GTC-2-11	4.701722913	6.482534723	2.140068371	3.029125055	0.002452631	0.020682861
LOC440570	4.220194725	6.381922713	2.115728859	3.016418047	0.002557803	0.021504208
tRNA-Arg-TCT-5-1	5.163201584	5.578838663	1.853035246	3.010648974	0.0026069	0.021850564
tRNA-Arg-ACG-2-4	9.242563733	7.528738672	2.529408039	2.976482464	0.002915758	0.024365515
tRNA-Gly-CCC-4-1	8.309068233	4.623101148	1.554750791	2.973531947	0.002943938	0.024526902
CMTR2	4.92724207	6.582544946	2.228090043	2.954344223	0.003133343	0.026026506
tRNA-Leu-AAG-1-3	3.395808972	6.057686317	2.072690271	2.922620134	0.003470997	0.02867201
tRNA-Ser-AGA-3-1	6.413842494	6.020252543	2.059981308	2.922479209	0.003472568	0.02867201
tRNA-Leu-CAA-4-1	5.440248536	5.770763486	1.977927186	2.917581358	0.003527576	0.02903951
XM_011525773	5.923785863	5.863735788	2.019584682	2.903436455	0.003690919	0.029726763
XM_017026103	5.923785863	5.863735788	2.019584682	2.903436455	0.003690919	0.029726763
tRNA-Ile-AAT-9-1	2.832579354	5.729417952	1.976216263	2.899185712	0.003741332	0.029726763
RYR2	8.110061902	4.414056304	1.522931025	2.898395417	0.003750774	0.029726763
XM_006711802	8.110061902	4.414056304	1.522931025	2.898395417	0.003750774	0.029726763
XM_006711803	8.110061902	4.414056304	1.522931025	2.898395417	0.003750774	0.029726763
XM_006711804	8.110061902	4.414056304	1.522931025	2.898395417	0.003750774	0.029726763
XM_006711805	8.110061902	4.414056304	1.522931025	2.898395417	0.003750774	0.029726763
XM_006711806	8.110061902	4.414056304	1.522931025	2.898395417	0.003750774	0.029726763
XM_006711807	8.110061902	4.414056304	1.522931025	2.898395417	0.003750774	0.029726763
XM_006711808	8.110061902	4.414056304	1.522931025	2.898395417	0.003750774	0.029726763
XM_006711810	8.110061902	4.414056304	1.522931025	2.898395417	0.003750774	0.029726763
XM_017002028	8.110061902	4.414056304	1.522931025	2.898395417	0.003750774	0.029726763
tRNA-Ile-AAT-7-1	4.438031259	6.47062272	2.270143405	2.850314525	0.004367602	0.034516531
tRNA-Ile-AAT-1-1	9.102989959	6.490566798	2.28247041	2.843658682	0.00445988	0.035145375
tRNA-Gly-CCC-chr1-135	6.399838957	5.983411283	2.109023448	2.837052992	0.004553205	0.035778881
SORBS1	8.421477904	7.350765679	2.606225519	2.820464163	0.004795423	0.037575467
tRNA-Leu-CAG-2-2	4.625171045	5.511335757	1.956628392	2.816751397	0.004851206	0.03788955
tRNA-Trp-CCA-3-2	13.70344158	5.16983291	1.835892661	2.815977763	0.004862903	0.03788955
tRNA-Pro-AGG-2-3	4.378456681	6.450517452	2.292005933	2.814354605	0.004887528	0.037974446
SIAH3	3.93089312	6.256343429	2.224374973	2.812629842	0.004913818	0.038071767
tRNA-Met-CAT-2-1	6.013820126	6.887616518	2.450108321	2.81114776	0.004936511	0.038140752
tRNA-Ser-AGA-2-1	3.705028828	6.183702454	2.200982194	2.809519528	0.004961551	0.038227437
tRNA-Leu-AAG-2-1	3.681287457	4.396237844	1.565533767	2.808139906	0.004982857	0.038284954
tRNA-Val-AAC-1-2	4.461343918	5.267854372	1.881007807	2.800548915	0.005101578	0.039088541
tRNA-Asn-GTT-2-2	3.27949656	6.002256291	2.172412008	2.762945643	0.005728231	0.043768745
CAMK4	3.559406909	-4.36587932	1.580677678	-2.762030097	0.005744318	0.043770756
tRNA-Cys-GCA-7-1	3.122898913	5.816231219	2.107217081	2.760148098	0.005777516	0.043840744
XR_937403	3.788586951	6.161746709	2.232748502	2.759713736	0.005785203	0.043840744
tRNA-Lys-CTT-10-1	5.043010958	6.619245486	2.41814673	2.737321687	0.006194169	0.04681167
CXXC5	13.75510362	-6.299713686	2.313288356	-2.72327212	0.006463879	0.048716866
SH3TC2	3.584434134	6.065586314	2.231006013	2.718767354	0.006552568	0.049251093
XR_943245	3.543930129	6.102009862	2.254862433	2.706156159	0.006806703	0.050747548
XR_943246	3.543930129	6.102009862	2.254862433	2.706156159	0.006806703	0.050747548
XR_943248	3.543930129	6.102009862	2.254862433	2.706156159	0.006806703	0.050747548
ARID5B	6.526691835	4.194003422	1.560526598	2.687556512	0.007197692	0.053518324
tRNA-Glu-TTC-1-2	2.995286244	5.86714972	2.188274178	2.681176691	0.007336377	0.054403266
XM_017011484	4.442135225	6.433414363	2.410898559	2.668471612	0.007619722	0.055757011
XM_017011485	4.442135225	6.433414363	2.410898559	2.668471612	0.007619722	0.055757011
XM_017011486	4.442135225	6.433414363	2.410898559	2.668471612	0.007619722	0.055757011
XM_017011487	4.442135225	6.433414363	2.410898559	2.668471612	0.007619722	0.055757011
XR_001743743	4.442135225	6.433414363	2.410898559	2.668471612	0.007619722	0.055757011
GNAI3	6.40693962	2.804689903	1.052237404	2.665453532	0.007688456	0.056111526
tRNA-Pro-TGG-3-2	4.92445728	6.595402032	2.475312971	2.664471972	0.007710929	0.056127448
tRNA-Ile-AAT-7-2	4.046623336	6.322149093	2.379173155	2.657288344	0.007877204	0.057187258
XM_006711809	7.984010711	4.413169238	1.66372525	2.652582954	0.00798785	0.057687709
XR_949152	7.984010711	4.413169238	1.66372525	2.652582954	0.00798785	0.057687709
tRNA-Glu-TTC-14-1	3.196623465	5.989124419	2.259827807	2.65025698	0.008043057	0.057784662
tRNA-Glu-TTC-chr1_KI270713v1_random-1	3.196623465	5.989124419	2.259827807	2.65025698	0.008043057	0.057784662
XM_005265437	6.837671456	7.075344246	2.683432191	2.636677114	0.008372248	0.059531204
XM_005265439	6.837671456	7.075344246	2.683432191	2.636677114	0.008372248	0.059531204
XR_001740254	6.837671456	7.075344246	2.683432191	2.636677114	0.008372248	0.059531204
XR_940500	6.837671456	7.075344246	2.683432191	2.636677114	0.008372248	0.059531204
XR_001747130	3.900834069	6.244387889	2.389232556	2.613553826	0.008960597	0.063086379
XR_001747132	3.900834069	6.244387889	2.389232556	2.613553826	0.008960597	0.063086379
XM_011545096	3.695431553	6.162347825	2.357941023	2.613444427	0.008963466	0.063086379
XM_017017910	3.695431553	6.162347825	2.357941023	2.613444427	0.008963466	0.063086379
tRNA-Ile-AAT-5-1	3.015062991	5.904027006	2.271480197	2.599198097	0.009344183	0.065599012
PRPF38B	3.289306934	-4.302818179	1.656279796	-2.597881222	0.009380093	0.065684401
tRNA-Ser-GCT-4-2	4.676719253	4.87303477	1.878673994	2.593869285	0.009490256	0.066288001
XM_005269953	4.15067419	5.334401563	2.060055716	2.589445287	0.00961307	0.066308606
XM_005269956	4.15067419	5.334401563	2.060055716	2.589445287	0.00961307	0.066308606
XR_001747126	4.15067419	5.334401563	2.060055716	2.589445287	0.00961307	0.066308606
XR_001747134	4.15067419	5.334401563	2.060055716	2.589445287	0.00961307	0.066308606
XR_246097	4.15067419	5.334401563	2.060055716	2.589445287	0.00961307	0.066308606
OPRK1	2.616209507	5.69029742	2.201956901	2.58420018	0.009760513	0.067158154
SLC26A6	13.30510696	4.328919898	1.680722821	2.575629869	0.010005769	0.068158021
LOC101929653	8.104189915	5.202573072	2.020014353	2.575512924	0.010009153	0.068158021
XM_017028719	4.716851097	6.50423395	2.531082901	2.569743547	0.010177383	0.068158021
XM_017028721	4.716851097	6.50423395	2.531082901	2.569743547	0.010177383	0.068158021
XR_001755193	4.716851097	6.50423395	2.531082901	2.569743547	0.010177383	0.068158021
XR_001755194	4.716851097	6.50423395	2.531082901	2.569743547	0.010177383	0.068158021
tRNA-Ser-AGA-1-1	39.66148696	9.627017852	3.750099899	2.567136373	0.010254228	0.068158021
TMEM150B	2.874029286	5.622065476	2.191306873	2.565622161	0.010299095	0.068158021
XM_005255937	2.856801034	5.796078853	2.2642508	2.55982193	0.010472581	0.068158021
XM_005255944	2.856801034	5.796078853	2.2642508	2.55982193	0.010472581	0.068158021
XM_006721188	2.856801034	5.796078853	2.2642508	2.55982193	0.010472581	0.068158021
XM_011523075	2.856801034	5.796078853	2.2642508	2.55982193	0.010472581	0.068158021
XM_011523076	2.856801034	5.796078853	2.2642508	2.55982193	0.010472581	0.068158021
XM_011523077	2.856801034	5.796078853	2.2642508	2.55982193	0.010472581	0.068158021
XM_011523078	2.856801034	5.796078853	2.2642508	2.55982193	0.010472581	0.068158021
XM_017023219	2.856801034	5.796078853	2.2642508	2.55982193	0.010472581	0.068158021
XM_017023220	2.856801034	5.796078853	2.2642508	2.55982193	0.010472581	0.068158021
XM_017023221	2.856801034	5.796078853	2.2642508	2.55982193	0.010472581	0.068158021
XM_017023222	2.856801034	5.796078853	2.2642508	2.55982193	0.010472581	0.068158021
XM_017023223	2.856801034	5.796078853	2.2642508	2.55982193	0.010472581	0.068158021
XM_017023224	2.856801034	5.796078853	2.2642508	2.55982193	0.010472581	0.068158021
XM_017023226	2.856801034	5.796078853	2.2642508	2.55982193	0.010472581	0.068158021
XM_017023227	2.856801034	5.796078853	2.2642508	2.55982193	0.010472581	0.068158021
XM_011534080	6.879771781	6.094851586	2.387786479	2.55251114	0.010694949	0.069441852
tRNA-Val-AAC-1-1	2.997774304	4.841613865	1.904310101	2.542450341	0.011007824	0.071305953
MAP3K4	5.450239365	6.654684465	2.634568556	2.525910532	0.011539887	0.074577865
tRNA-Leu-CAA-3-1	3.899023321	6.2800671	2.492482706	2.519603079	0.011748723	0.075750511
XM_017020146	4.86835252	6.550949873	2.604715928	2.51503429	0.011902081	0.076560826
ARHGDIA	7.034658044	-5.908132772	2.350994597	-2.513035453	0.011969731	0.076817343
CHMP2A	3.784521656	6.197960955	2.468086335	2.511241551	0.012030734	0.077030119
tRNA-Ala-AGC-8-1	9.420716037	3.720146254	1.485170452	2.504861479	0.012249936	0.078252477
XM_011523079	2.797226457	5.764345634	2.30710923	2.4985144	0.012471508	0.079301586
XM_017023225	2.797226457	5.764345634	2.30710923	2.4985144	0.012471508	0.079301586
tRNA-Leu-TAA-1-1	7.587354405	3.911269568	1.571010006	2.489652868	0.012786792	0.081119875
XM_005273882	6.090424259	6.905626799	2.778093991	2.485742679	0.012928141	0.081828918
HDAC9	7.316858962	-6.349577545	2.568724147	-2.471879884	0.013440467	0.084877468
tRNA-Arg-CCT-5-1	2.80398699	5.809930439	2.3553845	2.466659027	0.013638015	0.085928817
tRNA-Gly-TCC-2-2	2.375074456	5.546358757	2.257009027	2.457393254	0.01399494	0.087977279
BOLA2B	4.875254557	6.533747099	2.673561095	2.44383684	0.014531997	0.091146266
tRNA-Leu-AAG-2-3	2.704752539	4.612432404	1.891546322	2.438445388	0.014750587	0.092307974
SH3GL3	5.126971102	6.657735724	2.757933397	2.41403064	0.015777136	0.098509158
tRNA-Pro-AGG-3-1	2.622426516	5.713713155	2.370160363	2.410686316	0.015922536	0.099193098
LMCD1	2.348560105	5.020030307	2.086834432	2.405571918	0.016147173	0.100087437
tRNA-Leu-AAG-2-4	2.22073629	5.475754481	2.279403987	2.402274679	0.016293469	0.100087437
XM_005267401	5.641049949	6.793778959	2.829578261	2.400986413	0.016350944	0.100087437
XM_017021075	5.641049949	6.793778959	2.829578261	2.400986413	0.016350944	0.100087437
XM_017021076	5.641049949	6.793778959	2.829578261	2.400986413	0.016350944	0.100087437
XM_017021077	5.641049949	6.793778959	2.829578261	2.400986413	0.016350944	0.100087437
XM_017021078	5.641049949	6.793778959	2.829578261	2.400986413	0.016350944	0.100087437
tRNA-Gln-CTG-1-1	2.348395672	5.54125405	2.308006923	2.400882768	0.016355575	0.100087437
XM_017014199	5.85212595	6.847161396	2.868756555	2.386804619	0.016995521	0.103773975
MAST2	5.039233911	6.522413416	2.745445792	2.37572107	0.017514697	0.106708485
XM_005274040	2.975406665	5.846580237	2.462915092	2.373845633	0.017603908	0.107016287
PREP	2.218131675	5.34158333	2.253137752	2.370730918	0.01775295	0.107450024
XM_005267044	2.218131675	5.34158333	2.253137752	2.370730918	0.01775295	0.107450024
tRNA-Asn-GTT-11-2	2.226409775	5.465540893	2.308754607	2.36731131	0.017917854	0.10821132
UTY	30.01457941	9.223610118	3.908442869	2.359919392	0.018278906	0.110151318
tRNA-Asn-GTT-2-3	2.345015405	5.510371643	2.338461539	2.356408925	0.018452592	0.110956237
tRNA-Ala-TGC-3-2	3.84565728	4.242419706	1.801044569	2.355532883	0.01849616	0.11097696
XR_001750017	5.792551373	6.832364849	2.904448992	2.352379012	0.018653757	0.111680286
USP7	6.975996813	-5.626329761	2.402271368	-2.342087507	0.019176218	0.114560301
tRNA-Leu-CAA-2-1	2.756440862	4.636883624	1.987607591	2.332896918	0.019653556	0.117154216
BID	5.040174216	6.630130268	2.842979984	2.332105855	0.019695123	0.117154216
tRNA-Ser-GCT-4-3	2.131102662	5.391802824	2.317132892	2.326928612	0.019969065	0.118484611
VIPR1	27.4102604	9.092445322	3.908603616	2.326264368	0.020004452	0.118484611
tRNA-Thr-TGT-5-1	2.256468825	5.504057016	2.372358593	2.320078015	0.020336657	0.12019486
ANPEP	3.272736027	5.985867739	2.591596486	2.309722123	0.020903543	0.122758387
XM_005254892	3.272736027	5.985867739	2.591596486	2.309722123	0.020903543	0.122758387
XM_011521473	3.272736027	5.985867739	2.591596486	2.309722123	0.020903543	0.122758387
tRNA-Gln-TTG-6-1	2.196350724	5.425411797	2.35289103	2.305849157	0.021119062	0.122979635
XR_001740177	2.196350724	5.425411797	2.35289103	2.305849157	0.021119062	0.122979635
XR_940457	2.196350724	5.425411797	2.35289103	2.305849157	0.021119062	0.122979635
XR_940458	2.196350724	5.425411797	2.35289103	2.305849157	0.021119062	0.122979635
CXCL12	12.29863472	1.818600354	0.789700688	2.302898276	0.021284567	0.12368301
NRAP	2.285440828	5.470913817	2.382000596	2.296772649	0.021631743	0.125174477
STK32C	2.285440828	5.470913817	2.382000596	2.296772649	0.021631743	0.125174477
tRNA-Gly-GCC-1-2	3.178649751	4.992439354	2.182958438	2.287006141	0.022195465	0.128168383
tRNA-Lys-CTT-12-1	2.645181509	5.674928665	2.488169602	2.280764407	0.022562392	0.130015782
XM_017020885	2.79384619	5.752751693	2.528018081	2.275597527	0.022870109	0.131515016
POLR3A	4.312815409	4.646223523	2.043810167	2.273314615	0.023007227	0.132029027
CAMK2B	3.972951694	6.108013957	2.696489052	2.265172912	0.023502071	0.134589498
tRNA-Ser-CGA-1-1	2.228146111	5.290392262	2.339651204	2.261188443	0.02374759	0.135714536
XR_001737725	2.032759518	4.186160989	1.852988403	2.259140415	0.023874652	NA
XR_922065	2.032759518	4.186160989	1.852988403	2.259140415	0.023874652	NA
SLC2A11	2.551524538	-4.91759698	2.177559539	-2.258306554	0.023926554	0.136129836
UNC13A	3.064496768	5.890724944	2.611765842	2.255456768	0.024104673	0.136129836
XM_011527810	3.064496768	5.890724944	2.611765842	2.255456768	0.024104673	0.136129836
XM_011527811	3.064496768	5.890724944	2.611765842	2.255456768	0.024104673	0.136129836
XM_017026502	3.064496768	5.890724944	2.611765842	2.255456768	0.024104673	0.136129836
CNBP	3.695109541	-5.106754409	2.264351641	-2.255283286	0.024115553	0.136129836
LOC101926933	1.982437981	5.301945014	2.352202726	2.25403404	0.024194027	NA
tRNA-Gln-CTG-12-1	2.52035887	5.607021419	2.496426652	2.246018891	0.024702798	0.139032232
XM_011521015	4.287797059	6.39742793	2.849878519	2.244807239	0.02478051	0.139032232
XM_017019848	4.287797059	6.39742793	2.849878519	2.244807239	0.02478051	0.139032232
THRB	4.439298482	6.446102913	2.872826289	2.243819244	0.024844034	0.139106472
XM_017012898	2.429061248	4.343337506	1.93856327	2.240493036	0.025058932	0.140026277
PCDHA3	11.81528709	1.753483876	0.785469542	2.232402127	0.025588397	0.142696587
PPP2R2C	4.829657044	6.368586789	2.853889881	2.231546084	0.025644978	0.142724367
tRNA-Lys-TTT-13-1	2.671860294	5.687541808	2.578408594	2.20583418	0.027395612	0.150475018
tRNA-Gln-TTG-3-3	3.459582632	5.095406118	2.313630277	2.202342427	0.027641129	0.150475018
XM_017006332	3.81597191	6.167608464	2.801131784	2.201827311	0.027677509	0.150475018
MARVELD3	2.042421325	4.605955884	2.098455976	2.194926144	0.028168896	NA
XM_005254342	5.343177063	6.715904037	3.059957315	2.194770497	0.028180065	0.150475018
XM_005254346	5.343177063	6.715904037	3.059957315	2.194770497	0.028180065	0.150475018
XM_011521519	5.343177063	6.715904037	3.059957315	2.194770497	0.028180065	0.150475018
XM_011521520	5.343177063	6.715904037	3.059957315	2.194770497	0.028180065	0.150475018
XM_017022140	5.343177063	6.715904037	3.059957315	2.194770497	0.028180065	0.150475018
XM_017022141	5.343177063	6.715904037	3.059957315	2.194770497	0.028180065	0.150475018
XM_017022142	5.343177063	6.715904037	3.059957315	2.194770497	0.028180065	0.150475018
XM_017022143	5.343177063	6.715904037	3.059957315	2.194770497	0.028180065	0.150475018
XM_017022144	5.343177063	6.715904037	3.059957315	2.194770497	0.028180065	0.150475018
XM_017022145	5.343177063	6.715904037	3.059957315	2.194770497	0.028180065	0.150475018
XM_017022146	5.343177063	6.715904037	3.059957315	2.194770497	0.028180065	0.150475018
XR_001751252	5.343177063	6.715904037	3.059957315	2.194770497	0.028180065	0.150475018
XR_001751253	5.343177063	6.715904037	3.059957315	2.194770497	0.028180065	0.150475018
XR_001751254	5.343177063	6.715904037	3.059957315	2.194770497	0.028180065	0.150475018
XR_001751255	5.343177063	6.715904037	3.059957315	2.194770497	0.028180065	0.150475018
XR_001751257	5.343177063	6.715904037	3.059957315	2.194770497	0.028180065	0.150475018
XR_001751258	5.343177063	6.715904037	3.059957315	2.194770497	0.028180065	0.150475018
XR_931805	5.343177063	6.715904037	3.059957315	2.194770497	0.028180065	0.150475018
PRDX5	18.7478694	8.543523809	3.909459561	2.18534651	0.02886345	0.153785481
DAG1	20.43877913	8.540986689	3.909464319	2.184694882	0.028911226	0.153785481
TTC26	18.45156902	8.521657919	3.909500847	2.179730419	0.02927745	0.154908434
C4orf3	2.463621035	5.568416965	2.554780841	2.179606515	0.029286641	0.154908434
tRNA-His-GTG-1-2	2.469838044	5.590081812	2.564779473	2.179556516	0.029290351	0.154908434
PPP1R10	1.936123952	5.092913671	2.338576583	2.177783574	0.029422153	NA
MOGS	3.596545783	6.05584548	2.78108315	2.177513275	0.029442292	0.155414849
AKT1	17.58360016	8.450588157	3.909639431	2.161475069	0.030658661	0.161527344
PBLD	2.166291673	5.390500903	2.51291728	2.145116732	0.031943515	0.167657993
RGL3	2.166291673	5.390500903	2.51291728	2.145116732	0.031943515	0.167657993
tRNA-Lys-CTT-13-1	2.190133715	5.403790359	2.531066803	2.134985277	0.032762213	0.171629319
RPP14	3.972658598	-4.973832306	2.334882938	-2.130227698	0.033152819	0.173347256
XM_005250799	1.967986036	4.163523056	1.955842832	2.128761569	0.033273992	NA
IL16	16.02953119	8.316432738	3.909920327	2.127008236	0.033419399	0.174411429
TNS2	4.141425596	6.34349131	3.015355057	2.103729475	0.035402052	0.184410688
tRNA-Ser-TGA-3-1	1.651957548	4.599399377	2.192549572	2.097740199	0.035928102	NA
PLEKHA7	2.210094361	3.919330758	1.89017014	2.073533315	0.038122674	0.197097787
XM_017017241	2.210094361	3.919330758	1.89017014	2.073533315	0.038122674	0.197097787
XM_017017242	2.210094361	3.919330758	1.89017014	2.073533315	0.038122674	0.197097787
XM_017017243	2.210094361	3.919330758	1.89017014	2.073533315	0.038122674	0.197097787
MKL2	3.214069076	-4.207050545	2.032731859	-2.06965347	0.038484807	0.198587204
DMRT2	3.508197594	6.105390691	2.95101522	2.068911963	0.038554349	0.198587204
CDHR5	3.731164088	6.196829542	3.0048663	2.062264648	0.039182547	0.199601835
tRNA-His-GTG-1-9	3.506386846	6.131061129	2.97626892	2.059982244	0.039400238	0.199601835
XM_017017240	2.143617748	3.922246367	1.907138759	2.056613001	0.039723467	0.199601835
XM_011515742	11.76666322	7.869143653	3.82978644	2.054721269	0.039905934	0.199601835
XM_017011683	11.76666322	7.869143653	3.82978644	2.054721269	0.039905934	0.199601835
XM_017011684	11.76666322	7.869143653	3.82978644	2.054721269	0.039905934	0.199601835
XM_017011685	11.76666322	7.869143653	3.82978644	2.054721269	0.039905934	0.199601835
XM_017011686	11.76666322	7.869143653	3.82978644	2.054721269	0.039905934	0.199601835
XM_017011687	11.76666322	7.869143653	3.82978644	2.054721269	0.039905934	0.199601835
XM_017012154	11.76666322	7.869143653	3.82978644	2.054721269	0.039905934	0.199601835
XM_017012155	11.76666322	7.869143653	3.82978644	2.054721269	0.039905934	0.199601835
XM_017012157	11.76666322	7.869143653	3.82978644	2.054721269	0.039905934	0.199601835
XR_001744709	11.76666322	7.869143653	3.82978644	2.054721269	0.039905934	0.199601835
XR_001744710	11.76666322	7.869143653	3.82978644	2.054721269	0.039905934	0.199601835
XR_001744712	11.76666322	7.869143653	3.82978644	2.054721269	0.039905934	0.199601835
XR_001744713	11.76666322	7.869143653	3.82978644	2.054721269	0.039905934	0.199601835
EMSY	2.146945228	-4.041256419	1.97468401	-2.046533216	0.040703938	0.203225798
LRTM2	12.86339118	7.999368001	3.910697442	2.045509304	0.040804673	0.203361667
ACSF2	3.582499407	6.139500677	3.012847838	2.037773232	0.041572617	0.20681629
MROH1	2.682930456	5.597885226	2.75189307	2.03419431	0.041932008	0.208134358
XM_011535925	5.444553947	3.076989983	1.513996257	2.032363005	0.04211692	0.208134358
XR_001742583	2.975292795	4.86873199	2.39585361	2.032149198	0.042138554	0.208134358
XR_001742586	2.975292795	4.86873199	2.39585361	2.032149198	0.042138554	0.208134358
tRNA-Leu-AAG-1-1	1.711787403	5.110441353	2.518808023	2.028912607	0.042467192	NA
tRNA-Val-AAC-1-4	2.028266788	4.159754924	2.063213323	2.016153578	0.043783919	NA
OBSL1	3.255117193	5.797609697	2.882076805	2.011608326	0.044261241	0.218229221
ZDHHC1	3.540549863	6.115229645	3.041230632	2.010774711	0.044349258	0.218274108
LOC284798	2.161326146	4.893662063	2.44158416	2.004297924	0.045038156	0.221270941
XR_001738532	2.803779812	4.716315597	2.35408528	2.003459958	0.045127941	0.221318946
tRX-Ile-NNN-3-1	3.329473862	6.0269942	3.017716587	1.997203523	0.045803078	0.224232416
ABLIM1	5.585806076	-5.587724726	2.814338302	-1.985448843	0.047094556	0.230147602
XR_922067	3.265251794	6.027952243	3.041157801	1.982124124	0.04746535	0.231550544
TIAL1	6.719569385	-5.638251683	2.856502063	-1.973830776	0.048400988	0.235699178
tRNA-Asn-GTT-24-1	1.717460887	5.097317202	2.584261118	1.972446657	0.04855864	NA
tRNA-Asn-GTT-chr1-29	1.717460887	5.097317202	2.584261118	1.972446657	0.04855864	NA
PLEC	3.118397861	5.933817866	3.011655353	1.970284502	0.048805774	0.236739282
SEMA4B	3.118397861	5.933817866	3.011655353	1.970284502	0.048805774	0.236739282
tRNA-Ile-AAT-chr6-38	3.269899285	5.999986584	3.046123176	1.969712398	0.048871341	0.236739282
tRNA-Ala-TGC-5-1	2.47301992	5.522659538	2.809785334	1.965509419	0.049355307	0.238665696
SYNCRIP	3.249714859	-4.680190557	2.387372294	-1.960394099	0.049949745	0.240860975
tRNA-Tyr-GTA-6-1	2.333258699	4.528791732	2.31048347	1.960105662	0.049983442	0.240860975
GFY	5.196071378	-4.32314714	2.209963495	-1.956207489	0.050440717	0.242220525
XM_011526299	5.196071378	-4.32314714	2.209963495	-1.956207489	0.050440717	0.242220525
XM_011529383	6.051170945	1.734398567	0.888148056	1.952825945	0.050840223	0.24371587
tRNA-Gln-CAG-chr9-3	2.874969592	5.8261069	2.987051465	1.950454141	0.051122014	0.244642718
CDX2	1.708407136	5.066476063	2.599988102	1.948653557	0.051336812	NA
XM_011534875	1.708407136	5.066476063	2.599988102	1.948653557	0.051336812	NA
XM_011534878	1.708407136	5.066476063	2.599988102	1.948653557	0.051336812	NA
XM_011534879	1.708407136	5.066476063	2.599988102	1.948653557	0.051336812	NA
MAGI2	1.624990517	4.994129	2.568525251	1.944356591	0.051852465	NA
tRNA-Lys-CTT-14-1	1.624990517	4.994129	2.568525251	1.944356591	0.051852465	NA
ADRB3	1.651669301	5.002106018	2.572869167	1.944174263	0.05187444	NA
tRNA-Val-CAC-1-1	1.651669301	5.002106018	2.572869167	1.944174263	0.05187444	NA
tRNA-Leu-AAG-1-2	2.606310578	3.642760645	1.883640044	1.933894248	0.053126132	0.253497534
FGF14	6.604503107	7.030197294	3.635705644	1.933654147	0.053155665	0.253497534
DDX31	2.804134693	5.506327779	2.85769442	1.926842751	0.05399923	0.257077228
XR_001740629	4.51717626	3.36654731	1.751360912	1.922246458	0.054574754	0.258925846
XR_427323	4.51717626	3.36654731	1.751360912	1.922246458	0.054574754	0.258925846
tRNA-Ile-AAT-5-5	4.285422735	4.196809844	2.185148399	1.920606329	0.054781357	0.259461015
DDX5	2.729312816	-4.523187415	2.380916895	-1.899767029	0.0574637	0.271374759
MDM1	2.499930703	3.493397952	1.839071895	1.899543983	0.057492989	0.271374759
MBP	5.497845684	-2.539420298	1.339625988	-1.895618867	0.058010461	0.273350825
TP73	10.314246	7.412449579	3.912672104	1.894472468	0.058162325	0.273544028
ZNF792	2.849278523	4.718733008	2.491651536	1.89381739	0.058249253	0.273544028
tRNA-Gly-GCC-3-1	1.881760071	4.125725389	2.182091501	1.890720617	0.058661649	NA
PHB2	4.99269853	3.175086383	1.680505166	1.88936425	0.058843038	0.27586414
C1QTNF8	1.672003246	3.906009698	2.073686313	1.883606828	0.059618178	NA
XM_011522483	1.672003246	3.906009698	2.073686313	1.883606828	0.059618178	NA
EMC1	2.56760846	5.324694695	2.853056528	1.866312372	0.061997675	0.289866374
ANKS1B	17.31982214	1.777055974	0.952327107	1.866014274	0.062039369	0.289866374
HSPG2	2.880099552	5.814364438	3.123286045	1.861617654	0.062657003	0.291856788
SLC16A9	3.082322139	5.509289785	2.959628568	1.861480134	0.062676403	0.291856788
KANSL3	4.202723111	-5.307852347	2.855253948	-1.858977325	0.063030352	0.293011689
RAN	2.605313523	-4.538743866	2.445690062	-1.855813186	0.06348019	0.294607729
DRD2	4.228608319	6.282934386	3.387861912	1.854542644	0.063661565	0.294954588
MDK	2.797920762	4.758511697	2.568256802	1.852817714	0.06390849	0.295603486
PPARA	2.086750707	4.748697779	2.565885123	1.850705527	0.064211928	0.296511176
XM_017010063	1.291639605	4.590032201	2.484427021	1.847521445	0.064671603	NA
MYLK	5.904391483	2.14027931	1.161912248	1.842031801	0.065470498	0.301818997
ADAMTS2	1.466784679	4.589150635	2.495946865	1.838641158	0.065967983	NA
SHANK2	2.24341628	3.548610256	1.931528327	1.837203321	0.066179886	0.30433738
HNRNPD	2.190287774	-4.302277758	2.342245624	-1.836817503	0.066236841	0.30433738
FGD4	2.281381732	5.23640543	2.870505184	1.824210407	0.068120269	0.312472079
FAT3	1.905332264	3.857388456	2.119996252	1.819526073	0.068831209	NA
XM_017017178	1.905332264	3.857388456	2.119996252	1.819526073	0.068831209	NA
XM_017017179	1.905332264	3.857388456	2.119996252	1.819526073	0.068831209	NA
XM_017017180	1.905332264	3.857388456	2.119996252	1.819526073	0.068831209	NA
XM_017017181	1.905332264	3.857388456	2.119996252	1.819526073	0.068831209	NA
XM_017017182	1.905332264	3.857388456	2.119996252	1.819526073	0.068831209	NA
XM_017017183	1.905332264	3.857388456	2.119996252	1.819526073	0.068831209	NA
XM_017017184	1.905332264	3.857388456	2.119996252	1.819526073	0.068831209	NA
XM_017017185	1.905332264	3.857388456	2.119996252	1.819526073	0.068831209	NA
XM_017017186	1.905332264	3.857388456	2.119996252	1.819526073	0.068831209	NA
XM_017017187	1.905332264	3.857388456	2.119996252	1.819526073	0.068831209	NA
EIF2A	13.8909869	-2.200697117	1.209832448	-1.819009831	0.06890993	0.315570972
tRNA-Lys-TTT-10-1	1.529683404	4.893205461	2.699452425	1.812665937	0.069883361	NA
DNAJC7	1.847671934	-3.963698901	2.197229998	-1.803952661	0.071238728	NA
FUS	29.91919488	-1.27337853	0.705938746	-1.803808812	0.071261284	0.325799523
HMGA1	4.76042123	6.284308488	3.489139923	1.801105323	0.071686281	0.327201737
XM_005259594	2.881640069	3.672522748	2.039998671	1.800257422	0.071820001	0.327272029
tRNA-Lys-CTT-chr7-30	1.631901831	3.998244856	2.221554451	1.799751005	0.071899963	NA
PSMC4	2.545704755	4.524376807	2.527351874	1.790164976	0.073427394	0.334046334
LRRC6	2.591823941	5.67355673	3.171270497	1.789048501	0.073607005	0.334277311
PIAS2	2.122971305	5.095354248	2.849196054	1.788348065	0.07371987	0.334277311
TMEM139	5.013572313	6.284713194	3.521119511	1.784862222	0.074283668	0.336282528
tRNA-Cys-GCA-8-1	1.577155374	3.485193005	1.953630548	1.783957058	0.074430643	NA
XR_947911	1.55395628	3.343966644	1.875679589	1.782802705	0.074618425	NA
XR_947912	1.55395628	3.343966644	1.875679589	1.782802705	0.074618425	NA
XR_947914	1.55395628	3.343966644	1.875679589	1.782802705	0.074618425	NA
XR_947916	1.55395628	3.343966644	1.875679589	1.782802705	0.074618425	NA
XR_947917	1.55395628	3.343966644	1.875679589	1.782802705	0.074618425	NA
KLK8	4.706225608	6.284800024	3.528395794	1.781206075	0.074878792	0.338422774
XM_017001598	1.644653467	-3.307333007	1.863566585	-1.774732942	0.075941993	NA
XR_001737263	1.644653467	-3.307333007	1.863566585	-1.774732942	0.075941993	NA
XR_001737264	1.644653467	-3.307333007	1.863566585	-1.774732942	0.075941993	NA
XR_001737265	1.644653467	-3.307333007	1.863566585	-1.774732942	0.075941993	NA
XR_001737266	1.644653467	-3.307333007	1.863566585	-1.774732942	0.075941993	NA
XR_001737267	1.644653467	-3.307333007	1.863566585	-1.774732942	0.075941993	NA
XR_001737268	1.644653467	-3.307333007	1.863566585	-1.774732942	0.075941993	NA
XR_001737269	1.644653467	-3.307333007	1.863566585	-1.774732942	0.075941993	NA
XR_001737270	1.644653467	-3.307333007	1.863566585	-1.774732942	0.075941993	NA
XR_001737271	1.644653467	-3.307333007	1.863566585	-1.774732942	0.075941993	NA
XR_001737272	1.644653467	-3.307333007	1.863566585	-1.774732942	0.075941993	NA
SLIT2	1.809638762	-3.626888976	2.04611641	-1.772572156	0.076299629	NA
ATXN2	2.217760601	-4.348405324	2.457151171	-1.769693853	0.076778154	0.346441069
RHOBTB2	1.631546652	4.443848164	2.523906351	1.760702477	0.078288773	NA
GJA8	3.332812804	2.155814935	1.235367278	1.745080167	0.080970915	0.363620508
XM_011509416	3.332812804	2.155814935	1.235367278	1.745080167	0.080970915	0.363620508
PLS3	8.041869301	-5.016728357	2.874868351	-1.7450289	0.080979838	0.363620508
tRNA-Val-AAC-1-5	1.56438756	4.538587954	2.605673574	1.741809872	0.081541719	NA
CPT1A	5.475312428	3.060693753	1.770051211	1.72915548	0.083781272	0.375589948
XM_017017387	1.814014558	3.313877301	1.926246586	1.720380622	0.085363277	NA
XM_017017388	1.814014558	3.313877301	1.926246586	1.720380622	0.085363277	NA
XM_017017389	1.814014558	3.313877301	1.926246586	1.720380622	0.085363277	NA
tRNA-Val-AAC-3-1	1.965580127	2.881573729	1.683831109	1.711319926	0.08702207	NA
tRNA-Ala-AGC-8-2	1.401083717	4.392688446	2.567349144	1.710982106	0.087084416	NA
CCP110	3.049787679	-5.179373538	3.031008094	-1.708795681	0.087488803	0.391576099
APLP2	5.216142365	-4.963782757	2.909540246	-1.706036809	0.088001226	0.393233267
TRIM2	1.692152158	4.904055512	2.880811503	1.702317387	0.088695887	NA
XM_017001596	1.57637382	-3.178449398	1.872219659	-1.69769043	0.089566205	NA
XM_017001597	1.57637382	-3.178449398	1.872219659	-1.69769043	0.089566205	NA
ORC1	1.4733206	4.231704254	2.49262532	1.697689669	0.089566349	NA
XM_005247621	2.923684566	2.976462875	1.770437255	1.681202125	0.092723661	0.409986419
XM_005247624	2.923684566	2.976462875	1.770437255	1.681202125	0.092723661	0.409986419
XM_011512987	2.923684566	2.976462875	1.770437255	1.681202125	0.092723661	0.409986419
XM_017006864	2.923684566	2.976462875	1.770437255	1.681202125	0.092723661	0.409986419
XM_017006865	2.923684566	2.976462875	1.770437255	1.681202125	0.092723661	0.409986419
XM_017006866	2.923684566	2.976462875	1.770437255	1.681202125	0.092723661	0.409986419
PIWIL1	2.219649241	5.434868389	3.233364228	1.68087107	0.09278796	0.409986419
XM_011538961	2.591052655	2.659714297	1.58748209	1.675429482	0.093849996	0.414017686
OR2A5	3.139685797	3.051061338	1.825529705	1.67132933	0.094656646	0.416911279
VCAN	1.825105386	4.906497664	2.937163271	1.670488567	0.09482274	NA
XR_242980	2.496349265	3.072000248	1.840167257	1.669413601	0.09503544	0.417914192
PGR	2.801239095	-4.111192553	2.476111257	-1.660342418	0.096845587	0.425198244
ATL2	2.01369566	-4.065346091	2.46495188	-1.649259819	0.099094418	NA
MYO18B	1.807040178	4.908205528	2.979243116	1.647467272	0.099462038	NA
XR_429171	4.499742991	3.297759348	2.003146709	1.646289477	0.099704175	0.437055068
PCMT1	2.21714079	-3.946761441	2.402636225	-1.64267957	0.100449248	0.439425798
DCLK2	3.491135969	3.526830072	2.147714654	1.642131586	0.100562737	0.439425798
tRNA-Ala-AGC-1-1	2.238300268	5.482658647	3.344684157	1.63921566	0.101168354	0.440197166
GRIN2D	2.303141763	3.371423844	2.057021258	1.638983472	0.101216702	0.440197166
XM_011526872	2.303141763	3.371423844	2.057021258	1.638983472	0.101216702	0.440197166
XM_005273762	2.964729104	3.102259449	1.894195141	1.637771834	0.101469299	0.440602954
STON1-GTF2A1L	1.279764389	-3.567713969	2.182884965	-1.634403107	0.102174236	NA
CACNA1A	1.801421031	5.191500803	3.1861293	1.629406817	0.103226927	NA
C3AR1	2.287928888	4.45706562	2.737561158	1.628115451	0.103500408	0.448718069
DCP1A	2.603111965	4.976616579	3.070295674	1.620891636	0.105040881	0.454684001
XR_001755475	1.916646394	5.237543478	3.232799365	1.620126363	0.105205135	NA
XR_001755476	1.916646394	5.237543478	3.232799365	1.620126363	0.105205135	NA
XR_001755477	1.916646394	5.237543478	3.232799365	1.620126363	0.105205135	NA
XR_001755478	1.916646394	5.237543478	3.232799365	1.620126363	0.105205135	NA
XR_001755479	1.916646394	5.237543478	3.232799365	1.620126363	0.105205135	NA
XR_001755480	1.916646394	5.237543478	3.232799365	1.620126363	0.105205135	NA
XR_244419	1.916646394	5.237543478	3.232799365	1.620126363	0.105205135	NA
XR_430435	1.916646394	5.237543478	3.232799365	1.620126363	0.105205135	NA
XR_430436	1.916646394	5.237543478	3.232799365	1.620126363	0.105205135	NA
XR_938130	1.916646394	5.237543478	3.232799365	1.620126363	0.105205135	NA
XR_938131	1.916646394	5.237543478	3.232799365	1.620126363	0.105205135	NA
XR_938132	1.916646394	5.237543478	3.232799365	1.620126363	0.105205135	NA
XR_938134	1.916646394	5.237543478	3.232799365	1.620126363	0.105205135	NA
XR_938136	1.916646394	5.237543478	3.232799365	1.620126363	0.105205135	NA
PCM1	3.369853228	-4.820214505	2.979695125	-1.617687147	0.105730037	0.456952005
HK1	4.087312013	5.86490124	3.630449649	1.615475163	0.106207835	0.45830089
SOD2	2.972234914	3.832662389	2.380971537	1.609705252	0.107462218	0.462991424
ATG4D	3.962701864	6.288707128	3.91111352	1.607907082	0.107855531	0.463242853
PDZD4	3.962701864	6.288707128	3.91111352	1.607907082	0.107855531	0.463242853
PERP	1.360208266	3.734967908	2.326962611	1.605082905	0.108475561	NA
XM_017018712	1.328686392	3.042816756	1.904259363	1.597900378	0.11006515	NA
XM_011538265	1.892504911	-2.799723151	1.75228615	-1.59775454	0.110097616	NA
ANGEL2	5.012122429	3.108578086	1.945786827	1.597594373	0.11013328	0.472292482
ERBIN	4.750891632	-4.168734718	2.612088122	-1.595939541	0.110502292	0.473141394
CCT4	1.859474065	4.742015938	2.982600427	1.589893133	0.111858896	NA
PPP1R9B	93.85818661	-0.575329059	0.362209239	-1.588388688	0.112198474	0.479348721
DPYSL2	4.247475219	-2.232986933	1.40621113	-1.587945711	0.112298616	0.479348721
ACACB	1.980077449	-2.797071782	1.762472426	-1.587015911	0.112509041	NA
XM_005253876	1.980077449	-2.797071782	1.762472426	-1.587015911	0.112509041	NA
XM_006719367	1.980077449	-2.797071782	1.762472426	-1.587015911	0.112509041	NA
XM_011538259	1.980077449	-2.797071782	1.762472426	-1.587015911	0.112509041	NA
XM_011538263	1.980077449	-2.797071782	1.762472426	-1.587015911	0.112509041	NA
XM_011538264	1.980077449	-2.797071782	1.762472426	-1.587015911	0.112509041	NA
XM_017019252	1.980077449	-2.797071782	1.762472426	-1.587015911	0.112509041	NA
XR_001748678	1.980077449	-2.797071782	1.762472426	-1.587015911	0.112509041	NA
XR_001748679	1.980077449	-2.797071782	1.762472426	-1.587015911	0.112509041	NA
XR_944530	1.980077449	-2.797071782	1.762472426	-1.587015911	0.112509041	NA
XR_944531	1.980077449	-2.797071782	1.762472426	-1.587015911	0.112509041	NA
XR_944532	1.980077449	-2.797071782	1.762472426	-1.587015911	0.112509041	NA
ACACA	1.961416736	-3.830644851	2.430790661	-1.575884305	0.115052469	NA
tRNA-Leu-TAA-3-1	1.741800459	3.091487084	1.963575949	1.574416862	0.115391108	NA
NRBP1	2.681650447	4.665800562	2.964137639	1.574083639	0.115468115	0.49154775
XM_011525381	93.72343035	-0.572426043	0.364132145	-1.572028315	0.115943985	0.49154775
XR_934576	93.72343035	-0.572426043	0.364132145	-1.572028315	0.115943985	0.49154775
ADGRG1	3.632476709	6.161868995	3.920780236	1.571592546	0.116045076	0.49154775
TRAPPC2L	3.632476709	6.161868995	3.920780236	1.571592546	0.116045076	0.49154775
SLC27A1	2.353802626	2.607884735	1.666639411	1.56475643	0.117640031	0.491761481
XM_011528000	2.353802626	2.607884735	1.666639411	1.56475643	0.117640031	0.491761481
XM_011528001	2.353802626	2.607884735	1.666639411	1.56475643	0.117640031	0.491761481
XM_011528002	2.353802626	2.607884735	1.666639411	1.56475643	0.117640031	0.491761481
XM_011528003	2.353802626	2.607884735	1.666639411	1.56475643	0.117640031	0.491761481
XM_017026781	2.353802626	2.607884735	1.666639411	1.56475643	0.117640031	0.491761481
XR_001753680	2.353802626	2.607884735	1.666639411	1.56475643	0.117640031	0.491761481
XR_001753681	2.353802626	2.607884735	1.666639411	1.56475643	0.117640031	0.491761481
XM_005247622	2.857207952	3.008557765	1.924853719	1.563005923	0.118051202	0.491761481
XM_017006867	2.857207952	3.008557765	1.924853719	1.563005923	0.118051202	0.491761481
XM_017006868	2.857207952	3.008557765	1.924853719	1.563005923	0.118051202	0.491761481
tRNA-Gln-CTG-1-2	1.75035668	5.134879228	3.288877685	1.561286165	0.118456246	NA
tRNA-Glu-CTC-7-1	1.812768	5.181947383	3.323528083	1.559170632	0.118956	NA
APOBEC3H	1.79749724	5.140166345	3.297001126	1.559042945	0.118986216	NA
PRMT1	8.198522315	4.795423468	3.076551302	1.55870096	0.119067175	0.495247827
PCNA	2.148595306	-3.970851478	2.555333823	-1.553946276	0.120197232	0.499197513
GDNF	1.390297113	-4.040206955	2.603082782	-1.552085467	0.120641775	NA
RBBP5	2.276522562	-4.481138194	2.88967628	-1.550740553	0.120963872	0.501470763
CPSF6	1.637774995	-3.88790185	2.508525512	-1.549875348	0.121171438	NA
CD164	2.474060004	-4.531746594	2.924102236	-1.549790749	0.121191748	0.501470763
LRP12	5.604760248	1.62089647	1.046152734	1.549387979	0.121288482	0.501470763
SLC9A3	1.321734942	4.089441167	2.650175491	1.543083158	0.1228106	NA
FXR1	2.83929488	-3.887723288	2.520322954	-1.542549649	0.122940083	0.5075407
RNPS1	1.936837995	-4.371755982	2.837948989	-1.540463201	0.123447486	NA
MYO1B	1.38498245	3.894981535	2.529216216	1.539995478	0.123561456	NA
XM_011517270	1.814993545	2.940746828	1.922574637	1.529587862	0.126118776	NA
XM_011517271	1.814993545	2.940746828	1.922574637	1.529587862	0.126118776	NA
XM_011517272	1.814993545	2.940746828	1.922574637	1.529587862	0.126118776	NA
XM_011517273	1.814993545	2.940746828	1.922574637	1.529587862	0.126118776	NA
XM_011517274	1.814993545	2.940746828	1.922574637	1.529587862	0.126118776	NA
XM_011517275	1.814993545	2.940746828	1.922574637	1.529587862	0.126118776	NA
XM_011517276	1.814993545	2.940746828	1.922574637	1.529587862	0.126118776	NA
XM_011517279	1.814993545	2.940746828	1.922574637	1.529587862	0.126118776	NA
XM_017013802	1.814993545	2.940746828	1.922574637	1.529587862	0.126118776	NA
XM_017013803	1.814993545	2.940746828	1.922574637	1.529587862	0.126118776	NA
XR_001745587	1.814993545	2.940746828	1.922574637	1.529587862	0.126118776	NA
XR_928348	1.814993545	2.940746828	1.922574637	1.529587862	0.126118776	NA
LOC101927494	1.327312473	3.660833529	2.39612236	1.52781577	0.126558286	NA
TUBA1A	2.553399045	2.821551535	1.853313974	1.522435796	0.127899921	0.527074321
JADE1	2.403098104	-4.480925762	2.944440879	-1.521825687	0.128052763	0.527074321
CCNDBP1	4.556081712	2.716854132	1.787363217	1.520034711	0.128502252	0.528138527
FGFR1	2.396392496	-4.824926771	3.180882331	-1.5168517	0.129304131	0.530645735
THUMPD2	3.086528062	5.944578546	3.923041943	1.515298238	0.129696894	0.531469051
GNAI2	3.871961295	-4.480855167	2.960988838	-1.513296879	0.130204265	0.532739892
MCM6	1.619787166	3.171395529	2.095861017	1.513170722	0.130236299	NA
MIB1	1.267177088	3.104641859	2.052720676	1.512452179	0.130418869	NA
XM_005273763	2.510583325	2.867953964	1.897046291	1.511799674	0.130584832	0.532739892
XM_017017220	2.510583325	2.867953964	1.897046291	1.511799674	0.130584832	0.532739892
CRTAC1	15.10201591	-1.031096515	0.682378968	-1.511032086	0.130780276	0.532751464
OSBPL2	1.344041916	-3.993690342	2.644915612	-1.509950005	0.131056182	NA
TRMU	2.776912384	5.495574769	3.640936292	1.50938504	0.131200414	0.533676978
GPBP1	2.531058211	-4.474011607	2.970010243	-1.506396019	0.131965542	0.535144981
DICER1	2.937593268	-4.479939025	2.975408304	-1.505655214	0.132155707	0.535144981
SLC9A5	6.820803888	-1.708506983	1.135192138	-1.505037717	0.13231438	0.535144981
KCNQ2	2.091146377	4.638919669	3.08242727	1.504956731	0.132335201	0.535144981
WHSC1	1.667325474	-4.2538154	2.839210401	-1.498238876	0.134071199	NA
STX16	5.404674683	-5.283885072	3.532526884	-1.495780569	0.134710847	0.543956499
UBE2D3	2.432591278	-4.391742862	2.939670741	-1.493957402	0.135186754	0.54508245
LOC100132215	6.683723537	2.597138159	1.740072125	1.492546269	0.135555997	0.545775674
SMG5	3.198199268	2.930874665	1.970913744	1.487063893	0.136997937	0.550426104
CLPTM1L	1.675981476	3.147648768	2.117174159	1.486721701	0.137088329	NA
PTCH1	2.177985463	-4.346900828	2.92397019	-1.486643346	0.137109033	0.550426104
SNORD104	1.70220375	3.23313508	2.185505228	1.479353625	0.139045828	NA
tRNA-Thr-AGT-2-2	1.631207526	5.030444032	3.404244424	1.477697664	0.13948872	NA
DUSP4	1.701975233	3.307773262	2.24303712	1.47468503	0.140297243	NA
tRNA-Glu-CTC-1-2	1.568796206	4.978212881	3.378444397	1.473522218	0.140610278	NA
ZCCHC17	2.297835018	-4.334636037	2.942930234	-1.472897994	0.140778543	0.564338334
XM_017008130	1.047956825	4.403351046	3.000176728	1.467697221	0.142186486	NA
XM_017008132	1.047956825	4.403351046	3.000176728	1.467697221	0.142186486	NA
PDE1A	3.130224948	2.633713927	1.795674869	1.466698662	0.142458047	0.570244513
tRNA-Leu-AAG-7-1	1.586421239	4.969835295	3.389301992	1.466330031	0.142558398	NA
GOLGB1	7.558635216	-2.520842187	1.722250782	-1.463690546	0.14327852	0.572699979
AXL	1.890534619	-3.727750751	2.547406933	-1.463351105	0.14337133	NA
ZNF33A	4.069733308	-5.190951929	3.569248418	-1.454354341	0.145848092	0.58198168
COL4A5	6.41700483	1.352875972	0.930624554	1.453729075	0.146021434	0.58198168
XM_005255452	1.607034538	-3.200702235	2.203471111	-1.452572816	0.146342398	NA
XM_005255453	1.607034538	-3.200702235	2.203471111	-1.452572816	0.146342398	NA
XM_005255455	1.607034538	-3.200702235	2.203471111	-1.452572816	0.146342398	NA
XM_006720908	1.607034538	-3.200702235	2.203471111	-1.452572816	0.146342398	NA
XM_006720909	1.607034538	-3.200702235	2.203471111	-1.452572816	0.146342398	NA
XM_006720912	1.607034538	-3.200702235	2.203471111	-1.452572816	0.146342398	NA
XM_006720913	1.607034538	-3.200702235	2.203471111	-1.452572816	0.146342398	NA
XM_006720914	1.607034538	-3.200702235	2.203471111	-1.452572816	0.146342398	NA
XM_011522568	1.607034538	-3.200702235	2.203471111	-1.452572816	0.146342398	NA
XM_011522569	1.607034538	-3.200702235	2.203471111	-1.452572816	0.146342398	NA
XM_017023501	1.607034538	-3.200702235	2.203471111	-1.452572816	0.146342398	NA
XM_017023502	1.607034538	-3.200702235	2.203471111	-1.452572816	0.146342398	NA
XM_017023503	1.607034538	-3.200702235	2.203471111	-1.452572816	0.146342398	NA
XM_017023504	1.607034538	-3.200702235	2.203471111	-1.452572816	0.146342398	NA
XM_017023505	1.607034538	-3.200702235	2.203471111	-1.452572816	0.146342398	NA
SHF	1.223544625	4.380558515	3.025567883	1.447846713	0.147659925	NA
PRSS2	2.249277554	4.443339778	3.079219811	1.443008311	0.14901813	0.593070716
FAM208A	1.66498997	-3.711333717	2.572129329	-1.44290323	0.149047733	NA
XM_011529893	32.65033779	-0.682473117	0.475510038	-1.435244397	0.151217466	0.598123018
XM_011529895	32.65033779	-0.682473117	0.475510038	-1.435244397	0.151217466	0.598123018
XM_011529896	32.65033779	-0.682473117	0.475510038	-1.435244397	0.151217466	0.598123018
XM_011529897	32.65033779	-0.682473117	0.475510038	-1.435244397	0.151217466	0.598123018
TMEM107	8.260682006	2.304600238	1.606314091	1.434713329	0.151368804	0.598123018
MYO1C	2.118349402	2.852889117	1.993519146	1.431081875	0.152406751	0.601365298
DBH	11.28921321	-1.007236657	0.706107377	-1.426463864	0.153734491	0.605740172
XM_011513397	1.754744597	2.918388706	2.048476525	1.424662997	0.15425464	NA
KCNMA1	2.11708767	-4.645414823	3.262623383	-1.423828091	0.154496242	0.607875683
WIPI2	2.712593684	5.269378662	3.705179114	1.422165704	0.154978152	0.608073836
DHX8	4.388249881	-3.146287863	2.21236514	-1.422137696	0.154986281	0.608073836
PPP1R12A	2.597998068	-4.252897552	2.996271915	-1.419396394	0.155783483	0.609987409
EIF2S3	2.648315721	-2.98404003	2.102999201	-1.418944918	0.155915075	0.609987409
CEACAM1	1.446810309	4.864608194	3.433251177	1.416910078	0.15650922	NA
CDK1	1.799964803	-4.193924352	2.964524455	-1.414703915	0.157155326	NA
SCAMP1	630.2337166	-0.489208609	0.346475733	-1.411956344	0.157962816	0.616402818
BZW1	4.42606205	5.028035162	3.561364947	1.411828116	0.158000578	0.616402818
ALDH18A1	2.480370881	5.179811452	3.683570383	1.406193153	0.159666777	0.621150921
SLC50A1	2.480370881	5.179811452	3.683570383	1.406193153	0.159666777	0.621150921
SYNE2	1.481293442	-3.649204846	2.595533658	-1.405955509	0.159737336	NA
BRD2	1.828822489	-4.154295629	2.955807522	-1.405468928	0.159881883	NA
SUGP2	1.914185749	-4.238093189	3.01623833	-1.405092279	0.15999384	NA
KRT8	1.569133389	-3.510360587	2.503213921	-1.402341429	0.160813315	NA
TBL1XR1	1.762259572	4.290808294	3.065003827	1.399935705	0.161532573	NA
TMCO1	1.762259572	4.290808294	3.065003827	1.399935705	0.161532573	NA
PPHLN1	2.07976305	-4.290852076	3.065654988	-1.399652633	0.161617364	NA
SETD4	1.467272084	4.851606154	3.472931501	1.396977209	0.162420425	NA
ZNF236	3.356426939	4.280061468	3.06930434	1.394472817	0.163174873	0.633906879
LOC105274304	47.96601482	-0.615506491	0.442768277	-1.390132319	0.164488701	0.638114651
TMCC2	1.230446662	4.290332524	3.094910909	1.386253967	0.165669368	NA
UMODL1	2.178725691	5.442432663	3.929746369	1.384932296	0.16607317	0.642459286
ZNF83	2.178725691	5.442432663	3.929746369	1.384932296	0.16607317	0.642459286
PUM1	1.000776441	-3.042744074	2.208237134	-1.377906398	0.168232189	NA
DENND4A	4.249751086	2.187448512	1.588390108	1.377148158	0.168466446	0.650807528
SNORD44	2.855438681	2.806585822	2.054486798	1.366076348	0.171915001	0.663036189
XM_005266875	4.298820186	1.722238356	1.262001312	1.364688246	0.172351056	0.663036189
XM_017010606	4.298820186	1.722238356	1.262001312	1.364688246	0.172351056	0.663036189
SPAG6	1.460222702	4.28943679	3.15433398	1.359854986	0.173875818	NA
HNRNPF	1.9548404	-4.088224888	3.013461404	-1.356654139	0.174891131	NA
PQBP1	2.032903951	5.027905831	3.714521318	1.353581094	0.175870062	NA
XM_011529700	2.00782943	2.984317514	2.20680605	1.35232433	0.176271584	NA
XM_011529709	2.00782943	2.984317514	2.20680605	1.35232433	0.176271584	NA
XM_017028446	2.00782943	2.984317514	2.20680605	1.35232433	0.176271584	NA
NREP	1.997165217	5.316998886	3.931809266	1.352303361	0.17627829	NA
RNF167	1.997165217	5.316998886	3.931809266	1.352303361	0.17627829	NA
RIF1	3.984838647	-3.586600678	2.656976363	-1.349880536	0.177054306	0.680183625
KCTD1	1.85978856	4.179984062	3.105685567	1.345913478	0.178330422	NA
ABCG1	3.65464633	-4.869872222	3.626928831	-1.342698588	0.179369592	0.688122457
FOXM1	2.788647317	-4.829443652	3.608433956	-1.338376623	0.180773695	0.692548534
SKP1	1.977056297	-4.108011195	3.071395834	-1.337506273	0.181057436	NA
PIP4K2C	1.10439547	4.194371822	3.138903721	1.336253735	0.181466353	NA
XR_001739138	1.626170561	2.540352214	1.905525521	1.333150454	0.182482435	NA
RPAP1	3.350843938	2.729947847	2.048444627	1.332693016	0.182632566	0.696774728
XM_005254297	3.350843938	2.729947847	2.048444627	1.332693016	0.182632566	0.696774728
XM_006720469	3.350843938	2.729947847	2.048444627	1.332693016	0.182632566	0.696774728
EDRF1	1.983508846	5.000491699	3.752617815	1.332534232	0.1826847	NA
SLC12A4	1.983508846	5.000491699	3.752617815	1.332534232	0.1826847	NA
DOCK9	2.315891915	5.00061236	3.757351783	1.330887457	0.183226045	0.698076089
UPK3A	21.65136277	-0.857547484	0.645134637	-1.329253514	0.183764345	0.699163933
TNPO2	10.11524918	-1.328060787	0.999909181	-1.328181411	0.184118184	0.699547935
CALD1	2.824889595	-4.03020195	3.038991293	-1.326164362	0.184785261	0.701119385
STK31	2.088988464	5.001167103	3.78077652	1.322788342	0.185905775	0.704404623
TCERG1	1.811613599	-3.431498986	2.594594331	-1.322557035	0.18598273	NA
COX11	4.058653901	3.036991111	2.298438808	1.321327807	0.186392086	0.704997049
EGFR	2.646451715	3.652649538	2.765506719	1.320788524	0.186571887	0.704997049
MPRIP	1.229846128	-3.445680931	2.610895176	-1.319731624	0.186924638	NA
XM_011543727	210.0779055	-0.477442667	0.361853532	-1.319436247	0.187023311	0.705738714
ZNF221	3.26398818	3.145969217	2.387332236	1.317776039	0.187578631	0.706323604
RNF6	1.449109726	4.31096213	3.271772902	1.317622665	0.187629994	NA
VPS51	3.693606375	3.947410917	2.996259153	1.317446428	0.187689027	0.706323604
RCAN3	1.815604743	5.179604612	3.934279019	1.316532098	0.187995512	NA
SDCBP	1.815604743	5.179604612	3.934279019	1.316532098	0.187995512	NA
SRSF2	3.185703967	-4.787635195	3.648815762	-1.312106586	0.189484174	0.71211036
09-Sep	3.782190459	-4.744774096	3.631603564	-1.306523141	0.191374715	0.717353868
tRNA-Ala-AGC-11-1	1.91872117	2.76290614	2.122058792	1.301993211	0.192918706	NA
SETMAR	40.93319794	0.9796838	0.752912508	1.301192091	0.193192712	0.717353868
SASH1	4.42667441	1.630874645	1.256554178	1.297894411	0.194323621	0.717353868
XM_011535640	4.42667441	1.630874645	1.256554178	1.297894411	0.194323621	0.717353868
XM_017010598	4.42667441	1.630874645	1.256554178	1.297894411	0.194323621	0.717353868
XM_017010599	4.42667441	1.630874645	1.256554178	1.297894411	0.194323621	0.717353868
XM_017010600	4.42667441	1.630874645	1.256554178	1.297894411	0.194323621	0.717353868
XM_017010601	4.42667441	1.630874645	1.256554178	1.297894411	0.194323621	0.717353868
XM_017010602	4.42667441	1.630874645	1.256554178	1.297894411	0.194323621	0.717353868
XM_017010603	4.42667441	1.630874645	1.256554178	1.297894411	0.194323621	0.717353868
XM_017010604	4.42667441	1.630874645	1.256554178	1.297894411	0.194323621	0.717353868
XM_017010605	4.42667441	1.630874645	1.256554178	1.297894411	0.194323621	0.717353868
XM_017010607	4.42667441	1.630874645	1.256554178	1.297894411	0.194323621	0.717353868
NONO	3.050947706	-4.74469556	3.657216657	-1.297351512	0.194510268	0.717353868
PPP4R2	1.585437022	4.858083581	3.747984276	1.296185689	0.194911519	NA
XM_011513224	2.805509238	-1.937093189	1.496358805	-1.294537902	0.195479686	0.71952559
ATF7IP	18.19063216	1.967525076	1.520341941	1.294133262	0.195619394	0.71952559
SNORD118	2.939258787	2.304981194	1.785446961	1.290982731	0.196709666	0.722574947
CANX	3.514480971	-4.700492376	3.648846429	-1.288213266	0.197671735	0.725145915
LIMS3	2.029026124	1.927199462	1.497421102	1.287012356	0.198089981	NA
XM_011545781	7.47979872	-1.170618328	0.910087864	-1.286269573	0.198348997	0.725705459
XM_011545782	7.47979872	-1.170618328	0.910087864	-1.286269573	0.198348997	0.725705459
PDPK1	2.730871295	3.502233982	2.727581899	1.284006901	0.199139541	0.727635362
DROSHA	3.115621287	-4.700443277	3.664409399	-1.282728747	0.199587125	0.72783947
RPAP3	2.077949039	-3.931978294	3.066125034	-1.28239333	0.199704703	NA
SURF4	3.049144674	-4.70044037	3.66550395	-1.28234492	0.199721677	0.72783947
RIT1	7.260938491	-1.336414764	1.04436573	-1.279642492	0.200670899	0.730336454
BFSP1	4.184695639	2.777600634	2.177364939	1.27567069	0.202071954	0.734469151
TNPO3	1.315615633	-3.331513362	2.615579884	-1.273718835	0.202763079	NA
RRM2	1.095143887	-3.304833259	2.598038774	-1.272049244	0.203355623	NA
SP110	2.179361539	-3.934184358	3.094464424	-1.271361961	0.203599909	0.739051637
CADM1	2.22047004	-3.862363008	3.040573343	-1.270274574	0.203986842	0.73948572
EIF1AX	1.239625265	-3.411575219	2.686352399	-1.269965631	0.204096873	NA
CALCOCO2	1.555703902	-3.862365028	3.042471509	-1.269482727	0.204268947	NA
POGZ	1.555703902	-3.862365028	3.042471509	-1.269482727	0.204268947	NA
SLC15A2	4.831611015	-1.671230821	1.31679457	-1.269165942	0.204381885	0.73994803
tRNA-Lys-TTT-2-1	35.73865357	3.168595591	2.499171404	1.267858453	0.204848503	0.740667922
RPL3	1.257429021	-3.284917687	2.591120128	-1.267759705	0.204883776	NA
ZMYND11	2.00720464	3.856802584	3.0445857	1.26677419	0.205236043	NA
CLSTN1	42.93622168	-0.85836892	0.678290902	-1.265487886	0.205696488	0.742763036
MAP7D3	1.330896214	-3.260906954	2.579754762	-1.264037576	0.20621654	NA
WAC	1.039017208	-3.624416904	2.869177211	-1.263225182	0.206508265	NA
ZNF805	2.927743532	2.523030914	1.997975581	1.262793669	0.206663341	0.745281356
PSMG3-AS1	2.149214319	2.418614567	1.917708023	1.26120063	0.207236572	0.746375465
EEF1A1	1.909170268	-2.457636949	1.953743749	-1.257911612	0.208423724	NA
HIST1H1E	2.455876739	-3.248013829	2.584547401	-1.256705073	0.208860451	0.750904221
OSBPL9	4.998784557	-2.497482202	1.988698781	-1.255837348	0.209174948	0.750904221
ILF3	3.244968449	-4.607675459	3.670082121	-1.255469307	0.209308443	0.750904221
DNAJC10	1.523554049	-3.826078819	3.04979426	-1.254536698	0.209646996	NA
P4HA2	1.523554049	-3.826078819	3.04979426	-1.254536698	0.209646996	NA
PDS5A	1.78867454	-2.923089599	2.331260316	-1.253866666	0.209890473	NA
GSPT1	2.646678925	-4.607644893	3.68075608	-1.251820222	0.21063538	0.75468583
GLRX3	1.355716431	-3.781303543	3.028694126	-1.248493042	0.211850555	NA
WDR31	4.066837258	-2.613305513	2.097045741	-1.246184316	0.212696736	0.761085602
HNRNPR	3.906128522	-4.508704025	3.630066277	-1.242044547	0.214220127	0.764838264
TRPM6	4.095811418	-1.632993023	1.31498692	-1.241832141	0.214298501	0.764838264
COPS3	2.201595914	4.665588418	3.766698591	1.238641294	0.215478368	0.768058204
NHS	1.814907378	3.435428495	2.775327584	1.237846124	0.215773122	NA
NAT1	1.856257684	4.61946157	3.736937976	1.236162227	0.216398268	NA
RPS11	1.169856483	-3.284285471	2.661348392	-1.234068219	0.217177485	NA
ADNP	2.177736562	-4.508621938	3.656251589	-1.233126832	0.217528448	0.773135188
RAD23A	2.177736562	-4.508621938	3.656251589	-1.233126832	0.217528448	0.773135188
NOXO1	185.1394692	-0.445250064	0.362055242	-1.229784886	0.218777669	0.773135188
XM_017023652	1.419983487	-3.316293051	2.700320948	-1.228110701	0.219405415	NA
XM_017023653	1.419983487	-3.316293051	2.700320948	-1.228110701	0.219405415	NA
XM_017008882	1.171227553	-2.818704587	2.296250071	-1.227525095	0.219625296	NA
ZNF638	3.241362384	-4.508525482	3.677087749	-1.226113106	0.220156114	0.773135188
02-Sep	4.367858753	-4.402425973	3.594995697	-1.224598398	0.220726572	0.773135188
XM_005269938	7.551007956	-1.038749978	0.848394953	-1.224370765	0.220812393	0.773135188
XM_011539917	7.551007956	-1.038749978	0.848394953	-1.224370765	0.220812393	0.773135188
XM_017016366	7.551007956	-1.038749978	0.848394953	-1.224370765	0.220812393	0.773135188
XM_017016367	7.551007956	-1.038749978	0.848394953	-1.224370765	0.220812393	0.773135188
XM_005253424	4.566097868	2.064454718	1.688387381	1.222737591	0.221428824	0.773135188
XM_006719108	4.566097868	2.064454718	1.688387381	1.222737591	0.221428824	0.773135188
XM_006719109	4.566097868	2.064454718	1.688387381	1.222737591	0.221428824	0.773135188
XM_011520754	4.566097868	2.064454718	1.688387381	1.222737591	0.221428824	0.773135188
XM_011520755	4.566097868	2.064454718	1.688387381	1.222737591	0.221428824	0.773135188
XM_017019638	4.566097868	2.064454718	1.688387381	1.222737591	0.221428824	0.773135188
XM_017019639	4.566097868	2.064454718	1.688387381	1.222737591	0.221428824	0.773135188
TAF1	2.369679747	-3.344253586	2.73639014	-1.222140636	0.221654448	0.773135188
QKI	2.908979315	-4.50845813	3.695838511	-1.219874222	0.222512559	0.775150804
TJAP1	1.736259617	4.665537777	3.83597071	1.216260011	0.22388589	NA
PHTF1	3.061925585	-4.515048956	3.716239027	-1.214951171	0.224384715	0.780689463
NR5A2	0.905281819	-3.185553537	2.629547064	-1.21144572	0.225724626	NA
XM_011509380	0.905281819	-3.185553537	2.629547064	-1.21144572	0.225724626	NA
XM_011509381	0.905281819	-3.185553537	2.629547064	-1.21144572	0.225724626	NA
XM_011509384	0.905281819	-3.185553537	2.629547064	-1.21144572	0.225724626	NA
XM_017000904	0.905281819	-3.185553537	2.629547064	-1.21144572	0.225724626	NA
PPP1R13L	1.372759584	-2.738524135	2.262793529	-1.210240395	0.226186662	NA
DDX21	1.691077769	-3.791684003	3.133508195	-1.210044387	0.226261861	NA
ATP2C1	1.846458712	-3.730530241	3.083011423	-1.210028031	0.226268137	NA
DNPEP	1.529590944	-4.182142978	3.461094842	-1.208329494	0.226920548	NA
HMGN3	1.529590944	-4.182142978	3.461094842	-1.208329494	0.226920548	NA
MRPS5	1.719760304	4.671716741	3.871679515	1.206638288	0.227571475	NA
tRNA-Lys-TTT-9-1	3.125003478	1.843798994	1.528911628	1.205955243	0.227834748	0.791697128
NOL8	2.242410143	-4.45621605	3.698795938	-1.204774777	0.22829026	0.791816856
RPL13A	1.376279883	-3.098204812	2.572153619	-1.204517797	0.228389507	NA
RPL26	1.376279883	-3.098204812	2.572153619	-1.204517797	0.228389507	NA
RPL8	2.527680032	2.801376159	2.325985273	1.204382586	0.228441739	0.791816856
CHD3	1.523240151	-3.74614019	3.111101556	-1.204120188	0.228543128	NA
SSC5D	1.137046929	4.492717006	3.731908237	1.203865883	0.22864142	NA
CKAP2	2.843768881	-3.178264116	2.644712951	-1.201742561	0.229463286	0.794194889
FAM20A	15.71500159	-1.221891747	1.017291655	-1.201122353	0.229703743	0.794194889
XM_005255233	7.605849911	-1.090826944	0.908729616	-1.200386699	0.229989192	0.794194889
XR_946873	1.749060256	2.119814109	1.767238612	1.199506447	0.230331079	NA
XR_946874	1.749060256	2.119814109	1.767238612	1.199506447	0.230331079	NA
XR_946876	1.749060256	2.119814109	1.767238612	1.199506447	0.230331079	NA
BCOR	2.403941416	-3.710794966	3.097636441	-1.197943993	0.230938822	0.795010549
XM_011535514	1.802868427	-2.418425034	2.019604332	-1.197474672	0.231121594	NA
DHX37	34.67596458	-0.561114603	0.468836281	-1.19682419	0.231375087	0.795010549
XR_001748819	34.67596458	-0.561114603	0.468836281	-1.19682419	0.231375087	0.795010549
XR_001748820	34.67596458	-0.561114603	0.468836281	-1.19682419	0.231375087	0.795010549
TRAF3	1.342438502	3.857559353	3.224687123	1.196258491	0.231595702	NA
SNX14	1.500068602	-3.064311293	2.562615597	-1.195774854	0.231784431	NA
KIAA1191	2.162097464	-4.676730816	3.918162897	-1.193602956	0.232633317	0.798342128
MATN2	2.015109323	2.510054196	2.103122534	1.193489278	0.232677809	NA
TRIM35	2.778360536	4.124647337	3.458921353	1.192466355	0.233078436	0.798878504
PDE7A	7.898084135	-1.154650493	0.969580242	-1.190876673	0.233702003	0.799298554
PBX3	2.214539165	2.511204096	2.109202731	1.190593991	0.233813012	0.799298554
POMT1	3.457779082	-2.48709388	2.090852679	-1.189511774	0.234238341	0.799298554
ROBO1	2.155939764	2.251859743	1.893575538	1.18921041	0.234356879	0.799298554
CIC	1.421354234	3.85763224	3.247546274	1.187860592	0.234888338	NA
XM_005251279	5.458609855	1.338135062	1.129065001	1.18517097	0.235949856	0.801765725
XM_017013725	5.458609855	1.338135062	1.129065001	1.18517097	0.235949856	0.801765725
ZNF704	5.458609855	1.338135062	1.129065001	1.18517097	0.235949856	0.801765725
NPTN	1.499173957	-4.157089688	3.508216821	-1.184958029	0.236034042	NA
SNHG16	1.499173957	-4.157089688	3.508216821	-1.184958029	0.236034042	NA
CDH23	1.349479152	-3.690433586	3.11490009	-1.184767883	0.236109234	NA
tRNA-Ser-TGA-1-1	1.215353601	2.799815319	2.36693192	1.18288798	0.236853546	NA
CCNK	1.652986985	-2.663378482	2.252185545	-1.182575071	0.236977597	NA
GPATCH11	2.779339177	2.154025977	1.824085378	1.18088002	0.23765039	0.806553347
CLIP1	1.673680258	-3.680340588	3.120240863	-1.179505285	0.238197033	NA
XM_005253590	34.60768494	-0.553592974	0.469646977	-1.178742759	0.238500624	0.808446967
EFCAB13	1.311412376	3.879295953	3.291890331	1.178440216	0.238621153	NA
GGTLC1	1.311412376	3.879295953	3.291890331	1.178440216	0.238621153	NA
PMS1	2.0483894	-4.606917046	3.918728055	-1.175615399	0.239748599	NA
ZNF160	2.0483894	-4.606917046	3.918728055	-1.175615399	0.239748599	NA
BCAS3	3.032050481	1.816344533	1.547030813	1.174084263	0.240361276	0.812076162
XM_011538598	34.54120832	-0.553628396	0.471631634	-1.173857639	0.240452052	0.812076162
XM_011538600	34.54120832	-0.553628396	0.471631634	-1.173857639	0.240452052	0.812076162
XM_005268154	1.451754111	-2.588382711	2.205582071	-1.173559916	0.240571345	NA
FAM120C	2.963620351	2.498100448	2.140270904	1.167188903	0.243134091	0.820132801
PPP1CC	1.130381454	-3.171013241	2.717154651	-1.167034508	0.243196434	NA
SARNP	1.521437118	-3.655811722	3.134002008	-1.166499483	0.243412557	NA
PPP6R3	2.438233919	-4.345540643	3.732529191	-1.164234872	0.244328842	0.821674338
CYB5R3	2.371757305	-4.345537109	3.733669778	-1.163878267	0.244473348	0.821674338
ENTPD1	2.238804078	-4.345539236	3.733742281	-1.163856236	0.244482278	0.821674338
EEF1D	2.675050578	-3.049115742	2.630487873	-1.159144573	0.24639726	0.826079327
PTBP2	2.326762869	-4.354393587	3.761218695	-1.157708163	0.246983151	0.826079327
ELK4	1.852027569	2.523851112	2.182125623	1.156602115	0.247434958	NA
TBC1D12	2.704771612	1.799487823	1.55635678	1.156218064	0.247591973	0.826079327
XM_006717732	2.704771612	1.799487823	1.55635678	1.156218064	0.247591973	0.826079327
XM_017015996	2.704771612	1.799487823	1.55635678	1.156218064	0.247591973	0.826079327
XR_246080	2.704771612	1.799487823	1.55635678	1.156218064	0.247591973	0.826079327
AVIL	0.998461237	2.501115755	2.164513047	1.155509669	0.247881775	NA
XM_017018710	0.998461237	2.501115755	2.164513047	1.155509669	0.247881775	NA
XM_017018711	0.998461237	2.501115755	2.164513047	1.155509669	0.247881775	NA
XM_017018713	0.998461237	2.501115755	2.164513047	1.155509669	0.247881775	NA
AZI2	4.235820451	3.791973882	3.283731227	1.154775961	0.248182184	0.826079327
RAD52	4.235820451	3.791973882	3.283731227	1.154775961	0.248182184	0.826079327
FGD3	2.925830628	2.850763569	2.472173492	1.153140578	0.248852689	0.826751826
CSDE1	11.48811819	-2.529469209	2.196207904	-1.15174397	0.249426298	0.826751826
FAM222B	3.465664941	-3.304728839	2.872023644	-1.150662128	0.249871263	0.826751826
COX20	2.702337342	-4.286948909	3.726884919	-1.150276706	0.250029922	0.826751826
LARS	2.702337342	-4.286948909	3.726884919	-1.150276706	0.250029922	0.826751826
CBLB	1.911830107	-4.507738058	3.919579244	-1.15005662	0.250120552	NA
PDLIM5	3.812774727	2.820850114	2.453087887	1.149918081	0.250177613	0.826751826
MBOAT2	7.540848591	2.867515111	2.498065147	1.147894447	0.251012141	0.828519787
ALG13	2.199135242	3.270085792	2.853746784	1.145892064	0.251839815	0.830214667
RSRC2	1.411076159	-4.064180284	3.548305498	-1.145386238	0.252049197	NA
RACGAP1	2.369954273	-4.286884423	3.743346931	-1.14520094	0.252125929	0.830214667
SKIL	2.170524431	-4.286861179	3.749830298	-1.143214716	0.252949454	0.831030768
YP_003024028	35.34271112	-1.577273552	1.379755972	-1.143153996	0.252974659	0.831030768
SLC39A6	1.812265417	2.107565729	1.847385261	1.140837146	0.253937699	NA
TIMM17A	1.445211823	-2.088226359	1.832265098	-1.139696631	0.254412711	NA
RBM10	1.39600992	-4.053295184	3.556776863	-1.139597827	0.254453891	NA
TTC22	298.0017221	-0.437399667	0.383851065	-1.139503592	0.254493171	0.835027415
RNF38	1.45634458	-3.596023057	3.157496506	-1.138884256	0.254751433	NA
SDK1	2.277706073	1.904612363	1.673996277	1.137763799	0.255219125	0.83641718
COPZ1	1.64081955	-3.605018161	3.169173753	-1.137526195	0.25531838	NA
LIG1	1.84355046	-4.45546908	3.920051838	-1.136584225	0.255712138	NA
YAP1	1.84355046	-4.45546908	3.920051838	-1.136584225	0.255712138	NA
XM_017015997	2.638294998	1.809513924	1.593168245	1.135795877	0.256042003	0.837130237
XR_945637	2.638294998	1.809513924	1.593168245	1.135795877	0.256042003	0.837130237
SNORD5	1.516376811	2.742000177	2.419189459	1.133437552	0.257030552	NA
NDRG4	3.451642709	-3.34349124	2.955235404	-1.131378988	0.257895612	0.839947297
XM_011525169	1.098084956	-2.731592139	2.415130494	-1.131032938	0.258041228	NA
XM_017024994	1.098084956	-2.731592139	2.415130494	-1.131032938	0.258041228	NA
CDK11A	1.072342391	4.466593577	3.9514927	1.130356024	0.258326237	NA
XM_011530849	3.208502415	1.320064482	1.168065535	1.130128783	0.258421963	0.839947297
XM_017029259	3.208502415	1.320064482	1.168065535	1.130128783	0.258421963	0.839947297
XM_017029260	3.208502415	1.320064482	1.168065535	1.130128783	0.258421963	0.839947297
XM_017029263	3.208502415	1.320064482	1.168065535	1.130128783	0.258421963	0.839947297
STMN1	3.900350128	-2.36815402	2.098766449	-1.128355192	0.259169943	0.841389745
GMNN	1.510469577	-3.541078048	3.144489666	-1.1261217	0.26011401	NA
XM_005254120	1.416583695	2.104898768	1.871793731	1.124535643	0.260785858	NA
XM_005254121	1.416583695	2.104898768	1.871793731	1.124535643	0.260785858	NA
XM_005254122	1.416583695	2.104898768	1.871793731	1.124535643	0.260785858	NA
XM_006720371	1.416583695	2.104898768	1.871793731	1.124535643	0.260785858	NA
XM_011521157	1.416583695	2.104898768	1.871793731	1.124535643	0.260785858	NA
XM_017021862	1.416583695	2.104898768	1.871793731	1.124535643	0.260785858	NA
XM_017021863	1.416583695	2.104898768	1.871793731	1.124535643	0.260785858	NA
XM_017021865	1.416583695	2.104898768	1.871793731	1.124535643	0.260785858	NA
XR_001751047	1.416583695	2.104898768	1.871793731	1.124535643	0.260785858	NA
MDH1	1.443992963	-3.541057672	3.150557987	-1.123946198	0.261035851	NA
SLC25A12	2.691821932	1.462360653	1.301427971	1.123658539	0.261157912	0.846849688
LRRC28	1.890767867	4.218758508	3.756976477	1.122913208	0.261474357	NA
MYH2	1.360112029	2.901612947	2.601141757	1.115515115	0.264629745	NA
SLC25A37	1.484749695	-3.50512481	3.149874776	-1.112782272	0.265801951	NA
XM_006719413	1.484749695	-3.50512481	3.149874776	-1.112782272	0.265801951	NA
DUT	1.736550806	-3.484186894	3.135665134	-1.111147634	0.266504807	NA
ZMYND8	1.729677971	-4.354049499	3.921018913	-1.11043828	0.26681021	NA
H2AFV	1.019413398	-3.505088428	3.159476072	-1.109389136	0.267262347	NA
DPF1	3.683505429	2.480202802	2.237384197	1.108527899	0.267633897	0.866832974
SNORD75	2.259698751	2.870679313	2.604093158	1.102371973	0.270299991	0.874444181
CELF1	1.834535296	-4.161798991	3.786805591	-1.099026314	0.271756588	NA
LARP4	1.834535296	-4.161798991	3.786805591	-1.099026314	0.271756588	NA
EDEM3	1.490346464	-2.878295346	2.619891507	-1.098631504	0.271928831	NA
GLO1	1.128693508	-3.573984974	3.257947171	-1.097005196	0.272639121	NA
C19orf81	0.894695872	-2.649434822	2.421099283	-1.094310688	0.273818739	NA
XM_011526910	0.894695872	-2.649434822	2.421099283	-1.094310688	0.273818739	NA
ABI1	1.63871152	-4.286233967	3.921704357	-1.092951833	0.274414948	NA
DCAF6	1.63871152	-4.286233967	3.921704357	-1.092951833	0.274414948	NA
XM_005255099	46.28486729	-0.469503511	0.430173823	-1.091427432	0.275084847	0.88681199
XM_017022927	46.28486729	-0.469503511	0.430173823	-1.091427432	0.275084847	0.88681199
XM_017022928	46.28486729	-0.469503511	0.430173823	-1.091427432	0.275084847	0.88681199
CPSF3	15.2966563	1.198945885	1.101709152	1.088259895	0.27648039	0.890273294
CHRDL2	0.953193237	4.302164144	3.956764636	1.087293418	0.276907157	NA
ZNF544	0.953193237	4.302164144	3.956764636	1.087293418	0.276907157	NA
ANKRD12	1.11897137	-3.456053227	3.181220468	-1.086392239	0.277305494	NA
APOPT1	1.291600479	-3.939545516	3.63593472	-1.083502818	0.278585301	NA
XM_011541671	149.0691407	-0.428691553	0.395686408	-1.083412381	0.278625423	0.896137115
CTCFL	3.203827947	-2.752869694	2.549393531	-1.079813556	0.280225213	0.900235703
PRSS16	1.558389293	1.881452263	1.743382851	1.079196266	0.280500244	NA
XM_017010161	1.558389293	1.881452263	1.743382851	1.079196266	0.280500244	NA
XM_017010162	1.558389293	1.881452263	1.743382851	1.079196266	0.280500244	NA
XM_017010163	1.558389293	1.881452263	1.743382851	1.079196266	0.280500244	NA
XM_017010164	1.558389293	1.881452263	1.743382851	1.079196266	0.280500244	NA
XM_017010165	1.558389293	1.881452263	1.743382851	1.079196266	0.280500244	NA
EDA2R	2.051988127	3.099747014	2.874517381	1.078353895	0.280875854	NA
ST3GAL3	1.570431874	-4.225103613	3.922350315	-1.077186706	0.281396863	NA
TIMM9	1.570431874	-4.225103613	3.922350315	-1.077186706	0.281396863	NA
PRSS35	1.066939157	-2.907820698	2.700341808	-1.076834307	0.281554296	NA
SPTBN1	2.818823342	2.662022447	2.472846232	1.076501406	0.281703072	0.903933524
LSG1	1.874501943	-1.689708907	1.569648883	-1.076488459	0.28170886	NA
PCDH11Y	2.30284387	2.587993535	2.407435819	1.075000012	0.282374723	0.904912967
COPB1	1.832732263	-4.094923213	3.811041905	-1.074489159	0.282603501	NA
LOC643201	2.597422085	-1.448657854	1.348394983	-1.074357197	0.282662619	0.904912967
FAM177B	1.18225914	-3.455807865	3.217271039	-1.074142596	0.282758776	NA
HIPK2	1.096892901	-3.447253728	3.210628192	-1.073700697	0.282956849	NA
PITPNB	1.405688559	3.440306245	3.209116433	1.072041578	0.283701358	NA
TXNRD1	1.4953661	3.251202003	3.038565794	1.069979136	0.2846287	NA
HSD17B4	1.546688738	-3.386127604	3.167616051	-1.068982967	0.285077345	NA
ELAVL4	1.52512354	-4.173767733	3.922914212	-1.063945707	0.287353296	NA
MYPN	1.52512354	-4.173767733	3.922914212	-1.063945707	0.287353296	NA
PMS2	1.52512354	-4.173767733	3.922914212	-1.063945707	0.287353296	NA
GAL3ST1	0.893618659	4.212273775	3.959898558	1.063732748	0.287449785	NA
MYB	0.893618659	4.212273775	3.959898558	1.063732748	0.287449785	NA
XR_001748808	4.782307615	1.717754529	1.615948674	1.063000674	0.287781646	0.91933182
RDX	2.892752019	-3.951785551	3.717958658	-1.062891203	0.287831293	0.91933182
YP_003024034	14.70482165	-1.383020806	1.303366581	-1.061114215	0.288637998	0.920845102
10-Sep	1.502152227	-4.161266596	3.923054579	-1.060721056	0.288816688	NA
ZFAT	1.513468225	-4.160870859	3.923059042	-1.060618975	0.288863096	NA
MIR6087	1.543976814	-2.304262116	2.172757977	-1.060524062	0.288906249	NA
SASS6	1.031959441	-3.424437015	3.230754858	-1.059949506	0.289167572	NA
TBC1D15	1.251775253	-3.895506471	3.678095116	-1.059109769	0.289549791	NA
NCL	2.759798791	-3.951713517	3.731833323	-1.058920154	0.289636145	0.92272028
PARG	5.563565054	-3.301829157	3.11977038	-1.058356467	0.289892959	0.92272028
WDR26	1.297865896	-3.424389585	3.236014138	-1.058212183	0.289958718	NA
JPH3	3.248758662	1.790752567	1.69375174	1.057269802	0.290388471	0.92323507
DOLPP1	1.200531041	-2.880267801	2.728208212	-1.055736065	0.291088815	NA
FABP6	1.200531041	-2.880267801	2.728208212	-1.055736065	0.291088815	NA
PML	1.506091896	4.180346478	3.961057153	1.055361313	0.291260109	NA
PLSCR4	1.24018544	4.180340328	3.961057379	1.0553597	0.291260847	NA
RAB18	1.24018544	4.180340328	3.961057379	1.0553597	0.291260847	NA
SDHD	1.24018544	4.180340328	3.961057379	1.0553597	0.291260847	NA
FREM2	2.05144183	1.66971774	1.582599476	1.055047575	0.291403567	NA
ADAR	1.214305669	-3.386129813	3.212156356	-1.054160955	0.291809233	NA
SLC44A5	1.214305669	-3.386129813	3.212156356	-1.054160955	0.291809233	NA
MPP6	1.0190995	-3.405107275	3.236687045	-1.052034759	0.292783603	NA
APBB2	1.234691639	-3.871533944	3.683499425	-1.051047794	0.29323664	NA
PAOX	1.234691639	-3.871533944	3.683499425	-1.051047794	0.29323664	NA
TRIQK	1.234691639	-3.871533944	3.683499425	-1.051047794	0.29323664	NA
KNL1	1.498546161	-4.024835507	3.829867262	-1.050907311	0.293301162	NA
EIF3C	4.009747123	-2.659951745	2.533120773	-1.050069058	0.293686363	0.932648084
MED15	13.70185169	-0.776318625	0.739883297	-1.049244696	0.294065512	0.9327812
BTF3	1.631499389	-4.024784601	3.839537383	-1.048247276	0.294524694	NA
NEDD1	1.631499389	-4.024784601	3.839537383	-1.048247276	0.294524694	NA
SHOC2	1.697976003	-4.024778139	3.840410405	-1.0480073	0.294635244	NA
XM_006719412	1.449551406	-3.34471316	3.193182025	-1.047454587	0.294889967	NA
XM_006719414	1.449551406	-3.34471316	3.193182025	-1.047454587	0.294889967	NA
XM_011538389	1.449551406	-3.34471316	3.193182025	-1.047454587	0.294889967	NA
CACNB4	1.223320833	-3.860885192	3.689725764	-1.046388116	0.295381877	NA
FAM122B	1.223320833	-3.860885192	3.689725764	-1.046388116	0.295381877	NA
KDELR1	1.104215769	-2.966415418	2.836340681	-1.045860054	0.29562565	NA
XM_017005386	1.016120126	-1.977079981	1.891104768	-1.045462956	0.295809053	NA
SNORD30	5.103081519	2.045966346	1.959242409	1.044264016	0.296363257	0.936471231
LDHAL6A	2.458859599	1.336745665	1.280921522	1.043581236	0.296679178	0.936471231
DKC1	1.43387258	-4.094472824	3.923825408	-1.043490064	0.29672138	NA
MITF	1.43387258	-4.094472824	3.923825408	-1.043490064	0.29672138	NA
ZNF254	1.43387258	-4.094472824	3.923825408	-1.043490064	0.29672138	NA
TUBA1B	1.184139948	-2.051310707	1.966119633	-1.043329547	0.296795691	NA
RUNX1	5.61360997	1.521268814	1.458160401	1.043279472	0.296818876	0.936471231
PMP22	7.138575764	1.97033371	1.888731216	1.043204927	0.296853392	0.936471231
IRX5	3.143204862	1.699353745	1.62920422	1.043057539	0.296921645	0.936471231
XM_005257472	0.974648536	2.305249092	2.210398606	1.042911032	0.2969895	NA
XM_011524939	0.974648536	2.305249092	2.210398606	1.042911032	0.2969895	NA
XM_011524940	0.974648536	2.305249092	2.210398606	1.042911032	0.2969895	NA
XM_011524941	0.974648536	2.305249092	2.210398606	1.042911032	0.2969895	NA
XM_011524944	0.974648536	2.305249092	2.210398606	1.042911032	0.2969895	NA
XM_017024784	0.974648536	2.305249092	2.210398606	1.042911032	0.2969895	NA
XM_017024786	0.974648536	2.305249092	2.210398606	1.042911032	0.2969895	NA
XM_017024787	0.974648536	2.305249092	2.210398606	1.042911032	0.2969895	NA
XM_017024788	0.974648536	2.305249092	2.210398606	1.042911032	0.2969895	NA
XR_001746731	0.866396351	4.124367555	3.963148277	1.040679598	0.298024275	NA
XR_001746732	0.866396351	4.124367555	3.963148277	1.040679598	0.298024275	NA
XM_011523574	0.934914455	-2.966138931	2.850262433	-1.040654677	0.298035845	NA
XM_017019772	0.868437841	-2.965924394	2.861207327	-1.036598909	0.299922822	NA
XM_017019773	0.868437841	-2.965924394	2.861207327	-1.036598909	0.299922822	NA
XR_939750	1.622664513	-2.433216864	2.347897115	-1.036338793	0.300044114	NA
IGF2	1.182155816	-3.335902559	3.222686677	-1.0351309	0.300607784	NA
NEK1	1.182155816	-3.335902559	3.222686677	-1.0351309	0.300607784	NA
XM_005264672	1.689141127	-2.43219193	2.354081078	-1.033181037	0.301519185	NA
SAFB	8.469565142	-1.634251436	1.582014641	-1.03301916	0.301594932	0.950127087
EPS8L2	1.523199434	1.738842874	1.684371242	1.032339445	0.301913129	NA
XM_017018130	1.523199434	1.738842874	1.684371242	1.032339445	0.301913129	NA
XM_017018131	1.523199434	1.738842874	1.684371242	1.032339445	0.301913129	NA
XM_017018132	1.523199434	1.738842874	1.684371242	1.032339445	0.301913129	NA
GAK	2.493077118	1.245219197	1.207911272	1.030886313	0.302594136	0.95170911
CHD1L	2.492089303	-3.874046177	3.759461938	-1.030478893	0.302785255	0.95170911
CCT2	0.975050601	-3.322528694	3.227002411	-1.029602173	0.303196795	NA
RPL15	1.495492705	-3.310811656	3.218221795	-1.028770503	0.303587531	NA
FHL1	2.425612689	-3.874006866	3.766918304	-1.028428692	0.303748218	0.953453032
OCRL	2.385619714	3.156079716	3.070622275	1.027830659	0.304029492	0.953453032
RBBP6	2.162129456	-3.166160833	3.083822355	-1.026700137	0.304561685	0.95404034
MAPK8	1.365592934	-4.024433987	3.924672721	-1.025419003	0.305165526	NA
YP_003024038	57.52195302	-1.385298234	1.351693933	-1.02486088	0.305428836	0.954200132
ASB1	2.177355103	-1.815840584	1.773418839	-1.023920883	0.305872645	0.954200132
XM_005246080	2.177355103	-1.815840584	1.773418839	-1.023920883	0.305872645	0.954200132
UVSSA	3.623323317	1.686236525	1.648125838	1.023123651	0.306249386	0.954200132
KAT7	142.1079058	-0.531666593	0.519745128	-1.022937136	0.30633757	0.954200132
PRSS23	1.119374635	-3.33442381	3.260693762	-1.022611767	0.306491444	NA
RAD23B	1.496743128	-3.951076813	3.865575381	-1.022118682	0.306724732	NA
NEMP1	1.348190401	-3.280905995	3.209993479	-1.022091171	0.306737751	NA
MCM8	1.430266515	-3.951067498	3.868420108	-1.021364637	0.307081713	NA
BUB3	0.818887497	-2.893058801	2.835550952	-1.020281014	0.307595205	NA
XM_005268588	0.818887497	-2.893058801	2.835550952	-1.020281014	0.307595205	NA
XM_005268590	0.818887497	-2.893058801	2.835550952	-1.020281014	0.307595205	NA
LMO3	2.223287979	-3.043909346	2.985094026	-1.019703004	0.307869337	0.957892671
WBP11	1.218460751	-2.249736535	2.213119549	-1.016545417	0.309369732	NA
XM_005247371	1.889658804	-2.025760351	1.993102477	-1.016385446	0.309445873	NA
XM_005247372	1.889658804	-2.025760351	1.993102477	-1.016385446	0.309445873	NA
XM_005247373	1.889658804	-2.025760351	1.993102477	-1.016385446	0.309445873	NA
XM_006713587	1.889658804	-2.025760351	1.993102477	-1.016385446	0.309445873	NA
XM_006713588	1.889658804	-2.025760351	1.993102477	-1.016385446	0.309445873	NA
XM_006713589	1.889658804	-2.025760351	1.993102477	-1.016385446	0.309445873	NA
XM_006713590	1.889658804	-2.025760351	1.993102477	-1.016385446	0.309445873	NA
XM_011512699	1.889658804	-2.025760351	1.993102477	-1.016385446	0.309445873	NA
XM_017006189	1.889658804	-2.025760351	1.993102477	-1.016385446	0.309445873	NA
XM_017006190	1.889658804	-2.025760351	1.993102477	-1.016385446	0.309445873	NA
XM_017006191	1.889658804	-2.025760351	1.993102477	-1.016385446	0.309445873	NA
XM_017006192	1.889658804	-2.025760351	1.993102477	-1.016385446	0.309445873	NA
XM_017006193	1.889658804	-2.025760351	1.993102477	-1.016385446	0.309445873	NA
XM_017006194	1.889658804	-2.025760351	1.993102477	-1.016385446	0.309445873	NA
XR_001740103	1.889658804	-2.025760351	1.993102477	-1.016385446	0.309445873	NA
XR_001740104	1.889658804	-2.025760351	1.993102477	-1.016385446	0.309445873	NA
XR_001740105	1.889658804	-2.025760351	1.993102477	-1.016385446	0.309445873	NA
XR_001740106	1.889658804	-2.025760351	1.993102477	-1.016385446	0.309445873	NA
SORCS1	12.78231377	1.156211532	1.137795484	1.016185727	0.309540952	0.960769245
PARK7	8.729756863	-0.8129007	0.800749713	-1.015174512	0.310022648	0.960769245
XM_005247722	2.449043814	-1.537901036	1.515036248	-1.015091908	0.310062018	0.960769245
PRKACB	1.829071389	-3.937612787	3.882000716	-1.014325621	0.310427403	NA
HTR7	1.731685602	2.791582432	2.757064345	1.01251987	0.311289551	NA
TMBIM6	1.848812705	-2.293276565	2.266843868	-1.011660572	0.311700373	NA
PCDH17	7.534943001	-0.922987885	0.913057384	-1.010876097	0.312075736	0.960769245
XM_005266357	7.534943001	-0.922987885	0.913057384	-1.010876097	0.312075736	0.960769245
XM_005266358	7.534943001	-0.922987885	0.913057384	-1.010876097	0.312075736	0.960769245
XM_017020547	7.534943001	-0.922987885	0.913057384	-1.010876097	0.312075736	0.960769245
XR_001749536	7.534943001	-0.922987885	0.913057384	-1.010876097	0.312075736	0.960769245
XM_017006796	1.806222296	-1.617091594	1.600162148	-1.010579832	0.312217573	NA
HARS	1.835078171	-3.150742679	3.118523598	-1.010331517	0.312336486	NA
CTNND1	27.01792378	1.096742577	1.086261455	1.009648802	0.31266358	0.960769245
XM_006713292	8.174724673	0.959282752	0.950701535	1.009026195	0.312962071	0.960769245
XM_006713294	8.174724673	0.959282752	0.950701535	1.009026195	0.312962071	0.960769245
XM_017007032	8.174724673	0.959282752	0.950701535	1.009026195	0.312962071	0.960769245
KLHL7	1.536646461	-2.070844967	2.055085228	-1.007668655	0.313613558	NA
PDXDC1	1.893799779	-3.873605904	3.846009934	-1.00717522	0.313850579	NA
CNOT10	3.579457778	2.098489762	2.085325526	1.006312796	0.314265127	0.963699934
PIK3C2A	1.827323165	-3.873548783	3.857788239	-1.004085383	0.31533746	NA
TFDP2	1.827323165	-3.873548783	3.857788239	-1.004085383	0.31533746	NA
SPECC1	1.297258478	-3.937765367	3.925779436	-1.003053134	0.315835225	NA
XM_017019337	1.381271759	-3.223848907	3.220665011	-1.000988583	0.316832328	NA
XM_011527558	1.302560941	2.087676478	2.08913223	0.999303179	0.317647846	NA
XM_017027527	1.302560941	2.087676478	2.08913223	0.999303179	0.317647846	NA
XM_017027528	1.302560941	2.087676478	2.08913223	0.999303179	0.317647846	NA
XM_017027529	1.302560941	2.087676478	2.08913223	0.999303179	0.317647846	NA
XM_017027534	1.302560941	2.087676478	2.08913223	0.999303179	0.317647846	NA
XM_017027536	1.302560941	2.087676478	2.08913223	0.999303179	0.317647846	NA
XM_017027537	1.302560941	2.087676478	2.08913223	0.999303179	0.317647846	NA
XM_017027538	1.302560941	2.087676478	2.08913223	0.999303179	0.317647846	NA
XM_017027540	1.302560941	2.087676478	2.08913223	0.999303179	0.317647846	NA
PCMTD2	1.627893323	-3.873376861	3.894199509	-0.994652907	0.319905106	NA
XM_005257152	2.447320733	-1.969834187	1.980705159	-0.994511565	0.319973878	0.980119321
XM_017025778	1.006395008	-1.956844824	1.968729111	-0.993963473	0.320240651	NA
XM_017025780	1.006395008	-1.956844824	1.968729111	-0.993963473	0.320240651	NA
MARK2	1.561416709	-3.873335499	3.903342582	-0.992312465	0.321045125	NA
PPP3CB	1.561416709	-3.873335499	3.903342582	-0.992312465	0.321045125	NA
POLR1B	1.126586766	-3.739947166	3.774875007	-0.990747285	0.321808995	NA
ARID1B	2.66905295	1.901064805	1.920576967	0.989840469	0.322252101	0.986005875
FKBP5	0.86874876	-3.255989251	3.29178072	-0.989127019	0.322601	NA
FASTKD1	1.22903364	-3.873249304	3.92664725	-0.986401135	0.323936308	NA
PCID2	1.22903364	-3.873249304	3.92664725	-0.986401135	0.323936308	NA
XM_006721959	5.238333864	-1.151374097	1.167505786	-0.986182776	0.32404343	0.988135139
XR_001752544	5.238333864	-1.151374097	1.167505786	-0.986182776	0.32404343	0.988135139
MFSD11	3.522950937	-1.650238775	1.676631384	-0.98425855	0.324988404	0.988135139
VTRNA2-1	1.593716458	1.981706599	2.020334402	0.980880491	0.326651679	NA
SLC8A3	2.454875862	2.583417295	2.63392686	0.980823475	0.3266798	0.988135139
GSG2	5468.604528	-0.154556966	0.157621239	-0.980559264	0.326810131	0.988135139
ASCC3	1.811719862	-2.681747067	2.737438369	-0.979655687	0.327256107	NA
IGF2BP2	3.838295833	-2.431791907	2.489590446	-0.976783917	0.32867614	0.988135139
EIF2S2	1.759043518	-3.791454797	3.882564093	-0.97653373	0.328800041	NA
MCL1	1.759043518	-3.791454797	3.882564093	-0.97653373	0.328800041	NA
ARHGAP6	7.210182236	2.172111122	2.22693735	0.975380435	0.329371585	0.988135139
KMT2E	2.257546454	-2.146340369	2.203671267	-0.973983915	0.330064526	0.988135139
TMED2	1.294259831	-3.186835091	3.273384226	-0.973559739	0.330275185	NA
MTMR3	0.991301013	-2.649310894	2.722350813	-0.973170277	0.330468681	NA
ANK2	4.453836954	1.961640356	2.016556634	0.972767302	0.330668967	0.988135139
RPL5	2.098259209	-2.702834796	2.779395149	-0.972454311	0.330824584	0.988135139
XM_006719420	1.279910755	-3.153988117	3.245904685	-0.971682296	0.331208627	NA
CYFIP2	1.258054808	3.858474964	3.974199907	0.970880946	0.331607568	NA
SRP19	1.258054808	3.858474964	3.974199907	0.970880946	0.331607568	NA
ZNF260	1.258054808	3.858474964	3.974199907	0.970880946	0.331607568	NA
RPL9	1.12510158	3.858471909	3.974200045	0.970880143	0.331607967	NA
CORO1C	3.019126854	2.586632634	2.664233549	0.970873081	0.331611485	0.988135139
TMBIM1	1.189153605	-3.81178371	3.927510677	-0.970534271	0.331780251	NA
BRWD1	1.039881525	-3.29695969	3.3971932	-0.970495199	0.331799717	NA
IKBKB	1.215265757	3.072877025	3.16679842	0.970341846	0.331876125	NA
YWHAE	4.630334212	-1.992501071	2.054786056	-0.969687849	0.332202109	0.988135139
XM_017006030	0.800158194	-2.806440968	2.894599903	-0.969543654	0.33227401	NA
XM_017006031	0.800158194	-2.806440968	2.894599903	-0.969543654	0.33227401	NA
XM_017006032	0.800158194	-2.806440968	2.894599903	-0.969543654	0.33227401	NA
XM_011517540	3.949042067	-1.102772984	1.137950176	-0.96908723	0.332501669	0.988135139
XM_017013538	3.949042067	-1.102772984	1.137950176	-0.96908723	0.332501669	0.988135139
XR_001745542	3.949042067	-1.102772984	1.137950176	-0.96908723	0.332501669	0.988135139
XM_005248291	1.62609029	-3.791306017	3.912778308	-0.968954977	0.332567653	NA
XM_005248292	1.62609029	-3.791306017	3.912778308	-0.968954977	0.332567653	NA
XM_017001212	1.521385253	2.408573384	2.490206504	0.967218333	0.333434899	NA
STARD9	0.88260331	-2.213409949	2.291866145	-0.965767549	0.33416051	NA
XM_011521831	0.88260331	-2.213409949	2.291866145	-0.965767549	0.33416051	NA
XM_011521832	0.88260331	-2.213409949	2.291866145	-0.965767549	0.33416051	NA
XM_011521833	0.88260331	-2.213409949	2.291866145	-0.965767549	0.33416051	NA
XM_011521834	0.88260331	-2.213409949	2.291866145	-0.965767549	0.33416051	NA
XM_011521835	0.88260331	-2.213409949	2.291866145	-0.965767549	0.33416051	NA
XM_011521836	0.88260331	-2.213409949	2.291866145	-0.965767549	0.33416051	NA
XM_011521837	0.88260331	-2.213409949	2.291866145	-0.965767549	0.33416051	NA
XM_011521839	0.88260331	-2.213409949	2.291866145	-0.965767549	0.33416051	NA
XM_017022439	0.88260331	-2.213409949	2.291866145	-0.965767549	0.33416051	NA
XM_017022440	0.88260331	-2.213409949	2.291866145	-0.965767549	0.33416051	NA
XM_017022441	0.88260331	-2.213409949	2.291866145	-0.965767549	0.33416051	NA
XM_017022442	0.88260331	-2.213409949	2.291866145	-0.965767549	0.33416051	NA
XM_017022443	0.88260331	-2.213409949	2.291866145	-0.965767549	0.33416051	NA
XR_931874	0.88260331	-2.213409949	2.291866145	-0.965767549	0.33416051	NA
UBE2K	1.559613677	-3.79124043	3.926454186	-0.965563394	0.3342627	NA
TSGA10	5.533286285	0.899984109	0.932399354	0.965234591	0.334427325	0.988135139
LZIC	1.426660449	-3.791238579	3.927807227	-0.965230308	0.33442947	NA
XM_006716336	1.123284409	-3.242962502	3.366900641	-0.96318925	0.335452559	NA
XM_006716340	1.123284409	-3.242962502	3.366900641	-0.96318925	0.335452559	NA
XM_006716349	1.123284409	-3.242962502	3.366900641	-0.96318925	0.335452559	NA
XM_011544528	1.123284409	-3.242962502	3.366900641	-0.96318925	0.335452559	NA
XM_011544529	1.123284409	-3.242962502	3.366900641	-0.96318925	0.335452559	NA
XM_011544530	1.123284409	-3.242962502	3.366900641	-0.96318925	0.335452559	NA
XM_011544532	1.123284409	-3.242962502	3.366900641	-0.96318925	0.335452559	NA
XM_011544533	1.123284409	-3.242962502	3.366900641	-0.96318925	0.335452559	NA
XM_011544534	1.123284409	-3.242962502	3.366900641	-0.96318925	0.335452559	NA
XM_011544535	1.123284409	-3.242962502	3.366900641	-0.96318925	0.335452559	NA
XM_011544540	1.123284409	-3.242962502	3.366900641	-0.96318925	0.335452559	NA
XM_017013472	1.123284409	-3.242962502	3.366900641	-0.96318925	0.335452559	NA
XM_017013473	1.123284409	-3.242962502	3.366900641	-0.96318925	0.335452559	NA
XM_017013474	1.123284409	-3.242962502	3.366900641	-0.96318925	0.335452559	NA
XM_017013477	1.123284409	-3.242962502	3.366900641	-0.96318925	0.335452559	NA
XM_017013478	1.123284409	-3.242962502	3.366900641	-0.96318925	0.335452559	NA
XM_017013479	1.123284409	-3.242962502	3.366900641	-0.96318925	0.335452559	NA
XM_017013480	1.123284409	-3.242962502	3.366900641	-0.96318925	0.335452559	NA
XM_017013481	1.123284409	-3.242962502	3.366900641	-0.96318925	0.335452559	NA
XM_017013482	1.123284409	-3.242962502	3.366900641	-0.96318925	0.335452559	NA
XM_017013483	1.123284409	-3.242962502	3.366900641	-0.96318925	0.335452559	NA
XM_017013485	1.123284409	-3.242962502	3.366900641	-0.96318925	0.335452559	NA
XM_017013486	1.123284409	-3.242962502	3.366900641	-0.96318925	0.335452559	NA
XM_017013487	1.123284409	-3.242962502	3.366900641	-0.96318925	0.335452559	NA
XM_017013488	1.123284409	-3.242962502	3.366900641	-0.96318925	0.335452559	NA
XM_017013489	1.123284409	-3.242962502	3.366900641	-0.96318925	0.335452559	NA
XM_017013490	1.123284409	-3.242962502	3.366900641	-0.96318925	0.335452559	NA
XM_017013491	1.123284409	-3.242962502	3.366900641	-0.96318925	0.335452559	NA
XM_017013492	1.123284409	-3.242962502	3.366900641	-0.96318925	0.335452559	NA
XM_017013493	1.123284409	-3.242962502	3.366900641	-0.96318925	0.335452559	NA
XM_017013494	1.123284409	-3.242962502	3.366900641	-0.96318925	0.335452559	NA
XM_017013497	1.123284409	-3.242962502	3.366900641	-0.96318925	0.335452559	NA
XM_017013498	1.123284409	-3.242962502	3.366900641	-0.96318925	0.335452559	NA
XM_017013500	1.123284409	-3.242962502	3.366900641	-0.96318925	0.335452559	NA
XM_017013501	1.123284409	-3.242962502	3.366900641	-0.96318925	0.335452559	NA
RNA18S5	2135.889429	-0.916305301	0.951569765	-0.962940748	0.335577259	0.988135139
XM_011513672	1.280927823	-2.348206101	2.441526814	-0.961777724	0.33616127	NA
XM_017007928	1.280927823	-2.348206101	2.441526814	-0.961777724	0.33616127	NA
XR_001741184	1.280927823	-2.348206101	2.441526814	-0.961777724	0.33616127	NA
XR_001741185	1.280927823	-2.348206101	2.441526814	-0.961777724	0.33616127	NA
XR_001741186	1.280927823	-2.348206101	2.441526814	-0.961777724	0.33616127	NA
XR_001741187	1.280927823	-2.348206101	2.441526814	-0.961777724	0.33616127	NA
XR_001741188	1.280927823	-2.348206101	2.441526814	-0.961777724	0.33616127	NA
NPR3	1.190322173	-2.068470127	2.150946026	-0.961655989	0.336222437	NA
SCRIB	14.71123182	1.328786293	1.383056151	0.960760915	0.336672395	0.988135139
SPG20	1.890193713	-3.704676294	3.859594669	-0.959861491	0.33712493	NA
RBPMS	0.947527685	-3.153851283	3.286094415	-0.959756746	0.337177656	NA
AP3D1	1.691943463	2.68757608	2.800301922	0.959745111	0.337183513	NA
DFFA	1.014317093	-1.790113851	1.865225595	-0.959730478	0.33719088	NA
SNX1	1.957495038	2.565958341	2.676697889	0.958628298	0.337746032	NA
PRRC2C	6.659842244	-1.236301519	1.290297726	-0.958152134	0.33798605	0.988135139
XM_005245015	6.659842244	-1.236301519	1.290297726	-0.958152134	0.33798605	0.988135139
XM_005245016	6.659842244	-1.236301519	1.290297726	-0.958152134	0.33798605	0.988135139
XM_005245017	6.659842244	-1.236301519	1.290297726	-0.958152134	0.33798605	0.988135139
XM_005245018	6.659842244	-1.236301519	1.290297726	-0.958152134	0.33798605	0.988135139
XM_005245019	6.659842244	-1.236301519	1.290297726	-0.958152134	0.33798605	0.988135139
XM_005245020	6.659842244	-1.236301519	1.290297726	-0.958152134	0.33798605	0.988135139
XM_005245023	6.659842244	-1.236301519	1.290297726	-0.958152134	0.33798605	0.988135139
XM_005245024	6.659842244	-1.236301519	1.290297726	-0.958152134	0.33798605	0.988135139
XM_005245025	6.659842244	-1.236301519	1.290297726	-0.958152134	0.33798605	0.988135139
XM_005245026	6.659842244	-1.236301519	1.290297726	-0.958152134	0.33798605	0.988135139
XM_005245027	6.659842244	-1.236301519	1.290297726	-0.958152134	0.33798605	0.988135139
XM_005245028	6.659842244	-1.236301519	1.290297726	-0.958152134	0.33798605	0.988135139
XM_005245029	6.659842244	-1.236301519	1.290297726	-0.958152134	0.33798605	0.988135139
XM_006711238	6.659842244	-1.236301519	1.290297726	-0.958152134	0.33798605	0.988135139
XM_017000760	6.659842244	-1.236301519	1.290297726	-0.958152134	0.33798605	0.988135139
XM_017000761	6.659842244	-1.236301519	1.290297726	-0.958152134	0.33798605	0.988135139
XM_017000762	6.659842244	-1.236301519	1.290297726	-0.958152134	0.33798605	0.988135139
XR_001737059	6.659842244	-1.236301519	1.290297726	-0.958152134	0.33798605	0.988135139
XR_001737060	6.659842244	-1.236301519	1.290297726	-0.958152134	0.33798605	0.988135139
XM_017022715	0.983901211	-3.232038893	3.37381308	-0.957978055	0.338073824	NA
XM_017022717	0.983901211	-3.232038893	3.37381308	-0.957978055	0.338073824	NA
PRDX3	1.648718758	2.890334553	3.01815063	0.957650862	0.338238842	NA
LIMCH1	3.327799637	2.392223831	2.499386851	0.957124276	0.338504532	0.988135139
SNORD34	2.375480314	1.684887994	1.766284892	0.953916325	0.340125999	0.988135139
XM_006713591	1.08299092	-2.723896246	2.856306337	-0.953642896	0.340264435	NA
XM_011530997	4.521760016	2.259101788	2.370951317	0.952825042	0.340678724	0.988135139
VPS26A	1.453042223	-3.040176079	3.191322326	-0.952638364	0.340773332	NA
CCNG1	1.015493434	-3.163877464	3.321474384	-0.952552119	0.340817047	NA
SRSF3	1.757240485	-3.704502023	3.892089851	-0.951802801	0.341197001	NA
XM_011534664	1.757240485	-3.704502023	3.892089851	-0.951802801	0.341197001	NA
XM_011534665	1.757240485	-3.704502023	3.892089851	-0.951802801	0.341197001	NA
XM_005269028	1.568322045	1.672162293	1.75703107	0.951697623	0.341250355	NA
XM_005269029	1.568322045	1.672162293	1.75703107	0.951697623	0.341250355	NA
XM_005269032	1.568322045	1.672162293	1.75703107	0.951697623	0.341250355	NA
XM_006719504	1.568322045	1.672162293	1.75703107	0.951697623	0.341250355	NA
XM_006719505	1.568322045	1.672162293	1.75703107	0.951697623	0.341250355	NA
XM_006719506	1.568322045	1.672162293	1.75703107	0.951697623	0.341250355	NA
XM_006719507	1.568322045	1.672162293	1.75703107	0.951697623	0.341250355	NA
XM_006719508	1.568322045	1.672162293	1.75703107	0.951697623	0.341250355	NA
XM_006719509	1.568322045	1.672162293	1.75703107	0.951697623	0.341250355	NA
XM_006719510	1.568322045	1.672162293	1.75703107	0.951697623	0.341250355	NA
XM_006719512	1.568322045	1.672162293	1.75703107	0.951697623	0.341250355	NA
XM_006719513	1.568322045	1.672162293	1.75703107	0.951697623	0.341250355	NA
XM_006719514	1.568322045	1.672162293	1.75703107	0.951697623	0.341250355	NA
XM_011538571	1.568322045	1.672162293	1.75703107	0.951697623	0.341250355	NA
XM_017019651	1.568322045	1.672162293	1.75703107	0.951697623	0.341250355	NA
XM_017019652	1.568322045	1.672162293	1.75703107	0.951697623	0.341250355	NA
XM_017019654	1.568322045	1.672162293	1.75703107	0.951697623	0.341250355	NA
XM_017019655	1.568322045	1.672162293	1.75703107	0.951697623	0.341250355	NA
XM_017019656	1.568322045	1.672162293	1.75703107	0.951697623	0.341250355	NA
XM_017019657	1.568322045	1.672162293	1.75703107	0.951697623	0.341250355	NA
XM_017019658	1.568322045	1.672162293	1.75703107	0.951697623	0.341250355	NA
XM_017019659	1.568322045	1.672162293	1.75703107	0.951697623	0.341250355	NA
XM_017019660	1.568322045	1.672162293	1.75703107	0.951697623	0.341250355	NA
XM_017019661	1.568322045	1.672162293	1.75703107	0.951697623	0.341250355	NA
XM_017019662	1.568322045	1.672162293	1.75703107	0.951697623	0.341250355	NA
XM_017019663	1.568322045	1.672162293	1.75703107	0.951697623	0.341250355	NA
XM_017019664	1.568322045	1.672162293	1.75703107	0.951697623	0.341250355	NA
XM_017019665	1.568322045	1.672162293	1.75703107	0.951697623	0.341250355	NA
XR_001748815	1.568322045	1.672162293	1.75703107	0.951697623	0.341250355	NA
XM_005257155	2.312564473	-1.877141709	1.972559531	-0.951627406	0.341285978	0.988135139
XM_005257157	2.312564473	-1.877141709	1.972559531	-0.951627406	0.341285978	0.988135139
XM_005257158	2.312564473	-1.877141709	1.972559531	-0.951627406	0.341285978	0.988135139
XM_011524522	2.312564473	-1.877141709	1.972559531	-0.951627406	0.341285978	0.988135139
XM_011524523	2.312564473	-1.877141709	1.972559531	-0.951627406	0.341285978	0.988135139
ZNF239	0.65532035	3.782889886	3.977707899	0.951022544	0.341592932	NA
SNAP25	0.788273578	3.782889617	3.977707912	0.951022474	0.341592968	NA
EXOC6	1.054611687	-3.647581488	3.835679964	-0.950960852	0.341624249	NA
BPTF	4.448180838	-1.951101185	2.053121961	-0.950309442	0.341955043	0.988135139
AGBL5	1.132852183	-3.126988683	3.290638386	-0.950268099	0.341976044	NA
USP16	1.132852183	-3.126988683	3.290638386	-0.950268099	0.341976044	NA
XR_001755964	3.007596055	-1.195832954	1.259369383	-0.949549012	0.342341457	0.988135139
XR_938581	3.007596055	-1.195832954	1.259369383	-0.949549012	0.342341457	0.988135139
XM_005257150	2.379041087	-1.87655675	1.977305117	-0.949047637	0.342596384	0.988135139
XM_005257151	2.379041087	-1.87655675	1.977305117	-0.949047637	0.342596384	0.988135139
XM_005257153	2.379041087	-1.87655675	1.977305117	-0.949047637	0.342596384	0.988135139
XM_005257156	2.379041087	-1.87655675	1.977305117	-0.949047637	0.342596384	0.988135139
XM_011524520	2.379041087	-1.87655675	1.977305117	-0.949047637	0.342596384	0.988135139
XM_011524521	2.379041087	-1.87655675	1.977305117	-0.949047637	0.342596384	0.988135139
XM_005258371	1.635161097	1.55337522	1.636813449	0.949023983	0.342608414	NA
XM_017026040	1.635161097	1.55337522	1.636813449	0.949023983	0.342608414	NA
GHR	1.118423929	-3.725409136	3.92878744	-0.948233823	0.343010432	NA
KLHL25	2.278661223	-1.497995606	1.5798689	-0.948177159	0.343039273	0.988381905
SNORD50A	1.714775723	2.236206651	2.359553065	0.947724671	0.343269638	NA
PCBP2	26.11093484	-1.778326918	1.877609487	-0.947122887	0.343576164	0.988898718
PSMD1	1.066375569	-3.12694628	3.301769752	-0.947051586	0.343612493	NA
PBX1	0.933422341	-3.126929896	3.307063812	-0.945530559	0.344388077	NA
KIF23	2.435477853	-2.103895306	2.229087269	-0.943837119	0.345252889	0.992471621
ERC1	1.272043933	-3.143410102	3.331250307	-0.943612702	0.345367599	NA
QRICH1	1.092474347	-3.704338222	3.92911059	-0.942793067	0.345786759	NA
YTHDF3	1.092474347	-3.704338222	3.92911059	-0.942793067	0.345786759	NA
ZNF180	1.092474347	-3.704338222	3.92911059	-0.942793067	0.345786759	NA
ZNF302	1.092474347	-3.704338222	3.92911059	-0.942793067	0.345786759	NA
KLHL5	1.358380802	-3.704317717	3.92911059	-0.942787848	0.345789429	NA
NOL10	1.358380802	-3.704317717	3.92911059	-0.942787848	0.345789429	NA
RC3H1	1.358380802	-3.704317717	3.92911059	-0.942787848	0.345789429	NA
IDS	1.49133403	-3.704312942	3.92911059	-0.942786632	0.345790051	NA
XM_005248293	1.557810644	-3.704311119	3.92911059	-0.942786169	0.345790288	NA
XM_017009399	1.557810644	-3.704311119	3.92911059	-0.942786169	0.345790288	NA
XM_017009400	1.557810644	-3.704311119	3.92911059	-0.942786169	0.345790288	NA
ITGB1	2.021343908	-3.612347319	3.835133437	-0.941909161	0.346239149	NA
NAT10	1.168261141	2.499891878	2.656298189	0.941118692	0.346644038	NA
LEXM	1.839393956	-2.629574447	2.797352619	-0.940022516	0.347206011	NA
EIF4A1	1.953875101	-2.085903077	2.219629595	-0.939752777	0.347344386	NA
DDX52	447.559477	-0.367987698	0.392239608	-0.938170675	0.348156706	0.992471621
PKN1	1.978161898	2.568239033	2.742747165	0.936374692	0.349080303	NA
ACTG1	9.70510848	-1.732349938	1.850958474	-0.935920477	0.349314133	0.992471621
SHC1	1.081048732	-3.673739572	3.929588281	-0.934891726	0.349844101	NA
CYTIP	0.949643512	-1.977632659	2.117531664	-0.93393298	0.350338465	NA
NPM1	6.54004702	-2.424808243	2.598636504	-0.933107897	0.350764262	0.992471621
CSH2	0.91413243	-3.091380556	3.318650494	-0.931517363	0.351586008	NA
PWP1	0.91413243	-3.091380556	3.318650494	-0.931517363	0.351586008	NA
RPS14	0.91413243	-3.091380556	3.318650494	-0.931517363	0.351586008	NA
RPN2	5.516649625	2.974251946	3.193529499	0.931336926	0.351679307	0.992471621
ZBTB20	2.015559691	-3.612066856	3.883060759	-0.930211264	0.352261711	NA
RPS24	13.55397935	-1.712257568	1.841533975	-0.929799608	0.352474849	0.992471621
COL21A1	1.019727296	-3.597438121	3.875592409	-0.92822922	0.35328868	NA
NIPA2	1.019727296	-3.597438121	3.875592409	-0.92822922	0.35328868	NA
SLC16A3	1.019727296	-3.597438121	3.875592409	-0.92822922	0.35328868	NA
CECR2	0.973644069	3.062742728	3.304936662	0.926717526	0.354073215	NA
NUSAP1	5.044122979	1.831159072	1.976101654	0.926652264	0.35410711	0.992471621
BACH2	1.357210289	2.177959829	2.353399675	0.925452592	0.354730533	NA
DHX40	1.34607347	-3.02691115	3.271978363	-0.925101212	0.354913263	NA
FOPNL	1.812347537	-3.611943368	3.905234449	-0.924897958	0.355018989	NA
XM_005264544	2.239905704	-2.581530391	2.791490019	-0.924785822	0.355077327	0.992471621
XM_006712094	2.239905704	-2.581530391	2.791490019	-0.924785822	0.355077327	0.992471621
XM_011533098	2.239905704	-2.581530391	2.791490019	-0.924785822	0.355077327	0.992471621
XM_011533099	2.239905704	-2.581530391	2.791490019	-0.924785822	0.355077327	0.992471621
XPO1	2.239905704	-2.581530391	2.791490019	-0.924785822	0.355077327	0.992471621
PSMG1	1.15107614	-3.080252971	3.333044634	-0.924155932	0.355405136	NA
SUPV3L1	1.732750245	3.516009862	3.811595015	0.92245106	0.356293347	NA
IARS	1.674953798	-2.89164614	3.135745322	-0.922155929	0.356447247	NA
MAP4K4	1.688960839	-3.611869585	3.918752873	-0.921688533	0.356691064	NA
FPR2	879.6649927	-0.238016569	0.258757378	-0.919844569	0.357653989	0.992471621
RNF175	1.396825104	1.96011557	2.131617182	0.919543897	0.357811156	NA
XM_005262938	1.396825104	1.96011557	2.131617182	0.919543897	0.357811156	NA
XM_005262939	1.396825104	1.96011557	2.131617182	0.919543897	0.357811156	NA
XM_005262940	1.396825104	1.96011557	2.131617182	0.919543897	0.357811156	NA
XM_011531879	1.396825104	1.96011557	2.131617182	0.919543897	0.357811156	NA
XM_011531881	1.396825104	1.96011557	2.131617182	0.919543897	0.357811156	NA
XM_011531882	1.396825104	1.96011557	2.131617182	0.919543897	0.357811156	NA
XM_011531883	1.396825104	1.96011557	2.131617182	0.919543897	0.357811156	NA
XM_017008047	1.396825104	1.96011557	2.131617182	0.919543897	0.357811156	NA
KIF21A	0.971444535	-3.064211414	3.332528971	-0.919485304	0.357841789	NA
NFXL1	0.971444535	-3.064211414	3.332528971	-0.919485304	0.357841789	NA
TRIP12	0.971444535	-3.064211414	3.332528971	-0.919485304	0.357841789	NA
VLDLR	0.971444535	-3.064211414	3.332528971	-0.919485304	0.357841789	NA
CHD1	0.946741721	-2.21232139	2.407016132	-0.919113653	0.358036129	NA
XM_005271866	0.946741721	-2.21232139	2.407016132	-0.919113653	0.358036129	NA
XM_005271867	0.946741721	-2.21232139	2.407016132	-0.919113653	0.358036129	NA
XR_001741986	0.946741721	-2.21232139	2.407016132	-0.919113653	0.358036129	NA
XR_427702	0.946741721	-2.21232139	2.407016132	-0.919113653	0.358036129	NA
SMAP2	1.843946343	1.811539021	1.97103999	0.919077761	0.3580549	NA
MAST4	1.0241947	-3.611835362	3.930585999	-0.91890506	0.358145233	NA
RPL10	1.0241947	-3.611835362	3.930585999	-0.91890506	0.358145233	NA
RUNX1T1	1.0241947	-3.611835362	3.930585999	-0.91890506	0.358145233	NA
UBE2W	1.0241947	-3.611835362	3.930585999	-0.91890506	0.358145233	NA
APC	1.223624542	-3.611818224	3.930585999	-0.9189007	0.358147514	NA
GANAB	1.356577769	-3.611812233	3.930585999	-0.918899175	0.358148311	NA
XM_005248294	1.489530997	-3.611808259	3.930585999	-0.918898164	0.35814884	NA
XM_011514033	1.489530997	-3.611808259	3.930585999	-0.918898164	0.35814884	NA
XM_017009401	1.489530997	-3.611808259	3.930585999	-0.918898164	0.35814884	NA
XM_011536479	1.742362817	-1.456979302	1.58744821	-0.91781218	0.358717205	NA
XM_017021032	1.742362817	-1.456979302	1.58744821	-0.91781218	0.358717205	NA
XM_017021033	1.742362817	-1.456979302	1.58744821	-0.91781218	0.358717205	NA
XM_017021034	1.742362817	-1.456979302	1.58744821	-0.91781218	0.358717205	NA
XM_017021035	1.742362817	-1.456979302	1.58744821	-0.91781218	0.358717205	NA
XM_017021036	1.742362817	-1.456979302	1.58744821	-0.91781218	0.358717205	NA
XM_017021037	1.742362817	-1.456979302	1.58744821	-0.91781218	0.358717205	NA
XM_017021038	1.742362817	-1.456979302	1.58744821	-0.91781218	0.358717205	NA
XM_017021039	1.742362817	-1.456979302	1.58744821	-0.91781218	0.358717205	NA
XM_017021040	1.742362817	-1.456979302	1.58744821	-0.91781218	0.358717205	NA
XM_017021041	1.742362817	-1.456979302	1.58744821	-0.91781218	0.358717205	NA
DZIP1	5.68968529	-0.908234874	0.990012155	-0.9173977	0.358934278	0.992471621
OPRM1	1.260511911	3.651876661	3.984211239	0.916587109	0.359359042	NA
SHROOM1	0.770890848	3.651865695	3.984211806	0.916584226	0.359360553	NA
ACP2	0.595745773	3.651849625	3.984212638	0.916580001	0.359362768	NA
RGL1	0.595745773	3.651849625	3.984212638	0.916580001	0.359362768	NA
RPL28	1.253612381	-3.038305666	3.315030739	-0.916524131	0.359392057	NA
EFR3A	2.169522908	-3.520693576	3.84175631	-0.916428136	0.359442384	0.992471621
XPNPEP1	3.711081567	-1.840380427	2.008267246	-0.916402153	0.359456007	0.992471621
ZFP91	0.838491307	-3.064215729	3.346899082	-0.915538728	0.359908881	NA
XM_017013475	1.055004763	-3.11322991	3.403196081	-0.914795926	0.360298774	NA
XM_017013476	1.055004763	-3.11322991	3.403196081	-0.914795926	0.360298774	NA
XM_017013484	1.055004763	-3.11322991	3.403196081	-0.914795926	0.360298774	NA
XM_017013495	1.055004763	-3.11322991	3.403196081	-0.914795926	0.360298774	NA
XM_017013496	1.055004763	-3.11322991	3.403196081	-0.914795926	0.360298774	NA
XM_017013499	1.055004763	-3.11322991	3.403196081	-0.914795926	0.360298774	NA
XM_017013502	1.055004763	-3.11322991	3.403196081	-0.914795926	0.360298774	NA
KAT6A	7.189699024	-0.808948915	0.885584376	-0.9134634	0.360998875	0.992471621
CLDND1	1.496363619	-2.543791905	2.786249862	-0.91298054	0.361252776	NA
AP2S1	1.016749026	-3.587570139	3.930988821	-0.912638092	0.361432913	NA
TSPAN6	1.016749026	-3.587570139	3.930988821	-0.912638092	0.361432913	NA
MINK1	1.636352146	-3.587539961	3.930988821	-0.912630415	0.361436952	NA
XM_017013503	0.988528149	-3.113140662	3.412973733	-0.912149025	0.361690274	NA
XM_017013504	0.988528149	-3.113140662	3.412973733	-0.912149025	0.361690274	NA
XM_017013506	0.988528149	-3.113140662	3.412973733	-0.912149025	0.361690274	NA
XM_017013507	0.988528149	-3.113140662	3.412973733	-0.912149025	0.361690274	NA
XM_005265920	1.146643629	-3.026456238	3.324617415	-0.910317146	0.362655279	NA
XR_937576	2.480442928	1.507973876	1.657880188	0.909579526	0.3630443	0.992471621
PTPN1	1.19654417	-3.037947739	3.340654362	-0.909387027	0.363145867	NA
XM_011512919	1.495672994	-2.124181974	2.336079397	-0.90929357	0.363195184	NA
XM_011512920	1.495672994	-2.124181974	2.336079397	-0.90929357	0.363195184	NA
XM_011512922	1.495672994	-2.124181974	2.336079397	-0.90929357	0.363195184	NA
XM_017006640	1.495672994	-2.124181974	2.336079397	-0.90929357	0.363195184	NA
XM_017006641	1.495672994	-2.124181974	2.336079397	-0.90929357	0.363195184	NA
XM_017006642	1.495672994	-2.124181974	2.336079397	-0.90929357	0.363195184	NA
XR_001740178	1.495672994	-2.124181974	2.336079397	-0.90929357	0.363195184	NA
ACTN2	0.991926948	3.05867726	3.36605188	0.908683933	0.363516988	NA
COL6A5	0.991926948	3.05867726	3.36605188	0.908683933	0.363516988	NA
XM_005250842	1.520157574	1.832610813	2.016877258	0.908637749	0.363541373	NA
XM_017013242	1.520157574	1.832610813	2.016877258	0.908637749	0.363541373	NA
RPE	1.886587647	-3.513343314	3.867685326	-0.908383961	0.363675397	NA
ARHGEF7	1.299421317	-3.014517286	3.319087606	-0.908236734	0.36375316	NA
VOPP1	0.99574028	-3.56966414	3.931290415	-0.90801334	0.363871174	NA
KPNA2	1.123847997	-3.037862046	3.346959357	-0.907648322	0.364064055	NA
KRT12	1.331612761	1.723694491	1.899170831	0.907603709	0.364087634	NA
RAB7A	0.915621564	-3.101252537	3.418300835	-0.907249738	0.364274747	NA
SLC7A2	1.573667979	2.332862772	2.572021663	0.907015212	0.364398753	NA
XM_017015929	1.15538643	2.225538488	2.458530439	0.905231211	0.36534291	NA
ABCA13	1.355741267	2.027606048	2.240772363	0.904869268	0.36553465	NA
XM_011515130	1.355741267	2.027606048	2.240772363	0.904869268	0.36553465	NA
XM_011515131	1.355741267	2.027606048	2.240772363	0.904869268	0.36553465	NA
XM_011515132	1.355741267	2.027606048	2.240772363	0.904869268	0.36553465	NA
XM_011515133	1.355741267	2.027606048	2.240772363	0.904869268	0.36553465	NA
XM_011515134	1.355741267	2.027606048	2.240772363	0.904869268	0.36553465	NA
XM_011515136	1.355741267	2.027606048	2.240772363	0.904869268	0.36553465	NA
XR_001744555	1.355741267	2.027606048	2.240772363	0.904869268	0.36553465	NA
XR_926914	1.355741267	2.027606048	2.240772363	0.904869268	0.36553465	NA
XR_926915	1.355741267	2.027606048	2.240772363	0.904869268	0.36553465	NA
XR_926916	1.355741267	2.027606048	2.240772363	0.904869268	0.36553465	NA
SEMA6B	1.263673486	1.799550973	1.988889626	0.90480183	0.365570382	NA
XM_011527639	1.263673486	1.799550973	1.988889626	0.90480183	0.365570382	NA
XM_011527640	1.263673486	1.799550973	1.988889626	0.90480183	0.365570382	NA
ASTN1	1.624426941	2.707304021	2.994728012	0.90402334	0.365983025	NA
STIP1	3.559714832	-2.0654422	2.284796238	-0.903994048	0.365998558	0.992471621
XM_005264999	0.798355162	-2.627253906	2.912786627	-0.901972661	0.367071391	NA
ADSL	0.945724653	-3.014458063	3.344440832	-0.901333949	0.367410788	NA
ERAL1	0.945724653	-3.014458063	3.344440832	-0.901333949	0.367410788	NA
FAM208B	0.945724653	-3.014458063	3.344440832	-0.901333949	0.367410788	NA
PRDX1	0.945724653	-3.014458063	3.344440832	-0.901333949	0.367410788	NA
RNF111	0.945724653	-3.014458063	3.344440832	-0.901333949	0.367410788	NA
WASF1	0.945724653	-3.014458063	3.344440832	-0.901333949	0.367410788	NA
TNFSF9	0.815827915	2.581347993	2.863943033	0.901326585	0.367414703	NA
BARD1	0.978656666	-3.539192876	3.926676213	-0.901320273	0.367418058	NA
ZDHHC20	0.978656666	-3.539192876	3.926676213	-0.901320273	0.367418058	NA
SCN8A	1.876547317	2.0432325	2.269244062	0.900402268	0.367906214	NA
XM_005257159	2.31076144	-1.776682664	1.974013591	-0.90003568	0.368101263	0.992471621
XM_005257160	2.31076144	-1.776682664	1.974013591	-0.90003568	0.368101263	0.992471621
FAM120AOS	3.212513858	-3.294363587	3.660948572	-0.89986612	0.368191502	0.992471621
COG5	1.71566113	-1.683409387	1.874495561	-0.898059949	0.36915359	NA
ZNF195	8.691058664	2.32514484	2.591969112	0.89705731	0.369688337	0.992471621
XM_006719418	1.244712466	-2.946171464	3.284713633	-0.896934038	0.369754116	NA
XR_001737316	7.687825402	0.775549552	0.865256027	0.896323779	0.370079862	0.992471621
XM_006713077	0.731878548	-2.626844646	2.932489411	-0.895772935	0.370374048	NA
XM_006713078	0.731878548	-2.626844646	2.932489411	-0.895772935	0.370374048	NA
XM_011533552	0.731878548	-2.626844646	2.932489411	-0.895772935	0.370374048	NA
XM_011533553	0.731878548	-2.626844646	2.932489411	-0.895772935	0.370374048	NA
XR_001752527	1.905719602	-2.497844354	2.788648887	-0.895718484	0.370403136	NA
XR_001752529	1.905719602	-2.497844354	2.788648887	-0.895718484	0.370403136	NA
ZNF280B	339.6902881	-0.414252744	0.462558356	-0.895568609	0.370483207	0.992471621
XM_005254032	2.663282171	-1.265008038	1.413387635	-0.89501847	0.370777215	0.992471621
XM_006719916	2.663282171	-1.265008038	1.413387635	-0.89501847	0.370777215	0.992471621
XM_006719918	2.663282171	-1.265008038	1.413387635	-0.89501847	0.370777215	0.992471621
XM_006719920	2.663282171	-1.265008038	1.413387635	-0.89501847	0.370777215	0.992471621
XM_017020445	2.663282171	-1.265008038	1.413387635	-0.89501847	0.370777215	0.992471621
XM_017020447	2.663282171	-1.265008038	1.413387635	-0.89501847	0.370777215	0.992471621
SEC11A	2.15069107	-3.40765361	3.80940861	-0.894536123	0.371035111	0.992471621
ACSL1	0.955915053	-3.512988494	3.932269859	-0.893374214	0.371656807	NA
ARL13B	0.955915053	-3.512988494	3.932269859	-0.893374214	0.371656807	NA
DNM1L	0.955915053	-3.512988494	3.932269859	-0.893374214	0.371656807	NA
EXOC6B	0.955915053	-3.512988494	3.932269859	-0.893374214	0.371656807	NA
NSD1	0.955915053	-3.512988494	3.932269859	-0.893374214	0.371656807	NA
TMEM126B	0.955915053	-3.512988494	3.932269859	-0.893374214	0.371656807	NA
ANAPC11	1.088868281	-3.512975188	3.932269861	-0.89337083	0.371658619	NA
MTIF2	1.42125135	-3.512961391	3.932269859	-0.893367321	0.371660497	NA
PAM	1.42125135	-3.512961391	3.932269859	-0.893367321	0.371660497	NA
XM_011533097	2.171626057	-2.497098219	2.795554622	-0.89323893	0.371729234	0.992471621
KCNH6	1.63695575	2.339525301	2.621291939	0.892508486	0.372120446	NA
MAP3K2	29.2849065	-0.632084636	0.708777511	-0.891795558	0.372502523	0.992471621
NEAT1	7.594529033	-1.048848471	1.176260547	-0.891680396	0.372564264	0.992471621
XM_011512070	1.345910966	1.473006312	1.652001082	0.891649726	0.372580708	NA
CAV1	0.952936784	-3.502296249	3.932458954	-0.890612284	0.373137207	NA
XM_006719425	1.37766189	-2.523484644	2.837602452	-0.889301686	0.373840966	NA
XM_017019340	1.37766189	-2.523484644	2.837602452	-0.889301686	0.373840966	NA
XR_001748717	1.37766189	-2.523484644	2.837602452	-0.889301686	0.373840966	NA
CDH11	1.578983849	-1.561525353	1.756057581	-0.889222182	0.373883684	NA
TCFL5	0.810418481	-2.626377049	2.955386864	-0.888674536	0.37417802	NA
PCDH19	13.88959467	2.041001111	2.297483154	0.888363907	0.374345033	0.992471621
C3orf52	1.433796467	2.318310585	2.610096956	0.888208608	0.374428549	NA
TGFB2	1.833151838	1.933751476	2.183596289	0.885581042	0.375843331	NA
XM_017024353	2.359748196	-1.947664565	2.200528043	-0.885089636	0.376108289	0.992471621
DMXL2	1.103161296	-2.390813913	2.70244046	-0.884686989	0.376325475	NA
ZFP36L2	0.798666081	-2.984770794	3.380363781	-0.88297325	0.377250725	NA
XM_005256784	2.052556622	-2.148851994	2.440349309	-0.880550987	0.378560897	NA
XM_017025005	2.052556622	-2.148851994	2.440349309	-0.880550987	0.378560897	NA
XM_011522809	1.571602431	1.642209731	1.866917247	0.879637131	0.379055917	NA
PCDH9	4.143009136	2.682200185	3.052643895	0.87864824	0.379592031	0.992471621
BCL2L13	6.493555183	1.7994875	2.048522492	0.878431898	0.37970938	0.992471621
HELLS	5.183345384	-1.769043917	2.014418426	-0.878190894	0.379840133	0.992471621
XM_017021811	4.076558051	-0.934789869	1.064569392	-0.878092003	0.379893793	0.992471621
TGFBRAP1	0.990080933	2.33256407	2.657286567	0.877799218	0.380052689	NA
KIAA0430	0.919541528	-3.452430267	3.933359435	-0.877730684	0.380089889	NA
TMED4	0.921747826	-3.44817201	3.933437771	-0.876630625	0.3806873	NA
XM_017009573	0.982507401	-2.485457766	2.838916137	-0.875495311	0.38130446	NA
XR_001741053	7.361601392	-0.719187798	0.822646817	-0.874236407	0.381989523	0.992471621
XR_001741055	7.361601392	-0.719187798	0.822646817	-0.874236407	0.381989523	0.992471621
XR_001741056	7.361601392	-0.719187798	0.822646817	-0.874236407	0.381989523	0.992471621
ZNF75A	7.484937369	-1.89587856	2.170397089	-0.873516911	0.382381393	0.992471621
MAP7D1	0.845852783	-2.945704455	3.373890998	-0.873088211	0.382614999	NA
XM_011544656	7.054942763	-0.773388159	0.885956645	-0.872941316	0.382695065	0.992471621
XM_011544657	7.054942763	-0.773388159	0.885956645	-0.872941316	0.382695065	0.992471621
XM_011544658	7.054942763	-0.773388159	0.885956645	-0.872941316	0.382695065	0.992471621
XM_011544659	7.054942763	-0.773388159	0.885956645	-0.872941316	0.382695065	0.992471621
XM_017013863	7.054942763	-0.773388159	0.885956645	-0.872941316	0.382695065	0.992471621
XM_017013864	7.054942763	-0.773388159	0.885956645	-0.872941316	0.382695065	0.992471621
XR_001744836	0.934442389	-2.148888966	2.461668427	-0.872940053	0.382695754	NA
KIAA1109	68.43173128	-0.497079982	0.569960979	-0.872129849	0.383137544	0.992471621
XM_005263282	68.43173128	-0.497079982	0.569960979	-0.872129849	0.383137544	0.992471621
XM_005263287	68.43173128	-0.497079982	0.569960979	-0.872129849	0.383137544	0.992471621
XM_006714344	68.43173128	-0.497079982	0.569960979	-0.872129849	0.383137544	0.992471621
XM_011532319	68.43173128	-0.497079982	0.569960979	-0.872129849	0.383137544	0.992471621
XM_011532320	68.43173128	-0.497079982	0.569960979	-0.872129849	0.383137544	0.992471621
XM_011532321	68.43173128	-0.497079982	0.569960979	-0.872129849	0.383137544	0.992471621
XM_011532322	68.43173128	-0.497079982	0.569960979	-0.872129849	0.383137544	0.992471621
XM_011532323	68.43173128	-0.497079982	0.569960979	-0.872129849	0.383137544	0.992471621
XM_011532324	68.43173128	-0.497079982	0.569960979	-0.872129849	0.383137544	0.992471621
XM_011532325	68.43173128	-0.497079982	0.569960979	-0.872129849	0.383137544	0.992471621
XM_011532327	68.43173128	-0.497079982	0.569960979	-0.872129849	0.383137544	0.992471621
XM_017008695	68.43173128	-0.497079982	0.569960979	-0.872129849	0.383137544	0.992471621
XM_017008696	68.43173128	-0.497079982	0.569960979	-0.872129849	0.383137544	0.992471621
XM_017008697	68.43173128	-0.497079982	0.569960979	-0.872129849	0.383137544	0.992471621
XR_001741335	68.43173128	-0.497079982	0.569960979	-0.872129849	0.383137544	0.992471621
RNA45S5	2249.729667	-0.837129533	0.960025789	-0.871986506	0.383215739	0.992471621
DOCK7	1.751831387	-3.406986479	3.908832484	-0.871612302	0.383419917	NA
RTN4	1.751831387	-3.406986479	3.908832484	-0.871612302	0.383419917	NA
XM_017020912	2.391707745	1.409989347	1.61975088	0.870497658	0.384028499	0.992471621
XR_923313	4.662828189	1.13103136	1.300610346	0.869615841	0.384510378	0.992471621
SMARCA2	2.166435038	-2.190045732	2.51875247	-0.869496212	0.384575779	0.992471621
PRKDC	3.539321014	1.903252643	2.190540425	0.868850728	0.384928783	0.992471621
PRKACA	2.215364651	-3.293294135	3.793426908	-0.868158057	0.385307812	0.992471621
XM_011532330	68.29697502	-0.493322537	0.568551856	-0.867682574	0.385568128	0.992471621
XR_947449	2.366554675	-1.288602568	1.48644529	-0.866902117	0.385995643	0.992471621
XR_001747095	24.43845087	-0.560677024	0.647379303	-0.866071901	0.386450733	0.992471621
BCL2L12	0.887635407	-3.406859559	3.934209774	-0.865957779	0.386513316	NA
CLCC1	0.954112021	-3.406851552	3.934209774	-0.865955744	0.386514432	NA
ZNF451	0.954112021	-3.406851552	3.934209774	-0.865955744	0.386514432	NA
PKP4	1.153541862	-3.406839054	3.934209774	-0.865952567	0.386516174	NA
EXO1	1.419448318	-3.406830874	3.934209774	-0.865950488	0.386517314	NA
RNY3	1.888125929	2.053501198	2.375133708	0.864583409	0.387267482	NA
SENP6	1.802149651	-2.224043116	2.572450859	-0.864561944	0.387279268	NA
SNORD57	1.405226551	2.025301324	2.343163459	0.864344873	0.387398466	NA
XM_017008698	68.1730544	-0.493577103	0.571110279	-0.864241322	0.387455337	0.992471621
BMS1P5	1.22882736	1.772743819	2.051313871	0.864199206	0.387478468	NA
GLYR1	5.433001756	1.823549021	2.110551663	0.864015344	0.387579461	0.992471621
ZC3HAV1	3.03950642	1.45003093	1.6793298	0.863458107	0.387885643	0.992471621
XR_001741336	68.33005638	-0.491767069	0.569852707	-0.862972244	0.388152728	0.992471621
XR_938781	68.33005638	-0.491767069	0.569852707	-0.862972244	0.388152728	0.992471621
XR_938782	68.33005638	-0.491767069	0.569852707	-0.862972244	0.388152728	0.992471621
XR_938783	68.33005638	-0.491767069	0.569852707	-0.862972244	0.388152728	0.992471621
XR_001752532	1.770963341	-2.408024003	2.794302456	-0.861762118	0.388818435	NA
ABCB4	1.142970947	3.443149231	3.995777608	0.861696913	0.388854325	NA
GSE1	1.142970947	3.443149231	3.995777608	0.861696913	0.388854325	NA
UHMK1	1.142970947	3.443149231	3.995777608	0.861696913	0.388854325	NA
SPIDR	1.01001772	3.443146493	3.99577777	0.861696193	0.388854721	NA
SLC25A3	0.883168003	-3.388760579	3.934554953	-0.861281802	0.389082856	NA
SNRPG	0.883168003	-3.388760579	3.934554953	-0.861281802	0.389082856	NA
XM_005257448	1.837439955	-2.407753067	2.796799042	-0.860895985	0.389295333	NA
XR_001752528	1.837439955	-2.407753067	2.796799042	-0.860895985	0.389295333	NA
XR_001752530	1.837439955	-2.407753067	2.796799042	-0.860895985	0.389295333	NA
ANK3	0.881922599	-3.386109474	3.934605875	-0.860596863	0.389460114	NA
ATG12	0.881922599	-3.386109474	3.934605875	-0.860596863	0.389460114	NA
ETF1	0.881922599	-3.386109474	3.934605875	-0.860596863	0.389460114	NA
LONP1	1.407403748	2.651108232	3.083519205	0.859767057	0.389917462	NA
XM_005264546	2.036869796	-2.407390412	2.800139199	-0.859739549	0.389932629	NA
OGFRL1	1.255987389	2.332021155	2.713322238	0.859470771	0.390080839	NA
ENSA	0.920248502	-2.970450748	3.456664203	-0.85934027	0.390152813	NA
TOP1	0.920248502	-2.970450748	3.456664203	-0.85934027	0.390152813	NA
XM_017013505	0.920248502	-2.970450748	3.456664203	-0.85934027	0.390152813	NA
XM_017013508	0.920248502	-2.970450748	3.456664203	-0.85934027	0.390152813	NA
RBBP8	1.076664274	-2.887853981	3.362260964	-0.858902391	0.39039437	NA
AHSA2	2.015934809	-3.292971291	3.836640254	-0.858295559	0.390729281	NA
XM_006723120	439.8324963	-0.235482546	0.274511622	-0.857823594	0.39098988	0.992471621
XM_017026542	439.8324963	-0.235482546	0.274511622	-0.857823594	0.39098988	0.992471621
TGFBR3	2.263328638	-2.218655077	2.587275894	-0.857525509	0.391154523	0.992471621
DUS2	5.379859244	1.334405066	1.556373329	0.857381093	0.391234305	0.992471621
EDF1	1.473720924	-2.723808877	3.187917188	-0.854416447	0.392874286	NA
RNY1	1.750455975	1.612936397	1.89231937	0.852359502	0.39401459	NA
CREBBP	0.891794082	-2.901050023	3.408696119	-0.851073232	0.394728674	NA
DHX36	0.891794082	-2.901050023	3.408696119	-0.851073232	0.394728674	NA
PCDH15	1.882981582	-3.292728789	3.870192086	-0.850792084	0.39488486	NA
ZFAND6	2.142931498	-3.264422304	3.838941168	-0.850344447	0.395133612	0.992471621
FIG4	1.856614287	-1.339435688	1.577977121	-0.848830867	0.395975412	NA
XM_011536281	1.856614287	-1.339435688	1.577977121	-0.848830867	0.395975412	NA
XM_017011591	1.856614287	-1.339435688	1.577977121	-0.848830867	0.395975412	NA
XM_017011593	1.856614287	-1.339435688	1.577977121	-0.848830867	0.395975412	NA
ATP8B5P	8.819239735	0.779270355	0.918516854	0.848400714	0.396214845	0.992471621
SET	8.009793041	-1.892846897	2.233254012	-0.84757349	0.396675543	0.992471621
POLD4	0.849772747	-3.334701185	3.935611877	-0.847314544	0.396819822	NA
MYH11	5.518530887	1.40122368	1.657557188	0.845354652	0.397912856	0.992471621
XM_011524525	2.224991935	-1.854045808	2.194625345	-0.844811991	0.398215818	0.992471621
SOCS4	0.758840854	-2.900873462	3.438029192	-0.843760567	0.398803215	NA
WEE1	0.758840854	-2.900873462	3.438029192	-0.843760567	0.398803215	NA
XM_011509833	0.758840854	-2.900873462	3.438029192	-0.843760567	0.398803215	NA
XM_017008699	68.02534557	-0.478955311	0.567915975	-0.84335594	0.399029406	0.992471621
XR_001741337	68.02534557	-0.478955311	0.567915975	-0.84335594	0.399029406	0.992471621
SNORD43	2.331666603	1.442700446	1.710736074	0.843321461	0.399048683	0.992471621
XM_005257154	2.291468549	-1.853693346	2.198681417	-0.843093198	0.399176323	0.992471621
FLVCR2	214.168273	-0.49748295	0.590267163	-0.842809801	0.399334826	0.992471621
XM_017019339	1.309382244	-2.404203546	2.854372517	-0.84228794	0.3996268	NA
XM_011537534	1.60837386	-2.705107935	3.212377387	-0.842089085	0.39973809	NA
INSR	0.801032701	-2.900829445	3.444971629	-0.842047412	0.399761415	NA
ADGRE5	2.898419774	1.38619656	1.647830587	0.841225166	0.400221804	0.992471621
SNORD69	1.750401181	1.909854222	2.271084715	0.840943629	0.400379515	NA
XM_011526009	0.898290135	-1.670749614	1.987213622	-0.84074988	0.400488071	NA
XR_001753201	0.898290135	-1.670749614	1.987213622	-0.84074988	0.400488071	NA
XR_001753202	0.898290135	-1.670749614	1.987213622	-0.84074988	0.400488071	NA
RTN4IP1	2.435288315	1.478310589	1.759257945	0.840303489	0.400738246	0.992471621
XR_947200	4.703898221	-0.893883809	1.064257404	-0.839913169	0.400957073	0.992471621
XM_006722552	4.796944221	-1.289420031	1.537222721	-0.838798447	0.401582422	0.992471621
XM_011526198	4.796944221	-1.289420031	1.537222721	-0.838798447	0.401582422	0.992471621
XM_011526201	4.796944221	-1.289420031	1.537222721	-0.838798447	0.401582422	0.992471621
XM_005268365	0.9058068	-2.439939943	2.909209242	-0.83869524	0.40164035	NA
XM_017008977	0.9058068	-2.439939943	2.909209242	-0.83869524	0.40164035	NA
XM_017008981	0.9058068	-2.439939943	2.909209242	-0.83869524	0.40164035	NA
XM_017008982	0.9058068	-2.439939943	2.909209242	-0.83869524	0.40164035	NA
XM_017008983	0.9058068	-2.439939943	2.909209242	-0.83869524	0.40164035	NA
XR_001741980	0.9058068	-2.439939943	2.909209242	-0.83869524	0.40164035	NA
XR_001741981	0.9058068	-2.439939943	2.909209242	-0.83869524	0.40164035	NA
XR_001741982	0.9058068	-2.439939943	2.909209242	-0.83869524	0.40164035	NA
SERBP1	8.000423618	-2.214655038	2.641275577	-0.838479353	0.401761539	0.992471621
PODXL	55.87384878	-0.526963193	0.628544492	-0.838386461	0.401813691	0.992471621
PDCD6	0.9618287	-2.859896828	3.415090078	-0.837429398	0.402351247	NA
RPS6KA5	1.68355174	-3.292287865	3.933760594	-0.836931426	0.402631114	NA
PDIK1L	1.07219687	-2.84573712	3.401500013	-0.836612409	0.402810468	NA
MIR20A	1.193381227	2.896330628	3.462306067	0.836532234	0.402855551	NA
ATE1	0.81935576	-3.292303944	3.936468682	-0.836359745	0.402952552	NA
BAG6	0.81935576	-3.292303944	3.936468682	-0.836359745	0.402952552	NA
CDK11B	0.81935576	-3.292303944	3.936468682	-0.836359745	0.402952552	NA
CHCHD7	0.81935576	-3.292303944	3.936468682	-0.836359745	0.402952552	NA
HAGLR	0.81935576	-3.292303944	3.936468682	-0.836359745	0.402952552	NA
KBTBD4	0.81935576	-3.292303944	3.936468682	-0.836359745	0.402952552	NA
MASTL	0.81935576	-3.292303944	3.936468682	-0.836359745	0.402952552	NA
NCAPH	0.81935576	-3.292303944	3.936468682	-0.836359745	0.402952552	NA
ORC3	0.81935576	-3.292303944	3.936468682	-0.836359745	0.402952552	NA
ORC4	0.81935576	-3.292303944	3.936468682	-0.836359745	0.402952552	NA
RAB3IP	0.81935576	-3.292303944	3.936468682	-0.836359745	0.402952552	NA
RNF40	0.81935576	-3.292303944	3.936468682	-0.836359745	0.402952552	NA
UBL7	0.81935576	-3.292303944	3.936468682	-0.836359745	0.402952552	NA
ZNF567	0.81935576	-3.292303944	3.936468682	-0.836359745	0.402952552	NA
AP1B1	1.018785602	-3.292286806	3.936468682	-0.836355392	0.402955	NA
CDK2	1.018785602	-3.292286806	3.936468682	-0.836355392	0.402955	NA
MRFAP1	1.018785602	-3.292286806	3.936468682	-0.836355392	0.402955	NA
SDCCAG3	1.018785602	-3.292286806	3.936468682	-0.836355392	0.402955	NA
ATPAF1	1.085262215	-3.292283439	3.936468682	-0.836354536	0.402955481	NA
CETN3	1.085262215	-3.292283439	3.936468682	-0.836354536	0.402955481	NA
MOB1A	1.085262215	-3.292283439	3.936468682	-0.836354536	0.402955481	NA
H2AFY	1.151738829	-3.292280815	3.936468682	-0.83635387	0.402955856	NA
XM_017024942	1.151738829	-3.292280815	3.936468682	-0.83635387	0.402955856	NA
BTBD3	1.218215443	-3.292278664	3.936468682	-0.836353323	0.402956163	NA
KIF3A	1.218215443	-3.292278664	3.936468682	-0.836353323	0.402956163	NA
SZRD1	1.218215443	-3.292278664	3.936468682	-0.836353323	0.402956163	NA
CEP70	1.284692057	-3.292276841	3.936468682	-0.83635286	0.402956424	NA
RBBP7	1.284692057	-3.292276841	3.936468682	-0.83635286	0.402956424	NA
PTK2	1.351168671	-3.292275259	3.936468682	-0.836352458	0.40295665	NA
XM_005262361	1.351168671	-3.292275259	3.936468682	-0.836352458	0.40295665	NA
XM_017029232	1.351168671	-3.292275259	3.936468682	-0.836352458	0.40295665	NA
XM_017029233	1.351168671	-3.292275259	3.936468682	-0.836352458	0.40295665	NA
XM_017029234	1.351168671	-3.292275259	3.936468682	-0.836352458	0.40295665	NA
PSMD12	1.417645285	-3.292273862	3.936468682	-0.836352103	0.402956849	NA
XM_005262357	1.417645285	-3.292273862	3.936468682	-0.836352103	0.402956849	NA
XM_005262358	1.417645285	-3.292273862	3.936468682	-0.836352103	0.402956849	NA
XM_005262360	1.417645285	-3.292273862	3.936468682	-0.836352103	0.402956849	NA
XM_006724728	1.417645285	-3.292273862	3.936468682	-0.836352103	0.402956849	NA
XM_011531253	1.417645285	-3.292273862	3.936468682	-0.836352103	0.402956849	NA
XM_017029235	1.417645285	-3.292273862	3.936468682	-0.836352103	0.402956849	NA
ZNF207	1.417645285	-3.292273862	3.936468682	-0.836352103	0.402956849	NA
KIAA0319	1.562879504	-3.292271548	3.936468682	-0.836351515	0.40295718	NA
ARFRP1	1.550598512	-3.292271478	3.936468682	-0.836351498	0.40295719	NA
ANXA11	1.617075126	-3.292270442	3.936468682	-0.836351235	0.402957338	NA
CDC25B	1.617075126	-3.292270442	3.936468682	-0.836351235	0.402957338	NA
REV1	1.617075126	-3.292270442	3.936468682	-0.836351235	0.402957338	NA
UAP1	1.617075126	-3.292270442	3.936468682	-0.836351235	0.402957338	NA
TM9SF1	2.84002833	-1.293543441	1.548927388	-0.835122066	0.403648984	0.992471621
XM_017019914	1.462566264	1.604892193	1.925240004	0.833606299	0.404502875	NA
SRP9	0.745980913	-2.873409256	3.447090554	-0.833575217	0.404520396	NA
MPP3	0.888815812	-2.874300809	3.4529541	-0.832417902	0.405173101	NA
HAP1	2.534860884	1.862411655	2.237955031	0.832193511	0.405299726	0.992471621
SF3B1	0.863028743	-2.422660631	2.91127191	-0.832165702	0.405315421	NA
XM_005261068	2.641692407	1.324755873	1.592105322	0.832078038	0.405364897	0.992471621
XM_005261069	2.641692407	1.324755873	1.592105322	0.832078038	0.405364897	0.992471621
XM_011529766	2.641692407	1.324755873	1.592105322	0.832078038	0.405364897	0.992471621
XM_011529767	2.641692407	1.324755873	1.592105322	0.832078038	0.405364897	0.992471621
XM_011529768	2.641692407	1.324755873	1.592105322	0.832078038	0.405364897	0.992471621
XM_017028487	2.641692407	1.324755873	1.592105322	0.832078038	0.405364897	0.992471621
RPL7A	1.228281193	-1.670797002	2.012428634	-0.830239132	0.406403595	NA
SEC31A	4.408393701	2.136542592	2.575784906	0.82947244	0.406837125	0.992471621
ELOVL5	1.079305676	-3.264707185	3.937039505	-0.829228963	0.406974859	NA
CREBL2	1.501635852	1.578359378	1.903751143	0.829078624	0.407059919	NA
XM_011540204	0.736505485	-2.439165213	2.948776571	-0.827178714	0.408135774	NA
IFT80	0.802272146	-3.253880878	3.937267009	-0.826431347	0.408559447	NA
TXNL4A	6.737754405	1.495806571	1.812910709	0.825085628	0.409322979	0.992471621
IREB2	0.943711046	-2.88595252	3.49885586	-0.824827497	0.409469534	NA
SNAR-A1	5.298163424	1.882107011	2.283171354	0.824338922	0.409747009	0.992471621
GOLM1	1.892821457	2.167128635	2.629003748	0.824315536	0.409760293	NA
XM_006721943	1.702683694	-2.311771919	2.804704972	-0.824247806	0.409798769	NA
XM_005263424	4.364878432	-0.834882218	1.013165151	-0.82403369	0.409920415	0.992471621
ABL2	1.810738191	-2.537569855	3.079694157	-0.823968136	0.409957663	NA
TSC2	1.810738191	-2.537569855	3.079694157	-0.823968136	0.409957663	NA
RBMX	3.119041245	2.207224297	2.678934095	0.823918849	0.409985669	0.992471621
XM_005257452	1.769160308	-2.31162613	2.806044317	-0.823802431	0.410051826	NA
EXO5	1.103168354	-1.821333842	2.211063546	-0.823736543	0.410089271	NA
XM_005271125	1.103168354	-1.821333842	2.211063546	-0.823736543	0.410089271	NA
XM_005271126	1.103168354	-1.821333842	2.211063546	-0.823736543	0.410089271	NA
XM_005271128	1.103168354	-1.821333842	2.211063546	-0.823736543	0.410089271	NA
XM_011541970	1.103168354	-1.821333842	2.211063546	-0.823736543	0.410089271	NA
XM_017002099	1.103168354	-1.821333842	2.211063546	-0.823736543	0.410089271	NA
XM_017002100	1.103168354	-1.821333842	2.211063546	-0.823736543	0.410089271	NA
XM_017002101	1.103168354	-1.821333842	2.211063546	-0.823736543	0.410089271	NA
XM_017002102	1.103168354	-1.821333842	2.211063546	-0.823736543	0.410089271	NA
XM_017002103	1.103168354	-1.821333842	2.211063546	-0.823736543	0.410089271	NA
XM_017002104	1.103168354	-1.821333842	2.211063546	-0.823736543	0.410089271	NA
GRHL3	247.846725	-0.2791067	0.339202676	-0.822831656	0.410603732	0.992471621
MTDH	1.463270458	-1.881074869	2.291104908	-0.821033931	0.411626941	NA
LUC7L3	3.134051835	-2.230736191	2.717557195	-0.820860807	0.411725558	0.992471621
TPD52L2	1.881178549	-3.168338514	3.86942982	-0.818812761	0.412893249	NA
SCN1A	3.569903231	2.598839997	3.178822296	0.817548058	0.413615297	0.992471621
XM_011511395	1.051398697	-2.81258264	3.441627997	-0.817224477	0.413800157	NA
XM_017029908	1.051398697	-2.81258264	3.441627997	-0.817224477	0.413800157	NA
XM_011513876	2.222312031	1.773025891	2.170621596	0.816828642	0.414026361	0.992471621
XM_017008543	2.222312031	1.773025891	2.170621596	0.816828642	0.414026361	0.992471621
XM_017008544	2.222312031	1.773025891	2.170621596	0.816828642	0.414026361	0.992471621
XR_001741316	2.222312031	1.773025891	2.170621596	0.816828642	0.414026361	0.992471621
SSBP1	5.784516758	-0.766016411	0.938805519	-0.81594792	0.414529923	0.992471621
XM_011518244	1.365270473	-1.412585804	1.734438467	-0.814434084	0.41539632	NA
XM_011518245	1.365270473	-1.412585804	1.734438467	-0.814434084	0.41539632	NA
XM_011518246	1.365270473	-1.412585804	1.734438467	-0.814434084	0.41539632	NA
XM_011518247	1.365270473	-1.412585804	1.734438467	-0.814434084	0.41539632	NA
XM_011518248	1.365270473	-1.412585804	1.734438467	-0.814434084	0.41539632	NA
XM_011518249	1.365270473	-1.412585804	1.734438467	-0.814434084	0.41539632	NA
XM_011518251	1.365270473	-1.412585804	1.734438467	-0.814434084	0.41539632	NA
XM_011518252	1.365270473	-1.412585804	1.734438467	-0.814434084	0.41539632	NA
XM_011518255	1.365270473	-1.412585804	1.734438467	-0.814434084	0.41539632	NA
XM_017014287	1.365270473	-1.412585804	1.734438467	-0.814434084	0.41539632	NA
XM_017014289	1.365270473	-1.412585804	1.734438467	-0.814434084	0.41539632	NA
XR_001746185	1.365270473	-1.412585804	1.734438467	-0.814434084	0.41539632	NA
XR_929717	1.365270473	-1.412585804	1.734438467	-0.814434084	0.41539632	NA
XR_929718	1.365270473	-1.412585804	1.734438467	-0.814434084	0.41539632	NA
DDAH1	1.161647351	1.900257068	2.334133382	0.814116743	0.415578075	NA
RPTOR	84.5469397	-0.302068177	0.371275112	-0.813596621	0.415876074	0.992471621
XM_011537275	1.213519915	-2.183340866	2.68592787	-0.812881422	0.416286047	NA
OBSCN	2.024909509	2.123998147	2.620537688	0.810519977	0.417641388	NA
CCDC68	9.779514209	-1.11806532	1.37961097	-0.810420724	0.417698411	0.992471621
PSPH	2.09608896	1.255939331	1.550183253	0.810187652	0.417832333	0.992471621
XM_005271773	2.09608896	1.255939331	1.550183253	0.810187652	0.417832333	0.992471621
XM_005271774	2.09608896	1.255939331	1.550183253	0.810187652	0.417832333	0.992471621
XM_005271775	2.09608896	1.255939331	1.550183253	0.810187652	0.417832333	0.992471621
XM_005271776	2.09608896	1.255939331	1.550183253	0.810187652	0.417832333	0.992471621
XM_006715760	2.09608896	1.255939331	1.550183253	0.810187652	0.417832333	0.992471621
[truncated: 4,757 more rows]
