# Supplementary material for: Biochemical and structural insights into a 5’ to 3’ RNA ligase reveal a potential role in tRNA ligation
Source: bioRxiv. 2024 Apr 24:2024.04.24.590974. Preprint. [Version 1] doi: 10.1101/2024.04.24.590974 (PMC11071452; doi:10.1101/2024.04.24.590974)
Supplement: Supplement 4 [file media-4.csv]

	Ensbl	Gene_name	Type	baseMean	log2FoldChange	lfcSE	pvalue	padj
1	ENSMUSG00000000001	Gnai3	Protein_coding	900.298032651201	-0.000350209303025994	0.00898835312868764	0.576404054617317	0.999913902747645
2	ENSMUSG00000000028	Cdc45	Protein_coding	32.1079004311203	0.000910850975304811	0.0242510009147281	0.163634679901156	0.999913902747645
3	ENSMUSG00000000037	Scml2	Protein_coding	23.670174077353	0.000249897262207791	0.0177418086133896	0.596022372746366	0.999913902747645
4	ENSMUSG00000000049	Apoh	Protein_coding	6.65232634500887	-0.000182250767315168	0.0229575162080029	0.70612246349042	0.999913902747645
5	ENSMUSG00000000056	Narf	Protein_coding	1235.80797784747	4.37562023175186e-05	0.00881065347914344	0.946203650368091	0.999913902747645
6	ENSMUSG00000000058	Cav2	Protein_coding	345.023825766054	0.00129288072430287	0.0191856055452867	0.0762440195777684	0.999913902747645
7	ENSMUSG00000000078	Klf6	Protein_coding	1080.30327634005	-0.000387660890498785	0.00894519563212879	0.553903745595203	0.999913902747645
8	ENSMUSG00000000085	Scmh1	Protein_coding	977.691061658243	-6.06839191298643e-05	0.00886675254939431	0.921219424352487	0.999913902747645
9	ENSMUSG00000000088	Cox5a	Protein_coding	2338.27834685011	-0.00021744919719263	0.00904018298073078	0.703426902013577	0.999913902747645
10	ENSMUSG00000000093	Tbx2	Protein_coding	40.281911792708	0.000956947060319527	0.0239150678672773	0.150205095895678	0.999913902747645
11	ENSMUSG00000000120	Ngfr	Protein_coding	130.458553823717	-0.000108933593649362	0.0103191109840464	0.79803393753976	0.999913902747645
12	ENSMUSG00000000125	Wnt3	Protein_coding	134.337922479009	-0.000185093764246916	0.010978650013492	0.663763866589451	0.999913902747645
13	ENSMUSG00000000126	Wnt9a	Protein_coding	164.453697302879	0.00213881219033297	0.0287799099185106	0.0372623919382348	0.999913902747645
14	ENSMUSG00000000127	Fer	Protein_coding	622.840980590986	9.97436156157646e-05	0.00894816504157967	0.863240619102158	0.999913902747645
15	ENSMUSG00000000131	Xpo6	Protein_coding	2871.52353447153	-0.000529147521576675	0.00913521168661352	0.415410301724161	0.999913902747645
16	ENSMUSG00000000134	Tfe3	Protein_coding	1029.14517317862	-0.000434636570004472	0.00900097775899721	0.504659594158032	0.999913902747645
17	ENSMUSG00000000142	Axin2	Protein_coding	885.724417273665	0.000232812970006306	0.00889280631747252	0.711996921142119	0.999913902747645
18	ENSMUSG00000000148	Brat1	Protein_coding	382.658401975534	3.21014397586722e-05	0.00929211233008054	0.947479783773419	0.999913902747645
19	ENSMUSG00000000149	Gna12	Protein_coding	2335.5007017296	0.000360484431800752	0.00896572013850155	0.572162883182536	0.999913902747645
20	ENSMUSG00000000154	Slc22a18	Protein_coding	11.7817487714277	-0.000847633311732783	0.0304379585084405	0.191686627651376	0.999913902747645
21	ENSMUSG00000000159	Igsf5	Protein_coding	5.97416444210611	-0.000180374742971827	0.0233942814583524	0.709768323529169	0.999913902747645
22	ENSMUSG00000000167	Pih1d2	Protein_coding	41.0354332674682	-0.000796237653290281	0.0214741153389866	0.1901955171795	0.999913902747645
23	ENSMUSG00000000168	Dlat	Protein_coding	1818.61459146977	-0.000336305610199224	0.00892127028400431	0.603654258964653	0.999913902747645
24	ENSMUSG00000000171	Sdhd	Protein_coding	1237.6286512682	-0.000438268586088889	0.00916958472514673	0.47224527298799	0.999913902747645
25	ENSMUSG00000000184	Ccnd2	Protein_coding	1757.22206387783	-0.00241162682043102	0.0246483596515876	0.0243211204325687	0.999913902747645
26	ENSMUSG00000000194	Gpr107	Protein_coding	1606.09746142815	-0.000324987884992685	0.00890176126931913	0.618636591086886	0.999913902747645
27	ENSMUSG00000000197	Nalcn	Protein_coding	3975.48010792838	-9.58754845588583e-05	0.00868694372897889	0.902750039361199	0.999913902747645
28	ENSMUSG00000000202	Btbd17	Protein_coding	369.934879284415	0.00019556025588587	0.00957642101727606	0.683107939786874	0.999913902747645
29	ENSMUSG00000000214	Th	Protein_coding	309.186175070278	-0.00487427542726471	0.0491583043483489	0.012173579862622	0.999913902747645
30	ENSMUSG00000000216	Scnn1g	Protein_coding	14.6862876487869	0.000182537485155556	0.0210421270703834	0.702185761638773	0.999913902747645
31	ENSMUSG00000000223	Drp2	Protein_coding	1966.65594155476	-0.000271175154781743	0.00903067128583682	0.645140234320243	0.999913902747645
32	ENSMUSG00000000247	Lhx2	Protein_coding	653.633800534524	-0.000622835396163203	0.0106156576452383	0.265041200216364	0.999913902747645
33	ENSMUSG00000000253	Gmpr	Protein_coding	624.287159753994	0.000161268607650946	0.00912240853146137	0.763756376605466	0.999913902747645
34	ENSMUSG00000000263	Glra1	Protein_coding	1106.98194037186	0.00106652553632015	0.0250080005407976	0.128569305728822	0.999913902747645
35	ENSMUSG00000000266	Mid2	Protein_coding	941.132993277456	-5.2052928811392e-05	0.00880907766058744	0.936186936770857	0.999913902747645
36	ENSMUSG00000000275	Trim25	Protein_coding	234.125656109675	-0.000609882605126458	0.0116021152864958	0.251876325085813	0.999913902747645
37	ENSMUSG00000000276	Dgke	Protein_coding	2535.08628312072	0.000348786715184386	0.00878405708498874	0.633051932541378	0.999913902747645
38	ENSMUSG00000000278	Scpep1	Protein_coding	273.695204417112	-0.000551584678576918	0.0111560667899733	0.28979545194113	0.999913902747645
39	ENSMUSG00000000282	Mnt	Protein_coding	1280.50321178188	-0.000409714230015721	0.00892895116331003	0.540171181926548	0.999913902747645
40	ENSMUSG00000000290	Itgb2	Protein_coding	104.599662211425	0.000451069004763976	0.0131094268259365	0.343893965339063	0.999913902747645
41	ENSMUSG00000000295	Hddc2	Protein_coding	168.052013654397	-0.000224763832820008	0.0101536107480171	0.618969874075074	0.999913902747645
42	ENSMUSG00000000296	Tpd52l1	Protein_coding	191.715722636539	-0.000116724764996119	0.010553613489751	0.781886215754894	0.999913902747645
43	ENSMUSG00000000301	Pemt	Protein_coding	20.0730619647956	0.000172256687566996	0.0167824570804431	0.706098845660581	0.999913902747645
44	ENSMUSG00000000303	Cdh1	Protein_coding	173.820020732137	0.00022922230868558	0.0115260360886615	0.593719282642368	0.999913902747645
45	ENSMUSG00000000305	Cdh4	Protein_coding	826.785390103236	-0.000699262946521622	0.0102054724984745	0.245493680238184	0.999913902747645
46	ENSMUSG00000000308	Ckmt1	Protein_coding	3882.77587776898	1.22450802720735e-05	0.00898453014452248	0.982505759236526	0.999913902747645
47	ENSMUSG00000000317	Bcl6b	Protein_coding	54.8243713792358	-0.00128239714112835	0.0292374423474159	0.102090978533995	0.999913902747645
48	ENSMUSG00000000318	Clec10a	Protein_coding	11.9423062567821	0.000109531463532618	0.0198509262699186	0.814662430717719	0.999913902747645
49	ENSMUSG00000000320	Alox12	Protein_coding	20.0489944503875	-0.000131844864547485	0.0165296116432023	0.770462205123655	0.999913902747645
50	ENSMUSG00000000326	Comt	Protein_coding	1099.30690385989	-0.000937470501001262	0.0111655335890793	0.149425147059811	0.999913902747645
51	ENSMUSG00000000339	Rtca	Protein_coding	761.703690803854	2.85189844642556e-05	0.00909363677062121	0.956772765171792	0.999913902747645
52	ENSMUSG00000000340	Dbt	Protein_coding	374.553805045433	-0.00044093765304645	0.00973401489702842	0.414429958558973	0.999913902747645
53	ENSMUSG00000000346	Dazap2	Protein_coding	1757.03238416526	-0.000102155580695583	0.00877469651032901	0.881042008995827	0.999913902747645
54	ENSMUSG00000000355	Mcts1	Protein_coding	267.455827413297	-0.000255841921117216	0.00982900959588928	0.590693007584116	0.999913902747645
55	ENSMUSG00000000359	Rem1	Protein_coding	12.5926273881694	0.00023371786433713	0.0202039103960899	0.626894009078908	0.999913902747645
56	ENSMUSG00000000365	Rnf17	Protein_coding	20.5663683223294	0.00026198467289304	0.0178749545779421	0.580270258802697	0.999913902747645
57	ENSMUSG00000000374	Trappc10	Protein_coding	3217.2952148832	0.000555691123810427	0.00882288217142338	0.472144022819957	0.999913902747645
58	ENSMUSG00000000378	Ccm2	Protein_coding	827.860782582414	0.00012129826061251	0.00904574794357179	0.825113328241668	0.999913902747645
59	ENSMUSG00000000384	Tbrg4	Protein_coding	566.484027279614	1.14051762868986e-05	0.00910587484880427	0.982588388446111	0.999913902747645
60	ENSMUSG00000000392	Fap	Protein_coding	54.276468400024	2.85608661496293e-05	0.0130443281151908	0.945503349154972	0.999913902747645
61	ENSMUSG00000000399	Ndufa9	Protein_coding	1762.68211058649	-8.8590101524602e-05	0.00886887232301596	0.885492666327112	0.999913902747645
62	ENSMUSG00000000402	Egfl6	Protein_coding	36.4247336132248	0.000516378082335283	0.020189311621781	0.332280718152823	0.999913902747645
63	ENSMUSG00000000409	Lck	Protein_coding	13.3730335130987	-0.000638786832500209	0.0251439483264642	0.270619947742626	0.999913902747645
64	ENSMUSG00000000416	Cttnbp2	Protein_coding	2625.10848855939	-0.000887051133470295	0.0121110793870305	0.149567289019892	0.999913902747645
65	ENSMUSG00000000420	Galnt1	Protein_coding	1394.32518547766	-0.000279092017580282	0.00880575978281447	0.687673630100701	0.999913902747645
66	ENSMUSG00000000439	Mkrn2	Protein_coding	709.644650327596	9.26602533032347e-05	0.00892994519029722	0.874306330323283	0.999913902747645
67	ENSMUSG00000000440	Pparg	Protein_coding	51.8450386623452	-4.20685861958325e-05	0.0126957023744572	0.919317167590621	0.999913902747645
68	ENSMUSG00000000441	Raf1	Protein_coding	1595.0288476799	-0.000167312364374315	0.00879013964701827	0.805587742377151	0.999913902747645
69	ENSMUSG00000000486	Septin1	Protein_coding	50.4568552132774	-0.000203110009106302	0.0134581749679532	0.638456923683258	0.999913902747645
70	ENSMUSG00000000489	Pdgfb	Protein_coding	326.326235934115	-0.00023216013312577	0.00941634077210074	0.645615773349991	0.999913902747645
71	ENSMUSG00000000530	Acvrl1	Protein_coding	288.066483871352	6.61928397335013e-06	0.0093205683772376	0.989052431153377	0.999913902747645
72	ENSMUSG00000000531	Tamalin	Protein_coding	818.054591891281	-0.00117269284776602	0.0121332113974366	0.0979482700937976	0.999913902747645
73	ENSMUSG00000000532	Acvr1b	Protein_coding	3299.50737963782	-6.52437790262496e-05	0.00871429838064618	0.930074275164441	0.999913902747645
74	ENSMUSG00000000538	Tom1l2	Protein_coding	7828.67912749234	0.000341812694563101	0.00869680751296664	0.675781807110984	0.999913902747645
75	ENSMUSG00000000552	Zfp385a	Protein_coding	2182.58277213207	-0.000344640341797316	0.00886854847530729	0.609821154418929	0.999913902747645
76	ENSMUSG00000000555	Itga5	Protein_coding	86.6535634018615	-0.000127870219696376	0.0115134246205473	0.758187469226427	0.999913902747645
77	ENSMUSG00000000560	Gabra2	Protein_coding	3845.47225601374	-0.00123281338312502	0.0105258839122623	0.110401192145026	0.999913902747645
78	ENSMUSG00000000561	Wdr77	Protein_coding	829.117921388758	5.20767467339937e-05	0.00904280628232902	0.923369539177907	0.999913902747645
79	ENSMUSG00000000563	Atp5pb	Protein_coding	5367.01977729412	-7.55123588058435e-05	0.00884019485934634	0.904709436098147	0.999913902747645
80	ENSMUSG00000000567	Sox9	Protein_coding	1364.27812218498	6.28816444428927e-05	0.00901631642401569	0.909044082682711	0.999913902747645
81	ENSMUSG00000000568	Hnrnpd	Protein_coding	4687.01489177468	-6.15653876652646e-05	0.00867396701302392	0.938900036487973	0.999913902747645
82	ENSMUSG00000000579	Dynlt1c	Protein_coding	457.475427827643	-0.000101234479733645	0.00978067660568381	0.820628609315454	0.999913902747645
83	ENSMUSG00000000581	C1d	Protein_coding	451.421302867005	-0.000342744104691904	0.00930806446439159	0.535194631669686	0.999913902747645
84	ENSMUSG00000000594	Gm2a	Protein_coding	1604.37059678947	-9.81729078487848e-05	0.00897844164257555	0.862604182741923	0.999913902747645
85	ENSMUSG00000000600	Krit1	Protein_coding	2288.69199395393	-0.000142398396896226	0.00913958712108667	0.787747981116907	0.999913902747645
86	ENSMUSG00000000605	Clcn4	Protein_coding	3563.81664898291	0.000401221225715064	0.00872936407212783	0.614156887521694	0.999913902747645
87	ENSMUSG00000000627	Sema4f	Protein_coding	1049.17163520789	0.000206271287580774	0.00888384396326746	0.742760771419988	0.999913902747645
88	ENSMUSG00000000628	Hk2	Protein_coding	258.387223015913	0.000997915987450507	0.0171773319310349	0.117077738951571	0.999913902747645
89	ENSMUSG00000000631	Myo18a	Protein_coding	5966.28364777228	0.000726502957992776	0.00893023003365104	0.353456727275495	0.999913902747645
90	ENSMUSG00000000632	Sez6	Protein_coding	4936.06562459964	-0.00209748981193178	0.0162907166537412	0.0287539097296153	0.999913902747645
91	ENSMUSG00000000682	Cd52	Protein_coding	17.9025680634356	0.000121258872483345	0.0172958991634598	0.79042805503677	0.999913902747645
92	ENSMUSG00000000686	Abhd15	Protein_coding	35.5286152689317	0.00046940323986541	0.0176957198011277	0.354410391943306	0.999913902747645
93	ENSMUSG00000000690	Hoxb6	Protein_coding	34.7079120536501	-9.26392295175058e-05	0.0153917629137828	0.833523697376806	0.999913902747645
94	ENSMUSG00000000693	Loxl3	Protein_coding	69.9583518537025	-3.29170162509512e-05	0.0115642852282943	0.935908117243897	0.999913902747645
95	ENSMUSG00000000708	Kat2b	Protein_coding	1055.91553100773	0.00109661097606049	0.0123955838860478	0.106862329178077	0.999913902747645
96	ENSMUSG00000000711	Rab5b	Protein_coding	2932.92207403768	0.000197963763510104	0.00870392589827808	0.798301455877554	0.999913902747645
97	ENSMUSG00000000732	Icosl	Protein_coding	88.9609622542327	0.000529177435452743	0.0162330061857699	0.298102479087847	0.999913902747645
98	ENSMUSG00000000738	Spg7	Protein_coding	1104.28463790887	5.53787527236687e-05	0.00880945728630884	0.932113645193833	0.999913902747645
99	ENSMUSG00000000739	Sult5a1	Protein_coding	62.1663768055776	4.24503894758783e-05	0.0121282494549796	0.917856706688878	0.999913902747645
100	ENSMUSG00000000740	Rpl13	Protein_coding	3609.70330334111	2.47677687973319e-05	0.00896142569087404	0.965179270556073	0.999913902747645
101	ENSMUSG00000000743	Chmp1a	Protein_coding	1198.77408954103	-0.000177103984525556	0.00883359557095866	0.785477451296724	0.999913902747645
102	ENSMUSG00000000751	Rpa1	Protein_coding	1284.41803038485	0.00051624838768126	0.0095358916050724	0.377088666137194	0.999913902747645
103	ENSMUSG00000000753	Serpinf1	Protein_coding	289.542085159101	-0.000991726435173501	0.0174000181704493	0.118817260914301	0.999913902747645
104	ENSMUSG00000000759	Tubgcp3	Protein_coding	900.897031772116	0.000117086771368311	0.0090114899403449	0.834014911790349	0.999913902747645
105	ENSMUSG00000000766	Oprm1	Protein_coding	288.199536755383	-0.00018854076606349	0.00937876878800246	0.7052780214385	0.999913902747645
106	ENSMUSG00000000776	Polr3d	Protein_coding	411.070662742085	0.000322795420117911	0.00953475504334799	0.533615880004091	0.999913902747645
107	ENSMUSG00000000782	Tcf7	Protein_coding	95.5531161483512	-0.00331223263860923	0.044347015713292	0.0243361121849944	0.999913902747645
108	ENSMUSG00000000787	Ddx3x	Protein_coding	6769.12273307171	0.000433612530103922	0.00878814743724917	0.565376340631933	0.999913902747645
109	ENSMUSG00000000791	Il12rb1	Protein_coding	19.1377247897869	-0.000442171888836087	0.0200154554886398	0.391439181742806	0.999913902747645
110	ENSMUSG00000000792	Slc5a5	Protein_coding	194.263890667235	-0.00164589592190497	0.0240210918778784	0.0545817025224407	0.999913902747645
111	ENSMUSG00000000794	Kcnn3	Protein_coding	1113.0413922711	-0.00176313792094889	0.0178474929075372	0.0406588217719843	0.999913902747645
112	ENSMUSG00000000804	Usp32	Protein_coding	5372.98793255686	4.39919607723716e-05	0.00868996373146489	0.954814947853756	0.999913902747645
113	ENSMUSG00000000805	Car4	Protein_coding	712.798062188102	0.000617708737712823	0.0105877953319323	0.26828852410802	0.999913902747645
114	ENSMUSG00000000811	Txnrd3	Protein_coding	111.908445789546	-0.000115653255547107	0.0109657460235046	0.781159891128419	0.999913902747645
115	ENSMUSG00000000823	Zfp512b	Protein_coding	1628.76032910597	9.58478903946419e-05	0.00885639209615063	0.877758690183105	0.999913902747645
116	ENSMUSG00000000826	Dnajc5	Protein_coding	8990.5635804502	0.000327531408663184	0.00870062205602532	0.685401897777377	0.999913902747645
117	ENSMUSG00000000827	Tpd52l2	Protein_coding	853.993843152773	0.000233104622844965	0.00894742607324048	0.700844340559381	0.999913902747645
118	ENSMUSG00000000838	Fmr1	Protein_coding	1784.24746103196	-0.000250970452008498	0.00876334278112563	0.727744489515863	0.999913902747645
119	ENSMUSG00000000861	Bcl11a	Protein_coding	1987.52135096778	-0.00154115431382564	0.0143353797742191	0.0546722295185554	0.999913902747645
120	ENSMUSG00000000876	Pxmp4	Protein_coding	255.882895518116	-7.92587896529826e-05	0.0094165401523218	0.867350796533984	0.999913902747645
121	ENSMUSG00000000881	Dlg3	Protein_coding	3585.59238279211	-0.000460229704099759	0.00892526798489326	0.503471938178524	0.999913902747645
122	ENSMUSG00000000884	Gnb1l	Protein_coding	51.7436731746807	0.000320614454601693	0.0144177720419802	0.481493684930715	0.999913902747645
123	ENSMUSG00000000889	Dbh	Protein_coding	57.9945427126991	0.00473474615003263	0.0697518312375094	0.0154693930268128	0.999913902747645
124	ENSMUSG00000000901	Mmp11	Protein_coding	36.3075231847458	-0.000180172351365704	0.0143161606467371	0.680219237564722	0.999913902747645
125	ENSMUSG00000000902	Smarcb1	Protein_coding	1236.52086339298	-0.000491181344194215	0.00902632448199405	0.459315424690957	0.999913902747645
126	ENSMUSG00000000915	Hip1r	Protein_coding	2012.88392376164	0.000114137585838952	0.00874955796078676	0.871919940827532	0.999913902747645
127	ENSMUSG00000000916	Nsun5	Protein_coding	235.205629187445	-0.000145685945085082	0.00988797982690396	0.74467025118174	0.999913902747645
128	ENSMUSG00000000934	Top1mt	Protein_coding	330.968495964971	-8.51823488127633e-05	0.00949039194695417	0.855329618000292	0.999913902747645
129	ENSMUSG00000000942	Hoxa4	Protein_coding	29.6042567873266	0.00199620026833856	0.039526438570109	0.0545443405320528	0.999913902747645
130	ENSMUSG00000000948	Gm38393	Protein_coding	2608.80283831161	-9.23977325650993e-05	0.00888347640060907	0.879164605331291	0.999913902747645
131	ENSMUSG00000000957	Mmp14	Protein_coding	531.38377266965	-0.000724330802194719	0.0108504293633383	0.216674327391753	0.999913902747645
132	ENSMUSG00000000958	Slc7a7	Protein_coding	27.5945656074657	-0.00117569380687525	0.0303211606656996	0.11837852474833	0.999913902747645
133	ENSMUSG00000000959	Oxa1l	Protein_coding	846.732105851082	4.22009508040653e-05	0.00887870102088872	0.944460818911984	0.999913902747645
134	ENSMUSG00000000976	Heatr6	Protein_coding	559.718586804487	-9.09336969554595e-05	0.00914408864564896	0.861083829437795	0.999913902747645
135	ENSMUSG00000001016	Ilf2	Protein_coding	1236.1031372107	-0.000567040042224529	0.00906015584823746	0.405670347632436	0.999913902747645
136	ENSMUSG00000001017	Chtop	Protein_coding	2373.50604693995	-8.71221781508625e-05	0.00870126377361811	0.909063414928652	0.999913902747645
137	ENSMUSG00000001018	Snapin	Protein_coding	812.080891472821	9.27502873572341e-05	0.00891508943350082	0.875579960648238	0.999913902747645
138	ENSMUSG00000001021	S100a3	Protein_coding	4.92251571206794	5.32796454385649e-05	0.0243854252665218	0.911768656822002	0.999913902747645
139	ENSMUSG00000001023	S100a5	Protein_coding	44.5274344420399	-0.125141448673255	0.448957817271857	0.000213778046462802	0.137856300247584
140	ENSMUSG00000001025	S100a6	Protein_coding	181.718290750438	0.000137794585771356	0.010104718738188	0.75221090636232	0.999913902747645
141	ENSMUSG00000001029	Icam2	Protein_coding	23.0820911087581	-0.000196553044095482	0.0173071429704881	0.670920924362654	0.999913902747645
142	ENSMUSG00000001034	Mapk7	Protein_coding	397.829272724879	0.000954997909686096	0.0133743706516129	0.126770256761043	0.999913902747645
143	ENSMUSG00000001036	Epn2	Protein_coding	2600.85788063656	-0.000102561430737496	0.00873904994313995	0.886355829811017	0.999913902747645
144	ENSMUSG00000001039	B9d1	Protein_coding	116.98505798635	0.000156105842789072	0.0109488176973467	0.711149142568186	0.999913902747645
145	ENSMUSG00000001052	Sec24b	Protein_coding	2129.44193194848	5.38455208601772e-05	0.00872500104273052	0.941157810878525	0.999913902747645
146	ENSMUSG00000001053	N4bp3	Protein_coding	277.978120841316	-0.000387331263791669	0.0100412659633853	0.441450058632084	0.999913902747645
147	ENSMUSG00000001054	Rmnd5b	Protein_coding	638.729425314935	-0.0004357755167342	0.0100170553075288	0.402318305810131	0.999913902747645
148	ENSMUSG00000001056	Nhp2	Protein_coding	415.189802321275	9.40682340833593e-06	0.00942063432114628	0.984019043438945	0.999913902747645
149	ENSMUSG00000001062	Vps9d1	Protein_coding	714.96077187166	-1.01491387733104e-05	0.00892086698082661	0.986132750047796	0.999913902747645
150	ENSMUSG00000001065	Zfp276	Protein_coding	504.9839425102	0.000110709589178356	0.00931181053494277	0.822105774722415	0.999913902747645
151	ENSMUSG00000001076	C1ql4	Protein_coding	19.885740449396	-8.56735702827899e-05	0.0176380254104081	0.851059122567327	0.999913902747645
152	ENSMUSG00000001082	Mfsd10	Protein_coding	190.240238833841	0.000181765163751049	0.0101214480421316	0.682107965134331	0.999913902747645
153	ENSMUSG00000001089	Luzp1	Protein_coding	4876.44571558437	0.000792242475033707	0.00911537273671387	0.291873449645414	0.999913902747645
154	ENSMUSG00000001098	Kctd10	Protein_coding	1017.52999071136	0.00014362795377509	0.00888853124345845	0.814733594190494	0.999913902747645
155	ENSMUSG00000001100	Poldip2	Protein_coding	1298.7784879467	0.000338710155519593	0.00886960922810514	0.614717648988624	0.999913902747645
156	ENSMUSG00000001103	Sebox	Protein_coding	37.9769732711446	0.000198010527891388	0.0142354247754894	0.651298003285325	0.999913902747645
157	ENSMUSG00000001105	Ift20	Protein_coding	758.123972130505	0.000693287793995903	0.0107319556056758	0.23134278466806	0.999913902747645
158	ENSMUSG00000001119	Col6a1	Protein_coding	680.593655449128	-2.21781683017651e-06	0.0128976530178993	0.995750255988701	0.999913902747645
159	ENSMUSG00000001120	Pcbp3	Protein_coding	1094.89992377637	-0.00132343582251914	0.0128438456568435	0.0765354647171992	0.999913902747645
160	ENSMUSG00000001123	Lgals9	Protein_coding	94.7454085794547	7.69391546379309e-05	0.0114043577991948	0.85158314466512	0.999913902747645
161	ENSMUSG00000001127	Araf	Protein_coding	2573.29805903477	-0.000893721911714895	0.00917321338621169	0.249709220152237	0.999913902747645
162	ENSMUSG00000001128	Cfp	Protein_coding	110.247852543239	-0.000247494376227581	0.0125614507459739	0.567604577929141	0.999913902747645
163	ENSMUSG00000001134	Uxt	Protein_coding	57.5834255422289	0.000144988150278963	0.012304598855713	0.729239221757917	0.999913902747645
164	ENSMUSG00000001138	Cnnm3	Protein_coding	1105.64215043999	0.000172373091046477	0.00890567713785673	0.777580219708762	0.999913902747645
165	ENSMUSG00000001143	Lman2l	Protein_coding	1278.59209787728	5.68293566112379e-05	0.00877964794487197	0.932804465236179	0.999913902747645
166	ENSMUSG00000001150	Mcm3ap	Protein_coding	1971.02037323481	-0.000190388928188279	0.00873299511020636	0.79639512220911	0.999913902747645
167	ENSMUSG00000001151	Pcnt	Protein_coding	1712.93132226213	0.00114295203835054	0.0113335233901319	0.109921587150897	0.999913902747645
168	ENSMUSG00000001156	Mxd1	Protein_coding	764.144717593252	-0.00113867456164661	0.011929004616948	0.104285239469716	0.999913902747645
169	ENSMUSG00000001157	Gmcl1	Protein_coding	724.70218957029	-3.64547465648655e-05	0.00900247458060043	0.947446980340562	0.999913902747645
170	ENSMUSG00000001158	Snrnp27	Protein_coding	446.982823405791	-0.000260196098925721	0.00925031802991356	0.627590539927524	0.999913902747645
171	ENSMUSG00000001166	Oas1c	Protein_coding	15.3026371748101	-0.000920405519494075	0.0293253906943981	0.169308662660463	0.999913902747645
172	ENSMUSG00000001173	Ocrl	Protein_coding	1837.22139077367	-0.000795954751374693	0.00921912567287734	0.276468863580191	0.999913902747645
173	ENSMUSG00000001175	Calm1	Protein_coding	53017.0699226241	0.000275548668232772	0.0087557837677015	0.707383825435118	0.999913902747645
174	ENSMUSG00000001211	Agpat3	Protein_coding	6792.47549843728	0.000447572309046183	0.00873567016355918	0.577648624882941	0.999913902747645
175	ENSMUSG00000001227	Sema6b	Protein_coding	2590.11371606739	-0.000178944026083669	0.00886246908650756	0.777672216916843	0.999913902747645
176	ENSMUSG00000001228	Uhrf1	Protein_coding	21.1122905271436	0.000293480102445827	0.0177746046488225	0.538761666318683	0.999913902747645
177	ENSMUSG00000001229	Dpp9	Protein_coding	1812.46905332702	0.000139349357632074	0.00878863112711934	0.836707706261701	0.999913902747645
178	ENSMUSG00000001240	Ramp2	Protein_coding	330.757671171223	-0.000335995556201816	0.0101487718046213	0.485944317291367	0.999913902747645
179	ENSMUSG00000001247	Lsr	Protein_coding	140.927287473183	-0.000169286400514972	0.010643350635401	0.692230051076706	0.999913902747645
180	ENSMUSG00000001248	Gramd1a	Protein_coding	1494.84329591456	-2.96928221209808e-05	0.00888043277048524	0.960807254761111	0.999913902747645
181	ENSMUSG00000001249	Hpn	Protein_coding	79.29451891	-0.000143036635988109	0.0144778363532501	0.742641415775461	0.999913902747645
182	ENSMUSG00000001260	Gabrg1	Protein_coding	606.395859576217	-0.000463081521108883	0.00937121798471634	0.428615573270474	0.999913902747645
183	ENSMUSG00000001270	Ckb	Protein_coding	19578.4395067634	-4.08795872467291e-05	0.00881838859034616	0.949288318798803	0.999913902747645
184	ENSMUSG00000001280	Sp1	Protein_coding	1700.26753612464	0.000788485797489509	0.0103173851271045	0.209406240738654	0.999913902747645
185	ENSMUSG00000001281	Itgb7	Protein_coding	23.9007593648398	0.000680451495973277	0.0227443241151553	0.244170927926731	0.999913902747645
186	ENSMUSG00000001285	Myg1	Protein_coding	331.322354883401	-1.33632495538641e-05	0.0091677770100763	0.979044053541873	0.999913902747645
187	ENSMUSG00000001288	Rarg	Protein_coding	243.507362346609	-0.000337445815510461	0.0102176334601207	0.481872457825853	0.999913902747645
188	ENSMUSG00000001289	Pfdn5	Protein_coding	1567.12799520564	0.000207670849347148	0.00893735581221829	0.731126889121087	0.999913902747645
189	ENSMUSG00000001300	Efnb2	Protein_coding	1365.03679641624	-0.00120565037173752	0.0110877454852652	0.10448381479275	0.999913902747645
190	ENSMUSG00000001305	Rrp15	Protein_coding	153.989260196085	0.000174944603552892	0.0102824813467689	0.688918773237	0.999913902747645
191	ENSMUSG00000001313	Rnd2	Protein_coding	1646.73883246291	-0.000220842236324528	0.00931795427278408	0.667968682137913	0.999913902747645
192	ENSMUSG00000001323	Srr	Protein_coding	1673.60485734532	0.000314989449765021	0.00882055815382272	0.650087176138731	0.999913902747645
193	ENSMUSG00000001333	Sync	Protein_coding	49.2296982293453	0.000865571508829097	0.0221463457664024	0.169524438091944	0.999913902747645
194	ENSMUSG00000001334	Fndc5	Protein_coding	2348.72928298772	0.00025860363728789	0.00904714969690846	0.655913599120491	0.999913902747645
195	ENSMUSG00000001366	Fbxo9	Protein_coding	1361.62193599982	1.61201060498141e-05	0.00879817109943542	0.980422234930303	0.999913902747645
196	ENSMUSG00000001376	Vps50	Protein_coding	1290.84788441616	2.51201085905396e-05	0.00878957084815894	0.969823707381129	0.999913902747645
197	ENSMUSG00000001380	Hars	Protein_coding	2257.09483127823	0.000131748356303776	0.00903972724713995	0.811517005666432	0.999913902747645
198	ENSMUSG00000001383	Zmat2	Protein_coding	2767.39888725243	-0.000201730436331183	0.00873472791997534	0.78465292858942	0.999913902747645
199	ENSMUSG00000001415	Smg5	Protein_coding	2266.16409985541	-0.000211440369033005	0.0087492802455504	0.770596396820235	0.999913902747645
200	ENSMUSG00000001416	Cct3	Protein_coding	2169.74450401905	-0.000614974325407375	0.00912330149544395	0.368610500258411	0.999913902747645
201	ENSMUSG00000001418	Glmp	Protein_coding	544.36671787451	0.000562508534029606	0.0097001666529013	0.336901851007217	0.999913902747645
202	ENSMUSG00000001419	Mef2d	Protein_coding	6894.54522418717	-0.000646208960998131	0.00880571827807196	0.42837515639481	0.999913902747645
203	ENSMUSG00000001420	Tmem79	Protein_coding	11.531868096403	0.000286872204186748	0.0215186306495104	0.560384985284878	0.999913902747645
204	ENSMUSG00000001424	Snd1	Protein_coding	1839.43662463516	-0.000247206149143495	0.00874366554451725	0.737938253958408	0.999913902747645
205	ENSMUSG00000001435	Col18a1	Protein_coding	503.94400313669	0.00123050817994849	0.0189816464684983	0.0833088242542591	0.999913902747645
206	ENSMUSG00000001436	Slc19a1	Protein_coding	330.636764508378	-0.000209166124823884	0.009383162962542	0.677510487693489	0.999913902747645
207	ENSMUSG00000001440	Kpnb1	Protein_coding	6043.67067997431	0.000383905720175359	0.00874844991279026	0.618831071876737	0.999913902747645
208	ENSMUSG00000001441	Npepps	Protein_coding	4722.92845081472	-0.000448127749958079	0.00874554012990989	0.572719957633125	0.999913902747645
209	ENSMUSG00000001444	Tbx21	Protein_coding	33.9368607635687	-0.00113675154911328	0.0274593543324453	0.121178383194052	0.999913902747645
210	ENSMUSG00000001445	Mrpl10	Protein_coding	720.104853282897	-0.000388073518774577	0.00928045210334331	0.497629419627564	0.999913902747645
211	ENSMUSG00000001467	Cyp51	Protein_coding	1267.41031338235	-0.000559728722259356	0.00907230655660621	0.407687538442807	0.999913902747645
212	ENSMUSG00000001472	Tcf25	Protein_coding	11258.3192168527	-0.000136185725180062	0.00867056855495778	0.867431122103262	0.999913902747645
213	ENSMUSG00000001473	Tubb6	Protein_coding	34.7136174856682	-9.81652962842717e-05	0.0141389033283487	0.819365751757821	0.999913902747645
214	ENSMUSG00000001482	Def8	Protein_coding	1189.2930386756	-0.000195614729136005	0.00879749288710637	0.773526927807671	0.999913902747645
215	ENSMUSG00000001493	Meox1	Protein_coding	38.3637070046809	-0.000514686587969419	0.0179573905246414	0.320345349798118	0.999913902747645
216	ENSMUSG00000001496	Nkx2-1	Protein_coding	87.4093690958427	-0.00189169122939	0.0312493820440849	0.052679288340435	0.999913902747645
217	ENSMUSG00000001504	Irx2	Protein_coding	132.775847233516	-4.58915817500822e-05	0.0107411996550704	0.911524739942027	0.999913902747645
218	ENSMUSG00000001506	Col1a1	Protein_coding	786.624216474748	2.76991904703637e-05	0.00970231868489108	0.950386837178707	0.999913902747645
219	ENSMUSG00000001507	Itga3	Protein_coding	1086.28798426972	0.000620447723729555	0.0095810694597438	0.31503075055035	0.999913902747645
220	ENSMUSG00000001517	Foxm1	Protein_coding	40.351981284569	-5.72008071186245e-06	0.0135625159499708	0.989189822565792	0.999913902747645
221	ENSMUSG00000001518	Itfg2	Protein_coding	625.696695785002	-0.000400340634420716	0.00915677705765303	0.503977296699433	0.999913902747645
222	ENSMUSG00000001520	Nrip2	Protein_coding	411.953872140495	0.000522063903736194	0.0113738812754625	0.303907830966507	0.999913902747645
223	ENSMUSG00000001521	Tulp3	Protein_coding	727.503713315382	4.83708161167683e-05	0.00891473751862757	0.93446763641049	0.999913902747645
224	ENSMUSG00000001524	Gtf2h4	Protein_coding	197.749178133265	0.00026678135976528	0.0100210975356637	0.568844466034623	0.999913902747645
225	ENSMUSG00000001525	Tubb5	Protein_coding	6749.21829048863	-0.000135091230692117	0.00877016145112938	0.845044336636363	0.999913902747645
226	ENSMUSG00000001542	Ell2	Protein_coding	657.33753491419	-0.00035564664642854	0.00911569238052701	0.5486979018013	0.999913902747645
227	ENSMUSG00000001552	Jup	Protein_coding	1999.94379800232	0.00095178893471287	0.0100334574905832	0.174618354379841	0.999913902747645
228	ENSMUSG00000001555	Fkbp10	Protein_coding	83.019479339397	-0.00018757203084927	0.0115854390853477	0.657223576146752	0.999913902747645
229	ENSMUSG00000001558	Klhl10	Protein_coding	7.81957344876942	-0.000168744301794039	0.0218559158297174	0.724326508338866	0.999913902747645
230	ENSMUSG00000001569	Nom1	Protein_coding	1350.57462550654	-0.000288941877831223	0.00898557805276998	0.634922474051163	0.999913902747645
231	ENSMUSG00000001576	Ergic1	Protein_coding	2520.3185264328	-0.000301663322190116	0.00873449326110164	0.69220702435874	0.999913902747645
232	ENSMUSG00000001604	Tcea3	Protein_coding	7.00321285864506	0.000120101443703663	0.0224220784577433	0.80089378383075	0.999913902747645
233	ENSMUSG00000001627	Ifrd1	Protein_coding	649.830125944997	0.000223902686722409	0.00900421875613529	0.701404375895095	0.999913902747645
234	ENSMUSG00000001630	Stk38l	Protein_coding	776.017843822692	-7.43117409812909e-05	0.00891162861028523	0.900088217185521	0.999913902747645
235	ENSMUSG00000001632	Brpf1	Protein_coding	1273.50489043112	0.000434777830302685	0.00901972726950741	0.500707399885823	0.999913902747645
236	ENSMUSG00000001642	Akr1b3	Protein_coding	454.818940494914	-0.000239903277109918	0.00925891115695263	0.650293265861639	0.999913902747645
237	ENSMUSG00000001663	Gstt1	Protein_coding	132.204669889294	-4.34991116147523e-05	0.0103150045570012	0.91754094167091	0.999913902747645
238	ENSMUSG00000001665	Gstt3	Protein_coding	75.7192769462276	0.000405406074459313	0.0147196685767333	0.391066660039092	0.999913902747645
239	ENSMUSG00000001666	Ddt	Protein_coding	420.363513459169	0.000100547201922445	0.00970591578129862	0.823656716652293	0.999913902747645
240	ENSMUSG00000001672	Marveld3	Protein_coding	14.5458856806073	0.000145229034600108	0.0181192434418218	0.753585339743626	0.999913902747645
241	ENSMUSG00000001674	Ddx18	Protein_coding	322.199969956612	2.36836920395564e-05	0.00922631387266204	0.962054318857736	0.999913902747645
242	ENSMUSG00000001687	Ubl3	Protein_coding	3031.66470071911	-0.000730417789560111	0.00896792716202934	0.343150758568356	0.999913902747645
243	ENSMUSG00000001700	Gramd3	Protein_coding	262.477625137073	-0.000473750203855742	0.0106268365067682	0.351574433514043	0.999913902747645
244	ENSMUSG00000001707	Eef1e1	Protein_coding	295.851392383734	4.60431744118142e-05	0.0093646486159325	0.92325279063139	0.999913902747645
245	ENSMUSG00000001729	Akt1	Protein_coding	2688.95533144331	-0.000156237194728166	0.00895734439834836	0.789386786605653	0.999913902747645
246	ENSMUSG00000001739	Cldn15	Protein_coding	6.80936354310537	-0.000738005617819128	0.0325249132756569	0.23700822471231	0.999913902747645
247	ENSMUSG00000001741	Il16	Protein_coding	1212.85703985771	0.00307821647896015	0.0323681843702395	0.0187325541347796	0.999913902747645
248	ENSMUSG00000001750	Tcirg1	Protein_coding	292.706738187724	-0.000346756683655882	0.0103602948796133	0.467569494221056	0.999913902747645
249	ENSMUSG00000001751	Naglu	Protein_coding	149.803433575355	0.000130091405395992	0.0106083466457161	0.758074342089688	0.999913902747645
250	ENSMUSG00000001755	Coasy	Protein_coding	308.111485021434	0.000530940985849325	0.010430987006271	0.32006897686448	0.999913902747645
251	ENSMUSG00000001761	Smo	Protein_coding	576.975649162578	-0.000342529997329326	0.00920601165867411	0.547749908246224	0.999913902747645
252	ENSMUSG00000001763	Tspan33	Protein_coding	398.749204180618	0.000552977736770583	0.0099139787856626	0.329232996594777	0.999913902747645
253	ENSMUSG00000001767	Crnkl1	Protein_coding	630.068203236679	5.49629516667436e-05	0.00915315050735376	0.914826741768955	0.999913902747645
254	ENSMUSG00000001768	Rin2	Protein_coding	750.075188606064	-3.86210366797719e-05	0.00887418334996945	0.949352870059036	0.999913902747645
255	ENSMUSG00000001773	Folh1	Protein_coding	232.757131030091	-0.000917388904638868	0.0144196593051483	0.13240822436108	0.999913902747645
256	ENSMUSG00000001774	Chordc1	Protein_coding	1782.20265185239	-0.000142878906736542	0.00881637439124987	0.827521946329205	0.999913902747645
257	ENSMUSG00000001783	Rtcb	Protein_coding	2504.75697095556	-0.000116708119333232	0.008828737154216	0.856015965024246	0.999913902747645
258	ENSMUSG00000001785	Pwp1	Protein_coding	340.13387093091	0.000439304336295871	0.00987718027063863	0.406919014693735	0.999913902747645
259	ENSMUSG00000001786	Fbxo7	Protein_coding	579.886560370329	-0.000676224662076838	0.00991545253161008	0.268049839419399	0.999913902747645
260	ENSMUSG00000001794	Capns1	Protein_coding	2482.12200027527	0.000249170031412507	0.00906146580418577	0.664074609778549	0.999913902747645
261	ENSMUSG00000001802	Lrp3	Protein_coding	2054.98115464855	0.00020336857054292	0.00876416330615093	0.774304969057967	0.999913902747645
262	ENSMUSG00000001815	Evx2	Protein_coding	15.2609911901961	0.000272965856566735	0.0193330312325455	0.571872763578643	0.999913902747645
263	ENSMUSG00000001827	Folr1	Protein_coding	68.0688448984874	0.00121304431474903	0.0278836786347973	0.109629239747589	0.999913902747645
264	ENSMUSG00000001829	Clpb	Protein_coding	1725.10400325698	-0.000118744193827297	0.00883154156656708	0.853181717907938	0.999913902747645
265	ENSMUSG00000001833	Septin7	Protein_coding	6825.52889042546	0.000234254296500455	0.0086915081110488	0.769389570391798	0.999913902747645
266	ENSMUSG00000001844	Zdhhc4	Protein_coding	323.941279568514	4.01298015444672e-05	0.00927519488664817	0.934778857686352	0.999913902747645
267	ENSMUSG00000001847	Rac1	Protein_coding	4147.39612611709	-0.000443401409069918	0.00876936674123026	0.565791433920689	0.999913902747645
268	ENSMUSG00000001855	Nup214	Protein_coding	1832.48532246763	6.68129606207441e-05	0.00874641905479195	0.924640135748927	0.999913902747645
269	ENSMUSG00000001864	Aif1l	Protein_coding	190.23299942139	9.31707076117637e-05	0.0101630646194336	0.827823485961558	0.999913902747645
270	ENSMUSG00000001870	Ltbp1	Protein_coding	457.709689409789	9.60111198743687e-05	0.00917349632624323	0.85185269091895	0.999913902747645
271	ENSMUSG00000001891	Ugp2	Protein_coding	1286.33720908027	-0.000241120774289502	0.00887698655378257	0.706683982638258	0.999913902747645
272	ENSMUSG00000001901	Kcnh6	Protein_coding	84.2479170541565	-0.000563005204537983	0.0150099002250291	0.269199690098826	0.999913902747645
273	ENSMUSG00000001909	Trmt1	Protein_coding	748.405116930998	-0.000386415154961468	0.00919509296712292	0.510062205034455	0.999913902747645
274	ENSMUSG00000001910	Nacc1	Protein_coding	3040.45636864605	0.000126677269031917	0.00870473246249003	0.868014443098222	0.999913902747645
275	ENSMUSG00000001911	Nfix	Protein_coding	9300.58157046195	0.00133782315735882	0.00979436643436005	0.116898916360163	0.999913902747645
276	ENSMUSG00000001918	Slc1a5	Protein_coding	41.186087333577	-5.46894642614582e-05	0.0139521205063217	0.897967045681088	0.999913902747645
277	ENSMUSG00000001924	Uba1	Protein_coding	9249.73610820661	2.69236566649336e-05	0.00866861651604794	0.973519457460306	0.999913902747645
278	ENSMUSG00000001930	Vwf	Protein_coding	699.380389643373	-7.69545618338289e-05	0.00923918009630518	0.87755011871596	0.999913902747645
279	ENSMUSG00000001942	Siae	Protein_coding	445.425624011364	0.000692072376579799	0.0111619570236253	0.222579602944845	0.999913902747645
280	ENSMUSG00000001943	Vsig2	Protein_coding	32.1605856403657	-0.000145557465855343	0.0149276379617022	0.740673126978353	0.999913902747645
281	ENSMUSG00000001946	Esam	Protein_coding	225.787706188198	-0.000522121615291365	0.0111271019391918	0.307982141251545	0.999913902747645
282	ENSMUSG00000001948	Spa17	Protein_coding	23.1910349646904	0.000415583722505354	0.0186107490903568	0.408626832920601	0.999913902747645
283	ENSMUSG00000001962	Fam50a	Protein_coding	270.865910298082	0.000482785079299327	0.0105759276126209	0.346690805090828	0.999913902747645
284	ENSMUSG00000001964	Emd	Protein_coding	657.638001609445	-0.000149954759497139	0.00891571866558328	0.80300438888009	0.999913902747645
285	ENSMUSG00000001983	Taco1	Protein_coding	180.98013223619	-0.000168802088529826	0.0103085363710661	0.698052845868479	0.999913902747645
286	ENSMUSG00000001985	Grik3	Protein_coding	3776.9804877184	0.000311838025098068	0.00881573653862268	0.65441374783928	0.999913902747645
287	ENSMUSG00000001986	Gria3	Protein_coding	5265.87640453711	-0.000319702318081991	0.00890657348379516	0.622308857466829	0.999913902747645
288	ENSMUSG00000001988	Npas1	Protein_coding	117.098359561332	-0.000789477098492343	0.01642146198681	0.16989148559371	0.999913902747645
289	ENSMUSG00000001995	Sipa1l2	Protein_coding	2649.4125181114	-0.000197293709099878	0.0087501149727808	0.784458235991929	0.999913902747645
290	ENSMUSG00000001998	Ap4e1	Protein_coding	454.592004703708	0.000104055748586162	0.00939082679211269	0.828657032596331	0.999913902747645
291	ENSMUSG00000001999	Blvra	Protein_coding	349.363227184583	-0.000212914393926511	0.00976466509296431	0.649683265202817	0.999913902747645
292	ENSMUSG00000002006	Pdzd4	Protein_coding	2552.68945121626	-0.000592710092406613	0.00896332541449998	0.411180149504972	0.999913902747645
293	ENSMUSG00000002007	Srpk3	Protein_coding	67.472359974364	-9.43077287752191e-05	0.0126211748923113	0.821038678129615	0.999913902747645
294	ENSMUSG00000002010	Idh3g	Protein_coding	1740.93573400724	0.000244684262386342	0.00887885424409582	0.702543677800979	0.999913902747645
295	ENSMUSG00000002012	Pnck	Protein_coding	776.970564695264	4.24445654380009e-05	0.00900315216315584	0.938840188256513	0.999913902747645
296	ENSMUSG00000002014	Ssr4	Protein_coding	656.058628283988	0.00039736910289222	0.00929440994670209	0.488133807215546	0.999913902747645
297	ENSMUSG00000002015	Bcap31	Protein_coding	568.245262294104	0.000314466058604751	0.00937297260479902	0.55628850826843	0.999913902747645
298	ENSMUSG00000002017	Fam98a	Protein_coding	824.461970002928	5.00974648553445e-05	0.00887885880085531	0.934134588918213	0.999913902747645
299	ENSMUSG00000002020	Ltbp2	Protein_coding	104.245265471899	-0.000720702134862029	0.0209388775894552	0.218208126167419	0.999913902747645
300	ENSMUSG00000002028	Kmt2a	Protein_coding	9407.6642924108	-0.000525730905820428	0.00886242008116488	0.47745800898409	0.999913902747645
301	ENSMUSG00000002031	Ift46	Protein_coding	912.90390017787	-0.00046700787208797	0.00911800533947976	0.45932940043794	0.999913902747645
302	ENSMUSG00000002032	Tmem25	Protein_coding	1102.89834794729	0.000569043887973226	0.00919837993971534	0.382296823563755	0.999913902747645
303	ENSMUSG00000002043	Trappc6a	Protein_coding	88.754180943158	0.000422894948205531	0.0136850554236403	0.369287638283573	0.999913902747645
304	ENSMUSG00000002052	Supt6	Protein_coding	5949.73279524572	0.000126467882843573	0.00878719346412327	0.851439013254916	0.999913902747645
305	ENSMUSG00000002055	Spag5	Protein_coding	309.368323818022	0.000589511523573056	0.0121365477210968	0.256587338118488	0.999913902747645
306	ENSMUSG00000002058	Unc119	Protein_coding	297.20622875544	-3.1378459232853e-05	0.00924051525631112	0.949520471122566	0.999913902747645
307	ENSMUSG00000002059	Rab34	Protein_coding	205.943297022315	0.000589311636294058	0.0126160235784242	0.253559214082011	0.999913902747645
308	ENSMUSG00000002064	Sdf2	Protein_coding	803.569003011558	-0.000749813493029835	0.0107422157818237	0.21015282797582	0.999913902747645
309	ENSMUSG00000002068	Ccne1	Protein_coding	198.677833801517	0.000133021277833883	0.0097323239376903	0.769679421577543	0.999913902747645
310	ENSMUSG00000002076	Hsf2bp	Protein_coding	5.100715314974	0.000116345526820094	0.0246606242560212	0.810338368811467	0.999913902747645
311	ENSMUSG00000002083	Bbc3	Protein_coding	98.1794672720881	-2.03686303814078e-05	0.0108443521378144	0.960489688029322	0.999913902747645
312	ENSMUSG00000002100	Mybpc3	Protein_coding	457.120143151374	0.00061001424989199	0.0196528416566043	0.267836605088787	0.999913902747645
313	ENSMUSG00000002102	Psmc3	Protein_coding	2627.76190410167	-0.000356407148277744	0.00925596158608527	0.528549654336339	0.999913902747645
314	ENSMUSG00000002103	Acp2	Protein_coding	1574.44018419147	-0.000154280275435689	0.00874960728116343	0.828890025085444	0.999913902747645
315	ENSMUSG00000002104	Rapsn	Protein_coding	7.92367190167959	0.000104213901462241	0.0209949015560017	0.824749591313571	0.999913902747645
316	ENSMUSG00000002105	Slc39a13	Protein_coding	477.140309980514	0.000172165250037781	0.00908543419580811	0.753365854395474	0.999913902747645
317	ENSMUSG00000002107	Celf2	Protein_coding	10756.0669543729	-0.000831760102948181	0.0100235814589057	0.207031937239112	0.999913902747645
318	ENSMUSG00000002108	Nr1h3	Protein_coding	80.4130786659016	0.000867321635574602	0.0195041008142689	0.157217114231811	0.999913902747645
319	ENSMUSG00000002109	Ddb2	Protein_coding	126.577590090356	0.000626784221737581	0.0150326864856268	0.233428553092061	0.999913902747645
320	ENSMUSG00000002111	Spi1	Protein_coding	65.5489011634275	-0.000333459921834774	0.0138131053094745	0.462238162023059	0.999913902747645
321	ENSMUSG00000002129	Sf3a1	Protein_coding	2185.67659282253	-0.000315114145355296	0.00884369460655268	0.643092546571228	0.999913902747645
322	ENSMUSG00000002147	Stat6	Protein_coding	285.995322101068	-3.17789755351802e-06	0.00956633836120621	0.994427709625642	0.999913902747645
323	ENSMUSG00000002190	Clgn	Protein_coding	309.123012862397	0.00100007579977282	0.0139479641968286	0.116193774277342	0.999913902747645
324	ENSMUSG00000002205	Vrk3	Protein_coding	516.438707879668	0.000257439349512336	0.00923762435757054	0.632119112322215	0.999913902747645
325	ENSMUSG00000002210	Smg9	Protein_coding	490.329040054263	0.000853775285090837	0.011337915993101	0.167088112683373	0.999913902747645
326	ENSMUSG00000002221	Paxip1	Protein_coding	1148.81261663148	-0.000125931986871328	0.00883070969959076	0.844794001382527	0.999913902747645
327	ENSMUSG00000002222	Rmnd5a	Protein_coding	5287.28665736119	0.000495531015583857	0.00880563104510789	0.515952490417506	0.999913902747645
328	ENSMUSG00000002227	Mov10	Protein_coding	146.611058895976	-0.00160904471663325	0.0275963234943615	0.0648181096378907	0.999913902747645
329	ENSMUSG00000002228	Ppm1j	Protein_coding	25.68087388201	-0.000116260369320127	0.0169632118491243	0.797828037474985	0.999913902747645
330	ENSMUSG00000002233	Rhoc	Protein_coding	184.113155020541	-0.000674699117992389	0.013290859104414	0.210526405827979	0.999913902747645
331	ENSMUSG00000002249	Tead3	Protein_coding	80.1687738570749	0.00021491122972304	0.0120428058468816	0.614488827379439	0.999913902747645
332	ENSMUSG00000002250	Ppard	Protein_coding	734.413947866951	0.000181727695771212	0.00898906490731997	0.753521038659295	0.999913902747645
333	ENSMUSG00000002257	Def6	Protein_coding	47.5259009628165	5.65294745593635e-05	0.0138648339176387	0.89436960097692	0.999913902747645
334	ENSMUSG00000002265	Peg3	Protein_coding	19877.5761154465	-0.000210355005158575	0.00864958908891363	0.807981196434892	0.999913902747645
335	ENSMUSG00000002266	Zim1	Protein_coding	282.386851993749	-0.00129387072957198	0.0214126748508446	0.0810102098565182	0.999913902747645
336	ENSMUSG00000002274	Metrn	Protein_coding	1473.94202170905	0.00069452755649854	0.0103177825149468	0.243222602920819	0.999913902747645
337	ENSMUSG00000002279	Lmf1	Protein_coding	416.77392802163	-0.0012169746362129	0.0158522514254392	0.0817196571802411	0.999913902747645
338	ENSMUSG00000002280	Ciao3	Protein_coding	505.83867084147	0.000602950592719734	0.00987553300783319	0.304366237689072	0.999913902747645
339	ENSMUSG00000002289	Angptl4	Protein_coding	59.5431478011998	-0.000199498123280125	0.0141497181810811	0.648413893207589	0.999913902747645
340	ENSMUSG00000002297	Dbf4	Protein_coding	62.0613568758608	-0.000124433842415767	0.0123288897168606	0.765495561227597	0.999913902747645
341	ENSMUSG00000002307	Daxx	Protein_coding	510.967609136531	-0.000141666637111478	0.00907892570898066	0.794313869909491	0.999913902747645
342	ENSMUSG00000002308	Cd320	Protein_coding	198.906209497112	0.000103019808619431	0.00977107411534482	0.81784915161078	0.999913902747645
343	ENSMUSG00000002319	Ipo4	Protein_coding	1574.00748564593	-0.000273944313696629	0.0087836876599517	0.699419127470518	0.999913902747645
344	ENSMUSG00000002320	Tm9sf1	Protein_coding	570.954270464018	3.59558916800373e-05	0.00895256801915509	0.949817884074787	0.999913902747645
345	ENSMUSG00000002324	Rec8	Protein_coding	7.42681518863102	0.000138765552598108	0.0214463675154731	0.769949292763663	0.999913902747645
346	ENSMUSG00000002325	Irf9	Protein_coding	229.740737442925	-0.00032977232761316	0.0108600356748326	0.473171198469562	0.999913902747645
347	ENSMUSG00000002326	Gmpr2	Protein_coding	274.118439176743	-0.000135104988576195	0.00934699430786024	0.78342060328819	0.999913902747645
348	ENSMUSG00000002329	Mdp1	Protein_coding	495.643127542927	-0.000355509266646768	0.00944459321948451	0.509381103281421	0.999913902747645
349	ENSMUSG00000002332	Dhrs1	Protein_coding	676.228579731358	7.16197405562546e-05	0.00899108864220843	0.89817284558542	0.999913902747645
350	ENSMUSG00000002341	Ncan	Protein_coding	7934.94889544663	-0.00333081862991438	0.0216859095970702	0.0105991013290258	0.999913902747645
351	ENSMUSG00000002342	Tmem161a	Protein_coding	366.820753878209	0.000648262480300638	0.0110019136215623	0.244010565658428	0.999913902747645
352	ENSMUSG00000002343	Armc6	Protein_coding	357.308774847082	0.000202295763497509	0.00923589773046831	0.69901838570218	0.999913902747645
353	ENSMUSG00000002345	Borcs8	Protein_coding	260.214007294638	2.39911498080915e-05	0.00939909045738146	0.959506082039794	0.999913902747645
354	ENSMUSG00000002346	Slc25a42	Protein_coding	824.041138611507	0.000117300604075465	0.00916914077992793	0.820907586182143	0.999913902747645
355	ENSMUSG00000002365	Snx9	Protein_coding	378.365509868811	6.63634440191706e-06	0.00923222544223633	0.98933309580077	0.999913902747645
356	ENSMUSG00000002372	Ranbp3	Protein_coding	1454.21847920848	-4.48622022544912e-05	0.00875022925205955	0.948970076225929	0.999913902747645
357	ENSMUSG00000002379	Ndufa11	Protein_coding	1417.24186861968	0.000190023586118595	0.00909494291761913	0.729539584093336	0.999913902747645
358	ENSMUSG00000002393	Nr2f6	Protein_coding	447.834540166035	0.000588989016797967	0.0100285285917258	0.303630764253259	0.999913902747645
359	ENSMUSG00000002395	Use1	Protein_coding	784.804078163798	-2.65121072023431e-05	0.00901718591232472	0.96139972894682	0.999913902747645
360	ENSMUSG00000002396	Ocel1	Protein_coding	289.79808622309	0.000362790595173936	0.00988613691759173	0.471592044856421	0.999913902747645
361	ENSMUSG00000002409	Dyrk1b	Protein_coding	873.633203837464	-0.000326334303842912	0.0090686810211765	0.58346241886081	0.999913902747645
362	ENSMUSG00000002413	Braf	Protein_coding	6179.35249110711	-0.000196143011748078	0.00868602986471572	0.806273664674207	0.999913902747645
363	ENSMUSG00000002416	Ndufb2	Protein_coding	1255.44173944384	7.9005195685011e-05	0.00892940270294739	0.892460148720414	0.999913902747645
364	ENSMUSG00000002428	Hltf	Protein_coding	855.120918264729	0.000435706133445471	0.00917561276314006	0.473293822006443	0.999913902747645
365	ENSMUSG00000002455	Prpf6	Protein_coding	1635.28199220017	-0.000441392321566117	0.00912970984246422	0.476045146254066	0.999913902747645
366	ENSMUSG00000002458	Rgs19	Protein_coding	177.839074649015	-0.00248712822530597	0.03293090897569	0.0313528768289033	0.999913902747645
367	ENSMUSG00000002459	Rgs20	Protein_coding	446.001148575914	-0.00127767685728153	0.0143905008749578	0.0763203007771957	0.999913902747645
368	ENSMUSG00000002475	Abhd3	Protein_coding	1142.97294080029	-0.000503726238083443	0.00932500662155445	0.405942058625332	0.999913902747645
369	ENSMUSG00000002477	Snrpd1	Protein_coding	552.341763855808	2.8719600379991e-06	0.00921941316496029	0.995404525859401	0.999913902747645
370	ENSMUSG00000002486	Tchp	Protein_coding	302.717017541908	0.000256824903623782	0.00991703547700647	0.58545292825572	0.999913902747645
371	ENSMUSG00000002489	Tiam1	Protein_coding	5624.44766373175	0.000457901288020735	0.00902050607268259	0.483565507525484	0.999913902747645
372	ENSMUSG00000002496	Tsc2	Protein_coding	3368.27182260131	-0.000148628642556744	0.00873293122910012	0.838807354426758	0.999913902747645
373	ENSMUSG00000002504	Slc9a3r2	Protein_coding	924.944083132944	-7.1327598223438e-05	0.00910655362266168	0.892142713329724	0.999913902747645
374	ENSMUSG00000002524	Puf60	Protein_coding	2161.40473164008	0.00022604707478457	0.00878629841291897	0.745128971490434	0.999913902747645
375	ENSMUSG00000002546	Golga2	Protein_coding	2559.13925678903	0.000263902499150935	0.00884973104016654	0.690070005331285	0.999913902747645
376	ENSMUSG00000002550	Uck1	Protein_coding	554.586483655064	-0.00059593096222726	0.0101844012173805	0.293085418487489	0.999913902747645
377	ENSMUSG00000002578	Ikzf4	Protein_coding	525.279206872877	0.000286258507360549	0.00943461657793011	0.580601842591606	0.999913902747645
378	ENSMUSG00000002580	Mien1	Protein_coding	613.075572649655	0.000242680551727449	0.00928062909185048	0.644800728132956	0.999913902747645
379	ENSMUSG00000002602	Axl	Protein_coding	1016.8354808417	8.14692873119315e-05	0.00888873858584252	0.892668121693561	0.999913902747645
380	ENSMUSG00000002603	Tgfb1	Protein_coding	742.691139338068	0.000652060772822325	0.0105158559642632	0.254588601919328	0.999913902747645
381	ENSMUSG00000002608	Ccdc97	Protein_coding	1041.06888036875	-0.000327094617170589	0.00886746418176038	0.625627796141341	0.999913902747645
382	ENSMUSG00000002617	Zfp40	Protein_coding	302.486830252255	0.00039697084369192	0.0103607660275598	0.42035245820389	0.999913902747645
383	ENSMUSG00000002625	Akap8l	Protein_coding	2147.15381189345	-0.000244621979349332	0.0092703023525293	0.643538239995313	0.999913902747645
384	ENSMUSG00000002633	Shh	Protein_coding	130.356212550727	-0.00063919565998905	0.015290729423086	0.227991803058702	0.999913902747645
385	ENSMUSG00000002635	Pdcd2l	Protein_coding	247.885788330922	-0.000336665385357051	0.00992798147059043	0.494955687428509	0.999913902747645
386	ENSMUSG00000002658	Gtf2f1	Protein_coding	929.757635508852	-0.00015458077744	0.00903939238438508	0.78133737172878	0.999913902747645
387	ENSMUSG00000002660	Clpp	Protein_coding	615.570413332551	0.000208548870579574	0.00935237388121464	0.680741134569082	0.999913902747645
388	ENSMUSG00000002661	Alkbh7	Protein_coding	269.24794785832	1.39825310254783e-05	0.00971489515163942	0.974873894462439	0.999913902747645
389	ENSMUSG00000002668	Dennd1c	Protein_coding	42.908897073863	-6.71223116309325e-05	0.0136829639613765	0.874339856096329	0.999913902747645
390	ENSMUSG00000002679	Med6	Protein_coding	217.85530826335	-0.000188337504185021	0.00984539144740716	0.680991244721492	0.999913902747645
391	ENSMUSG00000002688	Prkd1	Protein_coding	198.681938065994	-0.000281515657119096	0.0101790969203694	0.545244568130603	0.999913902747645
392	ENSMUSG00000002699	Lcp2	Protein_coding	44.4487383456724	3.73165420640613e-05	0.0137343160835158	0.929883629338496	0.999913902747645
393	ENSMUSG00000002718	Cse1l	Protein_coding	1574.3556825465	-0.000125301362215428	0.00878741259001665	0.852717730515255	0.999913902747645
394	ENSMUSG00000002728	Naa20	Protein_coding	555.577898015523	-0.00038581120465905	0.00972220020892844	0.46036366728935	0.999913902747645
395	ENSMUSG00000002731	Prkra	Protein_coding	190.758119116904	0.000560724925766522	0.011667472529913	0.276945410816312	0.999913902747645
396	ENSMUSG00000002732	Fkbp7	Protein_coding	33.6537508620371	0.00021069735896912	0.0155464551057916	0.640170894351989	0.999913902747645
397	ENSMUSG00000002733	Plekha3	Protein_coding	749.542223302146	-0.00112026126573525	0.0129338355364691	0.100222436955724	0.999913902747645
398	ENSMUSG00000002741	Ykt6	Protein_coding	1046.19270803662	-0.000308199084985288	0.00892566169015	0.628596098870673	0.999913902747645
399	ENSMUSG00000002748	Baz1b	Protein_coding	4804.27638351713	6.35801387580119e-06	0.00870390413231604	0.993282157692504	0.999913902747645
400	ENSMUSG00000002763	Pex6	Protein_coding	1104.51349325448	0.00118369138159536	0.0113081110084101	0.104520399657023	0.999913902747645
401	ENSMUSG00000002767	Mrpl2	Protein_coding	659.845192490016	-0.000582468450754048	0.0101362135354981	0.302146080862361	0.999913902747645
402	ENSMUSG00000002768	Mea1	Protein_coding	1075.13041863053	0.000378244812554762	0.00969058157873297	0.469183179586164	0.999913902747645
403	ENSMUSG00000002769	Gnmt	Protein_coding	19.1702143205194	-0.0036916146361562	0.0694613739114492	0.0223830084426538	0.999913902747645
404	ENSMUSG00000002771	Grin2d	Protein_coding	953.834335097479	-0.000123602853726648	0.00894725031716505	0.83209519637228	0.999913902747645
405	ENSMUSG00000002778	Kdelr1	Protein_coding	828.733914366694	0.0005658555230947	0.00933577027300795	0.366903573967961	0.999913902747645
406	ENSMUSG00000002781	Tmem143	Protein_coding	356.196293248437	0.00178579583777781	0.0219205305621089	0.0429396429758574	0.999913902747645
407	ENSMUSG00000002791	Pdxk-ps	pseudogene	4.25058645713075	4.13503555882891e-05	0.0250351258535089	0.931869674163324	0.999913902747645
408	ENSMUSG00000002797	Ggct	Protein_coding	277.148339776941	-0.000433138060065416	0.0102382970011971	0.394753370789793	0.999913902747645
409	ENSMUSG00000002799	Jag2	Protein_coding	994.646700281882	-0.000162527987129522	0.00898705871589162	0.777549130553272	0.999913902747645
410	ENSMUSG00000002803	Btbd6	Protein_coding	732.10029842109	-0.000751316100119908	0.0104140244035435	0.218743657689662	0.999913902747645
411	ENSMUSG00000002804	Nudt14	Protein_coding	109.969637460449	-0.000369385243922794	0.0121884732895438	0.419350101946146	0.999913902747645
412	ENSMUSG00000002808	Epdr1	Protein_coding	1874.94616443049	-0.000149348650928138	0.00899981444742579	0.792701415407605	0.999913902747645
413	ENSMUSG00000002812	Flii	Protein_coding	1832.93585643314	-0.000120541692301509	0.00876440334997028	0.862176214528381	0.999913902747645
414	ENSMUSG00000002814	Top3a	Protein_coding	162.379027094853	1.8352052444124e-05	0.00998726215475679	0.965935169125434	0.999913902747645
415	ENSMUSG00000002820	Atg4d	Protein_coding	632.33036616157	8.83419955559181e-05	0.00892990956053393	0.880014322055114	0.999913902747645
416	ENSMUSG00000002825	Qtrt1	Protein_coding	156.362528289718	2.67791071407317e-05	0.0100265215719446	0.950155408894936	0.999913902747645
417	ENSMUSG00000002831	Plin4	Protein_coding	129.564276492126	-0.000482597034689684	0.016541369484891	0.335301317834503	0.999913902747645
418	ENSMUSG00000002833	Hdgfl2	Protein_coding	1425.4140844565	-0.000455752927161398	0.00887210230093062	0.521225399557764	0.999913902747645
419	ENSMUSG00000002835	Chaf1a	Protein_coding	128.694711262637	0.000167226082249924	0.0105478879292351	0.696746563361263	0.999913902747645
420	ENSMUSG00000002844	Adprh	Protein_coding	1281.44563098641	3.57624027638706e-05	0.00886014100755562	0.953687190142913	0.999913902747645
421	ENSMUSG00000002845	Tmem39a	Protein_coding	171.041712397402	-6.68233485455515e-05	0.0106656251593183	0.87211514614311	0.999913902747645
422	ENSMUSG00000002846	Timmdc1	Protein_coding	338.513895881521	0.000310610129749283	0.00998179430305725	0.519789487636775	0.999913902747645
423	ENSMUSG00000002847	Pla1a	Protein_coding	8.73965462400946	-0.000131100754088026	0.0210928874721816	0.781562123552256	0.999913902747645
424	ENSMUSG00000002870	Mcm2	Protein_coding	123.792812807592	0.000575385196128001	0.0133774662946593	0.258955588741536	0.999913902747645
425	ENSMUSG00000002871	Tpra1	Protein_coding	462.139053831166	0.000520942033032935	0.00988046354036604	0.350238097499886	0.999913902747645
426	ENSMUSG00000002881	Nab1	Protein_coding	1092.76845351542	0.000237342240473521	0.00890209991382407	0.705199432523176	0.999913902747645
427	ENSMUSG00000002885	Adgre5	Protein_coding	253.446859219473	-0.000475904145223385	0.0107181010556523	0.347619997584575	0.999913902747645
428	ENSMUSG00000002897	Il17ra	Protein_coding	452.292853697343	-4.55596233587729e-05	0.00913328695919454	0.929857959352698	0.999913902747645
429	ENSMUSG00000002900	Lamb1	Protein_coding	776.352663686074	-0.000368230968952231	0.00975166166553162	0.474297543709965	0.999913902747645
430	ENSMUSG00000002908	Kcnn1	Protein_coding	285.14895533146	5.03692594808895e-05	0.00939264761489795	0.915499807191709	0.999913902747645
431	ENSMUSG00000002910	Arrdc2	Protein_coding	133.495679736328	-0.000398087892375219	0.0116582645130216	0.39473982057695	0.999913902747645
432	ENSMUSG00000002930	Ppp1r17	Protein_coding	414.873845181754	0.000341809934146346	0.016687744755001	0.473443866076844	0.999913902747645
433	ENSMUSG00000002944	Cd36	Protein_coding	22.2209449658032	-4.15094382309361e-05	0.0167383954299814	0.926384529798801	0.999913902747645
434	ENSMUSG00000002948	Map2k7	Protein_coding	1855.31039276268	0.000185074309170108	0.00874421410626418	0.798479984796074	0.999913902747645
435	ENSMUSG00000002949	Timm44	Protein_coding	658.373925528194	-0.000232033816116252	0.00904312494375667	0.686125002032581	0.999913902747645
436	ENSMUSG00000002957	Ap2a2	Protein_coding	6637.18117034126	0.000234146926006111	0.00868275277864579	0.773073499013689	0.999913902747645
437	ENSMUSG00000002963	Pnkp	Protein_coding	259.062715536919	0.000625933126866723	0.011420336441857	0.246731714378148	0.999913902747645
438	ENSMUSG00000002968	Med25	Protein_coding	1474.08029036528	-0.00106342342244431	0.0100532954787607	0.150184795111601	0.999913902747645
439	ENSMUSG00000002980	Bcam	Protein_coding	255.778375130935	0.000220193440255164	0.00985195919728158	0.635926070348951	0.999913902747645
440	ENSMUSG00000002981	Clptm1	Protein_coding	3007.63962646459	-0.000339761858815964	0.00886654665481253	0.61463871905081	0.999913902747645
441	ENSMUSG00000002983	Relb	Protein_coding	86.6401560950039	6.66403563403807e-06	0.0114894059475277	0.986995601090865	0.999913902747645
442	ENSMUSG00000002984	Tomm40	Protein_coding	1117.49706964929	0.000150968456038586	0.00895624435813746	0.796123064762138	0.999913902747645
443	ENSMUSG00000002985	Apoe	Protein_coding	21191.6869137105	-0.000381903699186363	0.00904482919164565	0.537944063843218	0.999913902747645
444	ENSMUSG00000002996	Hbp1	Protein_coding	523.385009005051	0.000292012247163488	0.00911958560738244	0.609528262048468	0.999913902747645
445	ENSMUSG00000002997	Prkar2b	Protein_coding	1445.04943443166	-0.000362025153558967	0.00888833542171061	0.58949918590797	0.999913902747645
446	ENSMUSG00000003031	Cdkn1b	Protein_coding	1437.49773534408	0.000274866367271406	0.00897929750460217	0.650427509827222	0.999913902747645
447	ENSMUSG00000003032	Klf4	Protein_coding	197.293640515171	-0.00150017501460513	0.0229284103100574	0.0635404120157836	0.999913902747645
448	ENSMUSG00000003033	Ap1m1	Protein_coding	1014.16771554238	-0.0003690073678622	0.00903854907750486	0.550111761246832	0.999913902747645
449	ENSMUSG00000003037	Rab8a	Protein_coding	627.645954406732	-0.000411954087729177	0.00920840261555828	0.487160981468745	0.999913902747645
450	ENSMUSG00000003038	Hmgn2	Protein_coding	914.993048332787	-0.000283851086941921	0.00899519525426765	0.638259843602846	0.999913902747645
451	ENSMUSG00000003039	Fam32a	Protein_coding	1395.24315808468	-0.00077365422843759	0.00969401653973178	0.242994686889929	0.999913902747645
452	ENSMUSG00000003062	Stard3nl	Protein_coding	618.880201631202	0.000484826962584363	0.00952710874056123	0.39846073022165	0.999913902747645
453	ENSMUSG00000003068	Stk11	Protein_coding	1574.27793325115	9.96058052741869e-06	0.00877369702501606	0.988266894294107	0.999913902747645
454	ENSMUSG00000003070	Efna2	Protein_coding	143.826619698932	-0.000573381258390477	0.0144119166979602	0.260978487337288	0.999913902747645
455	ENSMUSG00000003072	Atp5d	Protein_coding	2399.91721512616	-1.85539949119894e-07	0.00889909940938675	0.999750816784457	0.999913902747645
456	ENSMUSG00000003099	Ppp5c	Protein_coding	2012.54344089425	0.000568352084641559	0.00907154842052921	0.402840993208951	0.999913902747645
457	ENSMUSG00000003119	Cdk12	Protein_coding	1603.7493642256	-0.000311659967240079	0.00895572841813047	0.618713121022187	0.999913902747645
458	ENSMUSG00000003123	Lipe	Protein_coding	275.286060149666	-9.42695796342625e-05	0.00949060616275788	0.840467086904904	0.999913902747645
459	ENSMUSG00000003131	Pafah1b2	Protein_coding	5500.29091145789	0.000144725144434869	0.00867175561450985	0.859038495948594	0.999913902747645
460	ENSMUSG00000003134	Tbc1d8	Protein_coding	826.900533766289	3.66492814941678e-05	0.00914496461115911	0.943206718449098	0.999913902747645
461	ENSMUSG00000003135	Cnot11	Protein_coding	571.300221989861	3.61908980025707e-05	0.00895853108865358	0.949282539025137	0.999913902747645
462	ENSMUSG00000003153	Slc2a3	Protein_coding	3339.88927951559	-0.000482514698255135	0.00891938483507342	0.489520942560082	0.999913902747645
463	ENSMUSG00000003154	Foxj2	Protein_coding	1505.71854930496	-0.000278181849853437	0.00885821672908835	0.673844285077275	0.999913902747645
464	ENSMUSG00000003161	Sri	Protein_coding	1139.00359290893	0.000472322670616419	0.00919118801813589	0.444348826160613	0.999913902747645
465	ENSMUSG00000003166	Dgcr2	Protein_coding	3515.53154138917	0.000634729234609656	0.00881980992970265	0.429267971033518	0.999913902747645
466	ENSMUSG00000003184	Irf3	Protein_coding	361.462072232142	0.00035995100026686	0.00965739434627369	0.488212160600117	0.999913902747645
467	ENSMUSG00000003190	Bcl2l12	Protein_coding	28.1458612777055	-0.000217692660744718	0.016554876516051	0.635692324137008	0.999913902747645
468	ENSMUSG00000003198	Zfp959	Protein_coding	79.2178477655313	8.08725688438076e-05	0.0115183272781969	0.844174930932965	0.999913902747645
469	ENSMUSG00000003199	Mpnd	Protein_coding	1135.89991280001	9.53410918929922e-05	0.00881868359708114	0.882893197257687	0.999913902747645
470	ENSMUSG00000003200	Sh3gl1	Protein_coding	614.529640725265	0.000107782410012438	0.0091026288361072	0.839333603418547	0.999913902747645
471	ENSMUSG00000003206	Ebi3	Protein_coding	14.6433764690043	0.000423943450586668	0.0210215040241955	0.411705491095289	0.999913902747645
472	ENSMUSG00000003208	Yju2	Protein_coding	194.069835512977	-0.000484742674904096	0.0113682324709472	0.328718069376721	0.999913902747645
473	ENSMUSG00000003226	Ranbp2	Protein_coding	7030.74311724792	0.000191821191155515	0.008763183167921	0.786359422416612	0.999913902747645
474	ENSMUSG00000003227	Edar	Protein_coding	7.7460563766342	-0.000410569694848255	0.0252804806451479	0.434765420917219	0.999913902747645
475	ENSMUSG00000003228	Grk5	Protein_coding	930.963162977414	0.000469039739494389	0.00925821852485147	0.437580607126344	0.999913902747645
476	ENSMUSG00000003233	Dvl3	Protein_coding	2057.45317307644	-0.000334190059270276	0.00881593195793526	0.63459548061755	0.999913902747645
477	ENSMUSG00000003234	Abcf3	Protein_coding	1410.25774325684	-0.000255840972238128	0.00885669858896458	0.696374303601786	0.999913902747645
478	ENSMUSG00000003235	Eif2b5	Protein_coding	928.387897510387	0.000394823010725967	0.00914080255094971	0.510949112901464	0.999913902747645
479	ENSMUSG00000003269	Cyth2	Protein_coding	1297.67878782254	-0.000225472480939654	0.00896105474373559	0.706840805734203	0.999913902747645
480	ENSMUSG00000003271	Sult2b1	Protein_coding	121.650595742437	-0.000211592367407909	0.011277180920614	0.62092104783292	0.999913902747645
481	ENSMUSG00000003273	Car11	Protein_coding	1469.23053373134	-0.00018021513516793	0.00884464807941694	0.779743877183134	0.999913902747645
482	ENSMUSG00000003279	Dlgap1	Protein_coding	12233.7145344503	-0.000182926747269125	0.00872297766253468	0.806787793303753	0.999913902747645
483	ENSMUSG00000003282	Plag1	Protein_coding	158.095038780238	0.00102156007536051	0.017035940700449	0.112175535487003	0.999913902747645
484	ENSMUSG00000003283	Hck	Protein_coding	35.3153873666865	1.2616648177379e-05	0.0139366664730837	0.976352890810349	0.999913902747645
485	ENSMUSG00000003299	Mrpl4	Protein_coding	653.244800400796	-0.000252991786668808	0.00915221956654871	0.647272773543798	0.999913902747645
486	ENSMUSG00000003308	Keap1	Protein_coding	1395.19877437326	-0.000135117139840055	0.00883756540541344	0.83287716934853	0.999913902747645
487	ENSMUSG00000003309	Ap1m2	Protein_coding	11.5404935329164	0.000569213106900682	0.0250229097666864	0.310530669408803	0.999913902747645
488	ENSMUSG00000003316	Glg1	Protein_coding	9617.17661896013	0.000408463256709958	0.00872599841965822	0.610354972729391	0.999913902747645
489	ENSMUSG00000003341	Atp8b3	Protein_coding	9.3035293442295	-0.000149156792427247	0.0204170863416987	0.752084048240532	0.999913902747645
490	ENSMUSG00000003344	Btbd2	Protein_coding	1339.98034314956	-0.000202614391911572	0.00883852345842286	0.756382661969458	0.999913902747645
491	ENSMUSG00000003345	Csnk1g2	Protein_coding	2552.29618530496	-0.000207794166634467	0.00879697774750421	0.760892971483165	0.999913902747645
492	ENSMUSG00000003346	Abhd17a	Protein_coding	1623.96599908392	-0.000511096629127302	0.00936190174386516	0.397058622261396	0.999913902747645
493	ENSMUSG00000003348	Mob3a	Protein_coding	258.177933492855	-5.19322170479834e-05	0.00951297406702303	0.91046029610765	0.999913902747645
494	ENSMUSG00000003352	Cacnb3	Protein_coding	2511.32369050415	-0.000466435240343985	0.00906403102327186	0.469114912024343	0.999913902747645
495	ENSMUSG00000003354	Ccdc65	Protein_coding	157.546832097621	0.000162290973530961	0.0104303265778636	0.706385426080935	0.999913902747645
496	ENSMUSG00000003355	Fkbp11	Protein_coding	36.7003571158812	-0.000339491181157546	0.0159589074086144	0.470693984598125	0.999913902747645
497	ENSMUSG00000003360	Ddx23	Protein_coding	2098.72200159103	0.000490118850434662	0.00892946767321682	0.481804622025439	0.999913902747645
498	ENSMUSG00000003363	Pld3	Protein_coding	7214.08039774138	-0.000559708132693139	0.00902205785562046	0.417259954368057	0.999913902747645
499	ENSMUSG00000003378	Grik5	Protein_coding	4281.13240491955	-0.000533118246286025	0.00896273306711538	0.446068431039625	0.999913902747645
500	ENSMUSG00000003380	Rabac1	Protein_coding	1163.27822818715	0.000189257150855613	0.00892729319718514	0.754114728857653	0.999913902747645
501	ENSMUSG00000003382	Etv3	Protein_coding	1018.29539964292	0.000184624480209525	0.008911472329523	0.762221369663798	0.999913902747645
502	ENSMUSG00000003402	Prkcsh	Protein_coding	1196.0804898195	-0.00027356617165355	0.00885072250073879	0.680297939045538	0.999913902747645
503	ENSMUSG00000003410	Elavl3	Protein_coding	7601.88303105839	8.3845410361708e-05	0.00865629719605669	0.920202604730358	0.999913902747645
504	ENSMUSG00000003411	Rab3b	Protein_coding	618.839344256689	-0.00067015079311996	0.00989348279626484	0.271820928220853	0.999913902747645
505	ENSMUSG00000003418	St8sia6	Protein_coding	159.627533711358	-0.000655184947955768	0.0142501094304056	0.218205988951998	0.999913902747645
506	ENSMUSG00000003420	Fcgrt	Protein_coding	302.653833453436	0.000186930039123744	0.00989013175348297	0.681412083698341	0.999913902747645
507	ENSMUSG00000003421	Nosip	Protein_coding	680.878073893173	0.00039976941403127	0.00937578173574833	0.477099789968467	0.999913902747645
508	ENSMUSG00000003423	Pih1d1	Protein_coding	241.215035984861	0.000113468221600666	0.00954530358428878	0.807528885419179	0.999913902747645
509	ENSMUSG00000003429	Rps11	Protein_coding	2431.72029870061	8.35437076338689e-05	0.00890438168890265	0.888577014323753	0.999913902747645
510	ENSMUSG00000003435	Supt5	Protein_coding	3350.4869190913	8.48762118122011e-05	0.00870276355441873	0.911132239358782	0.999913902747645
511	ENSMUSG00000003436	Dll3	Protein_coding	28.7437277454539	-6.71325040882732e-05	0.0148432412017013	0.877347388678614	0.999913902747645
512	ENSMUSG00000003437	Paf1	Protein_coding	1072.26159046357	-6.08688424199003e-05	0.00887309633844807	0.920528023048007	0.999913902747645
513	ENSMUSG00000003438	Timm50	Protein_coding	334.701107493261	-5.50071100978607e-05	0.0093165218871019	0.909732181501512	0.999913902747645
514	ENSMUSG00000003444	Med29	Protein_coding	309.301359045362	0.000335480067639157	0.00998402544408992	0.493473366659803	0.999913902747645
515	ENSMUSG00000003452	Bicd1	Protein_coding	2961.06825807901	-0.000154909860766188	0.0088372175646353	0.809914945235706	0.999913902747645
516	ENSMUSG00000003458	Ncstn	Protein_coding	975.069221776807	4.38502789572621e-05	0.00880436258467835	0.946475392880895	0.999913902747645
517	ENSMUSG00000003464	Pex19	Protein_coding	1232.4443735552	-0.000488029149366851	0.00905959527531935	0.455023331235696	0.999913902747645
518	ENSMUSG00000003469	Phyhip	Protein_coding	8848.71590654473	0.00044329993050576	0.00876988471297294	0.565650660731136	0.999913902747645
519	ENSMUSG00000003476	Crhr2	Protein_coding	33.1114423718456	0.00021784583169411	0.014873034912317	0.624979728533514	0.999913902747645
520	ENSMUSG00000003500	Impdh1	Protein_coding	781.262568446874	-0.000546139260415149	0.00929591482164217	0.382955150154413	0.999913902747645
521	ENSMUSG00000003518	Dusp3	Protein_coding	4278.10158232518	-5.70108837799738e-05	0.00869785592241948	0.940621833313928	0.999913902747645
522	ENSMUSG00000003526	Prodh	Protein_coding	392.620608290778	-0.000476332426511082	0.010474083835556	0.354286508619499	0.999913902747645
523	ENSMUSG00000003527	Ess2	Protein_coding	500.858997471324	0.000123362971827505	0.00916709673963617	0.812327378250173	0.999913902747645
524	ENSMUSG00000003528	Slc25a1	Protein_coding	594.219945725579	-0.000483113695353956	0.00968741509712969	0.387146762734195	0.999913902747645
525	ENSMUSG00000003531	Dgcr6	Protein_coding	768.662186716044	-2.58588108159764e-05	0.00905009318398269	0.96164980941707	0.999913902747645
526	ENSMUSG00000003534	Ddr1	Protein_coding	1749.08022243179	0.000379558202476508	0.00892681844498204	0.564972808210914	0.999913902747645
527	ENSMUSG00000003541	Ier3	Protein_coding	142.402927594393	0.000210348518069935	0.011710208400656	0.621453228233337	0.999913902747645
528	ENSMUSG00000003545	Fosb	Protein_coding	576.742878252194	-0.273588187346559	0.360134792502982	6.23645755589278e-05	0.0667073344404358
529	ENSMUSG00000003546	Klc4	Protein_coding	434.037100640607	-2.98042469224227e-05	0.00946041367213734	0.948982933195129	0.999913902747645
530	ENSMUSG00000003549	Ercc1	Protein_coding	248.101691852952	-0.000259043387652279	0.0096810440127755	0.59460346929744	0.999913902747645
531	ENSMUSG00000003559	As3mt	Protein_coding	238.228684614877	-0.000270931215668228	0.0099812255270919	0.565399723648793	0.999913902747645
532	ENSMUSG00000003573	Homer3	Protein_coding	990.840010305855	0.00111210723794353	0.0162744959378196	0.0959254898037568	0.999913902747645
533	ENSMUSG00000003575	Crtc1	Protein_coding	5005.67480798608	0.000855596073816951	0.00895492294591434	0.297576406274562	0.999913902747645
534	ENSMUSG00000003581	Rnf215	Protein_coding	286.739484358716	-0.000120026029408304	0.00937301570070037	0.804734884982661	0.999913902747645
535	ENSMUSG00000003585	Sec14l2	Protein_coding	696.554092537618	-0.000554484982147369	0.00943845653080701	0.362771500752299	0.999913902747645
536	ENSMUSG00000003604	Aven	Protein_coding	201.470281629986	7.66065257231407e-05	0.00991386309446875	0.860688274033448	0.999913902747645
537	ENSMUSG00000003617	Cp	Protein_coding	507.771609134833	-0.000661341648885965	0.010629658653956	0.24724241224563	0.999913902747645
538	ENSMUSG00000003623	Crot	Protein_coding	615.386856638785	0.000290746141188596	0.00959031107382046	0.563604325044677	0.999913902747645
539	ENSMUSG00000003644	Rps6ka1	Protein_coding	976.530005209984	0.00123247190866699	0.0158502408014795	0.0798962993415235	0.999913902747645
540	ENSMUSG00000003657	Calb2	Protein_coding	2201.57630651831	4.53554472433676e-05	0.00904800406028438	0.932989225969313	0.999913902747645
541	ENSMUSG00000003660	Snrnp200	Protein_coding	5408.96507092717	0.00129046898999485	0.00999816121222755	0.116084474205323	0.999913902747645
542	ENSMUSG00000003662	Ciao1	Protein_coding	596.08383237124	0.00046535279062019	0.00940305704470549	0.42366626199194	0.999913902747645
543	ENSMUSG00000003665	Has1	Protein_coding	15.3777352019032	-0.000512914086347191	0.0226332894158558	0.343558407940542	0.999913902747645
544	ENSMUSG00000003680	Taf6l	Protein_coding	180.816421731784	0.000406968607973392	0.0112382267653712	0.391621500085255	0.999913902747645
545	ENSMUSG00000003721	Insig2	Protein_coding	942.849903480721	-0.000243217558042183	0.00897808068071521	0.684217464277743	0.999913902747645
546	ENSMUSG00000003731	Kpna6	Protein_coding	3722.99378468759	0.00078519675564983	0.00893891996418308	0.327133845118488	0.999913902747645
547	ENSMUSG00000003746	Man1a	Protein_coding	998.459597871073	-0.000838340287843034	0.0096858103082523	0.222206068554691	0.999913902747645
548	ENSMUSG00000003752	Itpkc	Protein_coding	267.753376520642	0.000224486602090375	0.00952274849005473	0.647687775019755	0.999913902747645
549	ENSMUSG00000003762	Coq8b	Protein_coding	398.804696498325	-5.7221727464812e-05	0.00916970258559474	0.910772328579924	0.999913902747645
550	ENSMUSG00000003778	Brd8	Protein_coding	1643.07095635649	0.000182946600554167	0.0088607143038111	0.7734742747032	0.999913902747645
551	ENSMUSG00000003808	Farsa	Protein_coding	516.83382362423	0.000143257882296646	0.00904053209852175	0.79607726360093	0.999913902747645
552	ENSMUSG00000003809	Gcdh	Protein_coding	428.075907218213	-0.000316605794745741	0.00944694005665132	0.547242222727825	0.999913902747645
553	ENSMUSG00000003810	Mast2	Protein_coding	3822.90696191664	-0.000234468601189547	0.00873116773877337	0.754288110117631	0.999913902747645
554	ENSMUSG00000003812	Dnase2a	Protein_coding	109.987271651721	0.000971927644649975	0.0183488462859546	0.125607025114141	0.999913902747645
555	ENSMUSG00000003813	Rad23a	Protein_coding	951.744463266468	0.000365826662712004	0.00905643069750877	0.54961273081069	0.999913902747645
556	ENSMUSG00000003814	Calr	Protein_coding	6711.13090091084	4.33656270113176e-05	0.00879087198194481	0.947907996967643	0.999913902747645
557	ENSMUSG00000003824	Syce2	Protein_coding	29.1984285295857	7.88262045453726e-05	0.0155717233161972	0.85835142174885	0.999913902747645
558	ENSMUSG00000003847	Nfat5	Protein_coding	5036.66331168212	-0.000390545478053708	0.00888061972718052	0.568064514086168	0.999913902747645
559	ENSMUSG00000003848	Nob1	Protein_coding	550.77849835363	-0.000245814535500476	0.00908928806782346	0.663788457732057	0.999913902747645
560	ENSMUSG00000003849	Nqo1	Protein_coding	98.3714608283536	-0.000172077739278388	0.0117546325624628	0.682322864079803	0.999913902747645
561	ENSMUSG00000003863	Ppfia3	Protein_coding	4090.3932638192	0.000713386289102746	0.00925658950325552	0.304059158886136	0.999913902747645
562	ENSMUSG00000003865	Gys1	Protein_coding	469.825574317047	-0.000343976667814803	0.00932413933740124	0.532257838660781	0.999913902747645
563	ENSMUSG00000003868	Ruvbl2	Protein_coding	441.887453315564	8.52091568433855e-05	0.00914041554750481	0.869771466708384	0.999913902747645
564	ENSMUSG00000003872	Lin7b	Protein_coding	410.289555226094	-6.90064038112683e-05	0.00973948372287126	0.876885618896301	0.999913902747645
565	ENSMUSG00000003873	Bax	Protein_coding	417.557151039685	-0.000134073658471968	0.00915849820280242	0.797775250335541	0.999913902747645
566	ENSMUSG00000003882	Il7r	Protein_coding	36.2283375866028	0.000122135338436674	0.0138730122185905	0.775774571730151	0.999913902747645
567	ENSMUSG00000003923	Tfam	Protein_coding	629.961287967483	-0.000275622731278353	0.00908031106313796	0.632514959889629	0.999913902747645
568	ENSMUSG00000003929	Zfp81	Protein_coding	697.675711967707	6.38592572508056e-05	0.00896826161848229	0.910355864549379	0.999913902747645
569	ENSMUSG00000003934	Efnb3	Protein_coding	1967.42049979725	-0.000955942847837706	0.0109776625759016	0.1485872996505	0.999913902747645
570	ENSMUSG00000003948	Mmd	Protein_coding	2251.31915343181	-0.000684673065694365	0.0102565194036021	0.249452434714561	0.999913902747645
571	ENSMUSG00000003949	Hlf	Protein_coding	4873.34284110427	-0.000643598073484098	0.00893605908497542	0.390859236170931	0.999913902747645
572	ENSMUSG00000003955	Fam162a	Protein_coding	408.861588100438	5.86148788062506e-06	0.00920662434471101	0.990665448206388	0.999913902747645
573	ENSMUSG00000003970	Rpl8	Protein_coding	4762.67502409552	4.89867256930494e-05	0.00896506392574593	0.931177707051293	0.999913902747645
574	ENSMUSG00000003974	Grm3	Protein_coding	2016.5041961153	0.000356791485537929	0.00879785240974626	0.621485607002781	0.999913902747645
575	ENSMUSG00000003992	Ssbp2	Protein_coding	1898.84767599602	-0.000581251166907688	0.00902872653119989	0.403604726527438	0.999913902747645
576	ENSMUSG00000004018	Fancl	Protein_coding	81.1797300588599	-1.6929130664364e-05	0.0116200428605264	0.966994467337386	0.999913902747645
577	ENSMUSG00000004031	Brinp2	Protein_coding	1809.39589797513	-0.000368589925240428	0.00927889899730639	0.514783737252576	0.999913902747645
578	ENSMUSG00000004032	Gstm5	Protein_coding	1026.92110444865	-5.59613925422428e-05	0.00893440079348962	0.923148634505363	0.999913902747645
579	ENSMUSG00000004035	Gstm7	Protein_coding	236.547456524947	0.0001223895937855	0.0104168830304513	0.773397369157967	0.999913902747645
580	ENSMUSG00000004040	Stat3	Protein_coding	1466.66871036132	-0.000421702888410953	0.00893359249775711	0.529756259305728	0.999913902747645
581	ENSMUSG00000004043	Stat5a	Protein_coding	127.349171336041	0.000185761627888848	0.0105216001807919	0.66788365139743	0.999913902747645
582	ENSMUSG00000004044	Cavin1	Protein_coding	652.8383440624	-0.000460704481168861	0.00999959713922433	0.38442185208896	0.999913902747645
583	ENSMUSG00000004054	Map3k11	Protein_coding	541.189190875985	-0.000280434848439393	0.00927925550028257	0.601902329116462	0.999913902747645
584	ENSMUSG00000004056	Akt2	Protein_coding	2135.55787050165	0.00050454435724694	0.0088485778719248	0.495311774286416	0.999913902747645
585	ENSMUSG00000004069	Dnaja3	Protein_coding	1402.04827056219	-0.000538138564432448	0.00904634057547321	0.425373590997406	0.999913902747645
586	ENSMUSG00000004070	Hmox2	Protein_coding	1125.54467137881	-0.000324099250779084	0.0092738268060706	0.557129450648312	0.999913902747645
587	ENSMUSG00000004071	Cdip1	Protein_coding	4124.0089913126	-0.000939477326000266	0.00910817166861893	0.2447336432781	0.999913902747645
588	ENSMUSG00000004085	Map3k20	Protein_coding	656.07949470788	-0.000707662665891135	0.0101931932196202	0.242657859735821	0.999913902747645
589	ENSMUSG00000004096	Cwc15	Protein_coding	1251.39578495459	0.000352505253468081	0.00975994459802681	0.488584067242642	0.999913902747645
590	ENSMUSG00000004098	Col5a3	Protein_coding	82.5799696590527	-5.08955651910663e-05	0.011588647452147	0.901199520275955	0.999913902747645
591	ENSMUSG00000004099	Dnmt1	Protein_coding	1910.10661656479	9.48726421457616e-05	0.00877086281519503	0.889879277832343	0.999913902747645
592	ENSMUSG00000004100	Ppan	Protein_coding	228.910667801296	0.000562200198079848	0.0115846170927854	0.277147714176401	0.999913902747645
593	ENSMUSG00000004105	Angptl2	Protein_coding	88.8342458557812	3.94489272249735e-05	0.0117362342931249	0.923328017952922	0.999913902747645
594	ENSMUSG00000004110	Cacna1e	Protein_coding	12470.1480729442	-0.000334786189531267	0.00901363187876326	0.58538702135119	0.999913902747645
595	ENSMUSG00000004113	Cacna1b	Protein_coding	4237.7443137056	0.000305379707826137	0.00889530854503662	0.638419532390365	0.999913902747645
596	ENSMUSG00000004127	Trmt10a	Protein_coding	154.658740181567	0.000245658355060519	0.0107403746192716	0.577528576789774	0.999913902747645
597	ENSMUSG00000004151	Etv1	Protein_coding	5435.41338842192	0.000912297196811761	0.0102587605136978	0.176195697747407	0.999913902747645
598	ENSMUSG00000004187	Kifc2	Protein_coding	5531.99714539871	0.000169835670212011	0.00877476228848997	0.806418838791985	0.999913902747645
599	ENSMUSG00000004207	Psap	Protein_coding	28578.6445972263	1.96945145380096e-05	0.0086674439148132	0.980674369067625	0.999913902747645
600	ENSMUSG00000004221	Ikbkg	Protein_coding	1172.17148698461	0.000136158209449426	0.00879555149356062	0.838981272705628	0.999913902747645
601	ENSMUSG00000004231	Pax2	Protein_coding	135.633273232136	0.00293543671476986	0.0372680637829094	0.0254785007034311	0.999913902747645
602	ENSMUSG00000004233	Wars2	Protein_coding	345.633962841834	0.000446582812648303	0.0100008460023313	0.394829452126058	0.999913902747645
603	ENSMUSG00000004263	Atn1	Protein_coding	4186.1382230693	-0.000304346151498934	0.00878842607603991	0.669980526114373	0.999913902747645
604	ENSMUSG00000004264	Phb2	Protein_coding	782.819972906267	-0.000121372529485444	0.00899649201746457	0.829730911683981	0.999913902747645
605	ENSMUSG00000004266	Ptpn6	Protein_coding	62.286739570564	0.000579245704045156	0.016451874577573	0.266585634772658	0.999913902747645
606	ENSMUSG00000004267	Eno2	Protein_coding	14687.1034051441	5.41223386440732e-05	0.00866177241873464	0.947671762785213	0.999913902747645
607	ENSMUSG00000004268	Emg1	Protein_coding	568.886748090823	0.000733657160629092	0.0101433689438209	0.234763409065974	0.999913902747645
608	ENSMUSG00000004270	Lpcat3	Protein_coding	336.622867995662	0.000606428890477684	0.0105679060476247	0.274377837816815	0.999913902747645
609	ENSMUSG00000004285	Atp6v1f	Protein_coding	1074.43943107123	1.67823320419258e-05	0.00907543951612403	0.974762274516805	0.999913902747645
610	ENSMUSG00000004317	Clcn5	Protein_coding	1001.82820843722	0.000522696293748907	0.00923920720011747	0.404371773296846	0.999913902747645
611	ENSMUSG00000004319	Clcn3	Protein_coding	5624.51561666393	0.000152878996486353	0.00868022411716025	0.848817735324428	0.999913902747645
612	ENSMUSG00000004328	Hif3a	Protein_coding	109.697125064616	-0.000460572540244375	0.0144237669070868	0.339883159685862	0.999913902747645
613	ENSMUSG00000004347	Pde1c	Protein_coding	1210.36730815539	8.03050463507278e-05	0.00894895650111339	0.889187415093812	0.999913902747645
614	ENSMUSG00000004356	Utp20	Protein_coding	842.710504530375	6.01773267029517e-05	0.00888483896500295	0.920608456737281	0.999913902747645
615	ENSMUSG00000004360	9330159F19Rik	Protein_coding	2052.3503973501	-0.000388665469846649	0.00899536360254245	0.542013735527235	0.999913902747645
616	ENSMUSG00000004364	Cul3	Protein_coding	3892.78901227966	-0.000650497416289856	0.00892676131983671	0.389703416462537	0.999913902747645
617	ENSMUSG00000004366	Sst	Protein_coding	2321.83927313062	0.000499049352788995	0.00978642504705973	0.369860220865522	0.999913902747645
618	ENSMUSG00000004371	Il11	Protein_coding	16.0257146829881	0.000188070910218491	0.0181850014555286	0.687072243542208	0.999913902747645
619	ENSMUSG00000004383	Large1	Protein_coding	3171.74348183177	0.00056377676427976	0.00897643249228781	0.424574380317537	0.999913902747645
620	ENSMUSG00000004393	Ddx56	Protein_coding	509.897629980945	0.000182892588061373	0.00912124595209854	0.735605637268518	0.999913902747645
621	ENSMUSG00000004394	Tmed4	Protein_coding	1103.20605882996	-0.000230649594161791	0.00892024584123425	0.708719743702662	0.999913902747645
622	ENSMUSG00000004415	Col26a1	Protein_coding	95.4647901264833	-0.00014897860200881	0.0120131061210224	0.721627384558324	0.999913902747645
623	ENSMUSG00000004446	Bid	Protein_coding	114.79060095619	-0.000584294112258909	0.0149960418131835	0.256423151128444	0.999913902747645
624	ENSMUSG00000004451	Ralb	Protein_coding	382.246565785581	-0.000154626485887398	0.00921110860400549	0.764805306133509	0.999913902747645
625	ENSMUSG00000004455	Ppp1cc	Protein_coding	3211.71340394658	-2.16067694357216e-06	0.00872154166016668	0.997645078743426	0.999913902747645
626	ENSMUSG00000004460	Dnajb11	Protein_coding	1166.53772970756	0.000158055346388945	0.00887597520911206	0.799459689679499	0.999913902747645
627	ENSMUSG00000004462	Tbccd1	Protein_coding	316.997706898442	-3.10607254862519e-06	0.00920374013206547	0.995058578282722	0.999913902747645
628	ENSMUSG00000004473	Clec11a	Protein_coding	73.8832912868444	0.000356186884523794	0.0139076076457469	0.437029625228582	0.999913902747645
629	ENSMUSG00000004500	Zfp324	Protein_coding	361.290681828227	-0.000329492602773468	0.00954268489813314	0.526221810967033	0.999913902747645
630	ENSMUSG00000004508	Gab2	Protein_coding	876.818481277059	-0.000156945816935327	0.00883782631968066	0.807464010116678	0.999913902747645
631	ENSMUSG00000004530	Coro1c	Protein_coding	2356.16936004615	0.000274964331130681	0.00876842947639168	0.703523268310013	0.999913902747645
632	ENSMUSG00000004535	Tax1bp1	Protein_coding	3681.979512293	-0.000422244488304284	0.00877756096646532	0.577826041811298	0.999913902747645
633	ENSMUSG00000004552	Ctse	Protein_coding	3.91782565596914	6.33559348220747e-06	0.0257938251892835	0.989625657800957	0.999913902747645
634	ENSMUSG00000004558	Ndrg2	Protein_coding	10304.790698392	-5.24439810865656e-05	0.00882831399517302	0.934344868405382	0.999913902747645
635	ENSMUSG00000004561	Mettl17	Protein_coding	306.871251764732	-1.75692784656397e-05	0.00963153861288039	0.968852289764057	0.999913902747645
636	ENSMUSG00000004562	Arhgef40	Protein_coding	956.937289687567	-0.0012904664724037	0.0118564093678598	0.0860804458268613	0.999913902747645
637	ENSMUSG00000004565	Pnpla6	Protein_coding	1692.44381859909	0.000128878175355504	0.00885303747196527	0.837866867751602	0.999913902747645
638	ENSMUSG00000004567	Mcoln1	Protein_coding	1389.8277476411	-2.76476094328646e-05	0.00877362365118153	0.967462921422435	0.999913902747645
639	ENSMUSG00000004568	Arhgef18	Protein_coding	1834.752974063	0.000513728413046355	0.00888637262997048	0.477949769555226	0.999913902747645
640	ENSMUSG00000004591	Pkn2	Protein_coding	971.616650275065	-6.11123819207494e-06	0.00900168566479825	0.991173241735788	0.999913902747645
641	ENSMUSG00000004609	Cd33	Protein_coding	201.703298741714	2.75831753607841e-05	0.00974736523132828	0.950268080622426	0.999913902747645
642	ENSMUSG00000004610	Etfb	Protein_coding	404.436455137857	0.0001540393004794	0.00951889928823105	0.745912040422527	0.999913902747645
643	ENSMUSG00000004626	Stxbp2	Protein_coding	491.218337594204	-0.000464318229316057	0.010463027758125	0.363222762255262	0.999913902747645
644	ENSMUSG00000004630	Pcp2	Protein_coding	1050.48524115123	0.000711343873142469	0.0205385326255663	0.220406794662993	0.999913902747645
645	ENSMUSG00000004631	Sgce	Protein_coding	485.30641146672	-0.000595934637230977	0.0097968945630454	0.312561784188372	0.999913902747645
646	ENSMUSG00000004633	Chn2	Protein_coding	4754.83872391746	0.00255850778250546	0.0271508298078515	0.0233125273177417	0.999913902747645
647	ENSMUSG00000004637	Wwox	Protein_coding	396.628265464199	0.00029257949102992	0.00957765630760622	0.562465458436594	0.999913902747645
648	ENSMUSG00000004642	Slbp	Protein_coding	510.481858828641	-9.30201555396552e-05	0.00904282117964419	0.864624713389133	0.999913902747645
649	ENSMUSG00000004651	Tyr	Protein_coding	56.804463627874	-9.66603396167776e-05	0.0125723002164519	0.816568080466587	0.999913902747645
650	ENSMUSG00000004655	Aqp1	Protein_coding	80.7263087763526	0.000297090138443573	0.0154999312766334	0.51897792016272	0.999913902747645
651	ENSMUSG00000004661	Arid3b	Protein_coding	223.970257038203	-0.000219664538820613	0.0104242786907753	0.619347685946411	0.999913902747645
652	ENSMUSG00000004665	Cnn2	Protein_coding	152.430754952032	-9.81312730701757e-05	0.0105931809053161	0.814761588597465	0.999913902747645
653	ENSMUSG00000004667	Polr2e	Protein_coding	861.202632700103	0.000250735859185756	0.00928089525292024	0.635285232792458	0.999913902747645
654	ENSMUSG00000004668	Abca13	Protein_coding	8.12676565398678	0.000270548440556608	0.0223293556630143	0.582777836222315	0.999913902747645
655	ENSMUSG00000004677	Myo9b	Protein_coding	1303.03145976187	0.000381611432813011	0.00930682107178306	0.500079677103537	0.999913902747645
656	ENSMUSG00000004698	Hdac9	Protein_coding	1450.79576162979	-0.000742768343567071	0.00968353017795585	0.254883071963601	0.999913902747645
657	ENSMUSG00000004709	Cd244a	Protein_coding	3.26042338654837	-0.000167288845470011	0.027691981150604	0.739935601464455	0.999913902747645
658	ENSMUSG00000004730	Adgre1	Protein_coding	127.960026877155	-0.000107445936302054	0.0105614538905519	0.798263435409676	0.999913902747645
659	ENSMUSG00000004748	Mtfp1	Protein_coding	787.94642874623	-0.000397322521254425	0.00946186022137485	0.470711661239875	0.999913902747645
660	ENSMUSG00000004768	Rab23	Protein_coding	854.235201087014	1.29472325633339e-05	0.00897414549115372	0.98162731291048	0.999913902747645
661	ENSMUSG00000004771	Rab11a	Protein_coding	2161.68157734791	2.26559586830879e-05	0.00888473026698564	0.969965592292547	0.999913902747645
662	ENSMUSG00000004788	Eif2b2	Protein_coding	384.066662294075	0.000254860487950023	0.00934260555228278	0.624490980816812	0.999913902747645
663	ENSMUSG00000004789	Dlst	Protein_coding	2632.09439217745	2.93549647563483e-05	0.00869449339828515	0.969551678727204	0.999913902747645
664	ENSMUSG00000004791	Pgf	Protein_coding	51.3373454015499	1.58826008614506e-05	0.0128240570595123	0.969535007003241	0.999913902747645
665	ENSMUSG00000004798	Ulk2	Protein_coding	2924.13426138433	0.000132028297716664	0.00876321159320495	0.849783633601174	0.999913902747645
666	ENSMUSG00000004815	Dgkq	Protein_coding	1434.99194873152	0.000572924678808127	0.00921355487296443	0.378002097415332	0.999913902747645
667	ENSMUSG00000004837	Grap	Protein_coding	61.0781234065738	-0.000189487390708765	0.0123921199208562	0.655059282648166	0.999913902747645
668	ENSMUSG00000004843	Chmp2b	Protein_coding	689.269001411618	-0.000254988397416589	0.00900172216618372	0.667315961731749	0.999913902747645
669	ENSMUSG00000004846	Plod3	Protein_coding	650.523966627471	-0.000166550934403795	0.0089797658821317	0.773499979330258	0.999913902747645
670	ENSMUSG00000004849	Ap1s1	Protein_coding	1937.61635369069	-0.000743043953188528	0.00952073329015284	0.266440988955703	0.999913902747645
671	ENSMUSG00000004864	Mapk13	Protein_coding	15.4320665206687	7.71448136031779e-05	0.0178679623122697	0.865985334974023	0.999913902747645
672	ENSMUSG00000004865	Srpk1	Protein_coding	1768.88628357331	-0.000638620998340174	0.00958654315298133	0.305792561182071	0.999913902747645
673	ENSMUSG00000004872	Pax3	Protein_coding	62.8277622579721	0.000603459983719241	0.0173974348695597	0.257861414064445	0.999913902747645
674	ENSMUSG00000004880	Lbr	Protein_coding	453.901898565361	-9.07766808426759e-06	0.00906392309231382	0.986423420600821	0.999913902747645
675	ENSMUSG00000004885	Crabp2	Protein_coding	50.8768137725092	-0.000729670231290299	0.0212452220893844	0.215739828363815	0.999913902747645
676	ENSMUSG00000004891	Nes	Protein_coding	377.165369968904	-0.000836407927949807	0.0137840221838614	0.153827081143405	0.999913902747645
677	ENSMUSG00000004892	Bcan	Protein_coding	4429.33238646248	-0.000868686860835563	0.00909732209381344	0.26798813466459	0.999913902747645
678	ENSMUSG00000004894	Hapln2	Protein_coding	654.020098980359	0.00041007068726805	0.00989160064274859	0.429463690181811	0.999913902747645
679	ENSMUSG00000004895	Prcc	Protein_coding	1022.55406232671	-0.000124034109723951	0.00911436939169599	0.815434030386409	0.999913902747645
680	ENSMUSG00000004896	Rrnad1	Protein_coding	429.208397092444	-0.000355748099208703	0.00974139897418061	0.48663060328171	0.999913902747645
681	ENSMUSG00000004897	Hdgf	Protein_coding	2079.417001534	-0.000152807354123975	0.00875201470923978	0.829875260568772	0.999913902747645
682	ENSMUSG00000004902	Slc25a18	Protein_coding	934.049644323979	-0.00141355354449016	0.0144305432009431	0.063756758408515	0.999913902747645
683	ENSMUSG00000004929	Thop1	Protein_coding	734.546901027277	-6.64071171580312e-05	0.00888487183805552	0.912495186289131	0.999913902747645
684	ENSMUSG00000004931	Apba3	Protein_coding	213.474037190675	3.46063767071192e-05	0.00974220443896632	0.937715580490232	0.999913902747645
685	ENSMUSG00000004933	Matk	Protein_coding	1691.84138689731	-0.00110531902427937	0.0112678859443892	0.116466851322457	0.999913902747645
686	ENSMUSG00000004934	Pias4	Protein_coding	538.696375050634	0.000220041221785674	0.009137358454305	0.687558437834098	0.999913902747645
687	ENSMUSG00000004936	Map2k1	Protein_coding	4323.11557293618	-0.000619775421325887	0.00895053894081409	0.399617714780329	0.999913902747645
688	ENSMUSG00000004937	Sgta	Protein_coding	1904.78068723941	-0.000156714053145023	0.00900908678644533	0.782132892192295	0.999913902747645
689	ENSMUSG00000004945	Tmem242	Protein_coding	588.303911759786	0.000437923244358383	0.00977863297980616	0.413854905581778	0.999913902747645
690	ENSMUSG00000004947	Dtx2	Protein_coding	187.453741327997	8.19949235168678e-05	0.0101308862119479	0.848173417089353	0.999913902747645
691	ENSMUSG00000004951	Hspb1	Protein_coding	184.607424577002	0.000546570835140581	0.0130514440011473	0.276356228651452	0.999913902747645
692	ENSMUSG00000004952	Rasa4	Protein_coding	202.837541908258	-8.3222596445789e-05	0.00995214829017617	0.848415835687719	0.999913902747645
693	ENSMUSG00000004961	Syt5	Protein_coding	1756.51572388956	-0.00130140835031278	0.0119139713837311	0.0844516963323204	0.999913902747645
694	ENSMUSG00000004980	Hnrnpa2b1	Protein_coding	9568.88547364526	-0.000190058200484604	0.00867999378035847	0.814065853333333	0.999913902747645
695	ENSMUSG00000004994	Ccdc130	Protein_coding	169.122401371595	0.000141864084747636	0.010310765353102	0.741753309408622	0.999913902747645
696	ENSMUSG00000004996	Mri1	Protein_coding	150.680423815746	-0.000118315226450026	0.0101316770569297	0.784451548264501	0.999913902747645
697	ENSMUSG00000005034	Prkacb	Protein_coding	11071.6201292225	0.00011977050502342	0.00869669357184826	0.876812179973209	0.999913902747645
698	ENSMUSG00000005043	Sgsh	Protein_coding	226.567371982152	0.00146569322259196	0.0211727989106802	0.0629513876574155	0.999913902747645
699	ENSMUSG00000005045	Chd5	Protein_coding	9006.14488618857	-0.000258908698634085	0.00868787396846244	0.749104703281244	0.999913902747645
700	ENSMUSG00000005054	Cstb	Protein_coding	367.481753612492	0.00414987243668519	0.0404092407847529	0.012804442933423	0.999913902747645
701	ENSMUSG00000005057	Sh2b2	Protein_coding	132.955608031963	2.96982555527162e-05	0.0105688830464587	0.942900700786724	0.999913902747645
702	ENSMUSG00000005069	Pex5	Protein_coding	1063.89141999557	-6.09746430988773e-05	0.00884400051845749	0.922540589638878	0.999913902747645
703	ENSMUSG00000005078	Jkamp	Protein_coding	611.120526256612	0.000155957529345434	0.00893159811942395	0.793339178047279	0.999913902747645
704	ENSMUSG00000005087	Cd44	Protein_coding	175.725227414488	-0.000149443647413722	0.0106973252539743	0.72428601026626	0.999913902747645
705	ENSMUSG00000005089	Slc1a2	Protein_coding	92309.5894833348	0.000380804752417571	0.00870907439081907	0.639329894712909	0.999913902747645
706	ENSMUSG00000005102	Eif2ak4	Protein_coding	803.350785018779	-0.000210184441362343	0.00897964906182354	0.721116937659481	0.999913902747645
707	ENSMUSG00000005103	Wdr1	Protein_coding	3011.65115046353	0.000149520321944643	0.00871031623322844	0.843638215726446	0.999913902747645
708	ENSMUSG00000005107	Slc2a9	Protein_coding	21.9363791231019	0.000375515320099614	0.018779330012965	0.449626646013025	0.999913902747645
709	ENSMUSG00000005124	Ccn4	Protein_coding	72.6948109825879	0.000187193834974702	0.0122802212171012	0.658425185832422	0.999913902747645
710	ENSMUSG00000005125	Ndrg1	Protein_coding	1974.63472916661	0.000372257076027287	0.00934462122291455	0.504081017405681	0.999913902747645
711	ENSMUSG00000005131	4930550C14Rik	Protein_coding	8.20589962725991	6.23411400502716e-05	0.0208652051832324	0.894056557467795	0.999913902747645
712	ENSMUSG00000005142	Man2b1	Protein_coding	798.70957012123	-0.000311066298574482	0.00895397689272411	0.619650080038032	0.999913902747645
713	ENSMUSG00000005148	Klf5	Protein_coding	386.704024329627	-0.00111414060534823	0.0143458487193919	0.0965658912421972	0.999913902747645
714	ENSMUSG00000005150	Wdr83	Protein_coding	402.168013187537	-0.000872486155155258	0.0123690599315163	0.151016438562458	0.999913902747645
715	ENSMUSG00000005161	Prdx2	Protein_coding	2341.38422503293	-0.000292066397613154	0.00895245119660747	0.638399351422728	0.999913902747645
716	ENSMUSG00000005198	Polr2a	Protein_coding	3717.76469112344	3.53952877883174e-05	0.00877640430705347	0.958218593529701	0.999913902747645
717	ENSMUSG00000005204	Senp3	Protein_coding	1101.19364387052	-0.000698358607437915	0.00933369217394178	0.301720400185279	0.999913902747645
718	ENSMUSG00000005220	Corin	Protein_coding	37.3204464826594	0.000740172735525897	0.0226431296918518	0.217045762680071	0.999913902747645
719	ENSMUSG00000005225	Plekha8	Protein_coding	813.215553844771	0.000118584025314321	0.00885051279750637	0.850636798262294	0.999913902747645
720	ENSMUSG00000005237	Dnah2	Protein_coding	112.011591720639	-0.00017201624203192	0.0117872084205265	0.682433858932431	0.999913902747645
721	ENSMUSG00000005251	Ripk4	Protein_coding	31.2581518287693	5.53737664419439e-05	0.0157450991989078	0.900367994271209	0.999913902747645
722	ENSMUSG00000005262	Ufd1	Protein_coding	1186.38321850383	-0.000692181975087666	0.00919934022415468	0.320449579076097	0.999913902747645
723	ENSMUSG00000005267	Zfp287	Protein_coding	483.693537572593	0.000146997731785988	0.0090434211537534	0.790828001265744	0.999913902747645
724	ENSMUSG00000005268	Prlr	Protein_coding	519.90711584712	0.000186639025073418	0.0103541948506562	0.669456047591202	0.999913902747645
725	ENSMUSG00000005299	Letm1	Protein_coding	2148.09008842244	-7.07084293648061e-05	0.00873248813808067	0.921970939910648	0.999913902747645
726	ENSMUSG00000005312	Ubqln1	Protein_coding	4535.9518546168	-0.000117923126253713	0.00871840301801389	0.873971817204034	0.999913902747645
727	ENSMUSG00000005320	Fgfr4	Protein_coding	11.8341948511031	-0.000759718627929255	0.028537002852907	0.220562868368992	0.999913902747645
728	ENSMUSG00000005338	Cadm3	Protein_coding	12486.3133340748	0.00108719535841116	0.00953191193277458	0.169724924588584	0.999913902747645
729	ENSMUSG00000005354	Txn2	Protein_coding	1512.52293545854	-2.29814776660645e-05	0.0088190876950285	0.971423346160122	0.999913902747645
730	ENSMUSG00000005357	Slc1a6	Protein_coding	580.397168169335	0.00103673202863948	0.0162335570110792	0.108304659971417	0.999913902747645
731	ENSMUSG00000005360	Slc1a3	Protein_coding	9672.07058948279	0.00022308774175875	0.00875725074453251	0.75666650765184	0.999913902747645
732	ENSMUSG00000005362	Crbn	Protein_coding	1364.5531386545	0.000562274206896323	0.00911481817722896	0.39888702729797	0.999913902747645
733	ENSMUSG00000005370	Msh6	Protein_coding	731.117333451274	0.00020145466045994	0.00904063991552095	0.722378590805147	0.999913902747645
734	ENSMUSG00000005371	Fbxo11	Protein_coding	3259.11334674725	-0.000268018579987188	0.00872504514706941	0.725665359836583	0.999913902747645
735	ENSMUSG00000005373	Mlxipl	Protein_coding	52.5038621489291	-0.000251854910739842	0.0138472732116813	0.568069006338301	0.999913902747645
736	ENSMUSG00000005374	Tbl2	Protein_coding	834.031631800907	0.000522542822140751	0.00917010911944986	0.414152274034284	0.999913902747645
737	ENSMUSG00000005378	Bud23	Protein_coding	301.543081092067	1.77630220955629e-05	0.00939151907145217	0.970058697362194	0.999913902747645
738	ENSMUSG00000005397	Nid1	Protein_coding	599.261685209927	-7.77440431429128e-05	0.00953140573775264	0.86647797486057	0.999913902747645
739	ENSMUSG00000005410	Mcm5	Protein_coding	111.008794925572	0.00084975124558856	0.0168630789735439	0.152332609328801	0.999913902747645
740	ENSMUSG00000005413	Hmox1	Protein_coding	97.7439849443457	-0.000785312000792287	0.0176853549578334	0.176016102313463	0.999913902747645
741	ENSMUSG00000005417	Mprip	Protein_coding	13027.4022791247	0.000788846106926286	0.00893027337781703	0.327699940330831	0.999913902747645
742	ENSMUSG00000005442	Cic	Protein_coding	7502.75045982479	7.22072119022766e-05	0.00868627203501498	0.926593575674488	0.999913902747645
743	ENSMUSG00000005447	Pafah1b3	Protein_coding	206.140380834115	-0.000128071200951749	0.0097161789251497	0.778146287519453	0.999913902747645
744	ENSMUSG00000005469	Prkaca	Protein_coding	4478.17720722152	0.000159653070294431	0.00883232738555861	0.80540012513312	0.999913902747645
745	ENSMUSG00000005470	Asf1b	Protein_coding	10.7512308597758	-0.000103938436963076	0.0194775986937978	0.82334197323949	0.999913902747645
746	ENSMUSG00000005481	Ddx39a	Protein_coding	251.193927645731	4.80575784046951e-05	0.00963864186089787	0.915100487961466	0.999913902747645
747	ENSMUSG00000005483	Dnajb1	Protein_coding	1155.44299642258	-0.000826934461188311	0.0112991180274284	0.175053117417894	0.999913902747645
748	ENSMUSG00000005493	Msh4	Protein_coding	223.429065533363	-0.000241104516623197	0.0110258929424625	0.580123656283932	0.999913902747645
749	ENSMUSG00000005501	Usp40	Protein_coding	541.640915699321	-0.000169182917197996	0.00942358369569029	0.729185507949014	0.999913902747645
750	ENSMUSG00000005505	Kbtbd4	Protein_coding	507.544611968447	0.000176567127211172	0.00914561272817632	0.741233545074109	0.999913902747645
751	ENSMUSG00000005506	Celf1	Protein_coding	8012.30566021931	-5.86104393180422e-05	0.00872636498497256	0.935844516056594	0.999913902747645
752	ENSMUSG00000005510	Ndufs3	Protein_coding	1385.8099844005	-0.000133896573022654	0.00891563696317182	0.822901169089304	0.999913902747645
753	ENSMUSG00000005514	Por	Protein_coding	1389.52602947341	-0.00030977818732047	0.00886750314222982	0.641403170421311	0.999913902747645
754	ENSMUSG00000005533	Igf1r	Protein_coding	4946.71582095867	8.64819003423437e-05	0.0087204539888607	0.906650803856367	0.999913902747645
755	ENSMUSG00000005534	Insr	Protein_coding	2943.87845159007	-0.000279558593985218	0.00875867707652643	0.702694033645375	0.999913902747645
756	ENSMUSG00000005553	Atp4a	Protein_coding	7.64794085526656	0.000185673396682903	0.0216101901347554	0.69855721321582	0.999913902747645
757	ENSMUSG00000005566	Trim28	Protein_coding	2307.95130828414	0.000333069294028396	0.00878610753346946	0.645601567466753	0.999913902747645
758	ENSMUSG00000005575	Ube2m	Protein_coding	2169.98581436867	0.000193091422974618	0.00883737304559048	0.767003421821905	0.999913902747645
759	ENSMUSG00000005580	Adcy9	Protein_coding	2505.5245409126	0.0010729149352228	0.00941872100959193	0.180289866660663	0.999913902747645
760	ENSMUSG00000005583	Mef2c	Protein_coding	9253.79700300331	0.0012546881058951	0.0101461817350601	0.116503788924612	0.999913902747645
761	ENSMUSG00000005609	Ctr9	Protein_coding	1499.4055385057	-0.000579051977127282	0.0091108509178714	0.390000084870389	0.999913902747645
762	ENSMUSG00000005610	Eif4g2	Protein_coding	13620.1594833664	-0.000292110678573684	0.00866880870898401	0.730073293132459	0.999913902747645
763	ENSMUSG00000005611	Irag1	Protein_coding	190.371065536431	-3.78320741036855e-05	0.0097492666530475	0.93187992786737	0.999913902747645
764	ENSMUSG00000005615	Pcyt1a	Protein_coding	1315.41464877817	0.000381686743092646	0.00899034483276413	0.548850113321369	0.999913902747645
765	ENSMUSG00000005621	Zfp592	Protein_coding	1367.35675035041	0.000244437273327666	0.00887015497659707	0.704800475822676	0.999913902747645
766	ENSMUSG00000005625	Psmd4	Protein_coding	2045.29638008875	-4.34936743238197e-05	0.00885173214713673	0.944177075168954	0.999913902747645
767	ENSMUSG00000005628	Tmod4	Protein_coding	16.5355050321625	-0.000331561231163661	0.0200298484440457	0.50305277076064	0.999913902747645
768	ENSMUSG00000005640	Insrr	Protein_coding	51.8380711655944	-0.000803867593323715	0.02070321667076	0.183801545905033	0.999913902747645
769	ENSMUSG00000005656	Snx6	Protein_coding	610.555387591195	-0.000315224150593327	0.00920400611489217	0.574432466817801	0.999913902747645
770	ENSMUSG00000005667	Mthfd2	Protein_coding	148.963643383879	-5.36693523271168e-05	0.0103778043530188	0.89814226766624	0.999913902747645
771	ENSMUSG00000005672	Kit	Protein_coding	2210.02744925921	0.000426018718489583	0.00925339464030914	0.470092788445314	0.999913902747645
772	ENSMUSG00000005674	Tomm40l	Protein_coding	830.498668099268	-8.57821540862861e-05	0.00886448256494126	0.889480278832882	0.999913902747645
773	ENSMUSG00000005682	Pan2	Protein_coding	602.865812980573	0.000517012071554263	0.010835286358616	0.317284694683561	0.999913902747645
774	ENSMUSG00000005683	Cs	Protein_coding	5358.31806586219	-0.000323699317367501	0.00874274578069778	0.669999488506036	0.999913902747645
775	ENSMUSG00000005686	Ampd3	Protein_coding	745.386498179339	0.000272188266840554	0.00892946449406796	0.663130493162879	0.999913902747645
776	ENSMUSG00000005687	Bcas2	Protein_coding	990.842747802297	-0.000521654094708497	0.00925993867525552	0.402339345154119	0.999913902747645
777	ENSMUSG00000005698	Ctcf	Protein_coding	1765.31708276667	-0.000336419383715506	0.00885255735528238	0.621523342467382	0.999913902747645
778	ENSMUSG00000005699	Pard6a	Protein_coding	419.671930590144	-0.000123404322350174	0.0096488672325891	0.787893898498001	0.999913902747645
779	ENSMUSG00000005705	Agrp	Protein_coding	4.93487089933187	7.68200647479886e-05	0.0239245823569407	0.872737196478388	0.999913902747645
780	ENSMUSG00000005716	Pvalb	Protein_coding	2211.03842329752	0.000484536663504868	0.0161522428095918	0.331007572607378	0.999913902747645
781	ENSMUSG00000005718	Tfap4	Protein_coding	94.2530385917231	0.000504472414449677	0.0142649828865511	0.305392568743527	0.999913902747645
782	ENSMUSG00000005732	Ranbp1	Protein_coding	965.779333240477	6.88282898489617e-05	0.00900050572520951	0.901508439988597	0.999913902747645
783	ENSMUSG00000005763	Cd247	Protein_coding	3.55855531277828	-0.000225865998215121	0.0272752330432801	0.6556102754214	0.999913902747645
784	ENSMUSG00000005774	Rfx5	Protein_coding	579.795772866582	0.000373926737662736	0.00935702738591319	0.501276369498934	0.999913902747645
785	ENSMUSG00000005779	Psmb4	Protein_coding	1317.10901934884	-4.98497349203953e-05	0.00895774012858507	0.930322523809945	0.999913902747645
786	ENSMUSG00000005802	Slc30a4	Protein_coding	1516.53259598644	0.000571542521374152	0.00905675947036068	0.403722532223704	0.999913902747645
787	ENSMUSG00000005803	Sqor	Protein_coding	115.704914651601	0.000281760744830064	0.0114467493151059	0.522553353958777	0.999913902747645
788	ENSMUSG00000005804	Bloc1s6	Protein_coding	562.761571155045	0.0003284684286792	0.0092105112037	0.560572573569851	0.999913902747645
789	ENSMUSG00000005813	Metap1	Protein_coding	839.872360177028	-0.000239063442040598	0.0089537586942303	0.693155228534544	0.999913902747645
790	ENSMUSG00000005823	Gpr108	Protein_coding	415.440932710849	-0.000457963324609318	0.0101475337356864	0.379576099366665	0.999913902747645
791	ENSMUSG00000005846	Rsl1d1	Protein_coding	604.90907420829	-0.000217829143716872	0.00902160402275317	0.70571910203016	0.999913902747645
792	ENSMUSG00000005871	Apc	Protein_coding	14593.7641227732	-0.00119023354626555	0.00927864654659788	0.168272538627059	0.999913902747645
793	ENSMUSG00000005873	Reep5	Protein_coding	5430.61503466265	3.76472865514355e-05	0.00869094459918248	0.961238623826451	0.999913902747645
794	ENSMUSG00000005881	Ergic3	Protein_coding	1425.77696377753	-9.03909200002597e-05	0.00923136591448712	0.85722394285193	0.999913902747645
795	ENSMUSG00000005882	Uqcc1	Protein_coding	904.5583505955	-0.000166565876016843	0.0089665843502103	0.775300165839996	0.999913902747645
796	ENSMUSG00000005886	Ncoa2	Protein_coding	4098.18231190902	-0.000213715133257858	0.0087611199708963	0.764777465314695	0.999913902747645
797	ENSMUSG00000005892	Trh	Protein_coding	107.966462627421	-0.294561422575129	0.454993649106192	6.44304354058283e-05	0.0667073344404358
798	ENSMUSG00000005893	Nr2c2	Protein_coding	4763.5575329675	0.000752004969001584	0.00888432994464203	0.354261191974998	0.999913902747645
799	ENSMUSG00000005897	Nr2c1	Protein_coding	206.799271200863	0.000215269750780732	0.00993186649994094	0.639484919661242	0.999913902747645
800	ENSMUSG00000005899	Smpd4	Protein_coding	875.153191469783	0.000181537523571598	0.00951776955129764	0.70604175067735	0.999913902747645
801	ENSMUSG00000005907	Pex1	Protein_coding	590.981583627203	-0.000543530721048919	0.0103719608388912	0.314602500422064	0.999913902747645
802	ENSMUSG00000005917	Otx1	Protein_coding	91.2510271477852	-0.000178252276487202	0.0121660046411396	0.672688648647169	0.999913902747645
803	ENSMUSG00000005936	Kctd20	Protein_coding	1635.15165722559	-0.000934206545257432	0.00993054924763223	0.183091842703467	0.999913902747645
804	ENSMUSG00000005947	Itgae	Protein_coding	5.34090716566998	-0.000114735605831311	0.0247787353528969	0.813084365255177	0.999913902747645
805	ENSMUSG00000005949	Ctns	Protein_coding	311.414277482464	-5.49153863959323e-05	0.00947881155896028	0.90607232365989	0.999913902747645
806	ENSMUSG00000005950	P2rx5	Protein_coding	59.5400194896456	0.000488471679315763	0.0161056465625003	0.327568916818667	0.999913902747645
807	ENSMUSG00000005951	Shpk	Protein_coding	73.1927143617025	-4.10505118708356e-05	0.0115573224008422	0.920163109918273	0.999913902747645
808	ENSMUSG00000005958	Ephb3	Protein_coding	467.331045734532	9.97442722302655e-05	0.00917115666911178	0.846455416893715	0.999913902747645
809	ENSMUSG00000005968	Tuft1	Protein_coding	71.1703513019861	-0.000254584372256896	0.0128584641524457	0.558665458706217	0.999913902747645
810	ENSMUSG00000005973	Rcn1	Protein_coding	363.670530081125	-0.000323209382437074	0.00971568335244683	0.52052770892165	0.999913902747645
811	ENSMUSG00000005981	Trap1	Protein_coding	1615.49078056703	0.000754074251623595	0.00944173533217121	0.26885079714811	0.999913902747645
812	ENSMUSG00000005982	Naa60	Protein_coding	1572.25392295566	7.34865574920021e-05	0.00873876057359073	0.91814799369331	0.999913902747645
813	ENSMUSG00000005983	1700037C18Rik	Protein_coding	58.0135499396385	0.000265990994743348	0.0132369869074219	0.544625105065308	0.999913902747645
814	ENSMUSG00000005986	Ankrd13d	Protein_coding	816.28156557699	0.000374598153768688	0.00915068840949023	0.526590232294023	0.999913902747645
815	ENSMUSG00000005994	Tyrp1	Protein_coding	10.0094473826818	-0.00046497094845803	0.0240502978509328	0.383883828717056	0.999913902747645
816	ENSMUSG00000006005	Tpr	Protein_coding	4262.68475361389	1.09580309573945e-05	0.00875557399446079	0.987410430723702	0.999913902747645
817	ENSMUSG00000006010	Odr4	Protein_coding	832.270648626206	7.50456173629524e-05	0.00907405260667861	0.888387209506145	0.999913902747645
818	ENSMUSG00000006014	Prg4	Protein_coding	49.4355902276874	0.000327938447107085	0.0166967985476422	0.489724834811353	0.999913902747645
819	ENSMUSG00000006019	Dhx34	Protein_coding	282.794268981234	9.25825311287301e-05	0.00984398819247051	0.834008905139379	0.999913902747645
820	ENSMUSG00000006021	Kptn	Protein_coding	346.522155940174	-0.000187723254218591	0.00927552136100991	0.714455858738431	0.999913902747645
821	ENSMUSG00000006024	Napa	Protein_coding	2943.53925226579	8.81764501532099e-05	0.0088599033654874	0.886941818867306	0.999913902747645
822	ENSMUSG00000006050	Sra1	Protein_coding	402.246296166592	0.000234704354599462	0.00920359801081722	0.662369304778849	0.999913902747645
823	ENSMUSG00000006057	Atp5g1	Protein_coding	2479.48693434053	-0.000311813336991306	0.00915437786233679	0.584477367810002	0.999913902747645
824	ENSMUSG00000006058	Snf8	Protein_coding	1125.08261892471	0.000392582274570509	0.00922397801708468	0.500944655811857	0.999913902747645
825	ENSMUSG00000006095	Tbcb	Protein_coding	1100.23628861449	0.000127234131324092	0.0091530170920714	0.807866116751426	0.999913902747645
826	ENSMUSG00000006127	Inpp5k	Protein_coding	859.314750307889	-0.000665453395716129	0.00967931063745638	0.286762716674575	0.999913902747645
827	ENSMUSG00000006134	Crkl	Protein_coding	1976.13003304024	-8.09307510273766e-05	0.00877017873829575	0.905866945591802	0.999913902747645
828	ENSMUSG00000006154	Eps8l1	Protein_coding	11.4331225134291	-0.000269647035148255	0.0222542191386072	0.583765898023314	0.999913902747645
829	ENSMUSG00000006169	Clint1	Protein_coding	1400.25754927863	0.00030127387410639	0.00884909002558207	0.654298144562011	0.999913902747645
830	ENSMUSG00000006179	Prss16	Protein_coding	11.5108678996297	0.000353582594714151	0.0222132135743544	0.484847329961668	0.999913902747645
831	ENSMUSG00000006191	Cdkal1	Protein_coding	390.155012116873	0.000110968947491557	0.00916646324443211	0.830278314679216	0.999913902747645
832	ENSMUSG00000006204	Cdcp3	Protein_coding	13.6761633402124	-0.000267809431958724	0.0215257729273629	0.584511078927858	0.999913902747645
833	ENSMUSG00000006205	Htra1	Protein_coding	2450.98232136397	-1.66377625690203e-05	0.00889363468006683	0.977766919057632	0.999913902747645
834	ENSMUSG00000006215	Zbtb17	Protein_coding	609.74200130682	-0.000670374785303731	0.010635441583174	0.243239467684793	0.999913902747645
835	ENSMUSG00000006218	Fam131c	Protein_coding	77.1931120351806	0.00188287136240328	0.032460578272883	0.0549886398448146	0.999913902747645
836	ENSMUSG00000006219	Fblim1	Protein_coding	29.9052335246307	-0.000289417197092245	0.0162814571799637	0.534576690903378	0.999913902747645
837	ENSMUSG00000006221	Hspb7	Protein_coding	12.5060355539861	0.000169028642008333	0.0214417433139594	0.723192310669049	0.999913902747645
838	ENSMUSG00000006235	Epor	Protein_coding	96.9665911864352	-0.000380292349416689	0.0125415161904109	0.407784163946254	0.999913902747645
839	ENSMUSG00000006241	Ccdc159	Protein_coding	113.217179331981	-5.50918558146591e-05	0.0113337613818034	0.893136242025257	0.999913902747645
840	ENSMUSG00000006262	Mob1b	Protein_coding	1273.23659036328	4.14827809128093e-05	0.00884902864311829	0.946884324992335	0.999913902747645
841	ENSMUSG00000006270	Vax1	Protein_coding	8.77783431990641	-0.000456801408806279	0.0255197835177777	0.394002693274296	0.999913902747645
842	ENSMUSG00000006273	Atp6v1b2	Protein_coding	9965.88544928494	-0.000511334140332127	0.00879053333402028	0.511424927021289	0.999913902747645
843	ENSMUSG00000006276	Eps15l1	Protein_coding	1572.52642580704	-0.001065168626449	0.0103781430034547	0.140020664417167	0.999913902747645
844	ENSMUSG00000006281	Tep1	Protein_coding	297.309031282989	0.000208275305459873	0.00955375656057624	0.667072786285651	0.999913902747645
845	ENSMUSG00000006288	Ttc5	Protein_coding	520.19579776065	0.000652460556524971	0.0101313737841205	0.268263375310892	0.999913902747645
846	ENSMUSG00000006289	Osgep	Protein_coding	366.338639216022	1.86703583855558e-05	0.00910341055264728	0.971542499868363	0.999913902747645
847	ENSMUSG00000006299	Aamp	Protein_coding	2197.91818834652	-6.34890370353345e-05	0.00880542245925138	0.92262993867765	0.999913902747645
848	ENSMUSG00000006301	Tmbim1	Protein_coding	932.463457934912	0.000335498485080287	0.00925564401619678	0.548174448288581	0.999913902747645
849	ENSMUSG00000006304	Arpc2	Protein_coding	1869.82853617939	-0.000612254838535527	0.00904634258318921	0.383373519307312	0.999913902747645
850	ENSMUSG00000006307	Kmt2b	Protein_coding	2498.14540291779	-5.63298583512756e-05	0.00874146820336705	0.936840789634498	0.999913902747645
851	ENSMUSG00000006313	Upk1a	Protein_coding	8.62314592950175	-0.000443967082709803	0.0247831405522158	0.403266259850847	0.999913902747645
852	ENSMUSG00000006315	Tmem147	Protein_coding	488.364350466865	2.96805545473643e-05	0.0094195801151498	0.949681339346707	0.999913902747645
853	ENSMUSG00000006333	Rps9	Protein_coding	4415.53372660199	4.23283905156652e-05	0.00887275172196281	0.944588269214466	0.999913902747645
854	ENSMUSG00000006335	Tfpt	Protein_coding	329.441385908928	-0.000559511992104667	0.0115421068445719	0.27922011156087	0.999913902747645
855	ENSMUSG00000006342	Susd2	Protein_coding	388.755901766846	0.000355887507479947	0.00981998488778823	0.481794914757534	0.999913902747645
856	ENSMUSG00000006344	Ggt5	Protein_coding	46.7039775647642	0.000565262044037821	0.017889023755129	0.284576678324533	0.999913902747645
857	ENSMUSG00000006345	Ggt1	Protein_coding	21.9670771917166	0.000353970239857811	0.0186194098186209	0.471899358688792	0.999913902747645
858	ENSMUSG00000006356	Crip2	Protein_coding	1001.01144158925	0.000392370936991129	0.00926135182438391	0.496327179895672	0.999913902747645
859	ENSMUSG00000006360	Crip1	Protein_coding	49.6822659802112	0.000531054189702082	0.017071353774623	0.302353772476001	0.999913902747645
860	ENSMUSG00000006362	Cbfa2t3	Protein_coding	1369.06190963439	0.000125751227703429	0.00880743955314971	0.84876514453236	0.999913902747645
861	ENSMUSG00000006369	Fbln1	Protein_coding	238.27005897203	-0.000156325691243461	0.0101715029728425	0.720652574330567	0.999913902747645
862	ENSMUSG00000006373	Pgrmc1	Protein_coding	3340.14124576776	-0.000518501259307642	0.00909311538283547	0.429069680921293	0.999913902747645
863	ENSMUSG00000006378	Gcat	Protein_coding	113.006915114158	-2.45925410548055e-05	0.0105238804345605	0.95276938844936	0.999913902747645
864	ENSMUSG00000006386	Tek	Protein_coding	343.547212703619	4.94157843819166e-05	0.00937439619274555	0.917475412068963	0.999913902747645
865	ENSMUSG00000006390	Elovl1	Protein_coding	301.670109952317	-2.76068670022085e-05	0.00952218723258093	0.952096372982647	0.999913902747645
866	ENSMUSG00000006392	Med8	Protein_coding	244.567505764754	8.99160558901374e-05	0.00946133870559207	0.848535790807354	0.999913902747645
867	ENSMUSG00000006395	Hyi	Protein_coding	142.103445195856	0.00122473848379646	0.0248462869639835	0.100305312718435	0.999913902747645
868	ENSMUSG00000006398	Cdc20	Protein_coding	18.7939649343806	-0.000255734287958016	0.0185066586898496	0.591487506275995	0.999913902747645
869	ENSMUSG00000006403	Adamts4	Protein_coding	1073.79048424911	0.000284265104738444	0.0090757123851089	0.624155655877287	0.999913902747645
870	ENSMUSG00000006411	Nectin4	Protein_coding	164.978823633374	-0.00011996921814642	0.0102222916529905	0.780165709199363	0.999913902747645
871	ENSMUSG00000006412	Pfdn2	Protein_coding	1340.52242415767	-3.1189984325836e-05	0.0089639341195375	0.956103571434517	0.999913902747645
872	ENSMUSG00000006418	Rnf114	Protein_coding	1098.87476073072	-0.000337194808314575	0.0089050217924854	0.606810068753095	0.999913902747645
873	ENSMUSG00000006423	Steep1	Protein_coding	991.88314617243	-0.000114259606266355	0.00889753691755754	0.8498661221921	0.999913902747645
874	ENSMUSG00000006435	Neurl1a	Protein_coding	3799.88373745227	0.000504682411109927	0.00881911414388547	0.505121008007265	0.999913902747645
875	ENSMUSG00000006442	Srm	Protein_coding	679.054252152368	-0.000704037821359827	0.0112183306419382	0.216924105542816	0.999913902747645
876	ENSMUSG00000006445	Epha2	Protein_coding	71.3501158109869	-0.00059498532072042	0.0166501605886285	0.258312629524303	0.999913902747645
877	ENSMUSG00000006456	Rbm14	Protein_coding	1189.10535806179	-0.000748736243308786	0.00995669097628229	0.237471564086838	0.999913902747645
878	ENSMUSG00000006457	Actn3	Protein_coding	52.9914306025622	0.00177878999729523	0.0568113856535989	0.0748535846045731	0.999913902747645
879	ENSMUSG00000006463	Zdhhc24	Protein_coding	370.416088455274	0.000570007963084199	0.0103757000969044	0.299506899190552	0.999913902747645
880	ENSMUSG00000006464	Bbs1	Protein_coding	1112.19241037358	0.000193991871766625	0.0088811931995533	0.757017971018412	0.999913902747645
881	ENSMUSG00000006476	Nsmf	Protein_coding	4828.51635053295	-0.000390506500182798	0.00901081040292012	0.537343241649782	0.999913902747645
882	ENSMUSG00000006494	Pdk1	Protein_coding	1017.45488257264	0.000261568038638484	0.00884198394960728	0.694399193116907	0.999913902747645
883	ENSMUSG00000006498	Ptbp1	Protein_coding	766.519176723636	-4.08129929941059e-06	0.00896919200332287	0.994225874190045	0.999913902747645
884	ENSMUSG00000006517	Mvd	Protein_coding	239.692788176328	0.000241485996532605	0.0101751257512193	0.595735978864788	0.999913902747645
885	ENSMUSG00000006519	Cyba	Protein_coding	91.2038193983445	3.63500729301813e-05	0.0122391445333491	0.929706917719035	0.999913902747645
886	ENSMUSG00000006522	Itih3	Protein_coding	1342.2265741819	-0.000799992150117889	0.0119406957907281	0.174657094682734	0.999913902747645
887	ENSMUSG00000006526	Stimate	Protein_coding	495.744472141436	0.000245666295661813	0.00912692715569564	0.658848201119071	0.999913902747645
888	ENSMUSG00000006527	Sfmbt1	Protein_coding	1651.81040652549	0.000140359238603636	0.00875723869057072	0.841983750613395	0.999913902747645
889	ENSMUSG00000006567	Atp7b	Protein_coding	111.057819205185	0.000317421911912277	0.0117187928137955	0.477643119269371	0.999913902747645
890	ENSMUSG00000006574	Slc4a1	Protein_coding	35.9376368096044	-0.00044555131021011	0.0190695823117092	0.383712625035154	0.999913902747645
891	ENSMUSG00000006575	Rundc3a	Protein_coding	4095.63899009567	-0.000174948396457954	0.0088058240841162	0.793781371353996	0.999913902747645
892	ENSMUSG00000006576	Slc4a3	Protein_coding	3739.67191097651	6.39517169061744e-05	0.00870933682146323	0.932039260466082	0.999913902747645
893	ENSMUSG00000006585	Cdt1	Protein_coding	38.6710471103031	0.000756579088973691	0.0212260738838368	0.204383887315388	0.999913902747645
894	ENSMUSG00000006586	Runx1t1	Protein_coding	1406.43451031407	-0.00572232965829962	0.0377592672136707	0.0049335624785479	0.899802061744049
895	ENSMUSG00000006587	Snai3	Protein_coding	5.79558697140556	-0.000198037518088672	0.0239734908526125	0.685230172607227	0.999913902747645
896	ENSMUSG00000006589	Aprt	Protein_coding	167.148659871309	0.000275551940010109	0.0112006577345595	0.532445147557649	0.999913902747645
897	ENSMUSG00000006599	Gtf2h1	Protein_coding	703.207899471216	-0.000651129470963361	0.00954391572068218	0.303279225009533	0.999913902747645
898	ENSMUSG00000006611	Hfe	Protein_coding	103.379881616173	5.09176931108762e-06	0.0112844850163434	0.990064861673636	0.999913902747645
899	ENSMUSG00000006638	Abhd1	Protein_coding	156.068390742363	-0.000142410171373247	0.0112338411499191	0.733154892870705	0.999913902747645
900	ENSMUSG00000006641	Slc5a6	Protein_coding	546.498710800874	0.00132778819192778	0.0155928174994334	0.0699601260767925	0.999913902747645
901	ENSMUSG00000006642	Tcf23	Protein_coding	19.2446829255927	-2.12590510716373e-05	0.0166784530725857	0.962196154779993	0.999913902747645
902	ENSMUSG00000006649	Nphs1	Protein_coding	74.4277506703873	0.0001248708889903	0.0116732032372286	0.763530486669236	0.999913902747645
903	ENSMUSG00000006651	Aplp1	Protein_coding	19785.6643084959	-0.000364733289840983	0.0088731959797487	0.591343836362031	0.999913902747645
904	ENSMUSG00000006673	Qrich1	Protein_coding	2569.96489139868	8.79130937975378e-05	0.00872845037515525	0.903887330603786	0.999913902747645
905	ENSMUSG00000006675	P4htm	Protein_coding	1038.25278904836	-6.20669648226897e-05	0.00892412011044662	0.915515573698427	0.999913902747645
906	ENSMUSG00000006676	Usp19	Protein_coding	3639.72914344786	0.000489855699388792	0.00890623305134976	0.488054177244512	0.999913902747645
907	ENSMUSG00000006678	Pola1	Protein_coding	323.181332656451	0.00050790645380507	0.0102495134909563	0.34102300919806	0.999913902747645
908	ENSMUSG00000006699	Cdc42	Protein_coding	3170.59021202346	-6.01388092107524e-05	0.00872819634062484	0.933988635516788	0.999913902747645
909	ENSMUSG00000006705	Pknox1	Protein_coding	503.911549331599	-0.000453273952902118	0.00950151192248846	0.423042373741832	0.999913902747645
910	ENSMUSG00000006711	D130043K22Rik	Protein_coding	1062.72979614994	0.000162877687863638	0.00890687550047785	0.788684568228557	0.999913902747645
911	ENSMUSG00000006715	Gmnn	Protein_coding	46.5240944385292	0.000226191487933288	0.0157994496329264	0.61868034795075	0.999913902747645
912	ENSMUSG00000006717	Acot13	Protein_coding	602.917909692794	0.00059309442869129	0.0104489423787592	0.28480259886163	0.999913902747645
913	ENSMUSG00000006720	Zfp184	Protein_coding	62.7751695078206	7.65733651335843e-05	0.0120818922639022	0.85281878583162	0.999913902747645
914	ENSMUSG00000006728	Cdk4	Protein_coding	520.547477444902	-0.000307985091405855	0.00923928040859739	0.577360937183135	0.999913902747645
915	ENSMUSG00000006731	B4galnt1	Protein_coding	1691.42273454407	0.000352672635029857	0.00887647203648162	0.60069131971235	0.999913902747645
916	ENSMUSG00000006732	Mettl1	Protein_coding	177.967584983897	0.000162322647053551	0.0103794744643003	0.707140821745167	0.999913902747645
917	ENSMUSG00000006736	Tspan31	Protein_coding	756.771966008526	-2.82616303995023e-05	0.00885001324889542	0.963728191701508	0.999913902747645
918	ENSMUSG00000006740	Kif5b	Protein_coding	8266.5135517502	0.000111711451146928	0.00868609251570111	0.887204616438629	0.999913902747645
919	ENSMUSG00000006763	Saal1	Protein_coding	387.564300572709	0.000485358182140518	0.00993756544302382	0.370264483200245	0.999913902747645
920	ENSMUSG00000006764	Tph2	Protein_coding	110.596900545444	-0.000168865007796042	0.0189472311913882	0.718576402457993	0.999913902747645
921	ENSMUSG00000006782	Cnp	Protein_coding	6649.39053713082	-7.47576488097415e-05	0.00885772925101722	0.904031207447405	0.999913902747645
922	ENSMUSG00000006784	Odad4	Protein_coding	72.3080059807673	-7.84331836972948e-05	0.012012387760849	0.849208945812213	0.999913902747645
923	ENSMUSG00000006800	Sulf2	Protein_coding	2060.55306432779	-0.000273630716466613	0.00892554406567533	0.662503751951281	0.999913902747645
924	ENSMUSG00000006818	Sod2	Protein_coding	8351.47426964338	-0.000589163022199333	0.00873756042775688	0.487595611775145	0.999913902747645
925	ENSMUSG00000006850	Tmco6	Protein_coding	150.987725570686	-0.000134564180437227	0.0106591913392224	0.749905393052731	0.999913902747645
926	ENSMUSG00000006906	Stambp	Protein_coding	589.628746309279	-0.000591956528592805	0.0096077096231503	0.327540043231485	0.999913902747645
927	ENSMUSG00000006920	Ezh1	Protein_coding	1790.99782478979	-0.00027946950572311	0.00876189070770653	0.701640829228251	0.999913902747645
928	ENSMUSG00000006930	Hap1	Protein_coding	4557.93439286677	-0.00851240864862544	0.0451492292558141	0.00233916214063362	0.584185653184288
929	ENSMUSG00000006931	P3h4	Protein_coding	307.408167127688	0.000108765822485417	0.00946656682002416	0.818062841650791	0.999913902747645
930	ENSMUSG00000006932	Ctnnb1	Protein_coding	9388.17147077972	0.000249175389491509	0.00868180702801007	0.760244649223385	0.999913902747645
931	ENSMUSG00000006941	Eif1b	Protein_coding	1397.40713967052	-0.000742996652456821	0.0099667287145003	0.239080575612503	0.999913902747645
932	ENSMUSG00000006958	Chrd	Protein_coding	478.312615556856	0.000434945683147516	0.0098543517824043	0.411588728679546	0.999913902747645
933	ENSMUSG00000006998	Psmd2	Protein_coding	4234.3203358837	-1.3066370128901e-05	0.00872293564301904	0.985728194464319	0.999913902747645
934	ENSMUSG00000007021	Syngr3	Protein_coding	1836.22897471529	-0.000411251519418568	0.0090911107650551	0.50567724832181	0.999913902747645
935	ENSMUSG00000007029	Vars	Protein_coding	1135.25008986743	-0.000149475514899389	0.00881835048279736	0.819629636729077	0.999913902747645
936	ENSMUSG00000007030	Vwa7	Protein_coding	279.374193623889	0.00116504383283211	0.0176217582811884	0.0896792985422288	0.999913902747645
937	ENSMUSG00000007033	Hspa1l	Protein_coding	17.6482725217205	0.000166942970098587	0.018267820180589	0.719731244801801	0.999913902747645
938	ENSMUSG00000007035	Msh5	Protein_coding	29.7796851556735	0.000771087833012157	0.0229486431766116	0.205674926346382	0.999913902747645
939	ENSMUSG00000007036	Abhd16a	Protein_coding	1221.13236737887	0.000263767079635718	0.0093074730727436	0.617580798896582	0.999913902747645
940	ENSMUSG00000007038	Neu1	Protein_coding	833.663736765683	0.000366709587000948	0.0091965764379234	0.526954497752872	0.999913902747645
941	ENSMUSG00000007039	Ddah2	Protein_coding	162.253062578563	0.00084044807867941	0.0165680077564263	0.154235241588304	0.999913902747645
942	ENSMUSG00000007041	Clic1	Protein_coding	208.352864975611	0.000719596732448088	0.0154352511503485	0.192699759584726	0.999913902747645
943	ENSMUSG00000007050	Lsm2	Protein_coding	176.149188119915	0.000248292086575824	0.0102082773499357	0.58578916031835	0.999913902747645
944	ENSMUSG00000007080	Pole	Protein_coding	60.3036538465346	0.000131640892274106	0.0129815389137473	0.755079381372011	0.999913902747645
945	ENSMUSG00000007097	Atp1a2	Protein_coding	32063.2056382032	0.000308376849740795	0.00880055884695141	0.662353562926863	0.999913902747645
946	ENSMUSG00000007107	Atp1a4	Protein_coding	40.9278955359815	0.000160705451288121	0.0141760105437439	0.711324769962803	0.999913902747645
947	ENSMUSG00000007122	Casq1	Protein_coding	22.1020598829597	0.0016575978035743	0.045994450128775	0.0746046250519548	0.999913902747645
948	ENSMUSG00000007207	Stx1a	Protein_coding	1919.83985513417	0.00110205118616827	0.0111454728526877	0.118694710069665	0.999913902747645
949	ENSMUSG00000007216	Zfp775	Protein_coding	200.319255604553	0.00010327141004839	0.00981543943485924	0.816367622328838	0.999913902747645
950	ENSMUSG00000007279	Scube2	Protein_coding	49.7371431086993	-5.05305797361521e-05	0.0136796158173632	0.905112202412986	0.999913902747645
951	ENSMUSG00000007338	Mrpl49	Protein_coding	521.292682432645	6.2353638111994e-05	0.00899321361893135	0.911033565093819	0.999913902747645
952	ENSMUSG00000007379	Dennd2c	Protein_coding	31.1691936379618	0.000211109589010919	0.0153860770827316	0.638533059041408	0.999913902747645
953	ENSMUSG00000007411	Mark3	Protein_coding	2080.51461306291	-0.000321281626654015	0.00879494626200741	0.652762852105116	0.999913902747645
954	ENSMUSG00000007415	Gatad1	Protein_coding	1448.93238572494	0.000619976064228112	0.00922047200549152	0.351875462330531	0.999913902747645
955	ENSMUSG00000007440	Pcdha10	Protein_coding	283.576351099421	-4.759551413168e-05	0.00946275236547146	0.918743526429973	0.999913902747645
956	ENSMUSG00000007458	M6pr	Protein_coding	1745.27027016115	-0.000369814045341958	0.00891925465703962	0.574973691734306	0.999913902747645
957	ENSMUSG00000007476	Lrrc8a	Protein_coding	1898.51613601772	0.000424097455667257	0.00882111576187997	0.560466480137536	0.999913902747645
958	ENSMUSG00000007480	Mc5r	Protein_coding	29.7407042039911	0.000613329864148287	0.0204647523237058	0.270258960222302	0.999913902747645
959	ENSMUSG00000007564	Ppp2r1a	Protein_coding	7304.26313300985	-0.000348873909264275	0.00899738708598684	0.575764232938613	0.999913902747645
960	ENSMUSG00000007570	Fance	Protein_coding	201.556558833668	-0.000152275302098579	0.0100486313833968	0.729909848208313	0.999913902747645
961	ENSMUSG00000007589	Tinf2	Protein_coding	358.708744758753	-2.5538069366819e-05	0.00919440971998698	0.959570308122798	0.999913902747645
962	ENSMUSG00000007591	Tssk4	Protein_coding	8.54058155102863	2.08795136307935e-05	0.0200068264986589	0.964132162418494	0.999913902747645
963	ENSMUSG00000007594	Hapln4	Protein_coding	3737.63652775114	0.00105299526774871	0.0102483166663763	0.145898722997583	0.999913902747645
964	ENSMUSG00000007603	Dus3l	Protein_coding	809.125195562295	0.000555951895076131	0.00953422219364607	0.353285500860026	0.999913902747645
965	ENSMUSG00000007610	Gtpbp3	Protein_coding	414.974809905073	0.000402154508186124	0.00945230597497755	0.467553083905096	0.999913902747645
966	ENSMUSG00000007613	Tgfbr1	Protein_coding	820.039769892851	2.72251666083106e-05	0.00894732337986859	0.962106665934632	0.999913902747645
967	ENSMUSG00000007617	Homer1	Protein_coding	5912.60379923001	-0.000338458635721584	0.00940397496199473	0.529400413926234	0.999913902747645
968	ENSMUSG00000007646	Rad51c	Protein_coding	106.227537897059	-0.000396931919004968	0.0124648042368051	0.391790525364421	0.999913902747645
969	ENSMUSG00000007653	Gabrb2	Protein_coding	6814.61908311381	0.000522460484671366	0.00876589188872082	0.514428822475482	0.999913902747645
970	ENSMUSG00000007655	Cav1	Protein_coding	253.605072896772	-0.000968931118056018	0.0160831875741989	0.121302976475463	0.999913902747645
971	ENSMUSG00000007656	Arpp19	Protein_coding	3482.8924266488	-6.48600347183646e-05	0.00888200608440998	0.914717354433721	0.999913902747645
972	ENSMUSG00000007659	Bcl2l1	Protein_coding	2012.30644317098	0.000117948357276332	0.0087433342357716	0.868957448800375	0.999913902747645
973	ENSMUSG00000007670	Khsrp	Protein_coding	3000.57161256762	-0.000433926353630725	0.00876771991459069	0.573264740295475	0.999913902747645
974	ENSMUSG00000007682	Dio2	Protein_coding	1656.82856885264	-0.00176049290489162	0.0147798445602054	0.042028267813642	0.999913902747645
975	ENSMUSG00000007721	Ccdc124	Protein_coding	789.442523803776	0.00018356445242546	0.00894564981111947	0.757820931302774	0.999913902747645
976	ENSMUSG00000007739	Cct4	Protein_coding	1525.2449176612	0.000133324353402903	0.00877311816650073	0.846408032893862	0.999913902747645
977	ENSMUSG00000007777	0610009B22Rik	Protein_coding	210.518183894938	-0.000174256902234592	0.0105357713553596	0.685683573177725	0.999913902747645
978	ENSMUSG00000007783	Cpt1c	Protein_coding	1294.19649651204	-0.000337678369369478	0.00907975615410518	0.570947631433072	0.999913902747645
979	ENSMUSG00000007805	Twist2	Protein_coding	13.6686248419683	-0.00134570805010866	0.0374802820068125	0.0991331373187442	0.999913902747645
980	ENSMUSG00000007812	Zfp655	Protein_coding	855.83821873132	8.34528136205104e-05	0.0088997480746713	0.889109060264131	0.999913902747645
981	ENSMUSG00000007815	Rhoa	Protein_coding	3730.02791351294	9.38458036181642e-05	0.00883664352779059	0.882513966755961	0.999913902747645
982	ENSMUSG00000007817	Zmiz1	Protein_coding	6923.59577360204	0.000851833556189908	0.00920845736965149	0.258595712254881	0.999913902747645
983	ENSMUSG00000007827	Ankrd26	Protein_coding	803.499997204755	-0.000175478342207627	0.00892475797560551	0.770776900569286	0.999913902747645
984	ENSMUSG00000007833	Aldh16a1	Protein_coding	128.372542075341	0.000317919353528516	0.011978369931318	0.476035453219999	0.999913902747645
985	ENSMUSG00000007836	Hnrnpa0	Protein_coding	2813.44910456528	-2.0084830931632e-05	0.0087552170165438	0.976944388127722	0.999913902747645
986	ENSMUSG00000007837	Prrg2	Protein_coding	59.1200231284521	0.00066279492668257	0.0184871528510544	0.232259132129897	0.999913902747645
987	ENSMUSG00000007850	Hnrnph1	Protein_coding	5503.08839439092	-0.000427752650858772	0.00878891743035869	0.569364259901207	0.999913902747645
988	ENSMUSG00000007867	Ift43	Protein_coding	151.985925805979	-0.000234294421867815	0.0107363996684675	0.593216062986889	0.999913902747645
989	ENSMUSG00000007872	Id3	Protein_coding	366.877539906881	-0.00133632923138494	0.0169189233430255	0.0691224564734023	0.999913902747645
990	ENSMUSG00000007877	Tcap	Protein_coding	26.5610474530873	0.000950178231369779	0.0262468812898704	0.15797841560041	0.999913902747645
991	ENSMUSG00000007880	Arid1a	Protein_coding	6521.96577777226	-5.80045817756717e-05	0.00867024857438353	0.942871777054038	0.999913902747645
992	ENSMUSG00000007888	Crlf1	Protein_coding	41.1874758994756	7.55137001298891e-05	0.0138112174394317	0.859268167645199	0.999913902747645
993	ENSMUSG00000007891	Ctsd	Protein_coding	3385.57221417061	0.000208537977680452	0.00885608696322606	0.746077559259686	0.999913902747645
994	ENSMUSG00000007892	Rplp1	Protein_coding	5343.48598697985	-7.55238828880551e-05	0.00900074639295873	0.892098934595142	0.999913902747645
995	ENSMUSG00000007908	Hmgcll1	Protein_coding	333.66045752923	-0.00014937996007705	0.00944356919096355	0.75678036855054	0.999913902747645
996	ENSMUSG00000007944	Ttc9b	Protein_coding	711.157772654527	0.000252839598477879	0.00930418243296254	0.630511207880872	0.999913902747645
997	ENSMUSG00000007950	Abhd8	Protein_coding	3403.62704116453	-0.000168962385893668	0.00886749048012947	0.788188916068984	0.999913902747645
998	ENSMUSG00000007987	Ift22	Protein_coding	898.663486265401	0.000604427810585585	0.00971949552585339	0.313121388025668	0.999913902747645
999	ENSMUSG00000007989	Fzd3	Protein_coding	6103.51157694943	-1.41950416865407e-05	0.00872864422353458	0.98434945531558	0.999913902747645
1000	ENSMUSG00000008028	1700008O03Rik	Protein_coding	30.7992011527852	-0.000140625284330317	0.0148183715065318	0.748435096627996	0.999913902747645
1001	ENSMUSG00000008035	Mid1ip1	Protein_coding	1631.25964766415	5.21689143012969e-05	0.0089749073241426	0.926270447444187	0.999913902747645
1002	ENSMUSG00000008036	Ap2s1	Protein_coding	1550.7386957426	-0.000353907124988091	0.00907795254962887	0.556419601045042	0.999913902747645
1003	ENSMUSG00000008090	Fgfrl1	Protein_coding	263.930616028172	-1.9228957895154e-05	0.00956204635135646	0.966339044493042	0.999913902747645
1004	ENSMUSG00000008129	Brme1	Protein_coding	43.923850392395	0.000382398069673834	0.0155337379725789	0.420096038279433	0.999913902747645
1005	ENSMUSG00000008136	Fhl2	Protein_coding	290.082766750016	-8.03434654475236e-05	0.00956508369042096	0.86123964452617	0.999913902747645
1006	ENSMUSG00000008140	Emc10	Protein_coding	1550.17951914388	0.000205342895413924	0.00886391199619355	0.747886224202679	0.999913902747645
1007	ENSMUSG00000008153	Clstn3	Protein_coding	12075.3266480283	0.000724139328313024	0.00881711550649652	0.386911077992496	0.999913902747645
1008	ENSMUSG00000008167	Fbxw9	Protein_coding	217.160795668096	-0.000191051189561029	0.00978990853545243	0.679248322879867	0.999913902747645
1009	ENSMUSG00000008200	Fnbp4	Protein_coding	1019.0396954551	-9.67361060145027e-05	0.00903445000835302	0.860028843576718	0.999913902747645
1010	ENSMUSG00000008206	Cers4	Protein_coding	1366.34331208198	0.000139864124469495	0.00890419108813414	0.817056917193677	0.999913902747645
1011	ENSMUSG00000008226	Scrn3	Protein_coding	667.383476327022	0.000399244397863446	0.00910740511055516	0.512626341071248	0.999913902747645
1012	ENSMUSG00000008301	Phax	Protein_coding	754.359877638487	0.000150308198988557	0.00898233153672948	0.793604213153978	0.999913902747645
1013	ENSMUSG00000008305	Tle1	Protein_coding	909.078797046516	-0.00108636309872138	0.0120378296588026	0.111180871595241	0.999913902747645
1014	ENSMUSG00000008307	1700109H08Rik	Protein_coding	95.3758952001146	0.000301359204764925	0.0137790204516269	0.50109030412328	0.999913902747645
1015	ENSMUSG00000008318	Relt	Protein_coding	360.935459559013	0.000419451711338849	0.0105032910934962	0.396725147035045	0.999913902747645
1016	ENSMUSG00000008333	Snrpb2	Protein_coding	371.13269401239	5.35077781742543e-05	0.00919271549991916	0.915738741372619	0.999913902747645
1017	ENSMUSG00000008348	Ubc	Protein_coding	10017.7028662253	0.000497922902785397	0.00875444026799706	0.535080478544608	0.999913902747645
1018	ENSMUSG00000008373	Prpf31	Protein_coding	636.223668115593	-8.58064797934724e-05	0.00904847673924367	0.874450868764365	0.999913902747645
1019	ENSMUSG00000008384	Sertad1	Protein_coding	160.189493074079	0.000661078178512773	0.0167249568820426	0.223321566996638	0.999913902747645
1020	ENSMUSG00000008393	Carhsp1	Protein_coding	835.378755290213	-0.000575807577688854	0.00992754811159858	0.315768911063579	0.999913902747645
1021	ENSMUSG00000008398	Elk3	Protein_coding	166.64647959457	4.39671189731594e-05	0.00976402258173639	0.920765451723733	0.999913902747645
1022	ENSMUSG00000008429	Herpud2	Protein_coding	1083.53678090449	-0.000167771883596131	0.00885347286941217	0.792134966999936	0.999913902747645
1023	ENSMUSG00000008435	Rdh13	Protein_coding	632.778967616298	1.97252386803562e-05	0.00900020148606996	0.971554202734743	0.999913902747645
1024	ENSMUSG00000008438	Adam21	Protein_coding	10.974829757549	0.000405650548869876	0.0226510162578639	0.433220431913737	0.999913902747645
1025	ENSMUSG00000008450	Nutf2	Protein_coding	443.75813500794	5.09388501299125e-05	0.00960192498875353	0.910638953598077	0.999913902747645
1026	ENSMUSG00000008475	Arpc5	Protein_coding	1018.09798597597	-0.00100120328305222	0.011941209792308	0.1267274766011	0.999913902747645
1027	ENSMUSG00000008482	Rnf151	Protein_coding	10.0731464354496	-0.000474049484490692	0.0247312708404047	0.377971065915551	0.999913902747645
1028	ENSMUSG00000008489	Elavl2	Protein_coding	2104.33870836321	-3.8533677320524e-05	0.00874885957177366	0.956229613813187	0.999913902747645
1029	ENSMUSG00000008496	Pou2f2	Protein_coding	283.017127141307	-1.21386413431391e-05	0.00966648229205573	0.978347136230105	0.999913902747645
1030	ENSMUSG00000008540	Mgst1	Protein_coding	76.6562963965393	-8.39590884134774e-06	0.0114635198117831	0.983616117292469	0.999913902747645
1031	ENSMUSG00000008575	Nfib	Protein_coding	5127.42232658057	0.000403424533965525	0.00891872986445317	0.547674126338283	0.999913902747645
1032	ENSMUSG00000008604	Ubqln4	Protein_coding	2375.41251269324	-0.000306865306188387	0.00879358441205866	0.66599949275882	0.999913902747645
1033	ENSMUSG00000008658	Rbfox1	Protein_coding	5323.98751072739	-0.000287811110994237	0.00871960067101932	0.710345976855354	0.999913902747645
1034	ENSMUSG00000008668	Rps18	Protein_coding	654.375206437989	0.0003394841885295	0.00919242117901632	0.552423855556901	0.999913902747645
1035	ENSMUSG00000008682	Rpl10	Protein_coding	2588.07583563291	-0.000217534063928982	0.00888381291468383	0.730383080707177	0.999913902747645
1036	ENSMUSG00000008683	Rps15a	Protein_coding	2306.28294242071	0.000321758708092323	0.00878587423188188	0.65545504248235	0.999913902747645
1037	ENSMUSG00000008690	Ncaph2	Protein_coding	1988.43825174761	0.000784606587522656	0.00956537005734611	0.247866065901637	0.999913902747645
1038	ENSMUSG00000008730	Hipk1	Protein_coding	9091.939010579	0.000913596086690786	0.00920019154321991	0.240476127488	0.999913902747645
1039	ENSMUSG00000008734	Gprc5b	Protein_coding	5838.16290962783	-0.000257747661575522	0.00869671675675796	0.746318462971891	0.999913902747645
1040	ENSMUSG00000008763	Man1a2	Protein_coding	3805.06705793888	0.000525351304840078	0.00878597375197561	0.50435986092752	0.999913902747645
1041	ENSMUSG00000008822	Acyp1	Protein_coding	326.449723084344	-1.51597451674461e-05	0.00948035138695756	0.973894607738508	0.999913902747645
1042	ENSMUSG00000008845	Cd163	Protein_coding	39.6634985753853	-0.000267847637911987	0.0153419793968068	0.556485461043427	0.999913902747645
1043	ENSMUSG00000008855	Hdac5	Protein_coding	4318.93533875958	-0.000222161910248678	0.00870365968758168	0.775712369163763	0.999913902747645
1044	ENSMUSG00000008859	Rala	Protein_coding	1209.14471177822	-0.000155422736119565	0.00884855518316392	0.807276006761005	0.999913902747645
1045	ENSMUSG00000008892	Vdac3	Protein_coding	2288.05216101659	-0.000529135368002832	0.0092523497638554	0.398655918810105	0.999913902747645
1046	ENSMUSG00000008958	Vps72	Protein_coding	547.903129376028	0.00047790758161942	0.00953002280340109	0.402965126628514	0.999913902747645
1047	ENSMUSG00000008976	Gabpa	Protein_coding	773.767187669059	1.19098488538344e-05	0.00891599432149703	0.983789603936324	0.999913902747645
1048	ENSMUSG00000008999	Bmp7	Protein_coding	441.623568055111	-0.00106480787593333	0.014733575658222	0.10358521915905	0.999913902747645
1049	ENSMUSG00000009013	Dynll1	Protein_coding	3052.59523780628	-0.000470873340478026	0.0091989259713627	0.444262033368239	0.999913902747645
1050	ENSMUSG00000009030	Pdcl	Protein_coding	508.642956963107	0.000219493533287214	0.00915315783508011	0.686350571235517	0.999913902747645
1051	ENSMUSG00000009035	Tmem184b	Protein_coding	1787.852198152	-2.43780253114399e-05	0.00873296602255124	0.972946777845685	0.999913902747645
1052	ENSMUSG00000009070	Rsph14	Protein_coding	6.75849372933864	5.27539915575607e-05	0.0214033427625259	0.910535476699087	0.999913902747645
1053	ENSMUSG00000009073	Nf2	Protein_coding	2264.70599697485	0.00022789802330085	0.00874844142374828	0.754758480999649	0.999913902747645
1054	ENSMUSG00000009075	Cabp7	Protein_coding	1146.14334095615	-0.000547530381083092	0.0104953300231117	0.308159921052936	0.999913902747645
1055	ENSMUSG00000009076	Zmat5	Protein_coding	147.706143806441	-7.89735019129346e-05	0.0106625123231237	0.849459976200867	0.999913902747645
1056	ENSMUSG00000009079	Ewsr1	Protein_coding	4106.40041181811	-0.000211403786889275	0.00869597659475268	0.788514904603952	0.999913902747645
1057	ENSMUSG00000009090	Ap1b1	Protein_coding	4483.54672172422	-0.000288219998359925	0.00874073549199298	0.70153561669333	0.999913902747645
1058	ENSMUSG00000009092	Derl3	Protein_coding	23.7496419375647	-0.000156380500080847	0.0163358909969203	0.729496191224326	0.999913902747645
1059	ENSMUSG00000009097	Tbx1	Protein_coding	27.5368050187599	0.000187028793747266	0.0154392272074259	0.676035427901185	0.999913902747645
1060	ENSMUSG00000009112	Bcl2l13	Protein_coding	1580.12983963494	-0.000613657684555034	0.00900124803217858	0.391569167188088	0.999913902747645
1061	ENSMUSG00000009145	Dqx1	Protein_coding	33.6591240501749	0.000237051354655619	0.0157735787342638	0.602716579653861	0.999913902747645
1062	ENSMUSG00000009207	Lnpk	Protein_coding	1471.40781962388	-0.000265738726858871	0.00890986757516299	0.673919736675456	0.999913902747645
1063	ENSMUSG00000009216	Fam163b	Protein_coding	2360.08477456235	-0.000677070173140656	0.010395236480304	0.247700757943454	0.999913902747645
1064	ENSMUSG00000009281	Rarres2	Protein_coding	104.633764840582	0.00071896352396668	0.0165501012979536	0.19660783239319	0.999913902747645
1065	ENSMUSG00000009291	Pttg1ip	Protein_coding	809.705857614268	-3.41665333886029e-05	0.00903569889664535	0.949772803650944	0.999913902747645
1066	ENSMUSG00000009292	Trpm2	Protein_coding	1285.01453267454	0.00023298346777975	0.00885355642905404	0.720610431961153	0.999913902747645
1067	ENSMUSG00000009293	Ube2g2	Protein_coding	674.936205638336	-0.000145825536616773	0.00892699649790451	0.806500808670613	0.999913902747645
1068	ENSMUSG00000009356	Lpo	Protein_coding	21.0419316158246	0.00265819853046977	0.0518269593892355	0.035713823878212	0.999913902747645
1069	ENSMUSG00000009376	Met	Protein_coding	200.199652981939	0.000478507501897359	0.0115860314798908	0.330288267390268	0.999913902747645
1070	ENSMUSG00000009378	Slc16a12	Protein_coding	73.0824589408724	0.000187872765745272	0.0127545669451943	0.659040563001369	0.999913902747645
1071	ENSMUSG00000009394	Syn2	Protein_coding	7718.40670684649	0.00701331086067356	0.053376073095832	0.00580443925599507	0.969019040232787
1072	ENSMUSG00000009406	Elk1	Protein_coding	1183.45429956392	-0.000457255105382627	0.00897240581162201	0.494290053214829	0.999913902747645
1073	ENSMUSG00000009418	Nav1	Protein_coding	3655.60669796448	-0.000804858976619763	0.00916634790643825	0.28003634093999	0.999913902747645
1074	ENSMUSG00000009470	Tnpo1	Protein_coding	3579.5547378257	-0.000110056144192864	0.00876526934422652	0.873664247628904	0.999913902747645
1075	ENSMUSG00000009535	Rnmt	Protein_coding	1684.61271987489	0.000767274589825462	0.00912076008175867	0.300538793032298	0.999913902747645
1076	ENSMUSG00000009545	Kcnq1	Protein_coding	11.8270069301485	0.000350008725306515	0.0226093983829444	0.489632321972152	0.999913902747645
1077	ENSMUSG00000009549	Srp14	Protein_coding	1452.74312306928	-0.000233519114631178	0.00888596275205186	0.712712093351515	0.999913902747645
1078	ENSMUSG00000009555	Cdk9	Protein_coding	1305.1835566921	0.000161527684642183	0.00881411703799042	0.806858597190265	0.999913902747645
1079	ENSMUSG00000009563	Tor2a	Protein_coding	320.193969103496	-0.000718836002588725	0.0119531488251671	0.201430296028141	0.999913902747645
1080	ENSMUSG00000009566	Fpgs	Protein_coding	111.509506786066	4.79672238479173e-05	0.0107322987188677	0.907584622068235	0.999913902747645
1081	ENSMUSG00000009569	Mrtfb	Protein_coding	8903.80035306847	-0.000558515802340232	0.00888485121690588	0.450867715661067	0.999913902747645
1082	ENSMUSG00000009575	Cbx5	Protein_coding	10055.7153867177	-0.000155785327435064	0.0086714415797502	0.848763628879718	0.999913902747645
1083	ENSMUSG00000009585	Apobec3	Protein_coding	82.7792463590919	-0.000284861195538779	0.0125328068828094	0.516696954017389	0.999913902747645
1084	ENSMUSG00000009614	Sardh	Protein_coding	289.215569884452	-0.000308015553319143	0.0101959311554041	0.514118080277015	0.999913902747645
1085	ENSMUSG00000009621	Vav2	Protein_coding	478.460995546364	-4.83587638494668e-05	0.00898911537931776	0.930984753913254	0.999913902747645
1086	ENSMUSG00000009628	Tex15	Protein_coding	69.1990305645893	-0.00197665871329503	0.033709201828958	0.0516856674794168	0.999913902747645
1087	ENSMUSG00000009630	Ppp2cb	Protein_coding	1603.18065284031	-7.80082791077627e-05	0.00890665099426343	0.895623161908358	0.999913902747645
1088	ENSMUSG00000009633	G0s2	Protein_coding	94.403855538188	0.000206995621498084	0.0116299394080099	0.626703707085295	0.999913902747645
1089	ENSMUSG00000009640	Dmap1	Protein_coding	471.821959413825	0.00016218967948929	0.00916867318539449	0.758121145216693	0.999913902747645
1090	ENSMUSG00000009647	Mcu	Protein_coding	907.144853960571	-0.000337400677655342	0.00895381928947478	0.595226321804988	0.999913902747645
1091	ENSMUSG00000009670	Tex11	Protein_coding	4.1788403129937	-0.000866602130628497	0.042363426380325	0.213255251147715	0.999913902747645
1092	ENSMUSG00000009681	Bcr	Protein_coding	4893.87534481243	-0.00130954995339192	0.00978652209701568	0.120854830264303	0.999913902747645
1093	ENSMUSG00000009687	Fxyd5	Protein_coding	225.186909899552	0.000201982956173925	0.00984395883402652	0.661468247188582	0.999913902747645
1094	ENSMUSG00000009731	Kcnd1	Protein_coding	396.527591144101	0.000219079942220827	0.00920786374737807	0.680789885240456	0.999913902747645
1095	ENSMUSG00000009733	Tfcp2	Protein_coding	1114.78889419953	-0.000509189238736428	0.00993411919178451	0.354699820666104	0.999913902747645
1096	ENSMUSG00000009734	Pou6f2	Protein_coding	55.2545545377305	-0.00029137666450192	0.0136817329042499	0.513285184298416	0.999913902747645
1097	ENSMUSG00000009739	Pou6f1	Protein_coding	2839.28969078672	0.000123255528954928	0.00871516339549842	0.869148562375755	0.999913902747645
1098	ENSMUSG00000009741	Ubp1	Protein_coding	1462.70026429358	0.000162082781012495	0.00896984915769149	0.780405159460106	0.999913902747645
1099	ENSMUSG00000009772	Nuak2	Protein_coding	32.2872485323067	0.000666067252930906	0.0229143915743524	0.251729473472908	0.999913902747645
1100	ENSMUSG00000009828	Cilk1	Protein_coding	801.004180474764	-0.000553990055103434	0.00928643509063683	0.379474925118441	0.999913902747645
1101	ENSMUSG00000009863	Sdhb	Protein_coding	1577.64276573218	-0.000206628621583272	0.00914637561669075	0.702877738285717	0.999913902747645
1102	ENSMUSG00000009876	Cox4i2	Protein_coding	23.0584096632012	-8.17251028099191e-05	0.0155993492420516	0.853312880469653	0.999913902747645
1103	ENSMUSG00000009894	Snap47	Protein_coding	4913.27876631847	-0.000107613023365177	0.00880634473980627	0.870027800462626	0.999913902747645
1104	ENSMUSG00000009905	Kdsr	Protein_coding	963.416845744514	0.000160152003889184	0.00893406006813711	0.787840188040696	0.999913902747645
1105	ENSMUSG00000009907	Vps4b	Protein_coding	1274.88045777302	-0.000238919908777786	0.00879467547736193	0.729874318156737	0.999913902747645
1106	ENSMUSG00000009927	Rps25	Protein_coding	2006.90352175981	-4.57790917961557e-06	0.00890506282332439	0.993821883379983	0.999913902747645
1107	ENSMUSG00000009995	Tafazzin	Protein_coding	639.211378927675	-0.000262972309630828	0.00961730601604286	0.593767313190214	0.999913902747645
1108	ENSMUSG00000010021	Kif19a	Protein_coding	94.8299566847794	0.000415921327845848	0.0147874909227575	0.381420264984009	0.999913902747645
1109	ENSMUSG00000010025	Aldh3a2	Protein_coding	965.732044681991	0.000362967397075787	0.008983518695244	0.566204576141851	0.999913902747645
1110	ENSMUSG00000010044	Zmynd10	Protein_coding	42.9379830142259	-0.000729293791972831	0.0205872958230309	0.212709861568459	0.999913902747645
1111	ENSMUSG00000010045	Tmem115	Protein_coding	525.379894173265	-0.000124124521780482	0.00917086303368801	0.81096072811008	0.999913902747645
1112	ENSMUSG00000010047	Hyal2	Protein_coding	156.92262605266	8.69563637997133e-05	0.0103185784276009	0.837237441462609	0.999913902747645
1113	ENSMUSG00000010048	Ifrd2	Protein_coding	125.224418146558	0.000293408142029105	0.0114841211485327	0.5077453487296	0.999913902747645
1114	ENSMUSG00000010051	Hyal1	Protein_coding	178.067405781852	0.000113096912866393	0.00987548382529111	0.798400826932446	0.999913902747645
1115	ENSMUSG00000010054	Tusc2	Protein_coding	1031.92625579067	0.000111766099122017	0.00886312994402675	0.857258842476251	0.999913902747645
1116	ENSMUSG00000010057	Nprl2	Protein_coding	407.123495528022	-0.000164413746500884	0.00922246010629581	0.750387371582855	0.999913902747645
1117	ENSMUSG00000010064	Slc38a3	Protein_coding	1605.21620571503	-0.000215723292526182	0.00887515169996336	0.734172685646369	0.999913902747645
1118	ENSMUSG00000010066	Cacna2d2	Protein_coding	2824.78303916392	0.000133966076253294	0.00876300855151387	0.847709484551084	0.999913902747645
1119	ENSMUSG00000010067	Rassf1	Protein_coding	232.292479664751	-0.000229829162750587	0.0102984030603127	0.608032066885223	0.999913902747645
1120	ENSMUSG00000010080	Epn3	Protein_coding	240.754440205473	0.00265603981706915	0.0338059365246545	0.0280014274553816	0.999913902747645
1121	ENSMUSG00000010086	Rnf112	Protein_coding	3496.24003859118	0.00197439082028384	0.0138051477152293	0.0351409883049499	0.999913902747645
1122	ENSMUSG00000010095	Slc3a2	Protein_coding	1814.36708915118	-0.000399345450480266	0.00889964217544176	0.555858557741879	0.999913902747645
1123	ENSMUSG00000010097	Nxf1	Protein_coding	1379.55968495339	0.000296689561457366	0.00957427123705977	0.558194803883338	0.999913902747645
1124	ENSMUSG00000010110	Stx5a	Protein_coding	857.59493533511	-0.000617716100941135	0.0104252555284764	0.273325494656448	0.999913902747645
1125	ENSMUSG00000010122	Slc47a1	Protein_coding	100.746894025223	0.000292357182155302	0.0128295458736346	0.507850583646431	0.999913902747645
1126	ENSMUSG00000010142	Tnfrsf13b	Protein_coding	22.6813837487727	-0.000178446833420359	0.0171592942229084	0.698008593744344	0.999913902747645
1127	ENSMUSG00000010154	Spire2	Protein_coding	458.687588155606	-0.000374279133581324	0.0096159073840705	0.478038050482807	0.999913902747645
1128	ENSMUSG00000010175	Prox1	Protein_coding	1719.50584139619	6.8888558017479e-05	0.00886185513337356	0.911113015340358	0.999913902747645
1129	ENSMUSG00000010205	Raver1	Protein_coding	425.045141676179	-0.000211605933425451	0.00923800799663651	0.687009767680976	0.999913902747645
1130	ENSMUSG00000010277	Bltp2	Protein_coding	10298.5234407133	0.000326793990954594	0.00867937051343222	0.696603433641384	0.999913902747645
1131	ENSMUSG00000010290	AI597479	Protein_coding	679.070357608082	0.000322929177516981	0.00931329532764168	0.553882744854299	0.999913902747645
1132	ENSMUSG00000010307	Tmem86a	Protein_coding	156.762085352326	3.78236991559268e-05	0.010176826506769	0.92885778312351	0.999913902747645
1133	ENSMUSG00000010311	Optc	Protein_coding	16.253771871265	0.000433252537272739	0.0208089088949186	0.402542731825227	0.999913902747645
1134	ENSMUSG00000010342	Tex14	Protein_coding	17.2081815322188	0.000213357469951336	0.0188246770833676	0.651783161646323	0.999913902747645
1135	ENSMUSG00000010358	Ifi35	Protein_coding	33.1495652058294	0.000239026586444976	0.0157612021440712	0.59979365038837	0.999913902747645
1136	ENSMUSG00000010362	Rdm1	Protein_coding	59.1678753483808	-6.95401100333158e-05	0.0127555435604369	0.867451887288148	0.999913902747645
1137	ENSMUSG00000010376	Nedd8	Protein_coding	1299.85746514093	0.000441449858040499	0.00917413049403721	0.469182891454438	0.999913902747645
1138	ENSMUSG00000010392	Gosr1	Protein_coding	1198.88451108081	-2.47172085332458e-05	0.0088313118659996	0.968863152401876	0.999913902747645
1139	ENSMUSG00000010406	Mrpl52	Protein_coding	308.583007101483	0.000961035707642074	0.0133257756457224	0.125721828039203	0.999913902747645
1140	ENSMUSG00000010453	Kansl3	Protein_coding	2269.54838140481	-5.39198012656797e-05	0.00875510198139157	0.938299336228487	0.999913902747645
1141	ENSMUSG00000010461	Eya4	Protein_coding	90.4921641467068	0.000114396593014523	0.0110931484388162	0.782961176275463	0.999913902747645
1142	ENSMUSG00000010476	Ebf3	Protein_coding	393.590818695886	8.37434553394266e-05	0.00991743356912551	0.848052305856393	0.999913902747645
1143	ENSMUSG00000010505	Myt1	Protein_coding	950.474561348542	0.000280700289845551	0.00930140934001134	0.599271804898442	0.999913902747645
1144	ENSMUSG00000010517	Faf1	Protein_coding	834.495428412572	-0.000483176150863798	0.00909166492799733	0.452555435553569	0.999913902747645
1145	ENSMUSG00000010529	Gm266	Protein_coding	72.6676913167579	-0.0169497472231008	0.120698906543629	0.00291723358778644	0.660086211381372
1146	ENSMUSG00000010538	Tsacc	Protein_coding	28.704739067214	-3.65878795428252e-05	0.0153392194453406	0.933505749910222	0.999913902747645
1147	ENSMUSG00000010554	Mettl16	Protein_coding	1380.18945192154	-0.000279594110129663	0.00881500504238491	0.684431436766134	0.999913902747645
1148	ENSMUSG00000010592	Dazl	Protein_coding	26.3088730368299	7.02801722368664e-05	0.0153731849517382	0.873009030070974	0.999913902747645
1149	ENSMUSG00000010607	Pigyl	Protein_coding	226.351481921907	-1.41323600819773e-05	0.0103804240645409	0.973009657203665	0.999913902747645
1150	ENSMUSG00000010608	Rbm25	Protein_coding	3038.56032733031	-0.00017311955185491	0.00890763599675755	0.776372560861993	0.999913902747645
1151	ENSMUSG00000010609	Psen2	Protein_coding	300.011098661721	9.83375972194912e-05	0.0093054773117336	0.841429168792479	0.999913902747645
1152	ENSMUSG00000010651	Acaa1b	Protein_coding	60.6687926974097	-3.92637250439194e-05	0.012126598741923	0.923985934411406	0.999913902747645
1153	ENSMUSG00000010660	Plcd1	Protein_coding	163.323551254373	0.000685944952172249	0.0134479064840642	0.205452183055165	0.999913902747645
1154	ENSMUSG00000010663	Fads1	Protein_coding	4891.39544839196	8.76070496578066e-06	0.00870496997472388	0.990725739851838	0.999913902747645
1155	ENSMUSG00000010721	Lmbr1	Protein_coding	775.37289690137	-6.26620173262134e-05	0.00889401947038756	0.916726701834627	0.999913902747645
1156	ENSMUSG00000010751	Tnfrsf22	Protein_coding	682.971654007588	-0.000283086435757593	0.00999568659543861	0.550314709165068	0.999913902747645
1157	ENSMUSG00000010755	Cars	Protein_coding	729.573267636239	1.60979416184998e-05	0.00894010177827945	0.977691415417343	0.999913902747645
1158	ENSMUSG00000010797	Wnt2	Protein_coding	40.8150778484117	-0.00017467869604461	0.0139303064178342	0.686840471000025	0.999913902747645
1159	ENSMUSG00000010803	Gabra1	Protein_coding	6962.3698672141	1.13921257689078e-05	0.00869157831661563	0.988242038427112	0.999913902747645
1160	ENSMUSG00000010825	Grid2ip	Protein_coding	728.518542249423	0.0067378898107613	0.0546646331807236	0.00676454765726132	0.999913902747645
1161	ENSMUSG00000010830	Kdelr3	Protein_coding	6.00719366576249	0.000185927383626605	0.0228082086314004	0.70040729268796	0.999913902747645
1162	ENSMUSG00000010911	Apip	Protein_coding	153.334136586739	0.000579301094459667	0.0132333966917057	0.2569601311898	0.999913902747645
1163	ENSMUSG00000010914	Pdhx	Protein_coding	785.738253587352	0.000239890840311236	0.00894379765287162	0.694128392635736	0.999913902747645
1164	ENSMUSG00000010936	Vac14	Protein_coding	699.228625844986	-0.0005909346195302	0.00941693916878546	0.344583522529096	0.999913902747645
1165	ENSMUSG00000011034	Slc5a1	Protein_coding	25.5517254439656	0.00116519992650351	0.0292896319144726	0.119089370882791	0.999913902747645
1166	ENSMUSG00000011096	Akt1s1	Protein_coding	503.996043031269	-0.000436610522636364	0.00945444227176946	0.439854256721554	0.999913902747645
1167	ENSMUSG00000011114	Tbrg1	Protein_coding	521.040741345108	0.000758916946649654	0.0110820836572335	0.199757940946885	0.999913902747645
1168	ENSMUSG00000011148	Adssl1	Protein_coding	343.098582477589	0.000372671423052437	0.0107087155618425	0.432733094872237	0.999913902747645
1169	ENSMUSG00000011154	Cfap161	Protein_coding	16.5573069501718	-0.000156115145043596	0.0178542289086364	0.735497942671367	0.999913902747645
1170	ENSMUSG00000011158	Brf1	Protein_coding	833.398494881762	0.00120589544198904	0.0120753598797092	0.0941303293834301	0.999913902747645
1171	ENSMUSG00000011171	Vipr2	Protein_coding	146.257585685391	-0.00151004007358368	0.0238597124355065	0.0647384747388736	0.999913902747645
1172	ENSMUSG00000011179	Odc1	Protein_coding	1009.74106448197	-0.000152186949496804	0.00893259301254943	0.797841760188785	0.999913902747645
1173	ENSMUSG00000011254	Thg1l	Protein_coding	128.915061630911	4.27253739669838e-06	0.0101347495902338	0.991962150144262	0.999913902747645
1174	ENSMUSG00000011256	Adam19	Protein_coding	812.780898007339	-2.9023161182993e-05	0.00899648248948279	0.958275955202282	0.999913902747645
1175	ENSMUSG00000011257	Pabpc4	Protein_coding	588.978064565205	0.000288678753709496	0.00912035009166582	0.61287434516251	0.999913902747645
1176	ENSMUSG00000011263	Exoc3l2	Protein_coding	8.43190992735471	-0.000206357021670037	0.0215060458601111	0.668212987052938	0.999913902747645
1177	ENSMUSG00000011267	Zfp296	Protein_coding	26.1601679608745	3.528928387035e-06	0.0150938019537524	0.993543395639255	0.999913902747645
1178	ENSMUSG00000011305	Plin5	Protein_coding	9.75134833956511	0.000133595197443505	0.0230992914779796	0.780569718099589	0.999913902747645
1179	ENSMUSG00000011306	Sugp1	Protein_coding	964.538375760506	0.000140815780880832	0.00887023423855648	0.820914451177436	0.999913902747645
1180	ENSMUSG00000011382	Dhdh	Protein_coding	430.153901129459	-0.000232000111197737	0.00926116277297317	0.659553647401363	0.999913902747645
1181	ENSMUSG00000011427	Zfp790	Protein_coding	554.477423314475	-0.000180707049221306	0.00906957958651718	0.744290892169746	0.999913902747645
1182	ENSMUSG00000011486	Slc25a41	Protein_coding	6.09608821827296	6.2248148651896e-05	0.0233058543495473	0.896061283304443	0.999913902747645
1183	ENSMUSG00000011589	Fsd1	Protein_coding	627.60506693109	-9.72238626220109e-05	0.00914019192263658	0.85205971412115	0.999913902747645
1184	ENSMUSG00000011658	Fuz	Protein_coding	220.8460814253	7.49133908724078e-05	0.00956868153731889	0.870282075856696	0.999913902747645
1185	ENSMUSG00000011751	Sptbn4	Protein_coding	6441.7970143172	-0.000218895888551539	0.00868062990963855	0.787564916905121	0.999913902747645
1186	ENSMUSG00000011752	Pgam1	Protein_coding	6826.21502424332	-2.31560043185241e-05	0.00876024990445125	0.97323284356678	0.999913902747645
1187	ENSMUSG00000011831	Evi5	Protein_coding	1890.57622657068	0.000208863906064257	0.00879068804931848	0.761429663581067	0.999913902747645
1188	ENSMUSG00000011832	Evi5l	Protein_coding	2425.54437039585	-0.000330165947666861	0.00877210672637295	0.653138984526798	0.999913902747645
1189	ENSMUSG00000011837	Snapc2	Protein_coding	299.739079534295	0.000373059889088304	0.0108154285638357	0.430019631504542	0.999913902747645
1190	ENSMUSG00000011877	Git1	Protein_coding	5765.343899248	0.000179131049545534	0.00877727958377624	0.79594124882728	0.999913902747645
1191	ENSMUSG00000011884	Gltp	Protein_coding	803.313069272191	0.000335064424556456	0.00916797071239621	0.559959198526569	0.999913902747645
1192	ENSMUSG00000011958	Bnip2	Protein_coding	631.555316891182	0.000521186033566965	0.00942095545781339	0.384538877642677	0.999913902747645
1193	ENSMUSG00000011960	Ccnt1	Protein_coding	1751.27970131045	-0.000365577500443277	0.008899691121012	0.583503320381304	0.999913902747645
1194	ENSMUSG00000012017	Scarf2	Protein_coding	70.7739637619095	0.000168878007652546	0.0127498887726868	0.690202503322692	0.999913902747645
1195	ENSMUSG00000012076	Brms1l	Protein_coding	1220.56449084322	-0.00035372455450527	0.00884912597622826	0.607572800912808	0.999913902747645
1196	ENSMUSG00000012114	Med15	Protein_coding	1619.56830568458	-0.000123646059480705	0.00874412616989627	0.862674457344708	0.999913902747645
1197	ENSMUSG00000012117	Dhdds	Protein_coding	1179.63508066081	-0.000128020039713845	0.00883104903903205	0.842278942989602	0.999913902747645
1198	ENSMUSG00000012123	Crybg2	Protein_coding	35.9110686715775	-0.000364136810802931	0.0167990368099149	0.449213493106505	0.999913902747645
1199	ENSMUSG00000012126	Ubxn11	Protein_coding	177.489501452415	-4.04167875839998e-05	0.0107690163082874	0.921943156081468	0.999913902747645
1200	ENSMUSG00000012211	Tex22	Protein_coding	14.7061427767438	0.000682520857462443	0.0251122697926307	0.248791314484532	0.999913902747645
1201	ENSMUSG00000012296	Tjap1	Protein_coding	511.375976089522	-0.000337703954265232	0.010004953255302	0.490250379390928	0.999913902747645
1202	ENSMUSG00000012405	Rpl15	Protein_coding	2633.59480554038	-7.98612980688707e-05	0.00883783453106788	0.899556790949645	0.999913902747645
1203	ENSMUSG00000012422	Tmem167	Protein_coding	1171.57713903558	-0.000177842513812406	0.00896132076419279	0.762279661500068	0.999913902747645
1204	ENSMUSG00000012429	Mplkip	Protein_coding	297.771896325647	-0.000141334294498682	0.0102149993720875	0.744246571595214	0.999913902747645
1205	ENSMUSG00000012443	Kif11	Protein_coding	46.1842683444046	0.000184769208491444	0.013367530588528	0.66715667474984	0.999913902747645
1206	ENSMUSG00000012483	Rpa3	Protein_coding	77.8758040800661	0.000315368742008286	0.0125453873912735	0.478695784360296	0.999913902747645
1207	ENSMUSG00000012519	Mlkl	Protein_coding	6.22015601863957	-0.000398812560239035	0.0260455715228311	0.448147143871445	0.999913902747645
1208	ENSMUSG00000012520	Phox2b	Protein_coding	30.208990158023	0.0238411138314994	0.18278181341052	0.00172748917728342	0.479869916692759
1209	ENSMUSG00000012535	Tnpo3	Protein_coding	1861.36696506019	7.12617847308674e-05	0.00874054105495136	0.920381938560595	0.999913902747645
1210	ENSMUSG00000012609	Ttll5	Protein_coding	1822.5234929811	0.000639484831150898	0.00911411130483766	0.357654132744277	0.999913902747645
1211	ENSMUSG00000012640	Zfp715	Protein_coding	689.217684216011	0.000281655864862847	0.00913550183716517	0.618111430763116	0.999913902747645
1212	ENSMUSG00000012819	Cdh23	Protein_coding	213.355801476706	-0.000171075603422438	0.0104164607770708	0.692553705260674	0.999913902747645
1213	ENSMUSG00000012848	Rps5	Protein_coding	3491.46905907212	-4.16926409872516e-05	0.00898685263568408	0.940518484544915	0.999913902747645
1214	ENSMUSG00000013033	Adgrl1	Protein_coding	19583.5822710541	0.00037511009544708	0.00872619712358847	0.635525728070746	0.999913902747645
1215	ENSMUSG00000013076	Amotl1	Protein_coding	2419.72103170137	-0.00025031983976355	0.00878369224389077	0.721933636969698	0.999913902747645
1216	ENSMUSG00000013089	Etv5	Protein_coding	2453.42355246261	-0.000236683592708173	0.00888849555683957	0.708802919376034	0.999913902747645
1217	ENSMUSG00000013150	Gfod2	Protein_coding	461.058462599032	0.000154297878088002	0.00932375864900877	0.756903578261587	0.999913902747645
1218	ENSMUSG00000013155	Enkd1	Protein_coding	110.95885317991	0.000201487940549738	0.0112063136794084	0.63668647573978	0.999913902747645
1219	ENSMUSG00000013160	Atp6v0d1	Protein_coding	2600.2122365772	0.000212559222712564	0.00883734484111006	0.745973855529248	0.999913902747645
1220	ENSMUSG00000013236	Ptprs	Protein_coding	15038.7477743987	0.000148847967282474	0.00866698813279955	0.856605261077119	0.999913902747645
1221	ENSMUSG00000013275	Slc41a1	Protein_coding	2047.25976295589	0.000506151259027088	0.00893890418269797	0.468864912437582	0.999913902747645
1222	ENSMUSG00000013367	Iglon5	Protein_coding	997.188588708969	0.000383514713185557	0.00909335856383823	0.528031773708907	0.999913902747645
1223	ENSMUSG00000013419	Zfp651	Protein_coding	1978.6867673806	-0.000739823003731682	0.00926534581645747	0.292214028048104	0.999913902747645
1224	ENSMUSG00000013465	Nelfb	Protein_coding	935.273701518099	-2.98244539855888e-05	0.00883823853090016	0.962174834851165	0.999913902747645
1225	ENSMUSG00000013483	Card14	Protein_coding	13.7862773547557	0.000922152126480713	0.0308868630561191	0.170244216863219	0.999913902747645
1226	ENSMUSG00000013495	Tmem175	Protein_coding	503.522293797661	2.80597828676312e-05	0.00903031001546726	0.95884451903174	0.999913902747645
1227	ENSMUSG00000013523	Bcas1	Protein_coding	3860.02400105248	-1.98072605107329e-05	0.00905732980786997	0.970495826267638	0.999913902747645
1228	ENSMUSG00000013539	Tango2	Protein_coding	1201.60930924744	-0.000522045554283654	0.00911722130582786	0.42275712967999	0.999913902747645
1229	ENSMUSG00000013584	Aldh1a2	Protein_coding	316.364816468489	-0.000478812468572833	0.0127945078416299	0.322517568003038	0.999913902747645
1230	ENSMUSG00000013593	Ndufs2	Protein_coding	2712.40581592008	-0.000261242411159343	0.00885687537487079	0.690902864448701	0.999913902747645
1231	ENSMUSG00000013622	Atraid	Protein_coding	471.636022046707	0.00029432752961586	0.00946351856868646	0.569334410258992	0.999913902747645
1232	ENSMUSG00000013629	Cad	Protein_coding	876.848158863857	0.000182995183134085	0.00901820104800158	0.747941832444231	0.999913902747645
1233	ENSMUSG00000013646	Sh3bp5l	Protein_coding	1102.26597970626	0.00070040000650415	0.00971807609768172	0.269291519087266	0.999913902747645
1234	ENSMUSG00000013662	Atad1	Protein_coding	1702.02809960669	2.50385480022613e-05	0.00874572565241268	0.971662452461267	0.999913902747645
1235	ENSMUSG00000013663	Pten	Protein_coding	7967.72192466192	-0.000151464884844374	0.00870315804692249	0.843628606690613	0.999913902747645
1236	ENSMUSG00000013698	Pea15a	Protein_coding	8449.90130204345	8.5004212226983e-05	0.0087637726218338	0.902053234725234	0.999913902747645
1237	ENSMUSG00000013701	Timm23	Protein_coding	931.644707626883	-0.000244319075518601	0.00911150979785157	0.662427154207445	0.999913902747645
1238	ENSMUSG00000013707	Tnfaip8l2	Protein_coding	26.495419645824	-2.27085237596035e-05	0.0154639562150215	0.958779506140829	0.999913902747645
1239	ENSMUSG00000013736	Trnt1	Protein_coding	744.282832450336	7.75659321981911e-05	0.00898745056182233	0.890140076134424	0.999913902747645
1240	ENSMUSG00000013766	Ly6g6e	Protein_coding	20.8175831818049	-0.00180530297358859	0.0429626980387029	0.0637566941585151	0.999913902747645
1241	ENSMUSG00000013787	Ehmt2	Protein_coding	3752.83636356422	-0.00027030966448016	0.00870329372531926	0.732492325307345	0.999913902747645
1242	ENSMUSG00000013822	Elof1	Protein_coding	329.207726289721	0.000108851467076805	0.00923165097107747	0.829328210777824	0.999913902747645
1243	ENSMUSG00000013833	Med16	Protein_coding	937.433650204935	-4.14687506217247e-05	0.00880410605565492	0.949383438098811	0.999913902747645
1244	ENSMUSG00000013846	St3gal1	Protein_coding	821.866046849301	-1.20802267519003e-05	0.00890275567010366	0.983731089012558	0.999913902747645
1245	ENSMUSG00000013858	Tmem259	Protein_coding	1555.98144233465	0.000313511149505212	0.00878600863281756	0.662644520814928	0.999913902747645
1246	ENSMUSG00000013878	Rnf170	Protein_coding	775.103726780135	-0.000158277795828384	0.00889579421325401	0.795955590418033	0.999913902747645
1247	ENSMUSG00000013921	Clip3	Protein_coding	13455.7713557796	0.000422513761144316	0.00879636689631412	0.570436007071895	0.999913902747645
1248	ENSMUSG00000013973	Dedd	Protein_coding	642.591070506019	-0.000594349590886714	0.00953951769751241	0.331701697408614	0.999913902747645
1249	ENSMUSG00000013997	Nit1	Protein_coding	440.600491551693	0.000363391862010334	0.00938355766779329	0.507993900232194	0.999913902747645
1250	ENSMUSG00000014030	Pax5	Protein_coding	79.1348518896029	0.000443384547513213	0.0137546081848697	0.351543236752271	0.999913902747645
1251	ENSMUSG00000014039	Prdm15	Protein_coding	583.428104795837	-2.67249040073938e-05	0.00915004295085329	0.958442989678286	0.999913902747645
1252	ENSMUSG00000014074	Rnf168	Protein_coding	898.745974040982	-0.00012221719947263	0.00891660044719937	0.83748867503774	0.999913902747645
1253	ENSMUSG00000014075	Dynlt2b	Protein_coding	188.733833317674	-0.000921241167716841	0.0152102637079462	0.131176116745827	0.999913902747645
1254	ENSMUSG00000014077	Chp1	Protein_coding	2773.31843347931	0.000359640851787564	0.0087601346935109	0.633233818504174	0.999913902747645
1255	ENSMUSG00000014158	Trpv4	Protein_coding	93.1424735083458	4.56961485705902e-05	0.0129218867582451	0.912777326672558	0.999913902747645
1256	ENSMUSG00000014164	Klhl3	Protein_coding	1893.83463905716	-0.000399659877840655	0.00964106710908331	0.454047040924574	0.999913902747645
1257	ENSMUSG00000014177	Tvp23b	Protein_coding	392.189342103223	-4.36397895048363e-05	0.00914884891642391	0.932340733571161	0.999913902747645
1258	ENSMUSG00000014195	Dnajc7	Protein_coding	2984.27765485046	-0.000448017564249382	0.00878653651846539	0.555649605041644	0.999913902747645
1259	ENSMUSG00000014198	Zfp385c	Protein_coding	176.71522488408	0.0404215799282088	0.167313757272224	0.000936503729792382	0.347949351185153
1260	ENSMUSG00000014226	Cacybp	Protein_coding	1062.96966560415	-0.000511384373724143	0.00913526079633331	0.426610747560671	0.999913902747645
1261	ENSMUSG00000014232	Cluap1	Protein_coding	362.143035934869	-0.000114708072031523	0.00935245361855424	0.813915210232023	0.999913902747645
1262	ENSMUSG00000014243	Zswim7	Protein_coding	124.029399083352	0.00011364813019849	0.0110211624043376	0.78454159430139	0.999913902747645
1263	ENSMUSG00000014245	Pigl	Protein_coding	161.358773016703	-2.5313980908334e-05	0.0104275078769462	0.951591568700412	0.999913902747645
1264	ENSMUSG00000014294	Ndufa2	Protein_coding	1888.63598426969	4.33061530010263e-06	0.00908245945995515	0.993461257785101	0.999913902747645
1265	ENSMUSG00000014301	Pam16	Protein_coding	212.323938765428	-0.000334021405566729	0.0102315854899707	0.484908051111365	0.999913902747645
1266	ENSMUSG00000014303	Glis2	Protein_coding	326.508899952763	-5.08587325556517e-05	0.0094455802900851	0.913577368251034	0.999913902747645
1267	ENSMUSG00000014313	Cox6c	Protein_coding	5863.81223969792	-0.000155839017624569	0.00914234218556091	0.769131824919167	0.999913902747645
1268	ENSMUSG00000014329	Bicc1	Protein_coding	249.423253796415	-0.000151091647693708	0.00998869450025377	0.733299998548133	0.999913902747645
1269	ENSMUSG00000014349	Ube2z	Protein_coding	1968.34217454438	0.000237581713156734	0.00876891269603339	0.738869074371757	0.999913902747645
1270	ENSMUSG00000014353	Tmem87b	Protein_coding	995.97892686497	0.000342356645854558	0.00908521269041601	0.565713383348863	0.999913902747645
1271	ENSMUSG00000014355	Anapc1	Protein_coding	3442.62682949702	0.000347480538351835	0.00879159000527406	0.63144932637312	0.999913902747645
1272	ENSMUSG00000014361	Mertk	Protein_coding	599.278199376817	-0.000679810515888753	0.0102709556632343	0.250926436106423	0.999913902747645
1273	ENSMUSG00000014402	Tsg101	Protein_coding	1011.28808033438	-0.000712687035903379	0.00971504217752905	0.26451153971886	0.999913902747645
1274	ENSMUSG00000014418	Hps5	Protein_coding	417.751782656068	0.000327215243521909	0.0097688797854724	0.513178847314234	0.999913902747645
1275	ENSMUSG00000014426	Map3k4	Protein_coding	1885.41745876579	0.000251551253713441	0.00875642192170632	0.729487552062941	0.999913902747645
1276	ENSMUSG00000014444	Piezo1	Protein_coding	316.456193145058	0.000677709109431839	0.0123469274339926	0.213922555885217	0.999913902747645
1277	ENSMUSG00000014470	Rnf166	Protein_coding	513.055865472077	4.70519863510724e-05	0.00899838723240653	0.932448124974583	0.999913902747645
1278	ENSMUSG00000014496	Ankrd28	Protein_coding	2191.33742562828	0.000892447058826675	0.00961325102562623	0.210830899990034	0.999913902747645
1279	ENSMUSG00000014498	Ankrd52	Protein_coding	3407.36832913296	0.000352595430020973	0.00880268683518381	0.623307536609497	0.999913902747645
1280	ENSMUSG00000014503	Pkd2l2	Protein_coding	20.6662509593246	9.98118251709746e-05	0.0165910012307665	0.824623827614058	0.999913902747645
1281	ENSMUSG00000014504	Srp19	Protein_coding	620.217369210054	-0.000436778012512783	0.00922819341831396	0.465118796518835	0.999913902747645
1282	ENSMUSG00000014543	Klra17	Protein_coding	1.00352905966809	4.99903329493911e-05	0.0362960964118992	0.928171408582918	0.999913902747645
1283	ENSMUSG00000014547	Wdfy2	Protein_coding	980.57110009599	0.000282513969151402	0.00891481819562629	0.655960485921473	0.999913902747645
1284	ENSMUSG00000014550	Rbsn	Protein_coding	1653.75370634842	0.000504170986728529	0.00894625767456095	0.468352312123834	0.999913902747645
1285	ENSMUSG00000014551	Mrps25	Protein_coding	808.984747649274	0.000531899474148949	0.00930647123584242	0.390288636288	0.999913902747645
1286	ENSMUSG00000014554	Dguok	Protein_coding	311.572206593266	4.37624292095095e-05	0.00927845756760083	0.92884776885628	0.999913902747645
1287	ENSMUSG00000014592	Camta1	Protein_coding	11702.4505353951	8.46179403266358e-05	0.00874530821331303	0.905005581902377	0.999913902747645
1288	ENSMUSG00000014599	Csf1	Protein_coding	584.392598833957	0.000372323803479494	0.00996789843109831	0.458519939322008	0.999913902747645
1289	ENSMUSG00000014601	Strip1	Protein_coding	1380.39000090159	0.000764724892654539	0.00948872460452285	0.260903701870132	0.999913902747645
1290	ENSMUSG00000014602	Kif1a	Protein_coding	49963.6640134741	0.000244726504707064	0.00867386565361363	0.767610940911491	0.999913902747645
1291	ENSMUSG00000014603	Alx3	Protein_coding	23.4561921645547	-0.00178156089459989	0.0405683423200138	0.0647949931537201	0.999913902747645
1292	ENSMUSG00000014606	Slc25a11	Protein_coding	1350.88234151354	-0.000517888451479791	0.00915046895956211	0.420070347894685	0.999913902747645
1293	ENSMUSG00000014633	Cmc2	Protein_coding	243.610652950534	0.000229398397593142	0.00974169608267862	0.628718809458815	0.999913902747645
1294	ENSMUSG00000014668	Chfr	Protein_coding	613.527921261584	-0.000368832117337908	0.0100224404363793	0.459156223103165	0.999913902747645
1295	ENSMUSG00000014704	Hoxa2	Protein_coding	18.0036934623078	7.37462015153262e-05	0.0167080108376205	0.869836186160346	0.999913902747645
1296	ENSMUSG00000014748	Tex261	Protein_coding	972.412760581866	0.000406322981339607	0.00904223582956424	0.518390035938544	0.999913902747645
1297	ENSMUSG00000014763	Fam120b	Protein_coding	1819.15794843629	-0.000440048639905692	0.00886674370801817	0.534137298325821	0.999913902747645
1298	ENSMUSG00000014767	Tbp	Protein_coding	729.608470333529	-2.28614979464416e-05	0.00893380365900279	0.968478797608615	0.999913902747645
1299	ENSMUSG00000014769	Psmb1	Protein_coding	1953.98774131891	-0.000646699666929084	0.00966800486758195	0.296054825140846	0.999913902747645
1300	ENSMUSG00000014771	Pdcd2	Protein_coding	191.222787868556	-0.000234661141177112	0.010258211873837	0.602488312527423	0.999913902747645
1301	ENSMUSG00000014773	Dll1	Protein_coding	164.917263544975	-0.000437677768803696	0.0118513511658672	0.358921002168223	0.999913902747645
1302	ENSMUSG00000014776	Nol3	Protein_coding	436.190863369766	-0.000307602701795385	0.0094913128517779	0.552843896868494	0.999913902747645
1303	ENSMUSG00000014778	Fhod1	Protein_coding	110.606613797631	-0.000164812644938233	0.0109106702130528	0.696974581208463	0.999913902747645
1304	ENSMUSG00000014782	Plekhg4	Protein_coding	101.659714284287	0.000729751604987534	0.0165830817251411	0.192368333945334	0.999913902747645
1305	ENSMUSG00000014786	Slc9a5	Protein_coding	702.284876481804	0.000395360870043137	0.00976990007955698	0.449012528803899	0.999913902747645
1306	ENSMUSG00000014791	Elmo3	Protein_coding	43.7076045876258	9.48529533328227e-05	0.0138150708274729	0.824113535004325	0.999913902747645
1307	ENSMUSG00000014813	Stc1	Protein_coding	81.1418477056238	-0.000259348689784399	0.0120451767047363	0.550235592717333	0.999913902747645
1308	ENSMUSG00000014837	4931428F04Rik	Protein_coding	615.116857739915	-0.000190243164448013	0.0091033293637475	0.728281883901701	0.999913902747645
1309	ENSMUSG00000014846	Tppp3	Protein_coding	750.726019893619	0.000611734179343118	0.00966401527869878	0.313222053641983	0.999913902747645
1310	ENSMUSG00000014850	Msh3	Protein_coding	551.193180289629	0.000277049519279513	0.00918749486636514	0.616212638060399	0.999913902747645
1311	ENSMUSG00000014852	Adamts13	Protein_coding	401.445172532778	4.05097280001054e-05	0.00952424375744903	0.929821655299318	0.999913902747645
1312	ENSMUSG00000014856	Tmem208	Protein_coding	322.170959693828	0.000303516765818802	0.00977859488294569	0.537742689472835	0.999913902747645
1313	ENSMUSG00000014859	E2f4	Protein_coding	612.719041448275	-0.000324815905912335	0.00919595787527556	0.566018722726449	0.999913902747645
1314	ENSMUSG00000014867	Surf4	Protein_coding	1195.78515158976	0.000397411391593815	0.00891063698115367	0.554517309450635	0.999913902747645
1315	ENSMUSG00000014873	Surf2	Protein_coding	428.504223346701	0.00044779336338622	0.0095068246505663	0.426630754871741	0.999913902747645
1316	ENSMUSG00000014905	Dnajb9	Protein_coding	820.89647752496	-0.000195485291911424	0.00910890058958966	0.721058451507951	0.999913902747645
1317	ENSMUSG00000014907	Naf1	Protein_coding	292.133228372911	-0.000108337610124804	0.00940379685595905	0.821374864027647	0.999913902747645
1318	ENSMUSG00000014932	Yes1	Protein_coding	509.136460663484	-0.000395035591861487	0.00950984674840256	0.468370702024469	0.999913902747645
1319	ENSMUSG00000014956	Ppp1cb	Protein_coding	6778.33020452147	-0.000429542656409817	0.00875303058967388	0.582648933207351	0.999913902747645
1320	ENSMUSG00000014959	Gorasp2	Protein_coding	1491.75771589283	-0.000133084969590922	0.00887552874759895	0.82946163822343	0.999913902747645
1321	ENSMUSG00000014980	Tsen15	Protein_coding	235.12676708162	0.000455981052165637	0.0117026841046251	0.345747372482471	0.999913902747645
1322	ENSMUSG00000015002	Efr3a	Protein_coding	4378.53538699781	-7.12014545492846e-05	0.00868123122140214	0.928338100317747	0.999913902747645
1323	ENSMUSG00000015013	Trappc2l	Protein_coding	501.316981867206	0.00189297656958732	0.0253758529788256	0.0426649016973286	0.999913902747645
1324	ENSMUSG00000015016	Acsf3	Protein_coding	441.816953654648	-6.09695744891766e-05	0.00912221251608952	0.906898192751893	0.999913902747645
1325	ENSMUSG00000015023	Ddx19a	Protein_coding	540.306579811221	-0.000264808986131548	0.00915640721117453	0.633538213144693	0.999913902747645
1326	ENSMUSG00000015027	Galns	Protein_coding	115.733823668145	-0.000778539308157054	0.0163942665603579	0.173544891402934	0.999913902747645
1327	ENSMUSG00000015053	Gata2	Protein_coding	129.481300343133	-0.000414457595845866	0.0122786520261589	0.376256879798852	0.999913902747645
1328	ENSMUSG00000015085	Entpd2	Protein_coding	102.204434271469	-9.57099569685148e-06	0.0109420267505715	0.981388109260247	0.999913902747645
1329	ENSMUSG00000015087	Rabl6	Protein_coding	3061.15016337673	-1.65375428460658e-05	0.00871431489981226	0.98220235914789	0.999913902747645
1330	ENSMUSG00000015090	Ptgds	Protein_coding	10636.6338387173	-0.000191663526607742	0.0138998745286694	0.659225389080604	0.999913902747645
1331	ENSMUSG00000015092	Edf1	Protein_coding	2123.29344194772	0.000333964307408088	0.00923043971881221	0.552740072609479	0.999913902747645
1332	ENSMUSG00000015094	Npdc1	Protein_coding	2312.93559666285	0.000318278310216747	0.00885057166317106	0.638264565519012	0.999913902747645
1333	ENSMUSG00000015095	Fbxw5	Protein_coding	1285.06845129665	5.26982271451839e-06	0.0087574398366865	0.993928733303259	0.999913902747645
1334	ENSMUSG00000015112	Slc25a13	Protein_coding	105.245837661823	7.4021104352095e-05	0.0105373190042031	0.859306059560964	0.999913902747645
1335	ENSMUSG00000015120	Ube2i	Protein_coding	1612.79410634064	-1.06921467152433e-05	0.00877009417791467	0.987465750284955	0.999913902747645
1336	ENSMUSG00000015126	Tsr3	Protein_coding	303.100563031779	0.000431985313864286	0.0100572243045558	0.403372269732226	0.999913902747645
1337	ENSMUSG00000015127	Unkl	Protein_coding	1090.9448147343	-0.00022910660992034	0.00885152443311331	0.725149243276387	0.999913902747645
1338	ENSMUSG00000015133	Lrrk1	Protein_coding	204.203272565736	-0.000545837025042817	0.0122424481515762	0.280239117261814	0.999913902747645
1339	ENSMUSG00000015134	Aldh1a3	Protein_coding	104.147988762138	-3.51642284143188e-05	0.0106902195693196	0.932173592298366	0.999913902747645
1340	ENSMUSG00000015143	Actn1	Protein_coding	1550.27015759335	-0.000350585165582407	0.00942310351854634	0.515996333544243	0.999913902747645
1341	ENSMUSG00000015149	Sirt2	Protein_coding	2754.5221682014	-0.000893370218459621	0.00979366075632739	0.200193647119593	0.999913902747645
1342	ENSMUSG00000015165	Hnrnpl	Protein_coding	4656.64286656981	-0.000283060782667296	0.00876080760439644	0.698750311333121	0.999913902747645
1343	ENSMUSG00000015176	Nolc1	Protein_coding	1341.67331354083	-0.000561073674942379	0.00918439081691107	0.388853098821411	0.999913902747645
1344	ENSMUSG00000015189	Casd1	Protein_coding	1584.25872682042	-0.000150069902915556	0.00883018098791346	0.8167640475793	0.999913902747645
1345	ENSMUSG00000015202	Cnksr3	Protein_coding	613.679793477955	0.00171613274534526	0.0208971543148866	0.0453290131803193	0.999913902747645
1346	ENSMUSG00000015214	Mtmr1	Protein_coding	993.598486853009	-0.000468338263127359	0.00954393088237375	0.408493125235639	0.999913902747645
1347	ENSMUSG00000015217	Hmgb3	Protein_coding	496.132108184649	-0.000994191384321596	0.0123859738101748	0.124360351334023	0.999913902747645
1348	ENSMUSG00000015222	Map2	Protein_coding	42087.7399306739	-0.000108357933212344	0.0087704996572059	0.87469902831725	0.999913902747645
1349	ENSMUSG00000015224	Cyp2j9	Protein_coding	629.770936887641	-0.000148708226175631	0.00900408156291762	0.793021145861861	0.999913902747645
1350	ENSMUSG00000015243	Abca1	Protein_coding	3142.61415256653	-0.000294152808214636	0.00882981286844499	0.666400114045349	0.999913902747645
1351	ENSMUSG00000015247	Nipsnap3b	Protein_coding	98.6130170040769	-0.00026871671616313	0.0121351838864185	0.537535944331279	0.999913902747645
1352	ENSMUSG00000015289	Lage3	Protein_coding	150.64791825178	0.000324401051894008	0.0112822442784273	0.47309966452369	0.999913902747645
1353	ENSMUSG00000015290	Ubl4a	Protein_coding	886.493000910095	1.39252484324508e-05	0.00892954624003294	0.980850106123644	0.999913902747645
1354	ENSMUSG00000015291	Gdi1	Protein_coding	11356.4312650252	-0.000172069257782134	0.00865476799484848	0.839489810876006	0.999913902747645
1355	ENSMUSG00000015305	Sash1	Protein_coding	3820.02817704998	-0.000563370146542312	0.00916753302813432	0.38999950970955	0.999913902747645
1356	ENSMUSG00000015312	Gadd45b	Protein_coding	267.986323250423	-0.000597394795256947	0.0122977063555536	0.251259522560607	0.999913902747645
1357	ENSMUSG00000015335	Zdhhc12	Protein_coding	64.6195192465496	0.000507337402958801	0.0161587787805847	0.313451914024977	0.999913902747645
1358	ENSMUSG00000015337	Endog	Protein_coding	197.832009878343	-6.82925855643489e-05	0.0104437470948418	0.870488350994459	0.999913902747645
1359	ENSMUSG00000015340	Cybb	Protein_coding	27.235762250215	0.000240604229214426	0.0159428945109067	0.598733144419136	0.999913902747645
1360	ENSMUSG00000015341	Golga7	Protein_coding	1102.79805377481	0.000481314011367705	0.00925185133265712	0.429855621480423	0.999913902747645
1361	ENSMUSG00000015342	Xk	Protein_coding	978.319458661914	0.000538736060508746	0.00943651866689383	0.372250556263719	0.999913902747645
1362	ENSMUSG00000015354	Pcolce2	Protein_coding	118.055570904932	-0.000176240961961736	0.0108841663458846	0.678625196485116	0.999913902747645
1363	ENSMUSG00000015355	Cd48	Protein_coding	8.07209806248635	-2.25473660742819e-05	0.0211524760746199	0.961575466854547	0.999913902747645
1364	ENSMUSG00000015357	Clpx	Protein_coding	957.069042271396	-0.000314627065987394	0.00924525798945911	0.569921481388666	0.999913902747645
1365	ENSMUSG00000015363	Trabd	Protein_coding	534.642069420796	0.000744165668118156	0.0103662638001662	0.22280800427282	0.999913902747645
1366	ENSMUSG00000015377	Dennd6b	Protein_coding	1055.66577817191	0.000132141729388644	0.00918401248397107	0.79853305889265	0.999913902747645
1367	ENSMUSG00000015396	Cd83	Protein_coding	348.248191407489	0.000357070175016216	0.010549960463248	0.451784506477003	0.999913902747645
1368	ENSMUSG00000015405	Ace2	Protein_coding	26.443998767194	9.36687833246215e-05	0.0157167223116716	0.832724981727433	0.999913902747645
1369	ENSMUSG00000015461	Atf6b	Protein_coding	900.677125247837	0.000818782886925823	0.00973815317727041	0.225227900080054	0.999913902747645
1370	ENSMUSG00000015467	Egfl8	Protein_coding	43.9336043834112	-2.96301012323403e-05	0.0140949118282985	0.944714319463775	0.999913902747645
1371	ENSMUSG00000015468	Notch4	Protein_coding	192.619415720821	-0.00174135293075385	0.0243029026426884	0.0490068059246541	0.999913902747645
1372	ENSMUSG00000015474	Ppt2	Protein_coding	604.014125733194	-3.7519922483067e-05	0.00895532292849801	0.947545179715192	0.999913902747645
1373	ENSMUSG00000015476	Prrt1	Protein_coding	2957.67384681563	0.000191602442662593	0.0087878205682743	0.780164224498155	0.999913902747645
1374	ENSMUSG00000015478	Rnf5	Protein_coding	742.35650641225	-0.000223419603740711	0.00941169786283217	0.656974156225848	0.999913902747645
1375	ENSMUSG00000015484	Fam163a	Protein_coding	204.472605609516	-0.0045603162990172	0.0460551897380287	0.0127566680551598	0.999913902747645
1376	ENSMUSG00000015488	Cacfd1	Protein_coding	1023.67455545991	0.000236477784789854	0.00883513234360913	0.721484326294522	0.999913902747645
1377	ENSMUSG00000015501	Hivep2	Protein_coding	11081.9665230613	-0.000226540542312326	0.00869045041837994	0.776768119350688	0.999913902747645
1378	ENSMUSG00000015522	Arnt	Protein_coding	1103.44050030341	-0.000524821190142416	0.00988025134698029	0.347848834058881	0.999913902747645
1379	ENSMUSG00000015533	Itga2	Protein_coding	8.05626895461693	-0.000642278862265605	0.0314096595881816	0.281799362470724	0.999913902747645
1380	ENSMUSG00000015536	Mocs2	Protein_coding	747.13302161164	0.000200456577877217	0.00904799571482277	0.722586498078864	0.999913902747645
1381	ENSMUSG00000015542	Nat9	Protein_coding	246.118003050738	0.000300512601257208	0.0102406956558321	0.521033777981023	0.999913902747645
1382	ENSMUSG00000015568	Lpl	Protein_coding	842.259774901518	-0.00117782877972907	0.0151447616162327	0.0868672626582495	0.999913902747645
1383	ENSMUSG00000015575	Atp6v0e	Protein_coding	391.091172994259	-0.000253748788943324	0.00924597099569693	0.635439798250542	0.999913902747645
1384	ENSMUSG00000015597	Zfp318	Protein_coding	1892.46159980287	-0.000254704899395732	0.00880683577958814	0.710806326692463	0.999913902747645
1385	ENSMUSG00000015599	Ttbk1	Protein_coding	7600.54732229677	0.000437101737300257	0.00884504425878373	0.542976997919157	0.999913902747645
1386	ENSMUSG00000015605	Srf	Protein_coding	892.725396021578	-0.00047909317393927	0.00918165646167351	0.441026426208961	0.999913902747645
1387	ENSMUSG00000015619	Gata3	Protein_coding	83.9196257201279	-0.00726811847103686	0.0752763309099439	0.00881867055272349	0.999913902747645
1388	ENSMUSG00000015647	Lama5	Protein_coding	516.932419423555	-0.000701314203140089	0.0111371547600475	0.219430309203991	0.999913902747645
1389	ENSMUSG00000015652	Steap1	Protein_coding	9.78356485295294	0.000274765744516554	0.0217150398411423	0.576038039462743	0.999913902747645
1390	ENSMUSG00000015653	Steap2	Protein_coding	1340.90837401447	0.000745628165460827	0.0105676422392239	0.216169697659995	0.999913902747645
1391	ENSMUSG00000015656	Hspa8	Protein_coding	30951.0345221964	-0.000343922982691547	0.00889377825819059	0.603699285215667	0.999913902747645
1392	ENSMUSG00000015659	Serac1	Protein_coding	519.102897643597	-0.000195853901623675	0.00923101732951937	0.70776939126531	0.999913902747645
1393	ENSMUSG00000015668	Pdzd11	Protein_coding	319.696084005828	-0.000250145484560476	0.00970547492963821	0.604137656898788	0.999913902747645
1394	ENSMUSG00000015671	Psma2	Protein_coding	1196.30229357899	-0.000151593581835811	0.00890518185012682	0.802561593604023	0.999913902747645
1395	ENSMUSG00000015672	Mrpl32	Protein_coding	269.344836099973	0.000155438290067203	0.00962525018928349	0.738845867392124	0.999913902747645
1396	ENSMUSG00000015697	Setdb1	Protein_coding	1251.53117352211	-0.000449003861131134	0.00922774646222181	0.456031524930437	0.999913902747645
1397	ENSMUSG00000015702	Anxa9	Protein_coding	8.6961444824193	0.000248570815797259	0.0226440984508404	0.612152197343569	0.999913902747645
1398	ENSMUSG00000015709	Arnt2	Protein_coding	7888.08876340529	0.000665585099730964	0.00887130799428357	0.397243030631791	0.999913902747645
1399	ENSMUSG00000015711	Prune1	Protein_coding	651.819841206712	0.000648350768959351	0.00964256027050902	0.297079375838798	0.999913902747645
1400	ENSMUSG00000015714	Cers2	Protein_coding	1051.09993898637	0.000800435201633744	0.0094845729321112	0.24859424826694	0.999913902747645
1401	ENSMUSG00000015733	Capza2	Protein_coding	3640.88024075757	-0.000345424325732627	0.0087612836676146	0.64442353803068	0.999913902747645
1402	ENSMUSG00000015745	Plekho1	Protein_coding	720.258072151838	9.50379204485973e-05	0.00909622280936206	0.858058415184606	0.999913902747645
1403	ENSMUSG00000015747	Vps45	Protein_coding	584.952064316117	0.00040802789954253	0.00950503197056568	0.457930543094604	0.999913902747645
1404	ENSMUSG00000015748	Prpf3	Protein_coding	471.18904527593	-0.000519656384733704	0.00975913731266447	0.358391440624179	0.999913902747645
1405	ENSMUSG00000015749	Anp32e	Protein_coding	2190.13611443839	-9.63741387274612e-05	0.00875479325961074	0.890585462654468	0.999913902747645
1406	ENSMUSG00000015750	Aph1a	Protein_coding	696.041403229328	0.000133792994560194	0.00893011946974184	0.821151120952336	0.999913902747645
1407	ENSMUSG00000015755	Tab2	Protein_coding	2234.26149221688	-0.000872725887079889	0.00915490649357066	0.258618283066607	0.999913902747645
1408	ENSMUSG00000015757	Ppil4	Protein_coding	1084.54631522527	-4.56074680810041e-06	0.00880215145652462	0.994433020071251	0.999913902747645
1409	ENSMUSG00000015759	Cnih1	Protein_coding	938.397182526142	-0.000678235479090283	0.01013499401102	0.256944342968542	0.999913902747645
1410	ENSMUSG00000015766	Eps8	Protein_coding	1644.68507456265	0.000208098001030871	0.00898405296983121	0.722837514116182	0.999913902747645
1411	ENSMUSG00000015776	Med22	Protein_coding	405.779710588509	0.000363698036434417	0.00951057183390349	0.495993913795964	0.999913902747645
1412	ENSMUSG00000015790	Surf1	Protein_coding	778.918109583396	-0.000204216497912128	0.00918535837117048	0.70163750437136	0.999913902747645
1413	ENSMUSG00000015804	Med28	Protein_coding	1008.07891876286	0.000335343270708725	0.00901899906733555	0.583856041253688	0.999913902747645
1414	ENSMUSG00000015806	Qdpr	Protein_coding	2860.76275389445	-0.000201236932581477	0.00915978071747782	0.708112604597914	0.999913902747645
1415	ENSMUSG00000015812	Gnrh1	Protein_coding	10.6010242277851	-0.000339718254590553	0.0219936488145159	0.499448659672194	0.999913902747645
1416	ENSMUSG00000015829	Tnr	Protein_coding	7668.61487847088	0.000159437858071857	0.00873016827814784	0.828386865357162	0.999913902747645
1417	ENSMUSG00000015837	Sqstm1	Protein_coding	6869.9751562231	-0.000417014300174838	0.00891196213696168	0.538818518764116	0.999913902747645
1418	ENSMUSG00000015839	Nfe2l2	Protein_coding	399.644406879902	-0.000584334245699485	0.0103875935728915	0.291418164807413	0.999913902747645
1419	ENSMUSG00000015843	Rxrg	Protein_coding	248.6660004595	-0.00155395867900496	0.0208964836337911	0.0555296123052615	0.999913902747645
1420	ENSMUSG00000015846	Rxra	Protein_coding	1033.89629075797	0.000301350636860891	0.00886319757317663	0.650399658564781	0.999913902747645
1421	ENSMUSG00000015850	Adamtsl4	Protein_coding	337.373334458363	0.00157526804893998	0.0199487522549416	0.0527208900100582	0.999913902747645
1422	ENSMUSG00000015852	Fcrls	Protein_coding	47.5247108483027	0.00044089306348943	0.0166322172942178	0.37153800986501	0.999913902747645
1423	ENSMUSG00000015869	Prpsap1	Protein_coding	778.30469633425	-1.75954666251293e-05	0.00884763282297433	0.977453660260758	0.999913902747645
1424	ENSMUSG00000015879	Fam184b	Protein_coding	243.335649706114	-0.000553001189060046	0.0131973654490379	0.27221603702871	0.999913902747645
1425	ENSMUSG00000015882	Lcorl	Protein_coding	654.115240299266	4.00204191772498e-05	0.00921924490334683	0.936184929906986	0.999913902747645
1426	ENSMUSG00000015889	Lta4h	Protein_coding	576.094760647062	-0.000633863111511721	0.00999341630854339	0.283085045591999	0.999913902747645
1427	ENSMUSG00000015932	Dstn	Protein_coding	2271.76437143033	0.000168288430259294	0.00877781210573227	0.807353547749629	0.999913902747645
1428	ENSMUSG00000015937	Macroh2a1	Protein_coding	1701.30548276185	-0.000342273245220562	0.00892056116253283	0.598490706858583	0.999913902747645
1429	ENSMUSG00000015942	Gtf2ird2	Protein_coding	495.433700940806	-0.000387148589647616	0.00956948346153886	0.470215510079849	0.999913902747645
1430	ENSMUSG00000015943	Bola1	Protein_coding	145.273693897891	0.00032211318941867	0.0111287048095354	0.477471223870546	0.999913902747645
1431	ENSMUSG00000015944	Castor2	Protein_coding	5311.35899268438	-3.18470651465211e-05	0.00868959226964424	0.967285190299414	0.999913902747645
1432	ENSMUSG00000015947	Fcgr1	Protein_coding	49.7673154272119	6.18001951637262e-05	0.0126733963899515	0.881832750556958	0.999913902747645
1433	ENSMUSG00000015950	Ncf1	Protein_coding	126.373386657076	0.00070252122804774	0.0148744393109268	0.198437153480138	0.999913902747645
1434	ENSMUSG00000015957	Wnt11	Protein_coding	10.9240890472287	9.90277774171833e-05	0.0194391737897804	0.831404462454612	0.999913902747645
1435	ENSMUSG00000015961	Adss	Protein_coding	1488.39493870323	-0.000187488027774499	0.00879987996563389	0.781588689102304	0.999913902747645
1436	ENSMUSG00000015966	Il17rb	Protein_coding	27.3470524364503	-0.000554801553603053	0.0203149020460915	0.305919875116212	0.999913902747645
1437	ENSMUSG00000015968	Cacna1d	Protein_coding	2030.5146280538	-0.000532938716002579	0.0096675708676218	0.356471148163975	0.999913902747645
1438	ENSMUSG00000015970	Chdh	Protein_coding	150.872815010013	-0.000249148149956401	0.0114216300165261	0.565917438628535	0.999913902747645
1439	ENSMUSG00000015971	Actr8	Protein_coding	1081.7001026235	-0.000761190331481342	0.00961026859209526	0.253002407941005	0.999913902747645
1440	ENSMUSG00000015980	Lrrc27	Protein_coding	148.478512167269	4.6214816224e-06	0.00988124162919545	0.991510032167885	0.999913902747645
1441	ENSMUSG00000015981	Stk32c	Protein_coding	1555.37941619214	-5.59491259357075e-05	0.00885299062126347	0.928236580328361	0.999913902747645
1442	ENSMUSG00000015994	Fnta	Protein_coding	982.332083433515	0.000300689821683393	0.00894189196289349	0.632201866421885	0.999913902747645
1443	ENSMUSG00000016018	Mtrex	Protein_coding	1445.98053282757	-0.000319002982129606	0.00880888054047714	0.650181826260355	0.999913902747645
1444	ENSMUSG00000016024	Lbp	Protein_coding	328.133965606438	4.59920069205537e-05	0.0171434277618991	0.918946401850286	0.999913902747645
1445	ENSMUSG00000016028	Celsr1	Protein_coding	315.196160139049	0.000201848784180559	0.00933406753787334	0.690954183023199	0.999913902747645
1446	ENSMUSG00000016087	Fli1	Protein_coding	114.561627074216	-0.000266867651282958	0.0122228978034387	0.540061922251783	0.999913902747645
1447	ENSMUSG00000016128	Stard13	Protein_coding	505.213346472105	0.000146392708315076	0.00910237718756958	0.785673262695761	0.999913902747645
1448	ENSMUSG00000016150	Tenm1	Protein_coding	4683.99734560711	0.00443022200045447	0.0328021256290068	0.00771461152167855	0.999913902747645
1449	ENSMUSG00000016179	Camk1g	Protein_coding	485.983418685301	-0.000946107564826286	0.0116606677391517	0.140746332859429	0.999913902747645
1450	ENSMUSG00000016181	Utp25	Protein_coding	459.225745347891	-0.000294567781582391	0.00936130235373806	0.578248059504696	0.999913902747645
1451	ENSMUSG00000016194	Hsd11b1	Protein_coding	196.005958109934	-0.00014166055212092	0.010215604429395	0.743695689720954	0.999913902747645
1452	ENSMUSG00000016200	Syt14	Protein_coding	1226.03187754057	-1.09822327889567e-05	0.00879587421821206	0.986696357934262	0.999913902747645
1453	ENSMUSG00000016206	H2-M3	Protein_coding	28.7567109914345	6.61742108889847e-06	0.0151080207955649	0.987896595929128	0.999913902747645
1454	ENSMUSG00000016239	Lonrf3	Protein_coding	380.034807965147	-0.000163666666946064	0.00934353798511146	0.742237102907488	0.999913902747645
1455	ENSMUSG00000016252	Atp5e	Protein_coding	1237.4581286636	0.000442305652962901	0.00932580159425859	0.448887565130239	0.999913902747645
1456	ENSMUSG00000016253	Nelfcd	Protein_coding	671.723129602831	0.00045145252275172	0.00919356701089739	0.4589562916603	0.999913902747645
1457	ENSMUSG00000016256	Ctsz	Protein_coding	652.616562499131	0.000823876958707894	0.0119679795811038	0.167445885242876	0.999913902747645
1458	ENSMUSG00000016257	Prelid3b	Protein_coding	706.392299636591	4.30042428189855e-05	0.0089939153805046	0.938388084561255	0.999913902747645
1459	ENSMUSG00000016262	Sertad4	Protein_coding	442.56618338509	-0.00182675338508219	0.0194616056084058	0.0385854730541338	0.999913902747645
1460	ENSMUSG00000016308	Ube2a	Protein_coding	408.86250965074	-1.36853618758957e-08	0.00907406953737126	0.999979422340285	0.999979422340285
1461	ENSMUSG00000016319	Slc25a5	Protein_coding	3380.78072369542	-0.000361710886718859	0.00896650084141357	0.570930007305836	0.999913902747645
1462	ENSMUSG00000016344	Ppdpf	Protein_coding	380.166532678418	-0.00177103818351992	0.0217446755404915	0.0434673986807621	0.999913902747645
1463	ENSMUSG00000016346	Kcnq2	Protein_coding	11686.7174179423	-0.000317475461462589	0.0087546098510679	0.670614143439698	0.999913902747645
1464	ENSMUSG00000016349	Eef1a2	Protein_coding	17066.5363742494	0.000191733218271245	0.0088622161430185	0.763303062521396	0.999913902747645
1465	ENSMUSG00000016356	Col20a1	Protein_coding	89.6918468693147	7.66515700131948e-05	0.0113585646433347	0.852142122186025	0.999913902747645
1466	ENSMUSG00000016382	Pls3	Protein_coding	2417.82284099565	-0.000151599798650809	0.00888306234364247	0.805974973063702	0.999913902747645
1467	ENSMUSG00000016386	Mpped2	Protein_coding	475.112408521905	4.18402318849981e-07	0.00906773476875483	0.99937290493416	0.999913902747645
1468	ENSMUSG00000016409	Nkap	Protein_coding	404.914869415915	-0.000412228836612949	0.00964869842183283	0.443039676346539	0.999913902747645
1469	ENSMUSG00000016427	Ndufa1	Protein_coding	900.869653850412	-0.000165793282123079	0.00937157033195946	0.737338296542412	0.999913902747645
1470	ENSMUSG00000016477	E2f3	Protein_coding	671.531673411601	-0.000128656849731998	0.00911246974164055	0.809125975558295	0.999913902747645
1471	ENSMUSG00000016481	Cr1l	Protein_coding	583.205381844334	-0.000556646231347084	0.00957914200280046	0.349198024547071	0.999913902747645
1472	ENSMUSG00000016487	Ppfibp1	Protein_coding	862.041035100034	-0.00116208527658483	0.0179031958701557	0.0905351385264784	0.999913902747645
1473	ENSMUSG00000016493	Cd46	Protein_coding	75.2118398900016	6.21569131534072e-05	0.0122829690736973	0.880413311699602	0.999913902747645
1474	ENSMUSG00000016494	Cd34	Protein_coding	833.248465313524	0.00043577857046825	0.00952547915644561	0.434102065625023	0.999913902747645
1475	ENSMUSG00000016495	Plgrkt	Protein_coding	192.92860814603	-0.000101888754642963	0.00983079878596156	0.818363645868475	0.999913902747645
1476	ENSMUSG00000016496	Cd274	Protein_coding	100.649439678561	-5.77809556229806e-05	0.0110025272394812	0.888304178617745	0.999913902747645
1477	ENSMUSG00000016503	Gtf3a	Protein_coding	302.2790913584	-0.00027166172165561	0.00971080761592312	0.577791159481386	0.999913902747645
1478	ENSMUSG00000016510	Mtif3	Protein_coding	319.943257396737	0.000675911522909853	0.0110556699414896	0.231116094428036	0.999913902747645
1479	ENSMUSG00000016520	Lnx2	Protein_coding	331.425195214813	0.000144329052800033	0.0094571711114099	0.763581581716569	0.999913902747645
1480	ENSMUSG00000016526	Dyrk3	Protein_coding	166.021464090866	-2.30759817503979e-05	0.0101444692778561	0.956608247334881	0.999913902747645
1481	ENSMUSG00000016528	Mapkapk2	Protein_coding	587.762402534867	-0.000281516396915687	0.00926737445724592	0.602014304787663	0.999913902747645
1482	ENSMUSG00000016534	Lamp2	Protein_coding	2015.72191889632	-0.000789978976947067	0.009176436575269	0.284091940615175	0.999913902747645
1483	ENSMUSG00000016541	Atxn10	Protein_coding	3018.42602179702	-0.000137488767054016	0.00871833349159335	0.853805341797148	0.999913902747645
1484	ENSMUSG00000016552	Foxred2	Protein_coding	676.992107708798	0.000229542386303259	0.00904934399471891	0.688058895171899	0.999913902747645
1485	ENSMUSG00000016554	Eif3d	Protein_coding	1176.66909014028	0.000381016892266143	0.00901584055687109	0.544231734460475	0.999913902747645
1486	ENSMUSG00000016559	H3f3b	Protein_coding	3736.78312593801	0.000783061635776531	0.00948005726921303	0.255004529710789	0.999913902747645
1487	ENSMUSG00000016619	Nup50	Protein_coding	1290.61265260446	0.000306862236507877	0.00881669249629362	0.658616702366321	0.999913902747645
1488	ENSMUSG00000016624	Phf21b	Protein_coding	320.056416526135	0.000178221722520727	0.00973698562841924	0.700095368191653	0.999913902747645
1489	ENSMUSG00000016637	Ift27	Protein_coding	322.974070314072	-0.000308411315947917	0.0102789693745699	0.510879323016239	0.999913902747645
1490	ENSMUSG00000016664	Pacsin2	Protein_coding	1799.58293452672	-0.000799874062693329	0.0093204552190236	0.263709415902602	0.999913902747645
1491	ENSMUSG00000016756	Cmah	Protein_coding	329.747554697133	-0.000514485587429508	0.012655110117205	0.297848807946542	0.999913902747645
1492	ENSMUSG00000016757	Ttll12	Protein_coding	405.420731826215	-5.24770929206301e-05	0.00914350349888742	0.918963819018191	0.999913902747645
1493	ENSMUSG00000016763	Scube1	Protein_coding	1210.69257873287	0.000272727280388161	0.00903019775667407	0.643586144537639	0.999913902747645
1494	ENSMUSG00000016831	Tox4	Protein_coding	1543.20438951336	0.000342883132418596	0.008838272968311	0.620110998518545	0.999913902747645
1495	ENSMUSG00000016833	Mrps18c	Protein_coding	330.412944017841	0.000275100859190131	0.00960154405129677	0.580559554400419	0.999913902747645
1496	ENSMUSG00000016918	Sulf1	Protein_coding	420.796085205618	0.283118722452172	0.397536074185805	6.5327317484111e-05	0.0667073344404358
1497	ENSMUSG00000016921	Srsf6	Protein_coding	1647.29901228807	0.000255109653883103	0.00911440434637825	0.649879610171017	0.999913902747645
1498	ENSMUSG00000016933	Plcg1	Protein_coding	2438.91884190468	0.000416519377410705	0.00882065427083188	0.566308153445908	0.999913902747645
1499	ENSMUSG00000016940	Kctd2	Protein_coding	1169.44792636202	0.000120120187486504	0.00880170395855512	0.856207310893544	0.999913902747645
1500	ENSMUSG00000016946	Kctd5	Protein_coding	425.550289608061	-0.000642773964830017	0.011280103508737	0.241246251323703	0.999913902747645
1501	ENSMUSG00000016984	Etaa1	Protein_coding	230.870139476213	0.000757174478697077	0.0133060393756645	0.179348126558107	0.999913902747645
1502	ENSMUSG00000016995	Matn4	Protein_coding	300.535618141637	-0.000403184667683416	0.0125753592526926	0.385781301206367	0.999913902747645
1503	ENSMUSG00000017002	Slpi	Protein_coding	12.4865346311693	-0.000186729471412546	0.0199542624541367	0.693810066093168	0.999913902747645
1504	ENSMUSG00000017007	Rbpjl	Protein_coding	50.3430872105729	7.72181335693316e-05	0.0128034221037238	0.853216896749986	0.999913902747645
1505	ENSMUSG00000017009	Sdc4	Protein_coding	1897.41206240487	-0.000143830735838796	0.00888047548783657	0.815709987649289	0.999913902747645
1506	ENSMUSG00000017057	Il13ra1	Protein_coding	119.483010875812	-0.00019694629402647	0.0107097550970958	0.648073971353128	0.999913902747645
1507	ENSMUSG00000017119	Nbr1	Protein_coding	4569.74157525822	0.000697756314755693	0.00892721886986884	0.367024110949177	0.999913902747645
1508	ENSMUSG00000017132	Cyth1	Protein_coding	1412.62220262182	0.000362916034829751	0.00894920756875893	0.573742516873821	0.999913902747645
1509	ENSMUSG00000017144	Rnd3	Protein_coding	456.670598635359	-0.0209739846868025	0.104371286725732	0.00166808366502562	0.470608103995354
1510	ENSMUSG00000017146	Brca1	Protein_coding	62.8659302201969	0.00101507436336071	0.0220240457151708	0.129292988600547	0.999913902747645
1511	ENSMUSG00000017167	Cntnap1	Protein_coding	9754.90016901111	0.000670497841743503	0.00876475563315299	0.432236424485373	0.999913902747645
1512	ENSMUSG00000017176	Nt5c3b	Protein_coding	552.579155127971	-0.000238106706408629	0.00911714274108568	0.668801564894738	0.999913902747645
1513	ENSMUSG00000017188	Coa3	Protein_coding	806.631274046161	0.000214384999882093	0.00928826653388817	0.678762594806577	0.999913902747645
1514	ENSMUSG00000017210	Med24	Protein_coding	1979.90595113332	6.60233141789282e-05	0.0087656720103777	0.923464266555107	0.999913902747645
1515	ENSMUSG00000017221	Psmd3	Protein_coding	2326.35679132522	0.000171504384217541	0.00879319121713749	0.800353567806585	0.999913902747645
1516	ENSMUSG00000017264	Exosc10	Protein_coding	812.985960263119	-0.000305350712746127	0.00894881254560698	0.626220482253803	0.999913902747645
1517	ENSMUSG00000017286	Glod4	Protein_coding	793.686792733346	-0.000125012075504466	0.00896077022051952	0.82873750530445	0.999913902747645
1518	ENSMUSG00000017288	Vps53	Protein_coding	1574.70150878367	8.98833176464444e-05	0.00880889930924315	0.890626938583548	0.999913902747645
1519	ENSMUSG00000017291	Taok1	Protein_coding	11436.7430881688	8.97963072090808e-05	0.00868105119586963	0.909892168851423	0.999913902747645
1520	ENSMUSG00000017299	Dnttip1	Protein_coding	548.80497737819	-8.79126310309655e-05	0.00900779722856091	0.874327747505731	0.999913902747645
1521	ENSMUSG00000017300	Tnnc2	Protein_coding	38.7570376918195	0.0167844454627423	0.263310010626604	0.00410939992179235	0.833700280762726
1522	ENSMUSG00000017307	Acot8	Protein_coding	200.869547436225	-0.000259929247965984	0.0105037833165756	0.563070949991791	0.999913902747645
1523	ENSMUSG00000017314	Mpp2	Protein_coding	3259.94716944641	-0.000945804419629425	0.00992354751258914	0.180559334848159	0.999913902747645
1524	ENSMUSG00000017344	Vtn	Protein_coding	1186.92252991311	0.000122936333901065	0.00905182313617925	0.82232125789653	0.999913902747645
1525	ENSMUSG00000017376	Nlk	Protein_coding	2159.21835209848	0.000185995949665222	0.00886976064818326	0.768265613358849	0.999913902747645
1526	ENSMUSG00000017386	Traf4	Protein_coding	190.911236499617	0.000169537202137964	0.00978150987687508	0.711238777804541	0.999913902747645
1527	ENSMUSG00000017390	Aldoc	Protein_coding	14954.809159417	0.000528565496428427	0.00948593574830779	0.373798425667779	0.999913902747645
1528	ENSMUSG00000017400	Stac2	Protein_coding	1872.69144058695	-0.000734405848666066	0.00936469175557868	0.283667677737581	0.999913902747645
1529	ENSMUSG00000017404	Rpl19	Protein_coding	3785.30597151864	0.000473764384292809	0.00915268223803807	0.449066549743134	0.999913902747645
1530	ENSMUSG00000017405	Nek8	Protein_coding	50.714935651669	0.000366126269579878	0.0155280830699042	0.437407479287584	0.999913902747645
1531	ENSMUSG00000017412	Cacnb4	Protein_coding	7785.86122466772	0.00127082785389676	0.00985255333294815	0.123635141246601	0.999913902747645
1532	ENSMUSG00000017417	Plxdc1	Protein_coding	877.926057012233	0.000229710935401294	0.00908824678470915	0.682382763609583	0.999913902747645
1533	ENSMUSG00000017418	Arl5b	Protein_coding	1174.68527423167	-2.39829057452085e-05	0.00881626625150915	0.970272807528985	0.999913902747645
1534	ENSMUSG00000017421	Zfp207	Protein_coding	2608.36520061554	-0.000174352744412228	0.00903485738721472	0.756555265512614	0.999913902747645
1535	ENSMUSG00000017428	Psmd11	Protein_coding	1698.97443487572	-0.000576019538271657	0.00897419307230966	0.418041851198958	0.999913902747645
1536	ENSMUSG00000017446	C1qtnf1	Protein_coding	110.738127257318	-2.71549868811095e-05	0.0107218343751905	0.947517512233118	0.999913902747645
1537	ENSMUSG00000017453	Pipox	Protein_coding	31.2331941236148	0.000631375819158365	0.0202109438363973	0.258753801744	0.999913902747645
1538	ENSMUSG00000017466	Timp2	Protein_coding	6791.66891418821	-0.000906653182107602	0.00907028100147387	0.260062171270066	0.999913902747645
1539	ENSMUSG00000017478	Zc3h18	Protein_coding	1094.91890372908	-0.000348803038002321	0.00890235690489279	0.597230331132753	0.999913902747645
1540	ENSMUSG00000017485	Top2b	Protein_coding	4090.2094492607	-0.000252822938434464	0.00878299818893264	0.71972493334653	0.999913902747645
1541	ENSMUSG00000017491	Rarb	Protein_coding	299.001485617977	-0.00111500199971911	0.0170551854379655	0.0962289420482149	0.999913902747645
1542	ENSMUSG00000017493	Igfbp4	Protein_coding	652.190601552972	-0.00157930632964343	0.0175848786613536	0.05048854286536	0.999913902747645
1543	ENSMUSG00000017499	Cdc6	Protein_coding	12.0557075477134	-0.000339059969418939	0.0215735704789964	0.499144356369309	0.999913902747645
1544	ENSMUSG00000017548	Suz12	Protein_coding	1257.95917585152	7.99338803461725e-05	0.00882184608246857	0.901120166451692	0.999913902747645
1545	ENSMUSG00000017550	Atad5	Protein_coding	170.345855604693	0.000173754044072592	0.0103595503671603	0.689310262103124	0.999913902747645
1546	ENSMUSG00000017561	Crlf3	Protein_coding	479.86809319133	-0.000463063159719487	0.00956863302565249	0.410215167737466	0.999913902747645
1547	ENSMUSG00000017607	Tns4	Protein_coding	14.1585061441119	0.000140379561063138	0.0185570314639472	0.762426511346096	0.999913902747645
1548	ENSMUSG00000017615	Tnfaip1	Protein_coding	889.226815673231	-0.000316386484977713	0.00900956121025119	0.603457138127012	0.999913902747645
1549	ENSMUSG00000017631	Abr	Protein_coding	12891.2914115176	-0.000449034395726942	0.00889523772666265	0.519439564263797	0.999913902747645
1550	ENSMUSG00000017639	Rab11fip4	Protein_coding	12432.4425868772	0.000339776577907761	0.00870574266003576	0.673055832009934	0.999913902747645
1551	ENSMUSG00000017652	Cd40	Protein_coding	42.8666268429029	0.00015162898494167	0.0138203603890366	0.724619409103722	0.999913902747645
1552	ENSMUSG00000017664	Slc35c2	Protein_coding	620.468000578934	-0.000425408630782232	0.00919928948875614	0.477805453454256	0.999913902747645
1553	ENSMUSG00000017667	Zfp334	Protein_coding	1262.71364358554	8.43071282987152e-05	0.00886515328704069	0.891273688039145	0.999913902747645
1554	ENSMUSG00000017670	Elmo2	Protein_coding	3468.95757598933	4.30786191132253e-05	0.00868970077655148	0.955772662381835	0.999913902747645
1555	ENSMUSG00000017677	Wsb1	Protein_coding	1250.12332777173	0.000267006576347014	0.0146964458821175	0.552886662342731	0.999913902747645
1556	ENSMUSG00000017679	Ttpal	Protein_coding	1445.77947542328	0.000584769687649079	0.0091661743875936	0.378156705450581	0.999913902747645
1557	ENSMUSG00000017686	Rhot1	Protein_coding	1544.55515010277	-0.000240180834214876	0.00879273462936202	0.729181639767791	0.999913902747645
1558	ENSMUSG00000017692	Rhbdl3	Protein_coding	680.373592264937	-0.000522514640483056	0.00952660678658163	0.373951606039323	0.999913902747645
1559	ENSMUSG00000017697	Ada	Protein_coding	7.52306941331806	-7.34275517590819e-05	0.02099131347865	0.875582524007763	0.999913902747645
1560	ENSMUSG00000017707	Serinc3	Protein_coding	4808.66115723195	-0.000327502251122613	0.00870686461251688	0.682471688447043	0.999913902747645
1561	ENSMUSG00000017713	Tha1	Protein_coding	75.3874706348701	0.000299534139913606	0.0130992185020515	0.499764875619972	0.999913902747645
1562	ENSMUSG00000017715	Pgs1	Protein_coding	1151.05094155091	0.000370530024960698	0.00897964900126179	0.560522212514664	0.999913902747645
1563	ENSMUSG00000017716	Birc5	Protein_coding	32.7112258607429	-0.000485749883044743	0.0188941535340196	0.348811994699037	0.999913902747645
1564	ENSMUSG00000017718	Afmid	Protein_coding	44.4782172047654	-0.000199120748365297	0.0144688211153488	0.651060069315537	0.999913902747645
1565	ENSMUSG00000017721	Pigt	Protein_coding	1771.75657756724	-0.00022900632318797	0.00876372715423957	0.748857797598354	0.999913902747645
1566	ENSMUSG00000017723	Wfdc2	Protein_coding	12.6807048398239	3.12520298282635e-05	0.0199822286936602	0.946345586773264	0.999913902747645
1567	ENSMUSG00000017724	Etv4	Protein_coding	163.718244500474	-2.59497424000228e-05	0.0101557048656796	0.951179755593685	0.999913902747645
1568	ENSMUSG00000017734	Dbndd2	Protein_coding	2477.59127396275	-0.000351810757971388	0.00890023343518224	0.595153531044488	0.999913902747645
1569	ENSMUSG00000017737	Mmp9	Protein_coding	49.8772786689294	0.00034193699339438	0.0144970102200783	0.45685118033955	0.999913902747645
1570	ENSMUSG00000017740	Slc12a5	Protein_coding	19137.3775998554	0.000773052384503567	0.0088269654435355	0.362467833587425	0.999913902747645
1571	ENSMUSG00000017747	Ghdc	Protein_coding	134.409591321782	-0.000213957311181205	0.0109552685393176	0.619782733226816	0.999913902747645
1572	ENSMUSG00000017754	Pltp	Protein_coding	1291.62867075871	0.000108107351759315	0.00888028740715258	0.85967200450714	0.999913902747645
1573	ENSMUSG00000017756	Slc12a7	Protein_coding	232.461244084322	-0.000365562265198771	0.0114903794194872	0.427392739785091	0.999913902747645
1574	ENSMUSG00000017760	Ctsa	Protein_coding	1338.82561280398	-0.00038269686176284	0.00884580094519878	0.584574153616203	0.999913902747645
1575	ENSMUSG00000017764	Zswim1	Protein_coding	471.842616262408	0.000849664108728277	0.0109748586085186	0.174418941705671	0.999913902747645
1576	ENSMUSG00000017765	Slc12a4	Protein_coding	601.464340824554	0.000186397881034704	0.0093003843876082	0.714164506776702	0.999913902747645
1577	ENSMUSG00000017774	Myo1c	Protein_coding	553.061539065848	-0.000225267767764384	0.0091437636874295	0.680525558276949	0.999913902747645
1578	ENSMUSG00000017776	Crk	Protein_coding	2930.11573978512	0.000210751678623423	0.00873347026108083	0.77622751066267	0.999913902747645
1579	ENSMUSG00000017778	Cox7c	Protein_coding	2528.67371901267	-0.000425638981336079	0.00995449981709722	0.413440490965548	0.999913902747645
1580	ENSMUSG00000017781	Pitpna	Protein_coding	6272.17912263119	0.000286696121784329	0.00881540031746835	0.677618474137079	0.999913902747645
1581	ENSMUSG00000017801	Mlx	Protein_coding	443.295877013617	-0.00019879668185837	0.00950124217919611	0.683102878904983	0.999913902747645
1582	ENSMUSG00000017802	Retreg3	Protein_coding	1225.0872056109	0.000130323937786573	0.00880466685826743	0.84397966177922	0.999913902747645
1583	ENSMUSG00000017817	Jph2	Protein_coding	28.8535866937645	0.000805835769274911	0.0238213288927832	0.195558315958732	0.999913902747645
1584	ENSMUSG00000017830	Dhx58	Protein_coding	34.1821812283537	0.000511620438597143	0.0189611144238811	0.32912510714217	0.999913902747645
1585	ENSMUSG00000017831	Rab5a	Protein_coding	2051.21205538738	-0.000219940663592155	0.00886563234511471	0.731670549389346	0.999913902747645
1586	ENSMUSG00000017837	Nkiras2	Protein_coding	176.340111709193	0.000329480740006194	0.0106863335843685	0.476935167336135	0.999913902747645
1587	ENSMUSG00000017843	Ppp2r5c	Protein_coding	3859.72073037516	-0.000381809151070537	0.00878431152457896	0.606132303440546	0.999913902747645
1588	ENSMUSG00000017858	Ift52	Protein_coding	505.20226554813	6.23229265234073e-05	0.0090004071358228	0.910685348456566	0.999913902747645
1589	ENSMUSG00000017861	Mybl2	Protein_coding	19.4014724120571	0.000185905621018901	0.0172330507423035	0.686804694486183	0.999913902747645
1590	ENSMUSG00000017868	Sgk2	Protein_coding	22.9397679142536	5.76287855220389e-05	0.0160934481397453	0.896977261915375	0.999913902747645
1591	ENSMUSG00000017897	Eya2	Protein_coding	157.858708272687	0.000136498107127339	0.0110695448492732	0.74396596948606	0.999913902747645
1592	ENSMUSG00000017929	B4galt5	Protein_coding	1586.44107531596	2.39700654724385e-05	0.00881208879740827	0.97042725474684	0.999913902747645
1593	ENSMUSG00000017943	Gdap1l1	Protein_coding	1120.9959301773	2.02337979152732e-05	0.00884048549746353	0.974261423541173	0.999913902747645
1594	ENSMUSG00000017969	Ptgis	Protein_coding	32.6473655489372	0.000319554891698694	0.0159943474744732	0.49465866784419	0.999913902747645
1595	ENSMUSG00000017978	Cadps2	Protein_coding	3973.06199442443	0.00369637538640358	0.0267846183475566	0.00952694888198613	0.999913902747645
1596	ENSMUSG00000017999	Ddx27	Protein_coding	570.091640529269	0.000343308868530773	0.00910995552822647	0.560848056488955	0.999913902747645
1597	ENSMUSG00000018001	Cyth3	Protein_coding	947.193730811689	-2.67012309620028e-05	0.00888494650307494	0.964607527442434	0.999913902747645
1598	ENSMUSG00000018008	Cyth4	Protein_coding	178.843398498063	-0.00140336000802677	0.021364226390757	0.0690231052200236	0.999913902747645
1599	ENSMUSG00000018012	Rac3	Protein_coding	164.78288399679	-0.000355546559170439	0.0108449408823246	0.446567332042745	0.999913902747645
1600	ENSMUSG00000018040	Rrp7a	Protein_coding	1255.5234392749	3.37450951624906e-05	0.00879456972689978	0.959241713679106	0.999913902747645
1601	ENSMUSG00000018042	Cyb5r3	Protein_coding	1342.82553891232	5.20636416136328e-05	0.00883541882529574	0.934334244338286	0.999913902747645
1602	ENSMUSG00000018068	Ints2	Protein_coding	656.411421263291	-0.000318112053827524	0.00944579917491392	0.54580011933706	0.999913902747645
1603	ENSMUSG00000018076	Med13l	Protein_coding	5192.92628125635	0.000240925772002089	0.00869729009655749	0.761060968679886	0.999913902747645
1604	ENSMUSG00000018102	H2bc4	Protein_coding	386.785455454026	0.000299342480467979	0.0100658964491946	0.528723289259318	0.999913902747645
1605	ENSMUSG00000018126	Baiap2l2	Protein_coding	22.9562710767107	-4.53033920641876e-05	0.0157042856518121	0.918309810945384	0.999913902747645
1606	ENSMUSG00000018143	Mafk	Protein_coding	177.81110238518	-0.000199982965305666	0.0101107839756707	0.655318634186356	0.999913902747645
1607	ENSMUSG00000018160	Med1	Protein_coding	2548.08905419595	0.00050119413818126	0.00885489649257813	0.495490670553001	0.999913902747645
1608	ENSMUSG00000018166	Erbb3	Protein_coding	572.086542381505	-0.000394943556734467	0.00968338521366029	0.455053774678241	0.999913902747645
1609	ENSMUSG00000018167	Stard3	Protein_coding	399.517006191925	-0.000450960039379365	0.0096353953962664	0.413840872122174	0.999913902747645
1610	ENSMUSG00000018168	Ikzf3	Protein_coding	4.53634211398284	0.000164968294139237	0.0247587254256392	0.735674915339408	0.999913902747645
1611	ENSMUSG00000018169	Mfng	Protein_coding	46.685687258457	0.00017544643204803	0.0132458049763757	0.681714357677064	0.999913902747645
1612	ENSMUSG00000018171	Vmp1	Protein_coding	1164.73033705216	0.000143656717936956	0.00884106662704876	0.822281243127325	0.999913902747645
1613	ENSMUSG00000018189	Uchl5	Protein_coding	1511.9614457286	-0.000267378813575069	0.00900421444212862	0.65368134925385	0.999913902747645
1614	ENSMUSG00000018196	Glrx2	Protein_coding	1300.03071346508	-0.000324780208972915	0.00899943409463113	0.597435954382852	0.999913902747645
1615	ENSMUSG00000018199	Ro60	Protein_coding	2398.50807624925	0.000647458134389865	0.00937266897345182	0.320582027333542	0.999913902747645
1616	ENSMUSG00000018209	Stk4	Protein_coding	1242.92502279139	7.09837105751378e-05	0.00876759723826341	0.917568340897732	0.999913902747645
1617	ENSMUSG00000018217	Pmp22	Protein_coding	542.869198411615	0.000458501318727652	0.0104837818499905	0.366827474517121	0.999913902747645
1618	ENSMUSG00000018239	Zcchc10	Protein_coding	113.335164843512	-5.43377464101006e-05	0.0107273186134303	0.895474134140675	0.999913902747645
1619	ENSMUSG00000018286	Psmb6	Protein_coding	1058.07959676832	-0.000207984074199147	0.00909529886181387	0.707306057688804	0.999913902747645
1620	ENSMUSG00000018287	Spag7	Protein_coding	684.713201107467	0.000517815789029013	0.00994916878964414	0.348432467267635	0.999913902747645
1621	ENSMUSG00000018293	Pfn1	Protein_coding	1788.77975303948	-0.000163111953151579	0.00903541347096238	0.770775351102985	0.999913902747645
1622	ENSMUSG00000018322	Tomm34	Protein_coding	1209.06672598287	-9.04609029018045e-05	0.00887186296318697	0.88282140270604	0.999913902747645
1623	ENSMUSG00000018326	Ywhab	Protein_coding	9484.39150417272	-0.000291622464241376	0.00871839206521554	0.707540766266667	0.999913902747645
1624	ENSMUSG00000018334	Ksr1	Protein_coding	1598.18085643794	-0.000722452216548752	0.0106686139204524	0.221797134245678	0.999913902747645
1625	ENSMUSG00000018339	Gpx3	Protein_coding	367.686777572673	-0.00036674855409465	0.0100025851059517	0.462031530751155	0.999913902747645
1626	ENSMUSG00000018340	Anxa6	Protein_coding	2301.40985160936	0.000457129936215128	0.00926772849031266	0.444896532437586	0.999913902747645
1627	ENSMUSG00000018341	Il12rb2	Protein_coding	12.1556609803951	-0.000405325832923746	0.0222254959075744	0.432498547158247	0.999913902747645
1628	ENSMUSG00000018347	Zkscan6	Protein_coding	203.202878467779	-8.9962437387003e-05	0.0096476395705396	0.842939888707833	0.999913902747645
1629	ENSMUSG00000018362	Kpna2	Protein_coding	212.817872321196	0.000359471811128648	0.0103392345031799	0.455664263736259	0.999913902747645
1630	ENSMUSG00000018363	Smurf2	Protein_coding	1041.34210021123	0.000169155811723731	0.00886242692747201	0.788887395124273	0.999913902747645
1631	ENSMUSG00000018372	Cep95	Protein_coding	219.341667027704	0.00118471703399793	0.0188496138836522	0.0891325296294063	0.999913902747645
1632	ENSMUSG00000018377	Vezf1	Protein_coding	1478.45662104565	0.000350402577475378	0.00881422550991333	0.621278784580589	0.999913902747645
1633	ENSMUSG00000018378	Cuedc1	Protein_coding	927.154853881082	0.000237935731047457	0.00892267593442445	0.700354283608037	0.999913902747645
1634	ENSMUSG00000018379	Srsf1	Protein_coding	3493.08413509022	0.000963213203313088	0.010336959098969	0.161769596016744	0.999913902747645
1635	ENSMUSG00000018381	Abi3	Protein_coding	106.907773481801	4.13342124244503e-06	0.0108274372663017	0.991978092016765	0.999913902747645
1636	ENSMUSG00000018387	Shroom1	Protein_coding	114.752509709196	-0.000191467759385935	0.0120847248549783	0.651121076224711	0.999913902747645
1637	ENSMUSG00000018395	Kif3a	Protein_coding	2774.90731409944	-5.66386239170555e-05	0.00876075850155643	0.93469354977444	0.999913902747645
1638	ENSMUSG00000018398	Septin8	Protein_coding	5799.78427741151	0.000664684548615285	0.00881244719251283	0.416643348682511	0.999913902747645
1639	ENSMUSG00000018401	Mtmr4	Protein_coding	3682.90805319643	-0.000187881798718061	0.00873213931273389	0.799143389996744	0.999913902747645
1640	ENSMUSG00000018405	Mrm1	Protein_coding	182.190765800224	0.000443847999542151	0.0109921738904678	0.3652762281704	0.999913902747645
1641	ENSMUSG00000018411	Mapt	Protein_coding	12742.3808569017	0.000339437056341564	0.00868464636552332	0.683838584161845	0.999913902747645
1642	ENSMUSG00000018412	Kansl1	Protein_coding	3159.62194022754	0.000770408250015247	0.00898685917727617	0.322658548115214	0.999913902747645
1643	ENSMUSG00000018415	Gid4	Protein_coding	1873.44665215101	0.000435251282586151	0.00904740860055817	0.494959613831665	0.999913902747645
1644	ENSMUSG00000018417	Myo1b	Protein_coding	779.418588645139	-0.000352098219137998	0.00919006583333705	0.541018325815853	0.999913902747645
1645	ENSMUSG00000018425	Dhx40	Protein_coding	600.261057192865	-4.18340158976513e-05	0.00895358037836705	0.941619400976987	0.999913902747645
1646	ENSMUSG00000018427	Ypel2	Protein_coding	1859.3863303295	-0.000485464802648677	0.00907204496832509	0.454476391071072	0.999913902747645
1647	ENSMUSG00000018428	Akap1	Protein_coding	1089.82072360164	0.000250679152108179	0.00894697762440701	0.681939153445149	0.999913902747645
1648	ENSMUSG00000018433	Nol11	Protein_coding	473.689334484549	-0.000425885878742054	0.00954298188376348	0.440316448791912	0.999913902747645
1649	ENSMUSG00000018442	Derl2	Protein_coding	587.967648847584	-0.000419886669297604	0.00951480373943879	0.447470833131685	0.999913902747645
1650	ENSMUSG00000018446	C1qbp	Protein_coding	815.855224784734	-0.00100359299171852	0.0113882297063178	0.132506844247667	0.999913902747645
1651	ENSMUSG00000018449	Rpain	Protein_coding	127.542259277944	7.00686062731629e-06	0.0104931348844693	0.986543148187015	0.999913902747645
1652	ENSMUSG00000018451	6330403K07Rik	Protein_coding	2771.8197070248	-0.000830450365326982	0.0100346680566374	0.206956508193625	0.999913902747645
1653	ENSMUSG00000018459	Slc13a3	Protein_coding	702.603258243327	-0.000710907959282611	0.0121403583484957	0.202577280644913	0.999913902747645
1654	ENSMUSG00000018470	Kcnab3	Protein_coding	1522.99337013767	0.000120128138159932	0.00905921162131754	0.825516201757508	0.999913902747645
1655	ENSMUSG00000018474	Chd3	Protein_coding	14413.7237635356	-0.000737210758965811	0.00902979024180815	0.327848281523457	0.999913902747645
1656	ENSMUSG00000018476	Kdm6b	Protein_coding	1849.56478089032	-0.000352864622529229	0.00887180309155905	0.601811217362671	0.999913902747645
1657	ENSMUSG00000018481	Appbp2	Protein_coding	3919.25163843369	0.000170560462460693	0.00869937082655129	0.826046987017709	0.999913902747645
1658	ENSMUSG00000018486	Wnt9b	Protein_coding	43.4636158056521	-6.58828896624295e-05	0.0131936975675763	0.875372165410485	0.999913902747645
1659	ENSMUSG00000018500	Adora2b	Protein_coding	68.5306721871612	-0.000387460502684003	0.0148729691870934	0.410018091861283	0.999913902747645
1660	ENSMUSG00000018501	Ncor1	Protein_coding	7799.83067881104	-4.19833638568633e-05	0.00866058828082809	0.959480513539728	0.999913902747645
1661	ENSMUSG00000018507	Trpv2	Protein_coding	348.829917133004	0.000136633427063735	0.00922741955668771	0.788926741759594	0.999913902747645
1662	ENSMUSG00000018509	Cenpv	Protein_coding	270.636287918549	-0.000124676010283076	0.00935316514217339	0.798701180417447	0.999913902747645
1663	ENSMUSG00000018537	Pcgf2	Protein_coding	433.502759066397	-0.000581933409713123	0.0106715975772955	0.283966963276922	0.999913902747645
1664	ENSMUSG00000018541	Cwc25	Protein_coding	460.289787152935	-0.000639463060945081	0.0103917701550214	0.264235367619627	0.999913902747645
1665	ENSMUSG00000018543	1700001P01Rik	Protein_coding	8.72167910614383	-0.000230002120408871	0.0219914800570608	0.635926015884535	0.999913902747645
1666	ENSMUSG00000018547	Pip4k2b	Protein_coding	4199.39869985416	0.000288793012152583	0.00875199863565511	0.696774053181667	0.999913902747645
1667	ENSMUSG00000018548	Trim37	Protein_coding	11132.2124289115	0.000737661208747977	0.00884957834641247	0.370424484277683	0.999913902747645
1668	ENSMUSG00000018554	Ybx2	Protein_coding	28.7204156772217	0.000500689978596448	0.019469214342251	0.340381912673215	0.999913902747645
1669	ENSMUSG00000018559	Ctdnep1	Protein_coding	1014.65704556842	-3.55693402536129e-05	0.00895099325457281	0.950409664852904	0.999913902747645
1670	ENSMUSG00000018565	Elp5	Protein_coding	671.382706524971	0.000902042315990435	0.0112298802869906	0.156575038624746	0.999913902747645
1671	ENSMUSG00000018566	Slc2a4	Protein_coding	41.6977478497318	0.000198066324817283	0.015059769476441	0.656480860732401	0.999913902747645
1672	ENSMUSG00000018567	Gabarap	Protein_coding	1724.0464674374	-0.000151606682021227	0.00921615163498847	0.768598354059723	0.999913902747645
1673	ENSMUSG00000018572	Phf23	Protein_coding	856.08087155404	-0.000673061769883438	0.00972086732349167	0.280669800028804	0.999913902747645
1674	ENSMUSG00000018574	Acadvl	Protein_coding	803.877136459537	-0.000228736522277129	0.00906629543350378	0.686550358407275	0.999913902747645
1675	ENSMUSG00000018581	Dnah11	Protein_coding	439.49583362119	5.50777277385094e-05	0.0140711146267797	0.897510508252959	0.999913902747645
1676	ENSMUSG00000018583	G3bp1	Protein_coding	2008.0496561649	-0.000981090508333606	0.00955809493045253	0.191378589291259	0.999913902747645
1677	ENSMUSG00000018585	Atox1	Protein_coding	383.526441727615	8.34596698114982e-05	0.00964894780851504	0.853887558557698	0.999913902747645
1678	ENSMUSG00000018589	Glra2	Protein_coding	229.787996774322	-0.000428802317257704	0.0108373353259123	0.380461172288446	0.999913902747645
1679	ENSMUSG00000018593	Sparc	Protein_coding	9080.41723277405	6.62280565444816e-05	0.00894650102791469	0.908449853452585	0.999913902747645
1680	ENSMUSG00000018595	Glra4	Protein_coding	16.4300081782875	-9.84283357894538e-05	0.0186616377816664	0.831284197190345	0.999913902747645
1681	ENSMUSG00000018599	Mief2	Protein_coding	267.163001305906	0.000354237912898163	0.00994621378162153	0.476664880507238	0.999913902747645
1682	ENSMUSG00000018604	Tbx3	Protein_coding	162.443774374811	-0.00577833343938176	0.0551470873123309	0.00995785972193641	0.999913902747645
1683	ENSMUSG00000018634	Crhr1	Protein_coding	576.565512305171	0.00123759914938762	0.0139789339449155	0.081544775040904	0.999913902747645
1684	ENSMUSG00000018648	Dusp14	Protein_coding	551.424961057251	-0.000751271416505354	0.0110559110430355	0.202842085803812	0.999913902747645
1685	ENSMUSG00000018651	Tada2a	Protein_coding	468.393149696396	-0.000441140610289151	0.0095264908021967	0.429923221318043	0.999913902747645
1686	ENSMUSG00000018654	Ikzf1	Protein_coding	96.4116781754635	-0.000438908118392874	0.0132501787354517	0.354156134519977	0.999913902747645
1687	ENSMUSG00000018659	Pnpo	Protein_coding	398.522549331178	-0.000434136259542894	0.00965594378316176	0.425073830885808	0.999913902747645
1688	ENSMUSG00000018661	Cog1	Protein_coding	1244.66526987653	-3.21379253910188e-06	0.00881819916308352	0.996004746416651	0.999913902747645
1689	ENSMUSG00000018666	Cbx1	Protein_coding	833.589361325301	0.00046451468020376	0.00923494114738211	0.443822388509267	0.999913902747645
1690	ENSMUSG00000018669	Cdk5rap3	Protein_coding	440.357656929123	0.000142573890419532	0.00922155278248519	0.780886664003491	0.999913902747645
1691	ENSMUSG00000018672	Copz2	Protein_coding	33.1839371153564	-0.000436550437391776	0.0191759506349302	0.392338699083776	0.999913902747645
1692	ENSMUSG00000018677	Slc25a39	Protein_coding	838.034325895849	-3.1331475679646e-05	0.00906200990217718	0.953269138649248	0.999913902747645
1693	ENSMUSG00000018678	Sp2	Protein_coding	433.985091157078	0.000704993891032923	0.0115044341467964	0.212047704746061	0.999913902747645
1694	ENSMUSG00000018697	Aatf	Protein_coding	359.607520491397	-0.000201116259748422	0.00946262867271702	0.682461734539665	0.999913902747645
1695	ENSMUSG00000018698	Lhx1	Protein_coding	369.844607678898	0.00264159940815727	0.0331216066564678	0.0275998509979718	0.999913902747645
1696	ENSMUSG00000018707	Dync1h1	Protein_coding	39315.4812150966	0.000296744515000017	0.00868905725013592	0.716293495204873	0.999913902747645
1697	ENSMUSG00000018733	Pex12	Protein_coding	104.073235600792	2.76357307040399e-05	0.0107359922689209	0.946571066667221	0.999913902747645
1698	ENSMUSG00000018736	Ndel1	Protein_coding	1367.00369319674	-9.64554962519216e-05	0.00878368863409929	0.886241351560897	0.999913902747645
1699	ENSMUSG00000018740	Slc25a35	Protein_coding	199.578224351606	5.66694129582589e-05	0.00991933912061238	0.896243123386019	0.999913902747645
1700	ENSMUSG00000018750	Zbtb4	Protein_coding	5551.33842943406	0.000828182073986928	0.00891736842682803	0.315795296561673	0.999913902747645
1701	ENSMUSG00000018752	Tnfsfm13	Protein_coding	91.7200972966299	-0.00064649432386512	0.0171835087075004	0.233041275861341	0.999913902747645
1702	ENSMUSG00000018761	Mpdu1	Protein_coding	445.839361471216	0.000182261582299721	0.00909719411387178	0.739094517495848	0.999913902747645
1703	ENSMUSG00000018765	Fxr2	Protein_coding	3091.74817304161	-3.44338745560163e-05	0.00870519438171933	0.963572985823249	0.999913902747645
1704	ENSMUSG00000018770	Atp5g3	Protein_coding	3352.11016929363	-0.000274036192766	0.00895163395347895	0.656671943465713	0.999913902747645
1705	ENSMUSG00000018774	Cd68	Protein_coding	93.0574074934185	-0.00131812380602244	0.0243076838532411	0.085923361849945	0.999913902747645
1706	ENSMUSG00000018796	Acsl1	Protein_coding	1265.42640680924	-0.000207575658260864	0.0088146184502872	0.756684528144473	0.999913902747645
1707	ENSMUSG00000018800	Abca5	Protein_coding	2628.22265382336	0.000715926788077285	0.00923585502774102	0.305523497243693	0.999913902747645
1708	ENSMUSG00000018809	Smyd4	Protein_coding	345.618544149915	-0.000217717118448577	0.00939816916633198	0.665297343119886	0.999913902747645
1709	ENSMUSG00000018819	Lsp1	Protein_coding	43.1212498780795	-0.00075117206558599	0.0204951775954463	0.203031213097293	0.999913902747645
1710	ENSMUSG00000018820	Zfyve27	Protein_coding	1789.97001769084	0.000434613199561205	0.00882390971446379	0.551747105754819	0.999913902747645
1711	ENSMUSG00000018821	Avpi1	Protein_coding	192.471060740777	0.000214888254901423	0.0110400249300886	0.617629871212908	0.999913902747645
1712	ENSMUSG00000018822	Sfrp5	Protein_coding	90.3034260116009	-0.00052555571012955	0.0146053379309274	0.291881385904435	0.999913902747645
1713	ENSMUSG00000018830	Myh11	Protein_coding	248.163548253035	-0.000353847107033106	0.0106606473129994	0.452225968065314	0.999913902747645
1714	ENSMUSG00000018841	Rad51d	Protein_coding	441.803708903784	-3.27827766707226e-05	0.00917582083179364	0.948521376024994	0.999913902747645
1715	ENSMUSG00000018845	Unc45b	Protein_coding	30.7221744718375	0.000595804532116613	0.0215177343742682	0.285269068015679	0.999913902747645
1716	ENSMUSG00000018846	Pank3	Protein_coding	2639.69757191671	0.000519630063291357	0.00897428424582789	0.451848967557298	0.999913902747645
1717	ENSMUSG00000018848	Rars	Protein_coding	960.35143061877	-0.000407895298893759	0.00915289935399074	0.49842360620828	0.999913902747645
1718	ENSMUSG00000018849	Wwc1	Protein_coding	2387.38573724853	-5.54712299115417e-05	0.00873580422863978	0.938336289311233	0.999913902747645
1719	ENSMUSG00000018858	Mrpl58	Protein_coding	653.032128568413	0.000159906366031913	0.0089795031651202	0.781831957454831	0.999913902747645
1720	ENSMUSG00000018861	Fdxr	Protein_coding	208.867834916285	-3.15305138048187e-05	0.00976902734258142	0.94301224817041	0.999913902747645
1721	ENSMUSG00000018865	Sult4a1	Protein_coding	6390.69566083935	6.3628556966007e-05	0.00873156898204807	0.929813017420484	0.999913902747645
1722	ENSMUSG00000018882	Mrpl45	Protein_coding	643.212634539215	-0.000438947302437788	0.00952334989402088	0.431860207970807	0.999913902747645
1723	ENSMUSG00000018899	Irf1	Protein_coding	82.9886199936471	-0.000425336648696625	0.0135709036179623	0.366716369556313	0.999913902747645
1724	ENSMUSG00000018900	Slc22a5	Protein_coding	202.481390889143	0.000152726572571146	0.0102418017256964	0.725071229755267	0.999913902747645
1725	ENSMUSG00000018906	P4ha2	Protein_coding	306.336052591883	-0.000517103073350405	0.0121445517590784	0.298806782154195	0.999913902747645
1726	ENSMUSG00000018909	Arrb1	Protein_coding	9106.56712703914	0.000675578538053426	0.00876907297849129	0.427914928692823	0.999913902747645
1727	ENSMUSG00000018920	Cxcl16	Protein_coding	39.1452870986905	-0.00037200137412927	0.0167146496319256	0.440082145460564	0.999913902747645
1728	ENSMUSG00000018921	Pelp1	Protein_coding	808.388635932377	0.000354493115462924	0.00898002039349884	0.574339763899414	0.999913902747645
1729	ENSMUSG00000018923	Med11	Protein_coding	108.515599560573	0.000211400836674862	0.0114826303338123	0.620340169370036	0.999913902747645
1730	ENSMUSG00000018927	Ccl6	Protein_coding	13.0674587033991	4.20229905383297e-05	0.0182723520287046	0.926884432973562	0.999913902747645
1731	ENSMUSG00000018931	Natd1	Protein_coding	372.218433908619	0.000209558377269608	0.00923680280377514	0.689705231516125	0.999913902747645
1732	ENSMUSG00000018932	Map2k3	Protein_coding	234.074743376817	-7.20794578492588e-05	0.0101163452391323	0.866218031048167	0.999913902747645
1733	ENSMUSG00000018965	Ywhah	Protein_coding	15365.0542045136	-0.000167589717380462	0.00885710725519446	0.791669373810282	0.999913902747645
1734	ENSMUSG00000018974	Sart3	Protein_coding	1144.55321178691	8.10805776145255e-05	0.00883402639789419	0.898444181179807	0.999913902747645
1735	ENSMUSG00000018983	E2f2	Protein_coding	33.9720244772877	-0.000650216942119547	0.0210304036622566	0.252661868199021	0.999913902747645
1736	ENSMUSG00000018986	Slfn3	Protein_coding	249.217497568779	-0.000465013299938977	0.0131111921335807	0.332750628003946	0.999913902747645
1737	ENSMUSG00000018995	Nars2	Protein_coding	243.942229287355	0.000224155822968738	0.00976898508700027	0.634317403497638	0.999913902747645
1738	ENSMUSG00000018999	Slc35b4	Protein_coding	1786.80497580464	-0.000214488099717932	0.00882508327993976	0.746845880624098	0.999913902747645
1739	ENSMUSG00000019027	Dnah1	Protein_coding	169.076323441787	-0.00112146066204921	0.0183147097203813	0.0973806457172289	0.999913902747645
1740	ENSMUSG00000019039	Dalrd3	Protein_coding	749.646567351374	0.000555567962104915	0.00923039446734716	0.385672684607272	0.999913902747645
1741	ENSMUSG00000019054	Fis1	Protein_coding	1486.08869406491	6.23509266373312e-05	0.00888223342506215	0.917959570208178	0.999913902747645
1742	ENSMUSG00000019055	Plod1	Protein_coding	578.335148403195	-0.000897440290815693	0.0112191674709447	0.157853021238901	0.999913902747645
1743	ENSMUSG00000019066	Rab3d	Protein_coding	230.871711645926	-0.000336604599476292	0.0100889105904082	0.487722736962617	0.999913902747645
1744	ENSMUSG00000019080	Mfsd3	Protein_coding	76.0593318628241	1.93238919990032e-05	0.0114916127041884	0.962315342486921	0.999913902747645
1745	ENSMUSG00000019082	Slc25a22	Protein_coding	3274.97882780114	0.000168892942325421	0.00872713297797961	0.819606424061894	0.999913902747645
1746	ENSMUSG00000019087	Atp6ap1	Protein_coding	4883.41764077914	-0.000301760138351902	0.008730763941565	0.693639102243828	0.999913902747645
1747	ENSMUSG00000019088	Dnase1l1	Protein_coding	31.6404913826969	0.000463818219261454	0.0189249024106353	0.367074405303384	0.999913902747645
1748	ENSMUSG00000019102	Aldh3a1	Protein_coding	17.5955260528272	-4.29568589029486e-05	0.017699746397547	0.924796910117334	0.999913902747645
1749	ENSMUSG00000019124	Scrn1	Protein_coding	6760.22823174304	1.60130332918263e-05	0.00866444868295744	0.984390131145665	0.999913902747645
1750	ENSMUSG00000019132	BC005537	Protein_coding	4453.55001735709	-0.000238133749871179	0.00874496952044533	0.746076377954185	0.999913902747645
1751	ENSMUSG00000019139	Isyna1	Protein_coding	509.20686750665	-0.000398579155387015	0.0093322631797228	0.482783152453132	0.999913902747645
1752	ENSMUSG00000019143	Hars2	Protein_coding	418.441433213506	-0.000386038397977415	0.00944799381079694	0.481632947142006	0.999913902747645
1753	ENSMUSG00000019146	Cacng2	Protein_coding	2425.92640838093	0.000573757716240972	0.00907231006124751	0.39962417759186	0.999913902747645
1754	ENSMUSG00000019158	Tmem160	Protein_coding	367.151900050088	0.000274772077993433	0.00992388192117876	0.563261262586466	0.999913902747645
1755	ENSMUSG00000019173	Rab5c	Protein_coding	1613.1358483327	-0.000338944869017987	0.00893177967920348	0.598812915299465	0.999913902747645
1756	ENSMUSG00000019178	Styxl1	Protein_coding	7.20240453981155	0.000161783171269974	0.0222084262200753	0.735497357990262	0.999913902747645
1757	ENSMUSG00000019179	Mdh2	Protein_coding	3977.37136697072	3.06152491766577e-05	0.00881709571534741	0.962036336909275	0.999913902747645
1758	ENSMUSG00000019188	H13	Protein_coding	985.737076585809	0.000172508874566017	0.0136676465510987	0.68888128080557	0.999913902747645
1759	ENSMUSG00000019189	Rnf145	Protein_coding	2303.96108314827	-0.000192205983469872	0.0087501009568496	0.789596116078734	0.999913902747645
1760	ENSMUSG00000019194	Scn1b	Protein_coding	5534.52309401473	0.000471134876402898	0.00916184703531055	0.449505391327766	0.999913902747645
1761	ENSMUSG00000019210	Atp6v1e1	Protein_coding	4284.69340171953	0.000116909583901785	0.00876343901149181	0.866367199642716	0.999913902747645
1762	ENSMUSG00000019214	Chtf18	Protein_coding	50.6291537519037	-0.000143424259332761	0.0129647285710628	0.734442485527941	0.999913902747645
1763	ENSMUSG00000019230	Lhx9	Protein_coding	170.267302831497	-0.00654696528591293	0.0602056686763244	0.00867279604227772	0.999913902747645
1764	ENSMUSG00000019232	Etnppl	Protein_coding	438.778114128961	-0.0003068434243942	0.00998638995975536	0.523709875530868	0.999913902747645
1765	ENSMUSG00000019235	Rps6kl1	Protein_coding	541.073714771347	-0.000387820002461642	0.00933068779189531	0.49204170386622	0.999913902747645
1766	ENSMUSG00000019254	Ppp1r12c	Protein_coding	1924.00113558189	-0.000211503551772394	0.00879437222576445	0.757731643477645	0.999913902747645
1767	ENSMUSG00000019256	Ahr	Protein_coding	217.733742513742	-0.000132951409388485	0.00960681951752359	0.774279239877348	0.999913902747645
1768	ENSMUSG00000019261	Map1s	Protein_coding	1312.48330576136	-0.00036749833311789	0.00891745778533888	0.577373865172657	0.999913902747645
1769	ENSMUSG00000019295	Tmem129	Protein_coding	404.46967090041	-0.000149677786752116	0.00913333090465413	0.778325389713364	0.999913902747645
1770	ENSMUSG00000019297	Nop9	Protein_coding	249.206820753283	5.1332918395306e-05	0.00942919968262495	0.913118231414661	0.999913902747645
1771	ENSMUSG00000019301	Hsd17b1	Protein_coding	14.1096454267896	-0.000786995779239733	0.0277320308196288	0.209228146064971	0.999913902747645
1772	ENSMUSG00000019302	Atp6v0a1	Protein_coding	13190.7305130961	6.94782027234432e-05	0.00867486769158772	0.930976115425244	0.999913902747645
1773	ENSMUSG00000019303	Psmc3ip	Protein_coding	116.896399619593	5.24554660368572e-05	0.0224881242226626	0.911717870163324	0.999913902747645
1774	ENSMUSG00000019312	Grb7	Protein_coding	84.4908551309854	0.000279063374905013	0.0131132636333648	0.526344104269257	0.999913902747645
1775	ENSMUSG00000019320	Noxo1	Protein_coding	37.9542920405564	-0.000140802250880278	0.0140222545494268	0.744119638676185	0.999913902747645
1776	ENSMUSG00000019326	Aoc3	Protein_coding	28.8709436980005	0.000241053271335827	0.0166499369117453	0.602493516310051	0.999913902747645
1777	ENSMUSG00000019338	Zfp687	Protein_coding	1220.54308486236	0.000484206194251814	0.00926849213125388	0.425755400613517	0.999913902747645
1778	ENSMUSG00000019359	Gdpd2	Protein_coding	138.022084745182	0.000131042239475016	0.010211641792227	0.761497439345884	0.999913902747645
1779	ENSMUSG00000019362	D8Ertd738e	Protein_coding	594.024833973008	0.000605498472774472	0.0101193369711643	0.291007868702368	0.999913902747645
1780	ENSMUSG00000019370	Calm3	Protein_coding	23347.4841399305	-0.000138210219848471	0.00884817985299914	0.827505778530306	0.999913902747645
1781	ENSMUSG00000019373	Cops3	Protein_coding	882.163428311579	-0.000191879792307654	0.0088932993162704	0.757116584370743	0.999913902747645
1782	ENSMUSG00000019428	Fkbp8	Protein_coding	3196.58696478962	-0.00158481188519708	0.0133812188063787	0.0541771129822795	0.999913902747645
1783	ENSMUSG00000019432	Ddx39b	Protein_coding	3103.67781710919	0.000499656440249667	0.00882410971400482	0.506647636967511	0.999913902747645
1784	ENSMUSG00000019433	Gipc1	Protein_coding	573.30097454301	0.00044916470089999	0.00959806113203101	0.418031571838589	0.999913902747645
1785	ENSMUSG00000019437	Tlcd1	Protein_coding	281.785721317673	0.000342573463625303	0.00982686656759711	0.49436023245374	0.999913902747645
1786	ENSMUSG00000019461	Plscr3	Protein_coding	235.13807757682	0.000482550904192762	0.0106572987213687	0.344568988306625	0.999913902747645
1787	ENSMUSG00000019464	Ptger1	Protein_coding	36.1947593009728	0.000354993832721202	0.0166634571767748	0.458319728047849	0.999913902747645
1788	ENSMUSG00000019467	Arhgef25	Protein_coding	1984.33091938264	-0.000373616715867387	0.00923846062202648	0.515327608782629	0.999913902747645
1789	ENSMUSG00000019470	Xab2	Protein_coding	729.534199618545	0.000384209645027316	0.00903839550169946	0.537209227223418	0.999913902747645
1790	ENSMUSG00000019471	Cdc37	Protein_coding	2168.28388175366	0.000297859937016834	0.00889749989601964	0.64503429016465	0.999913902747645
1791	ENSMUSG00000019478	Rab4a	Protein_coding	770.096023452438	0.000519035272517383	0.00925601385535887	0.404488461922509	0.999913902747645
1792	ENSMUSG00000019487	Trip10	Protein_coding	143.744189474078	7.41913496100673e-05	0.0106170630692957	0.858566410390728	0.999913902747645
1793	ENSMUSG00000019489	Cd70	Protein_coding	7.97063019271218	0.001490496563013	0.0458160108202407	0.0895449893333158	0.999913902747645
1794	ENSMUSG00000019494	Cops6	Protein_coding	1342.75025117723	-3.72701072272338e-05	0.00895861275701822	0.947774496605204	0.999913902747645
1795	ENSMUSG00000019505	Ubb	Protein_coding	13827.670832665	-8.67173631686216e-05	0.00887266630970528	0.887478490661428	0.999913902747645
1796	ENSMUSG00000019518	Ap4m1	Protein_coding	413.200703217007	8.97255399989814e-05	0.00914981919753191	0.862543785990196	0.999913902747645
1797	ENSMUSG00000019528	Gyg	Protein_coding	359.456575887333	-7.20901253410573e-05	0.00919608114798847	0.886880530900373	0.999913902747645
1798	ENSMUSG00000019539	Rcn3	Protein_coding	75.2333314921344	-0.000213740870419864	0.0129517506370289	0.619196815280532	0.999913902747645
1799	ENSMUSG00000019558	Slc6a8	Protein_coding	2785.61487594677	0.000467098595039157	0.0087964718232572	0.538505496702293	0.999913902747645
1800	ENSMUSG00000019564	Arid3a	Protein_coding	254.364492530049	0.00025608816377301	0.0104282688508921	0.569764837581913	0.999913902747645
1801	ENSMUSG00000019577	Pdk4	Protein_coding	284.809385368409	-0.000127331413594715	0.0095580388972457	0.785041314399921	0.999913902747645
1802	ENSMUSG00000019578	Ubxn6	Protein_coding	1170.96450919457	-0.000270815553534905	0.00892761901785729	0.664917241752157	0.999913902747645
1803	ENSMUSG00000019579	Mydgf	Protein_coding	404.778561821023	-0.00036676200875284	0.00975842434149881	0.475232959916189	0.999913902747645
1804	ENSMUSG00000019590	Cyb561	Protein_coding	1035.78986493828	-6.81123882817169e-05	0.00883771434289394	0.914130593752855	0.999913902747645
1805	ENSMUSG00000019647	Sema6a	Protein_coding	1626.2309242338	-0.000679450785543237	0.00925567519647865	0.318913041210439	0.999913902747645
1806	ENSMUSG00000019659	Ccdc12	Protein_coding	383.002786756188	-0.000108745279669124	0.00923995582702138	0.829004975561756	0.999913902747645
1807	ENSMUSG00000019689	Fmc1	Protein_coding	285.404898716779	0.000373538258583698	0.0102448718991875	0.445579645802624	0.999913902747645
1808	ENSMUSG00000019699	Akt3	Protein_coding	5702.82803149392	0.000464644002512599	0.00880146108319627	0.538334824693459	0.999913902747645
1809	ENSMUSG00000019710	Mrpl24	Protein_coding	608.811752019763	-0.000468503057910347	0.00936368290389215	0.425564448949738	0.999913902747645
1810	ENSMUSG00000019715	Gle1	Protein_coding	1120.79468368548	0.000183540785706786	0.00881778425935047	0.781749231087428	0.999913902747645
1811	ENSMUSG00000019718	L3hypdh	Protein_coding	63.3146594356769	-0.000187983748734311	0.0125105316278507	0.657883092964091	0.999913902747645
1812	ENSMUSG00000019726	Lyst	Protein_coding	3964.55089016262	-8.48233288867935e-05	0.00876204731384178	0.902487505437949	0.999913902747645
1813	ENSMUSG00000019731	Slc35e1	Protein_coding	1784.50435105645	-0.000211796615777803	0.00875709184220461	0.767886373967662	0.999913902747645
1814	ENSMUSG00000019732	Calr3	Protein_coding	38.9980721223861	0.000236213755784033	0.0155059604437564	0.602133866572448	0.999913902747645
1815	ENSMUSG00000019734	Tmc4	Protein_coding	69.5830607166915	-0.00058367062691761	0.0178783620908343	0.272805821951605	0.999913902747645
1816	ENSMUSG00000019737	Syne4	Protein_coding	76.9145890586441	-7.61620816687422e-05	0.0132317104908352	0.856369293263591	0.999913902747645
1817	ENSMUSG00000019738	Polr2i	Protein_coding	294.044445423552	0.000847900526217171	0.0142755564928206	0.149861241325757	0.999913902747645
1818	ENSMUSG00000019761	Krt10	Protein_coding	116.354875179233	0.000542897185623293	0.0236644786573976	0.324974470144428	0.999913902747645
1819	ENSMUSG00000019762	Iyd	Protein_coding	10.2643308127268	-0.000121354560486904	0.0200708045947528	0.79574666064129	0.999913902747645
1820	ENSMUSG00000019763	Rmnd1	Protein_coding	518.49431665245	0.000356493762345365	0.0094164863039938	0.511099240457636	0.999913902747645
1821	ENSMUSG00000019767	Ccdc170	Protein_coding	18.4495804497215	7.54172850569454e-05	0.0166678156413197	0.866852820742895	0.999913902747645
1822	ENSMUSG00000019768	Esr1	Protein_coding	126.751474245843	-0.000245543748187571	0.0107253587493062	0.577919980643316	0.999913902747645
1823	ENSMUSG00000019772	Vip	Protein_coding	319.291675906221	0.000196024300373048	0.0097904319647525	0.672109233740293	0.999913902747645
1824	ENSMUSG00000019773	Fbxo5	Protein_coding	28.3136584114266	0.000273377100817618	0.0177884712482119	0.564722153339118	0.999913902747645
1825	ENSMUSG00000019774	Mtrf1l	Protein_coding	174.102602755626	0.000221641269583887	0.0100307411001146	0.627166836859379	0.999913902747645
1826	ENSMUSG00000019775	Rgs17	Protein_coding	2934.14577150448	-0.000158478358774735	0.00870353515389765	0.836604661347689	0.999913902747645
1827	ENSMUSG00000019777	Hdac2	Protein_coding	1210.32241330529	-0.000234738862644699	0.00882431028713621	0.726025795675879	0.999913902747645
1828	ENSMUSG00000019779	Frk	Protein_coding	16.3155742304596	9.26723736361835e-05	0.0176745184232875	0.839241836073629	0.999913902747645
1829	ENSMUSG00000019782	Rwdd1	Protein_coding	729.287200193296	-4.11271785977072e-05	0.00902691321134469	0.939896802263362	0.999913902747645
1830	ENSMUSG00000019785	Clvs2	Protein_coding	597.824446672075	-0.000291881243939799	0.00992846762044254	0.543098902923416	0.999913902747645
1831	ENSMUSG00000019787	Trdn	Protein_coding	27.0076572596629	-0.000568792527463009	0.022405779352138	0.304926659926074	0.999913902747645
1832	ENSMUSG00000019789	Hey2	Protein_coding	134.907892091833	-0.000596278735985246	0.016429649490064	0.256293202265709	0.999913902747645
1833	ENSMUSG00000019790	Stxbp5	Protein_coding	4539.66777440126	7.20413812118511e-05	0.00874729913996626	0.91870503594176	0.999913902747645
1834	ENSMUSG00000019791	Hint3	Protein_coding	442.64455340267	0.000455879896999021	0.0100510350084492	0.385458558005847	0.999913902747645
1835	ENSMUSG00000019792	Trmt11	Protein_coding	144.634139564133	2.53839884434087e-05	0.0100286441054243	0.952734949058231	0.999913902747645
1836	ENSMUSG00000019794	Katna1	Protein_coding	233.185148868255	-0.000296758013406703	0.0101337997439189	0.529049219187328	0.999913902747645
1837	ENSMUSG00000019795	Pcmt1	Protein_coding	2410.92715117726	0.000266252800236382	0.00883048126481099	0.692870936819122	0.999913902747645
1838	ENSMUSG00000019796	Lrp11	Protein_coding	3162.0789917091	7.77781210548183e-05	0.00874697861851659	0.912358831149826	0.999913902747645
1839	ENSMUSG00000019797	Mtres1	Protein_coding	414.967804922194	0.000166722228598501	0.00919136164304955	0.749948105845502	0.999913902747645
1840	ENSMUSG00000019802	Sec63	Protein_coding	2181.56579971136	0.000154640099142718	0.00875199431714824	0.827944332745635	0.999913902747645
1841	ENSMUSG00000019803	Nr2e1	Protein_coding	210.325453447368	-0.00141475473454137	0.0214737159514722	0.068157265616106	0.999913902747645
1842	ENSMUSG00000019804	Snx3	Protein_coding	2050.58213948902	-0.000255477127098596	0.0089554003662458	0.67522376156969	0.999913902747645
1843	ENSMUSG00000019806	Aig1	Protein_coding	1189.5953904485	-0.000286985672167063	0.00882565198993476	0.674330015667118	0.999913902747645
1844	ENSMUSG00000019808	Adat2	Protein_coding	113.013040701914	1.84755474380569e-05	0.0105558915556903	0.964451999240722	0.999913902747645
1845	ENSMUSG00000019809	Pex3	Protein_coding	313.212044691348	-7.43187627995789e-05	0.0092881104928147	0.879739719294707	0.999913902747645
1846	ENSMUSG00000019810	Fuca2	Protein_coding	965.436697430632	0.000538272162579101	0.00959005876727369	0.359100984522146	0.999913902747645
1847	ENSMUSG00000019813	Cep57l1	Protein_coding	114.638849529437	0.000288122556944299	0.0113954344048054	0.51492227753595	0.999913902747645
1848	ENSMUSG00000019814	Ltv1	Protein_coding	327.667921591846	-8.53183178717444e-05	0.00921908729821993	0.865569793384344	0.999913902747645
1849	ENSMUSG00000019817	Plagl1	Protein_coding	733.299675705856	-0.00188243669603912	0.0179585272561049	0.035631146437444	0.999913902747645
1850	ENSMUSG00000019818	Cd164	Protein_coding	1406.68128753703	0.000183551872297862	0.00881724317177337	0.781857054013308	0.999913902747645
1851	ENSMUSG00000019820	Utrn	Protein_coding	4357.09741409526	0.00067543183278674	0.00923917854327032	0.32277346837628	0.999913902747645
1852	ENSMUSG00000019822	Smpd2	Protein_coding	186.959522253657	0.000209650855614108	0.0106153123262443	0.63038146829087	0.999913902747645
1853	ENSMUSG00000019823	Mical1	Protein_coding	215.471158009572	0.000170314669616366	0.00978637064059967	0.709887053891228	0.999913902747645
1854	ENSMUSG00000019826	Zbtb24	Protein_coding	335.763889554154	0.000171300408975297	0.00943246511099585	0.725624288530148	0.999913902747645
1855	ENSMUSG00000019828	Grm1	Protein_coding	3933.44059432336	0.000680533517898436	0.00925949809593543	0.317961924743049	0.999913902747645
1856	ENSMUSG00000019831	Wasf1	Protein_coding	4658.00469297108	-0.000168796693414666	0.00885754757018575	0.790200504115843	0.999913902747645
1857	ENSMUSG00000019832	Rab32	Protein_coding	27.132884619662	0.000239890015755409	0.016447970192724	0.602936801361078	0.999913902747645
1858	ENSMUSG00000019836	Amd-ps4	pseudogene	44.9849851661594	0.00026280393702307	0.0141465444464232	0.554734576881463	0.999913902747645
1859	ENSMUSG00000019837	Gtf3c6	Protein_coding	313.20489446149	-6.17449678349099e-05	0.0093830837165327	0.896966001089422	0.999913902747645
1860	ENSMUSG00000019838	Slc16a10	Protein_coding	150.271227281984	-0.000570399714931962	0.0130730103895635	0.26228473442127	0.999913902747645
1861	ENSMUSG00000019841	Rev3l	Protein_coding	2452.27089786911	-0.000104398569046227	0.00885127813619436	0.867818162428885	0.999913902747645
1862	ENSMUSG00000019842	Traf3ip2	Protein_coding	44.018744186969	0.000556307346731206	0.0175101269853018	0.287964437536777	0.999913902747645
1863	ENSMUSG00000019843	Fyn	Protein_coding	2609.14144196956	-0.000409198367510705	0.00877261403201758	0.589519407336918	0.999913902747645
1864	ENSMUSG00000019845	Tube1	Protein_coding	96.370424570634	0.000152932668567287	0.0112340345224046	0.715142784503533	0.999913902747645
1865	ENSMUSG00000019846	Lama4	Protein_coding	273.303886639622	-0.00102583337821083	0.0144023407119906	0.110629424578842	0.999913902747645
1866	ENSMUSG00000019848	Popdc3	Protein_coding	28.4125818624213	-0.00083846826341634	0.0243827987911199	0.185983773490976	0.999913902747645
1867	ENSMUSG00000019849	Prep	Protein_coding	858.917039012702	0.000352476742301999	0.00916802936832732	0.543743982135737	0.999913902747645
1868	ENSMUSG00000019850	Tnfaip3	Protein_coding	141.003428652999	-1.49401677618275e-05	0.0101817621147918	0.97180961898208	0.999913902747645
1869	ENSMUSG00000019851	Perp	Protein_coding	101.178563391531	0.000145449886370871	0.0113718424676292	0.727590348158163	0.999913902747645
1870	ENSMUSG00000019852	Arfgef3	Protein_coding	8432.59660201965	0.000826401773014895	0.00893212666811258	0.313017808879768	0.999913902747645
1871	ENSMUSG00000019853	Hebp2	Protein_coding	136.236368045734	0.000169901734921771	0.0106168706550581	0.691559308804714	0.999913902747645
1872	ENSMUSG00000019854	Reps1	Protein_coding	957.754504067122	0.000398667351305553	0.00893432168158049	0.547590738775399	0.999913902747645
1873	ENSMUSG00000019856	Fam184a	Protein_coding	1126.91173340594	-0.000505316081477501	0.00911359352954805	0.434065075128867	0.999913902747645
1874	ENSMUSG00000019857	Asf1a	Protein_coding	323.91709445819	0.000350764422537256	0.00974626201739557	0.491101866733872	0.999913902747645
1875	ENSMUSG00000019861	Gopc	Protein_coding	1563.40896002994	-0.000112137935593416	0.00877179948328783	0.870238171228551	0.999913902747645
1876	ENSMUSG00000019863	Qrsl1	Protein_coding	227.211356405188	-0.000354265987734052	0.01020953175458	0.465293891404961	0.999913902747645
1877	ENSMUSG00000019864	Rtn4ip1	Protein_coding	337.463839533169	0.000452829975464614	0.00982554549497576	0.399721961445467	0.999913902747645
1878	ENSMUSG00000019865	Nmbr	Protein_coding	31.6892807261159	0.000785311453183436	0.0223360313741393	0.197952144352614	0.999913902747645
1879	ENSMUSG00000019866	Crybg1	Protein_coding	83.335782592967	-0.000476129817344393	0.0147246193475119	0.32881288923194	0.999913902747645
1880	ENSMUSG00000019868	Vta1	Protein_coding	510.613556236772	0.000121272759678988	0.00913851174755797	0.817441281504854	0.999913902747645
1881	ENSMUSG00000019872	Smpdl3a	Protein_coding	309.875540639991	0.000195989732435301	0.00941089113892496	0.692911188263413	0.999913902747645
1882	ENSMUSG00000019873	Reep3	Protein_coding	1564.59396580771	-0.000359288972829597	0.00892123800623228	0.583449153334801	0.999913902747645
1883	ENSMUSG00000019874	Fabp7	Protein_coding	837.973966888437	-0.12090630798587	0.276855611439692	0.000225162148898325	0.139289688887482
1884	ENSMUSG00000019876	Pkib	Protein_coding	822.348161459823	-0.000190644044519323	0.00905787493087154	0.733307818510331	0.999913902747645
1885	ENSMUSG00000019877	Serinc1	Protein_coding	14342.8519021391	-0.000414250353761969	0.00871209209821885	0.612917183313264	0.999913902747645
1886	ENSMUSG00000019878	Hsf2	Protein_coding	717.253398436321	0.000170805163400697	0.00914524943412802	0.748843447098516	0.999913902747645
1887	ENSMUSG00000019880	Rspo3	Protein_coding	252.514554706044	-0.000283345907040078	0.0101203904292234	0.54513325990774	0.999913902747645
1888	ENSMUSG00000019883	Echdc1	Protein_coding	561.374605055641	-0.000175380029058951	0.00967167155224169	0.707091599925574	0.999913902747645
1889	ENSMUSG00000019888	Mgat4c	Protein_coding	323.746328300461	-0.000208032023747689	0.00966712012019793	0.661099377267329	0.999913902747645
1890	ENSMUSG00000019889	Ptprk	Protein_coding	1882.15142119887	0.000935458471150112	0.00934442063538529	0.219395703010509	0.999913902747645
1891	ENSMUSG00000019890	Nts	Protein_coding	113.135620666612	-0.0012092356392968	0.023555095762102	0.0987169535946072	0.999913902747645
1892	ENSMUSG00000019891	Dcbld1	Protein_coding	190.454235282314	-0.000421929836940978	0.0110483502179607	0.381902533511152	0.999913902747645
1893	ENSMUSG00000019892	Lrriq1	Protein_coding	89.4679453906618	0.00123499601670569	0.024254699160273	0.0970171509301963	0.999913902747645
1894	ENSMUSG00000019893	Ros1	Protein_coding	1.40575466721527	-0.000142537427551514	0.0345113599838118	0.794291731590859	0.999913902747645
1895	ENSMUSG00000019894	Slc6a15	Protein_coding	1382.66255862709	-0.0011263081163744	0.0112934230910857	0.112899091294404	0.999913902747645
1896	ENSMUSG00000019897	Ccdc59	Protein_coding	511.411801324638	1.71189199258077e-05	0.00913571133329927	0.973520129860582	0.999913902747645
1897	ENSMUSG00000019899	Lama2	Protein_coding	849.343182831865	-3.88311568465244e-05	0.00911703024581792	0.940579082943149	0.999913902747645
1898	ENSMUSG00000019906	Lin7a	Protein_coding	1333.82773161709	0.00106024325280508	0.0108988741444421	0.129663245764676	0.999913902747645
1899	ENSMUSG00000019907	Ppp1r12a	Protein_coding	3456.52805297104	-0.000394907925508519	0.008783406556002	0.59622668335678	0.999913902747645
1900	ENSMUSG00000019913	Sim1	Protein_coding	25.2489775038864	-0.00276129142342962	0.0542102641667562	0.0337751524467292	0.999913902747645
1901	ENSMUSG00000019916	P4ha1	Protein_coding	1249.59588175284	-0.00108996804291489	0.011632605659723	0.114497597173221	0.999913902747645
1902	ENSMUSG00000019917	Septin10	Protein_coding	94.2389204822076	0.000323216022892274	0.0129450635879772	0.470262456072159	0.999913902747645
1903	ENSMUSG00000019920	Lims1	Protein_coding	679.616987013177	-0.000287037256726941	0.00905389260911559	0.624780002940558	0.999913902747645
1904	ENSMUSG00000019923	Zwint	Protein_coding	11214.1113190776	-0.000599331061870934	0.00919443935383078	0.366190376494866	0.999913902747645
1905	ENSMUSG00000019927	Ube2d1	Protein_coding	791.520587894081	-0.000701339320588314	0.00966175486720671	0.272610385207198	0.999913902747645
1906	ENSMUSG00000019929	Dcn	Protein_coding	420.293956756008	-0.000580880507645138	0.0116491962870134	0.266113439406191	0.999913902747645
1907	ENSMUSG00000019933	Mrln	Protein_coding	15.4870684736068	0.000772776649284381	0.0259757069929444	0.21217979083562	0.999913902747645
1908	ENSMUSG00000019935	Slc17a8	Protein_coding	70.9513352128315	-0.00141722774333154	0.0274734417155745	0.0825013889506816	0.999913902747645
1909	ENSMUSG00000019943	Atp2b1	Protein_coding	18657.2987154212	-0.00073247927366221	0.00912654479598417	0.313601255354971	0.999913902747645
1910	ENSMUSG00000019944	Rhobtb1	Protein_coding	125.753046140153	-0.000111157531524983	0.0108347731127351	0.789823186106384	0.999913902747645
1911	ENSMUSG00000019945	Cabcoco1	Protein_coding	19.6265900440167	-0.000421917357729802	0.0204144283434519	0.411402218024521	0.999913902747645
1912	ENSMUSG00000019947	Arid5b	Protein_coding	1669.21323611373	-0.000882520383171792	0.00942606373799045	0.227318248621981	0.999913902747645
1913	ENSMUSG00000019948	Actr6	Protein_coding	181.059349018577	-0.000131455868208213	0.00997695524951445	0.765455450018139	0.999913902747645
1914	ENSMUSG00000019951	Uhrf1bp1l	Protein_coding	3158.59590294836	-0.00012509204962128	0.00872200005332367	0.865756719545821	0.999913902747645
1915	ENSMUSG00000019952	Poc1b	Protein_coding	152.931013057817	-0.000319322070457675	0.011136385729606	0.480510725114045	0.999913902747645
1916	ENSMUSG00000019960	Dusp6	Protein_coding	861.984872949924	0.00024435775062468	0.00907846798900595	0.666968067099013	0.999913902747645
1917	ENSMUSG00000019961	Tmpo	Protein_coding	1079.51116447939	-0.000113076274072946	0.00897857037028353	0.842576382459195	0.999913902747645
1918	ENSMUSG00000019966	Kitl	Protein_coding	1835.91645493093	0.000160861818363761	0.00882711222510621	0.80503052709777	0.999913902747645
1919	ENSMUSG00000019969	Psen1	Protein_coding	1387.76847048437	-0.000145399049069002	0.00879915546893566	0.827898115912724	0.999913902747645
1920	ENSMUSG00000019970	Sgk1	Protein_coding	1013.76793016883	-0.000901018127457116	0.0128618678390395	0.140938863661593	0.999913902747645
1921	ENSMUSG00000019971	Cep290	Protein_coding	947.654770002061	0.00026547196484108	0.0089468884020594	0.666431012118362	0.999913902747645
1922	ENSMUSG00000019975	Ikbip	Protein_coding	279.384702926826	0.000156575449674472	0.00982545766789342	0.729478973783986	0.999913902747645
1923	ENSMUSG00000019977	Hbs1l	Protein_coding	1137.05691638786	0.000539517656473592	0.00899553851657212	0.4348162448913	0.999913902747645
1924	ENSMUSG00000019978	Epb41l2	Protein_coding	2213.48969355635	-0.000577651577437811	0.00925682777257562	0.369670539046008	0.999913902747645
1925	ENSMUSG00000019979	Apaf1	Protein_coding	471.897296478468	-0.00230875012627534	0.0240136230329278	0.0262598309303829	0.999913902747645
1926	ENSMUSG00000019982	Myb	Protein_coding	15.8243244924564	9.82513007268811e-05	0.0180468323027296	0.83053513590789	0.999913902747645
1927	ENSMUSG00000019984	Med23	Protein_coding	1053.01188752913	-4.64393625338552e-05	0.00894265757697119	0.935735587911395	0.999913902747645
1928	ENSMUSG00000019986	Ahi1	Protein_coding	6550.54211118788	-0.00127425024671758	0.0101034572768901	0.115090772666731	0.999913902747645
1929	ENSMUSG00000019988	Nedd1	Protein_coding	87.162604882857	-0.000124990757464049	0.0114467274023705	0.763347075301102	0.999913902747645
1930	ENSMUSG00000019989	Enpp3	Protein_coding	21.0680206422839	1.82495459924498e-05	0.0158077287098645	0.967073719820647	0.999913902747645
1931	ENSMUSG00000019990	Pde7b	Protein_coding	1478.44796651518	-0.000672729271204256	0.00995403280072774	0.267577652755368	0.999913902747645
1932	ENSMUSG00000019992	Mtfr2	Protein_coding	8.89294337503798	4.89795917525592e-05	0.0204079206680955	0.916330345175892	0.999913902747645
1933	ENSMUSG00000019996	Map7	Protein_coding	1957.11814093979	-0.000743869533782291	0.00947976255321228	0.269466404878119	0.999913902747645
1934	ENSMUSG00000019997	Ccn2	Protein_coding	477.150101123681	-1.52596090725269e-05	0.00916291900988593	0.976120270886257	0.999913902747645
1935	ENSMUSG00000019998	Stx7	Protein_coding	1853.02493808568	-0.000292373588070455	0.0088842970613542	0.653516013355584	0.999913902747645
1936	ENSMUSG00000020000	Moxd1	Protein_coding	140.382779523453	-0.000113468849218622	0.010654555742394	0.78682054364131	0.999913902747645
1937	ENSMUSG00000020003	Pex7	Protein_coding	446.74678504401	0.000328872878266495	0.00930545472940169	0.548867125187531	0.999913902747645
1938	ENSMUSG00000020007	Il20ra	Protein_coding	11.9803267931012	-0.000354634941769704	0.0216682794669187	0.482376151108405	0.999913902747645
1939	ENSMUSG00000020009	Ifngr1	Protein_coding	280.312091943113	5.78509129185981e-05	0.00928712452430859	0.905976649754909	0.999913902747645
1940	ENSMUSG00000020014	Cfap54	Protein_coding	700.828229760357	-0.00049106777282819	0.0100233529203344	0.362017396939749	0.999913902747645
1941	ENSMUSG00000020015	Cdk17	Protein_coding	4590.54198508812	-0.000404480274203563	0.00891905130503604	0.546759420349906	0.999913902747645
1942	ENSMUSG00000020017	Hal	Protein_coding	21.4492642839246	-5.71249013110755e-05	0.0164619109683249	0.898482733053121	0.999913902747645
1943	ENSMUSG00000020018	Snrpf	Protein_coding	325.133334656754	-0.00014111915632376	0.00954984686366682	0.763982901335811	0.999913902747645
1944	ENSMUSG00000020019	Ntn4	Protein_coding	535.175074417183	6.96496400910269e-05	0.00908999744181272	0.895446958136514	0.999913902747645
1945	ENSMUSG00000020021	Fgd6	Protein_coding	646.712849176302	-0.000169221646869092	0.00896539323066001	0.772198128297516	0.999913902747645
1946	ENSMUSG00000020022	Ndufa12	Protein_coding	1348.96722177938	-0.000233947681474216	0.00925488442272427	0.657833823120543	0.999913902747645
1947	ENSMUSG00000020023	Tmcc3	Protein_coding	1778.52226154778	-0.000115508775671515	0.00873347925342083	0.873475031027424	0.999913902747645
1948	ENSMUSG00000020024	Cep83	Protein_coding	717.685567110017	3.97110369859361e-05	0.00886476213199104	0.948374968320241	0.999913902747645
1949	ENSMUSG00000020027	Socs2	Protein_coding	321.570668650958	-0.000169542436698434	0.00992179254354148	0.706401562565098	0.999913902747645
1950	ENSMUSG00000020029	Nudt4	Protein_coding	3154.72537464608	0.000389689886609531	0.00906580038792852	0.527622937341757	0.999913902747645
1951	ENSMUSG00000020032	Nuak1	Protein_coding	3231.76474162961	0.000722166319624175	0.00890778633026721	0.360935429983187	0.999913902747645
1952	ENSMUSG00000020034	Tcp11l2	Protein_coding	382.617850673888	-0.000248603033511718	0.00935126882193899	0.631077782778095	0.999913902747645
1953	ENSMUSG00000020037	Rfx4	Protein_coding	413.463362382841	8.24820847021425e-05	0.0090713692295968	0.877762972914911	0.999913902747645
1954	ENSMUSG00000020038	Cry1	Protein_coding	631.526391914317	-0.000462612552252684	0.00969059316922065	0.401324810996787	0.999913902747645
1955	ENSMUSG00000020042	Btbd11	Protein_coding	1075.09901289472	0.00018914613080823	0.00889217465187398	0.760446470393209	0.999913902747645
1956	ENSMUSG00000020044	Timp3	Protein_coding	2728.71593296586	-0.353422762997861	0.209899726990121	9.23544386534837e-06	0.0185283527147478
1957	ENSMUSG00000020048	Hsp90b1	Protein_coding	6957.66609758689	0.000352951259946149	0.008700361250989	0.665210896215371	0.999913902747645
1958	ENSMUSG00000020052	Ascl1	Protein_coding	118.023802002309	-0.000544574678986647	0.0143183365412664	0.27837089574467	0.999913902747645
1959	ENSMUSG00000020053	Igf1	Protein_coding	387.649170129394	-0.0438257565147996	0.155649429311712	0.00070607755692279	0.29648689227437
1960	ENSMUSG00000020056	Washc3	Protein_coding	178.33306729702	-0.000182951077218368	0.010022631756948	0.683036855993147	0.999913902747645
1961	ENSMUSG00000020057	Dram1	Protein_coding	17.503012734912	7.99592348168582e-05	0.0183948170165068	0.861955936247037	0.999913902747645
1962	ENSMUSG00000020059	Sycp3	Protein_coding	8.84215819723718	0.000775438068696059	0.0310741348857377	0.218320304098609	0.999913902747645
1963	ENSMUSG00000020061	Mybpc1	Protein_coding	331.043192104679	0.000989872508827902	0.0147565544338251	0.116847648052207	0.999913902747645
1964	ENSMUSG00000020063	Sirt1	Protein_coding	529.538642728587	0.000346139568877555	0.00919858890261759	0.545364724780201	0.999913902747645
1965	ENSMUSG00000020064	Herc4	Protein_coding	699.478304501376	4.85182188725332e-06	0.00906734807305238	0.992729939714287	0.999913902747645
1966	ENSMUSG00000020067	Mypn	Protein_coding	67.2841945311527	0.000697268002130655	0.0179147252861078	0.212521399334886	0.999913902747645
1967	ENSMUSG00000020069	Hnrnph3	Protein_coding	1001.38094023141	-3.34504126234924e-05	0.008866164016717	0.956426853714863	0.999913902747645
1968	ENSMUSG00000020070	Rufy2	Protein_coding	1500.45777007187	0.000189879973722534	0.00890567126362999	0.757152157440993	0.999913902747645
1969	ENSMUSG00000020072	Pbld2	Protein_coding	15.8463464608115	-5.33901909746333e-05	0.018807882774566	0.907723462409612	0.999913902747645
1970	ENSMUSG00000020074	Ccar1	Protein_coding	1558.93499384565	-0.00069406189495604	0.00919314975519096	0.320455175734745	0.999913902747645
1971	ENSMUSG00000020075	Ddx21	Protein_coding	792.958274558975	-0.000120468296474481	0.00902056336001466	0.828584936364041	0.999913902747645
1972	ENSMUSG00000020076	Ddx50	Protein_coding	1297.64547110849	-0.000703569601777337	0.0100711845459484	0.24933479315381	0.999913902747645
1973	ENSMUSG00000020077	Srgn	Protein_coding	122.228591349924	-5.59995779923233e-05	0.0103769704100333	0.893786216737145	0.999913902747645
1974	ENSMUSG00000020078	Vps26a	Protein_coding	879.913742387201	-8.08056777875769e-06	0.00892446744920134	0.988927883772299	0.999913902747645
1975	ENSMUSG00000020079	Supv3l1	Protein_coding	432.047487153128	-0.000349500509810313	0.00938884844545635	0.520327287260845	0.999913902747645
1976	ENSMUSG00000020080	Hkdc1	Protein_coding	117.353093463501	0.00154171969096967	0.0245713798684175	0.0636384673358043	0.999913902747645
1977	ENSMUSG00000020083	Fam241b	Protein_coding	354.057048922662	0.000333856051313553	0.00966612255284844	0.512897555411479	0.999913902747645
1978	ENSMUSG00000020085	Aifm2	Protein_coding	144.083160013513	-2.71500406860199e-05	0.00996293827271983	0.949772541399598	0.999913902747645
1979	ENSMUSG00000020086	Macroh2a2	Protein_coding	361.827586862911	1.25232726079312e-06	0.00938051850961128	0.997893622066136	0.999913902747645
1980	ENSMUSG00000020087	Tysnd1	Protein_coding	262.639887885554	0.000565956019599759	0.0108751742041328	0.287484567289173	0.999913902747645
1981	ENSMUSG00000020088	Sar1a	Protein_coding	2204.95523787449	-2.32831350059786e-05	0.00872819995029183	0.974357600083875	0.999913902747645
1982	ENSMUSG00000020089	Ppa1	Protein_coding	1326.28240609166	-0.000718296179383851	0.012646353602583	0.196090942263132	0.999913902747645
1983	ENSMUSG00000020090	Npffr1	Protein_coding	67.2004567346702	-0.00054384997315842	0.0182327945205027	0.301225868381988	0.999913902747645
1984	ENSMUSG00000020091	Eif4ebp2	Protein_coding	2846.66154916467	-0.00014305416978254	0.00875222502885123	0.840186998193161	0.999913902747645
1985	ENSMUSG00000020092	Pald1	Protein_coding	277.107136814074	0.000796176432988566	0.0129412488718361	0.168413180170996	0.999913902747645
1986	ENSMUSG00000020096	Tbata	Protein_coding	74.6254843006998	0.000959111330132839	0.0207674595563563	0.137497342565227	0.999913902747645
1987	ENSMUSG00000020097	Sgpl1	Protein_coding	923.010864825079	-0.000235051866011094	0.00910260176351823	0.674254744945017	0.999913902747645
1988	ENSMUSG00000020098	Pcbd1	Protein_coding	66.7186845776787	-0.000366116442371558	0.0153483620595638	0.436048503995429	0.999913902747645
1989	ENSMUSG00000020099	Unc5b	Protein_coding	1641.09505128043	0.00117890530484374	0.0126154060292769	0.0939394639704753	0.999913902747645
1990	ENSMUSG00000020100	Slc29a3	Protein_coding	749.509562871401	0.000127248363147086	0.0088705056704128	0.837290051333649	0.999913902747645
1991	ENSMUSG00000020101	Vsir	Protein_coding	494.926116669571	0.000359950744107784	0.0092765588567145	0.522835202319913	0.999913902747645
1992	ENSMUSG00000020102	Slc16a7	Protein_coding	1501.78696053085	0.000483949097088509	0.00909122865610946	0.452104250275931	0.999913902747645
1993	ENSMUSG00000020105	Lrig3	Protein_coding	156.385380042774	-0.000201842449409344	0.0101661798602972	0.651089736213892	0.999913902747645
1994	ENSMUSG00000020107	Anapc16	Protein_coding	556.372336541244	-0.000247355869059758	0.00910209964767968	0.660265521610149	0.999913902747645
1995	ENSMUSG00000020108	Ddit4	Protein_coding	574.280925095279	-0.000315195334631352	0.00916040671773209	0.580277995797585	0.999913902747645
1996	ENSMUSG00000020109	Dnajb12	Protein_coding	1067.65685940609	4.40413074648659e-05	0.00883764658537068	0.94426350936626	0.999913902747645
1997	ENSMUSG00000020111	Micu1	Protein_coding	1631.50078871578	-0.000350396775602333	0.00886485475230211	0.605873514890959	0.999913902747645
1998	ENSMUSG00000020114	Cand1	Protein_coding	5770.49374901079	0.000773882148285571	0.00885424270521415	0.353679319820636	0.999913902747645
1999	ENSMUSG00000020115	Tbk1	Protein_coding	1097.10352890138	-0.000633845765678904	0.00916831826237759	0.352146042537832	0.999913902747645
[truncated: 16,057 more rows]
