# Supplementary material for: Biochemical and structural insights into a 5’ to 3’ RNA ligase reveal a potential role in tRNA ligation
Source: bioRxiv. 2024 Apr 24:2024.04.24.590974. Preprint. [Version 1] doi: 10.1101/2024.04.24.590974 (PMC11071452; doi:10.1101/2024.04.24.590974)
Supplement: Supplement 5 [file media-5.csv]

	Ensbl	Gene_name	Type	baseMean	log2FoldChange	lfcSE	pvalue	padj
1	ENSMUSG00000000001	Gnai3	Protein_coding	827.864416604517	0.00357366255700199	0.0476183118795826	0.871890327266746	0.990379293286482
2	ENSMUSG00000000028	Cdc45	Protein_coding	38.9725791069863	0.0070388350314861	0.0628214943867561	0.44101480354143	0.951788925559246
3	ENSMUSG00000000037	Scml2	Protein_coding	18.0306693181	0.00967730920682095	0.0741492700907911	0.235178178082527	0.89094792863803
4	ENSMUSG00000000049	Apoh	Protein_coding	3.86417420041671	0.00102085367092443	0.0731977424211172	0.816627923920357	NA
5	ENSMUSG00000000056	Narf	Protein_coding	1111.68431549986	0.0234240046205743	0.0479059908334957	0.306114800952944	0.923642432711366
6	ENSMUSG00000000058	Cav2	Protein_coding	329.806436473353	0.0371420202000844	0.0652197766861171	0.0454521931230956	0.658351406358908
7	ENSMUSG00000000078	Klf6	Protein_coding	943.362484520924	0.00853143066863018	0.0473091621280988	0.705197848302448	0.983066034419909
8	ENSMUSG00000000085	Scmh1	Protein_coding	880.71651994944	-0.00164208407633186	0.0476522824041337	0.94079580918636	0.994183003778139
9	ENSMUSG00000000088	Cox5a	Protein_coding	2348.03836110259	-0.018066672387434	0.0468446995732706	0.438584615686011	0.951488533353779
10	ENSMUSG00000000093	Tbx2	Protein_coding	32.9534454177906	0.00808082622777531	0.0640776335512531	0.38018565512109	0.938284401803484
11	ENSMUSG00000000120	Ngfr	Protein_coding	129.158336238229	-0.0494570882483074	0.126609925904169	0.0136349640407707	0.454552271806243
12	ENSMUSG00000000125	Wnt3	Protein_coding	122.001412367798	-0.0139897290059069	0.0594466790575836	0.268023239605924	0.909138645952426
13	ENSMUSG00000000126	Wnt9a	Protein_coding	162.981103575939	-0.274001484155862	0.295244478180012	0.000324132762607763	0.0697582940488251
14	ENSMUSG00000000127	Fer	Protein_coding	586.116537295576	-0.00281563320417599	0.0487266775626671	0.8934196323125	0.991202273413847
15	ENSMUSG00000000131	Xpo6	Protein_coding	2331.35783507944	0.00951258094373406	0.0463569564427506	0.683815980223681	0.980214040947302
16	ENSMUSG00000000134	Tfe3	Protein_coding	920.069644708393	-0.0031670638006478	0.0472844959631711	0.887887130441666	0.991202273413847
17	ENSMUSG00000000142	Axin2	Protein_coding	828.09254931262	0.0120570663940521	0.0477366524867224	0.588750418664424	0.97185631276485
18	ENSMUSG00000000148	Brat1	Protein_coding	320.094400080595	0.00080523227188761	0.051392467717543	0.963378843658756	0.996859993213368
19	ENSMUSG00000000149	Gna12	Protein_coding	2025.32367099252	-0.00280974776120009	0.0458771819765863	0.905257632825292	0.991502530171096
20	ENSMUSG00000000154	Slc22a18	Protein_coding	11.367504266086	0.00253783545405585	0.0669959713806869	0.699859349444412	0.98298594651392
21	ENSMUSG00000000159	Igsf5	Protein_coding	7.70168177651939	-0.00327289112431832	0.0710502362373083	0.568983987822753	0.97099785096712
22	ENSMUSG00000000167	Pih1d2	Protein_coding	27.8625859533383	-0.00241333921875298	0.0606526238337854	0.776834643726266	0.986179976947617
23	ENSMUSG00000000168	Dlat	Protein_coding	1619.18952124497	0.017427886656623	0.0463118050933399	0.461604597861756	0.955220117893912
24	ENSMUSG00000000171	Sdhd	Protein_coding	1238.07939175626	-0.0171626084597038	0.0477732707961974	0.446478258769895	0.953167171723475
25	ENSMUSG00000000184	Ccnd2	Protein_coding	1563.55518246253	0.0133454124596167	0.0490570035313428	0.527073775513387	0.961975752442957
26	ENSMUSG00000000194	Gpr107	Protein_coding	1451.44599810172	0.0226741342094351	0.0459927636854276	0.347482705689886	0.928930880679285
27	ENSMUSG00000000197	Nalcn	Protein_coding	3632.13966281784	0.0394821240640893	0.047488644001225	0.108333857143912	0.791373484701141
28	ENSMUSG00000000202	Btbd17	Protein_coding	345.888390664694	0.00188115031195385	0.0507864187665466	0.918664664058244	0.991785421588657
29	ENSMUSG00000000214	Th	Protein_coding	383.615577178955	0.0533922602457722	0.17857379787601	0.00817435221110388	0.361269466447284
30	ENSMUSG00000000216	Scnn1g	Protein_coding	15.6071293169344	-0.000340023666910946	0.0637701895085365	0.962308586797244	0.996859993213368
31	ENSMUSG00000000223	Drp2	Protein_coding	1765.04995980414	0.0424869479470083	0.049609609520442	0.0764263339210108	0.737977948803559
32	ENSMUSG00000000247	Lhx2	Protein_coding	628.22949375382	-0.0325579257514903	0.0528078484725549	0.116905921909643	0.804101623888514
33	ENSMUSG00000000253	Gmpr	Protein_coding	618.949492186455	-0.0275690452560698	0.0511352026002799	0.187281062387529	0.869302284456381
34	ENSMUSG00000000263	Glra1	Protein_coding	813.816884393699	-0.000100199500056887	0.0651013473603784	0.988224725538069	0.997966274069508
35	ENSMUSG00000000266	Mid2	Protein_coding	792.876759159535	0.0250014992212899	0.0514004935316405	0.217619969337588	0.878858712053406
36	ENSMUSG00000000275	Trim25	Protein_coding	202.952551167019	-0.014622458413804	0.0540818089929736	0.356939771474933	0.930811458410567
37	ENSMUSG00000000276	Dgke	Protein_coding	2247.8698382913	0.0329380247469345	0.047961392332123	0.164812257860997	0.857786807953391
38	ENSMUSG00000000278	Scpep1	Protein_coding	266.094175627889	-0.0171253977595764	0.0527837349808261	0.33112915053085	0.924675030491419
39	ENSMUSG00000000282	Mnt	Protein_coding	1168.31164493866	-0.00886578977283744	0.0462248637786321	0.705268310260052	0.983066034419909
40	ENSMUSG00000000290	Itgb2	Protein_coding	98.9400822598267	-0.0076147841956694	0.0554036457406409	0.556508129621859	0.968692252437789
41	ENSMUSG00000000295	Hddc2	Protein_coding	166.342578254859	-0.00681748351993179	0.0540260365572834	0.632276149633142	0.972892872325536
42	ENSMUSG00000000296	Tpd52l1	Protein_coding	183.403050980817	-0.24170099439535	0.30118360677294	0.000505510635613557	0.0895280398614761
43	ENSMUSG00000000301	Pemt	Protein_coding	16.1553887612168	0.00229021088728567	0.0649303346758968	0.74665640903197	0.984969948720913
44	ENSMUSG00000000303	Cdh1	Protein_coding	144.848731352169	0.0260519165666294	0.0659763691708495	0.0872534347304758	0.75661986238449
45	ENSMUSG00000000305	Cdh4	Protein_coding	747.495855807664	0.0261707647726717	0.050558589114516	0.215369505267993	0.878349813315979
46	ENSMUSG00000000308	Ckmt1	Protein_coding	3613.28868991512	-0.0616501971079118	0.0536365661158704	0.016051081261521	0.480476079000858
47	ENSMUSG00000000317	Bcl6b	Protein_coding	50.2037730998761	0.0115135754737272	0.0635917196152867	0.278217317047368	0.916910484126343
48	ENSMUSG00000000318	Clec10a	Protein_coding	16.1253659599082	0.00730057519754055	0.0719605736882814	0.321867579063334	0.924675030491419
49	ENSMUSG00000000320	Alox12	Protein_coding	14.5676366949118	-0.00192803111623192	0.0670101222246788	0.764657604486299	0.985279443713464
50	ENSMUSG00000000326	Comt	Protein_coding	1036.56844607549	-0.0233445989936876	0.0478503448361495	0.308497497404317	0.923866543707657
51	ENSMUSG00000000339	Rtca	Protein_coding	765.423983582403	-0.018103548449167	0.0503117331832349	0.371485218530433	0.936118524596772
52	ENSMUSG00000000340	Dbt	Protein_coding	331.017502314724	0.000846889576810242	0.0515737891292354	0.960890023299253	0.996859993213368
53	ENSMUSG00000000346	Dazap2	Protein_coding	1599.20288562067	0.00569426627234049	0.0462639510816399	0.80733270737968	0.987567842410056
54	ENSMUSG00000000355	Mcts1	Protein_coding	234.12384416698	-0.0107109953297036	0.0524138888307369	0.525912004473019	0.961887166109972
55	ENSMUSG00000000359	Rem1	Protein_coding	12.9276480626221	-0.00159420270704568	0.0658919722678941	0.811643547964796	0.987567842410056
56	ENSMUSG00000000365	Rnf17	Protein_coding	17.287170608761	0.0102345569199243	0.0791202871850507	0.185682450425534	0.869302284456381
57	ENSMUSG00000000374	Trappc10	Protein_coding	2783.69552943763	0.0224010217286976	0.0458554294555199	0.354679837681096	0.930811458410567
58	ENSMUSG00000000378	Ccm2	Protein_coding	797.886856919879	-0.0188918486073026	0.0530935360338765	0.28598885100796	0.91792379289572
59	ENSMUSG00000000384	Tbrg4	Protein_coding	520.948655888579	-0.00787733617142316	0.0497101305797781	0.694279596267832	0.982450411630934
60	ENSMUSG00000000392	Fap	Protein_coding	30.2261476472203	-0.00514825383108617	0.0618005670606853	0.558273601818796	0.968692252437789
61	ENSMUSG00000000399	Ndufa9	Protein_coding	1764.25870031285	-0.00912231213868216	0.0471790934935379	0.687548095963276	0.98023425643063
62	ENSMUSG00000000402	Egfl6	Protein_coding	38.915698237771	0.00397695349898482	0.0612328828360476	0.645521514587238	0.974595576437486
63	ENSMUSG00000000409	Lck	Protein_coding	14.0996028122286	6.04840688324326e-05	0.0643014380727051	0.993132491416964	0.997966274069508
64	ENSMUSG00000000416	Cttnbp2	Protein_coding	2175.39062686214	-0.013980338605588	0.0478079570814724	0.531290173613333	0.963148077545376
65	ENSMUSG00000000420	Galnt1	Protein_coding	1278.84474027941	0.0218088225068351	0.0498355314964272	0.302376952938594	0.923569495924431
66	ENSMUSG00000000439	Mkrn2	Protein_coding	668.277038556651	0.0116717830156805	0.0485135703459705	0.588039085854275	0.97185631276485
67	ENSMUSG00000000440	Pparg	Protein_coding	56.6578657331488	0.00246341064999725	0.0571851136537135	0.81258666406855	0.987567842410056
68	ENSMUSG00000000441	Raf1	Protein_coding	1349.52366784215	0.00531092309163269	0.0459730237776398	0.821668371690421	0.987567842410056
69	ENSMUSG00000000486	Septin1	Protein_coding	37.4176938800494	0.00707768582053913	0.0627920546078144	0.439595434620789	0.951788925559246
70	ENSMUSG00000000489	Pdgfb	Protein_coding	345.09664541688	-0.0187248474578776	0.053054156358779	0.29022858203055	0.918168032282834
71	ENSMUSG00000000530	Acvrl1	Protein_coding	257.502652930205	0.000300914754292765	0.0518371921312496	0.985770515686506	0.997966274069508
72	ENSMUSG00000000531	Tamalin	Protein_coding	863.699205348564	0.012820221092979	0.0521602767157967	0.464193092827206	0.956053836744693
73	ENSMUSG00000000532	Acvr1b	Protein_coding	3098.86969117438	0.0170778720910991	0.0436141537207332	0.497470347363322	0.960283255906095
74	ENSMUSG00000000538	Tom1l2	Protein_coding	6937.60492687504	-0.00636960633955901	0.0440084171148222	0.797254348702858	0.987567842410056
75	ENSMUSG00000000552	Zfp385a	Protein_coding	2016.88112836951	-0.0409559133739565	0.0466039125630271	0.102657169530668	0.781509258610345
76	ENSMUSG00000000555	Itga5	Protein_coding	80.3307714908335	-0.0130807395014144	0.0594315262241611	0.288538676033034	0.918168032282834
77	ENSMUSG00000000560	Gabra2	Protein_coding	3616.51298273613	0.030387213302702	0.0477979525005356	0.197264360846208	0.876072175215084
78	ENSMUSG00000000561	Wdr77	Protein_coding	691.088949997259	0.00509862895637148	0.0489046907105975	0.806949129061224	0.987567842410056
79	ENSMUSG00000000563	Atp5pb	Protein_coding	5622.56660265884	-0.0361694534876893	0.0473144311836698	0.137654368454544	0.834367049006827
80	ENSMUSG00000000567	Sox9	Protein_coding	1255.75207729497	-0.0035508943072482	0.0459698081261637	0.880122989091193	0.991202273413847
81	ENSMUSG00000000568	Hnrnpd	Protein_coding	4292.99534469501	0.0232313892450204	0.0441808403472617	0.35481245757856	0.930811458410567
82	ENSMUSG00000000579	Dynlt1c	Protein_coding	317.040479210597	-0.0146808434900573	0.0541095889145235	0.354706601928319	0.930811458410567
83	ENSMUSG00000000581	C1d	Protein_coding	423.136325339782	-0.0033148117457452	0.0508460320977643	0.856838124767822	0.990086343305343
84	ENSMUSG00000000594	Gm2a	Protein_coding	1584.15018952186	-0.00882920637737964	0.0480480047830789	0.686532024207187	0.98023425643063
85	ENSMUSG00000000600	Krit1	Protein_coding	1693.46685151532	-0.00760916563846956	0.047665236647742	0.731808115106075	0.984195452340473
86	ENSMUSG00000000605	Clcn4	Protein_coding	3174.80468968922	0.0234779945261419	0.0451091799323986	0.341247102682828	0.925635488164236
87	ENSMUSG00000000627	Sema4f	Protein_coding	908.585418526919	-0.0240208127026245	0.0479705778378754	0.293978363692727	0.918168032282834
88	ENSMUSG00000000628	Hk2	Protein_coding	248.941132630264	0.00661929551721771	0.0526801099918426	0.678865763720853	0.980214040947302
89	ENSMUSG00000000631	Myo18a	Protein_coding	5433.96623404911	-0.00518566846058358	0.0463525571818276	0.823682125275451	0.987567842410056
90	ENSMUSG00000000632	Sez6	Protein_coding	4658.79048546293	-0.0496346123070188	0.0521035351394868	0.0395286325549615	0.638845827661079
91	ENSMUSG00000000682	Cd52	Protein_coding	17.6578481019413	-0.00122770020931286	0.0630882908785787	0.869522136762577	0.990379293286482
92	ENSMUSG00000000686	Abhd15	Protein_coding	33.1058567907295	0.00519905149923953	0.0613479774635439	0.561730069710075	0.969703993300924
93	ENSMUSG00000000690	Hoxb6	Protein_coding	23.975149624748	0.00115380183521867	0.0761322757154441	0.730696822615614	0.983790574763278
94	ENSMUSG00000000693	Loxl3	Protein_coding	76.8701587956687	-0.017754235892702	0.063566376915109	0.168065904401685	0.857786807953391
95	ENSMUSG00000000708	Kat2b	Protein_coding	891.929328197973	0.0246681482309706	0.0506154782351488	0.236942275374427	0.892850029897817
96	ENSMUSG00000000711	Rab5b	Protein_coding	2585.65837062364	0.0262507216085086	0.0493299352419314	0.234556800512085	0.89094792863803
97	ENSMUSG00000000732	Icosl	Protein_coding	81.2729908544203	0.0199052348847101	0.0675351105690623	0.125846553260578	0.817009745249608
98	ENSMUSG00000000738	Spg7	Protein_coding	1031.07580163895	-0.0236090865568659	0.0499396119066263	0.267140048209793	0.908619427449011
99	ENSMUSG00000000739	Sult5a1	Protein_coding	39.8883631028153	-0.0103034688016547	0.064351885690686	0.302753232311458	0.923569495924431
100	ENSMUSG00000000740	Rpl13	Protein_coding	3908.45567006052	0.00222879006833928	0.046552475345727	0.923082568751119	0.991924885927856
101	ENSMUSG00000000743	Chmp1a	Protein_coding	1080.80549758026	0.0130826792199666	0.0470690979831008	0.568072921243847	0.97099785096712
102	ENSMUSG00000000751	Rpa1	Protein_coding	1217.48630295342	0.0274858328196706	0.0489039321720103	0.222642214443996	0.884844069653302
103	ENSMUSG00000000753	Serpinf1	Protein_coding	321.610991781292	0.00887065715128399	0.0517504459816633	0.612378693673879	0.97185631276485
104	ENSMUSG00000000759	Tubgcp3	Protein_coding	732.158743988554	0.0122191401936963	0.0483598387820388	0.573853590843	0.971308185050915
105	ENSMUSG00000000766	Oprm1	Protein_coding	218.732709582985	-0.000730965992246159	0.0527918866660788	0.962192613746064	0.996859993213368
106	ENSMUSG00000000776	Polr3d	Protein_coding	410.150102075237	-0.00845294219719769	0.0503252023487902	0.661800211071673	0.97723168590805
107	ENSMUSG00000000782	Tcf7	Protein_coding	80.3311287036586	0.000374445115416926	0.0551581221238992	0.975383044525321	0.997039564128632
108	ENSMUSG00000000787	Ddx3x	Protein_coding	8304.41237479049	0.0368255371160997	0.0450520639447027	0.147163636318899	0.844234274232159
109	ENSMUSG00000000791	Il12rb1	Protein_coding	18.7529044465013	0.0035199339758863	0.0650678885468803	0.63248674467307	0.972892872325536
110	ENSMUSG00000000792	Slc5a5	Protein_coding	150.607408614562	-0.000363132128412666	0.0632180059574502	0.960704776662938	0.996859993213368
111	ENSMUSG00000000794	Kcnn3	Protein_coding	1030.13983950369	0.0313011894727747	0.0477539013908336	0.18618761211255	0.869302284456381
112	ENSMUSG00000000804	Usp32	Protein_coding	4893.91167149003	0.0131245508609915	0.0448074005445613	0.59179521788777	0.97185631276485
113	ENSMUSG00000000805	Car4	Protein_coding	701.187776341786	0.00222682439557182	0.0521510807122977	0.892220425538616	0.991202273413847
114	ENSMUSG00000000811	Txnrd3	Protein_coding	97.8780023808855	0.0312023204721092	0.0853115856582854	0.0430476669343616	0.649757229126411
115	ENSMUSG00000000823	Zfp512b	Protein_coding	1285.79438586616	0.0233283728143892	0.0483868048614894	0.300105507413173	0.92247516526111
116	ENSMUSG00000000826	Dnajc5	Protein_coding	8069.79775517864	0.0744608724553526	0.0561741345328077	0.00605362559107288	0.327309073805677
117	ENSMUSG00000000827	Tpd52l2	Protein_coding	782.596412100584	-0.00121877098421452	0.0492225967930595	0.952434175891863	0.996859993213368
118	ENSMUSG00000000838	Fmr1	Protein_coding	1588.98542992669	-0.00540562954301657	0.0459011541163385	0.818947932134476	0.987567842410056
119	ENSMUSG00000000861	Bcl11a	Protein_coding	1820.04465845256	-0.0227347780782373	0.0487549983117154	0.305027420695002	0.923642432711366
120	ENSMUSG00000000876	Pxmp4	Protein_coding	259.922868704511	0.00220013391338688	0.0522457939792449	0.892568419570136	0.991202273413847
121	ENSMUSG00000000881	Dlg3	Protein_coding	3422.98962894185	-0.0139980365470547	0.0447599483859343	0.568147104941306	0.97099785096712
122	ENSMUSG00000000884	Gnb1l	Protein_coding	38.6933717494186	0.00611237664843758	0.0600566112855401	0.529291959494375	0.962227721270714
123	ENSMUSG00000000889	Dbh	Protein_coding	63.3016031080302	-0.0127887753043191	0.0918537300401965	0.0874015650937029	0.75661986238449
124	ENSMUSG00000000901	Mmp11	Protein_coding	31.5692399128242	-0.00174691921577943	0.0611177508085155	0.831821625801482	0.987682888600935
125	ENSMUSG00000000902	Smarcb1	Protein_coding	1103.69158799859	-0.0105983217457588	0.0468277815750357	0.645238055222733	0.974595576437486
126	ENSMUSG00000000915	Hip1r	Protein_coding	1869.90045373949	-0.0282111882310024	0.0468071553516037	0.239605920296791	0.892850029897817
127	ENSMUSG00000000916	Nsun5	Protein_coding	188.40803067354	0.00433126624671986	0.0533097356126777	0.770590292259347	0.985709434559313
128	ENSMUSG00000000934	Top1mt	Protein_coding	304.661204884576	-0.0333413862120432	0.0576345151150678	0.0791781126879913	0.742712851869029
129	ENSMUSG00000000942	Hoxa4	Protein_coding	19.5547550601299	0.00179303474895513	0.0751992464109057	0.645871541317665	0.974595576437486
130	ENSMUSG00000000948	Gm38393	Protein_coding	2095.1419911741	0.0318817394501192	0.0469978631879457	0.18700376607311	0.869302284456381
131	ENSMUSG00000000957	Mmp14	Protein_coding	505.860376470881	-0.0352639284312739	0.0556450009243894	0.0794622402700734	0.743133668356319
132	ENSMUSG00000000958	Slc7a7	Protein_coding	28.8613847334169	-0.00137034529533078	0.0602449847031527	0.87245612249062	0.990387701490683
133	ENSMUSG00000000959	Oxa1l	Protein_coding	748.44212558645	-0.000695996599266865	0.0479726282467506	0.974521229690589	0.996859993213368
134	ENSMUSG00000000976	Heatr6	Protein_coding	465.564808642381	0.0126631025399422	0.0500998784193277	0.524950652548042	0.961635680435761
135	ENSMUSG00000001016	Ilf2	Protein_coding	1126.08059593678	0.0100041953557693	0.0471620702375564	0.659761922891067	0.97723168590805
136	ENSMUSG00000001017	Chtop	Protein_coding	2213.86424954113	-0.00624889403570784	0.0448951634327175	0.797022354376428	0.987567842410056
137	ENSMUSG00000001018	Snapin	Protein_coding	781.959681804333	0.00943759877061895	0.0492637343861611	0.647457830877226	0.97472395183101
138	ENSMUSG00000001021	S100a3	Protein_coding	3.73830309407327	0.00254256651920499	0.074082432600182	0.578144826627328	NA
139	ENSMUSG00000001023	S100a5	Protein_coding	34.6627259842873	0.0269689996253854	0.124545802952425	0.0257743002573669	0.56911886664357
140	ENSMUSG00000001025	S100a6	Protein_coding	194.362367652758	-0.0106948493034882	0.0541315327709879	0.473208857252035	0.957366540096359
141	ENSMUSG00000001029	Icam2	Protein_coding	28.6747302899469	0.000147750908136764	0.0601514000537284	0.9861398828447	0.997966274069508
142	ENSMUSG00000001034	Mapk7	Protein_coding	359.297853475498	0.0321839031311524	0.054255940954325	0.106885957140235	0.79075093813142
143	ENSMUSG00000001036	Epn2	Protein_coding	2374.26537883199	0.00327794215476199	0.0449409656654867	0.892429200946863	0.991202273413847
144	ENSMUSG00000001039	B9d1	Protein_coding	103.26534737373	-0.0117280898236504	0.0574795672525259	0.356034061580029	0.930811458410567
145	ENSMUSG00000001052	Sec24b	Protein_coding	1833.27735199615	-0.0179223160598955	0.0454356170396589	0.459993199799699	0.954829569891343
146	ENSMUSG00000001053	N4bp3	Protein_coding	267.055902707163	-0.0207184894254639	0.0548476412383995	0.218822005243429	0.880154183380362
147	ENSMUSG00000001054	Rmnd5b	Protein_coding	575.018760336916	-0.0369205055034656	0.0533810677009572	0.0839681544759476	0.75285905250235
148	ENSMUSG00000001056	Nhp2	Protein_coding	451.818436016833	-0.0300107340271336	0.0525204605244703	0.141715226714138	0.839741020240713
149	ENSMUSG00000001062	Vps9d1	Protein_coding	610.984695836149	-0.0109406428897705	0.0490068467335237	0.602387368621544	0.97185631276485
150	ENSMUSG00000001065	Zfp276	Protein_coding	407.973443875091	0.000566629520486644	0.0501645297021193	0.976519435287624	0.997277753379728
151	ENSMUSG00000001076	C1ql4	Protein_coding	24.8473616805513	-0.00412139623440173	0.0627261652297365	0.615006010594379	0.97185631276485
152	ENSMUSG00000001082	Mfsd10	Protein_coding	142.407723948104	0.0195147385065585	0.0598542661789549	0.173562742632773	0.861230602456691
153	ENSMUSG00000001089	Luzp1	Protein_coding	4365.90003255811	0.0162258932519488	0.0451798045762039	0.505156423130122	0.960427962190315
154	ENSMUSG00000001098	Kctd10	Protein_coding	905.68208790952	0.0121088185858826	0.0473729186311855	0.592473219690545	0.97185631276485
155	ENSMUSG00000001100	Poldip2	Protein_coding	1187.22249695207	0.0158197020094535	0.046811003395608	0.4960308824558	0.960283255906095
156	ENSMUSG00000001103	Sebox	Protein_coding	30.9011226825126	0.00233863241988766	0.0596657946642948	0.793339777970291	0.987567842410056
157	ENSMUSG00000001105	Ift20	Protein_coding	761.7492608098	-0.00751524551282944	0.0486608779170323	0.72306624853907	0.983627986402486
158	ENSMUSG00000001119	Col6a1	Protein_coding	583.66909533418	0.00288902046976345	0.0524428300004444	0.856912375931015	0.990086343305343
159	ENSMUSG00000001120	Pcbp3	Protein_coding	1061.88225819456	0.0666710145995871	0.0848914813036368	0.0068261553627145	0.335428593863792
160	ENSMUSG00000001123	Lgals9	Protein_coding	98.2812538635775	0.00345047616950766	0.0547920642510255	0.787492440203524	0.987021486792504
161	ENSMUSG00000001127	Araf	Protein_coding	2351.01101559784	-0.00966234195293594	0.0451121816582498	0.68989888553186	0.980971755139766
162	ENSMUSG00000001128	Cfp	Protein_coding	90.8012575262714	0.00205828790681731	0.0556179629773889	0.860592135638674	0.990128516646586
163	ENSMUSG00000001134	Uxt	Protein_coding	50.504822314745	0.00268344542278957	0.0580888864966131	0.784648085439188	0.986527709109588
164	ENSMUSG00000001138	Cnnm3	Protein_coding	883.304265959167	0.0100192835372971	0.0487166230771421	0.637389026597664	0.972921770746205
165	ENSMUSG00000001143	Lman2l	Protein_coding	1089.04536065934	0.0148061463324255	0.0488796797504152	0.488632527410935	0.959743159716995
166	ENSMUSG00000001150	Mcm3ap	Protein_coding	1760.70127707048	0.014821124251241	0.0459983492726627	0.533143477313341	0.963148077545376
167	ENSMUSG00000001151	Pcnt	Protein_coding	1638.33919600883	-0.0161039299844884	0.0498015040761081	0.433478397698193	0.950965238115354
168	ENSMUSG00000001156	Mxd1	Protein_coding	720.13699814363	0.0104625887789391	0.0484425968894603	0.627436017477113	0.972666232233572
169	ENSMUSG00000001157	Gmcl1	Protein_coding	678.461747781147	-0.00344389170775267	0.0484526747676545	0.871683988562656	0.990379293286482
170	ENSMUSG00000001158	Snrnp27	Protein_coding	486.700170087318	-0.0199137205063573	0.0509255859941077	0.316809036442102	0.924442611206708
171	ENSMUSG00000001166	Oas1c	Protein_coding	11.0430288804444	-0.00970223891077407	0.0799871992786721	0.184746952141844	0.869302284456381
172	ENSMUSG00000001173	Ocrl	Protein_coding	1573.76964702773	0.0066010094215469	0.0462586505130171	0.777582157568223	0.986179976947617
173	ENSMUSG00000001175	Calm1	Protein_coding	51033.2720942582	-0.0321692107248858	0.0437914175215361	0.209217764388619	0.877200177084339
174	ENSMUSG00000001211	Agpat3	Protein_coding	6251.03319376753	0.0203110919880002	0.0429424397089583	0.426047777392119	0.950175371738017
175	ENSMUSG00000001227	Sema6b	Protein_coding	2303.92063313488	0.0164561941360918	0.0451773063219257	0.499291010057679	0.960427962190315
176	ENSMUSG00000001228	Uhrf1	Protein_coding	25.5364747390496	-0.0104077495061823	0.0714370137070244	0.240299996928306	0.892850029897817
177	ENSMUSG00000001229	Dpp9	Protein_coding	1613.67131476412	-0.022675046557448	0.0456878448725511	0.351043712637711	0.929737698544996
178	ENSMUSG00000001240	Ramp2	Protein_coding	367.228328575085	0.00437787977246358	0.0504558677208278	0.817227681922872	0.987567842410056
179	ENSMUSG00000001247	Lsr	Protein_coding	134.355458027754	-0.0146897504133743	0.0588466898745638	0.26148351121712	0.906924620327751
180	ENSMUSG00000001248	Gramd1a	Protein_coding	1263.72002247077	-0.0320659414164259	0.0487200624759394	0.16632331957083	0.857786807953391
181	ENSMUSG00000001249	Hpn	Protein_coding	41.5314992016756	0.00405870078508869	0.0598316234821282	0.65968784210186	0.97723168590805
182	ENSMUSG00000001260	Gabrg1	Protein_coding	536.706573144176	0.0441532064608576	0.0649629398327069	0.0305485314066088	0.590563695704666
183	ENSMUSG00000001270	Ckb	Protein_coding	18428.7908955836	-0.0219848029769194	0.0450320812426141	0.372372451393205	0.936601075681253
184	ENSMUSG00000001280	Sp1	Protein_coding	1447.59687893861	0.0194288178062384	0.0495475207061636	0.358153642164248	0.931601621232537
185	ENSMUSG00000001281	Itgb7	Protein_coding	21.0076972378326	0.017203441843442	0.0949224812526002	0.0737260965110313	0.732179376682566
186	ENSMUSG00000001285	Myg1	Protein_coding	318.438528282775	-0.0129038451311835	0.0523982997603381	0.454476894986092	0.953930933557185
187	ENSMUSG00000001288	Rarg	Protein_coding	224.382793469278	-0.0216691375039508	0.0556076674106017	0.19354436940708	0.874000042301648
188	ENSMUSG00000001289	Pfdn5	Protein_coding	1639.97738605782	-0.00767102477921709	0.0479624587992141	0.726392907636759	0.983627986402486
189	ENSMUSG00000001300	Efnb2	Protein_coding	1210.32137171123	0.00420292967098693	0.0473813125254975	0.851103018051409	0.990086343305343
190	ENSMUSG00000001305	Rrp15	Protein_coding	142.026039107955	0.00392498953010869	0.0535513380413161	0.786228117776433	0.986527709109588
191	ENSMUSG00000001313	Rnd2	Protein_coding	1599.79695636055	0.00284976833224439	0.048772589118383	0.891878119764404	0.991202273413847
192	ENSMUSG00000001323	Srr	Protein_coding	1507.47257278068	-0.00232701746487613	0.0467851518707652	0.919034895770486	0.991785421588657
193	ENSMUSG00000001333	Sync	Protein_coding	40.5144286341684	0.00196624592700029	0.0582265750991968	0.838224535363153	0.988725126935488
194	ENSMUSG00000001334	Fndc5	Protein_coding	2339.69132262878	0.0320331484087824	0.0465269068188855	0.189706486677554	0.871369338157023
195	ENSMUSG00000001366	Fbxo9	Protein_coding	1235.8921208195	0.0149080966635949	0.0477586621110168	0.506168174387317	0.960427962190315
196	ENSMUSG00000001376	Vps50	Protein_coding	1165.69859536414	0.0164171459650056	0.0482561936050159	0.457117232549121	0.954368344948734
197	ENSMUSG00000001380	Hars	Protein_coding	2210.76741828797	-0.0227977815427289	0.0490505221689696	0.298501598909112	0.921529166679878
198	ENSMUSG00000001383	Zmat2	Protein_coding	2698.46305074599	-0.0307791951100832	0.0490231286890989	0.177556114676802	0.867261398716773
199	ENSMUSG00000001415	Smg5	Protein_coding	2000.34917897001	0.0207870584946339	0.0456828802561892	0.390912966200772	0.940354155057577
200	ENSMUSG00000001416	Cct3	Protein_coding	2113.69218400215	-0.00700678449846145	0.0458598852895597	0.767214440668071	0.985279443713464
201	ENSMUSG00000001418	Glmp	Protein_coding	501.358092917639	-0.0365251783226466	0.0552778640618107	0.0751980034552638	0.736690166105981
202	ENSMUSG00000001419	Mef2d	Protein_coding	6211.57442431415	0.0330260478438281	0.0455582025604092	0.185833385095872	0.869302284456381
203	ENSMUSG00000001420	Tmem79	Protein_coding	10.9562862705438	0.0067357342667778	0.074694362814966	0.305673112816549	0.923642432711366
204	ENSMUSG00000001424	Snd1	Protein_coding	1637.66307030753	-0.00672605175719948	0.0462547616311891	0.77353188090321	0.985777028895138
205	ENSMUSG00000001435	Col18a1	Protein_coding	476.214848499214	-0.00377250435265986	0.0515558853176671	0.828180185323182	0.987567842410056
206	ENSMUSG00000001436	Slc19a1	Protein_coding	274.194361898891	0.000496738167992014	0.0518446138261942	0.976498639024313	0.997277753379728
207	ENSMUSG00000001440	Kpnb1	Protein_coding	5518.7776833174	0.0238857392254754	0.0427858377698248	0.352023097900283	0.929737698544996
208	ENSMUSG00000001441	Npepps	Protein_coding	4377.37367816676	-0.0224717815393027	0.0440019025638577	0.371755471671649	0.936317813734199
209	ENSMUSG00000001444	Tbx21	Protein_coding	43.3905128410345	0.0413950008970984	0.158238169159631	0.0117418510109118	0.427195126579715
210	ENSMUSG00000001445	Mrpl10	Protein_coding	618.51677228589	0.0667538984500684	0.0854941202182906	0.00678112353043266	0.334838007320799
211	ENSMUSG00000001467	Cyp51	Protein_coding	1212.85267560537	-0.0101620505467622	0.050513243508759	0.596955251790651	0.97185631276485
212	ENSMUSG00000001472	Tcf25	Protein_coding	10318.5984172926	-0.0149885864709944	0.0424729463734273	0.557793735701102	0.968692252437789
213	ENSMUSG00000001473	Tubb6	Protein_coding	37.8125247845076	0.0107151281558314	0.0726027178236308	0.225359854025	0.887265468298496
214	ENSMUSG00000001482	Def8	Protein_coding	1129.27353681803	-0.00473620826504706	0.0469094205197102	0.835540824759634	0.988194495598235
215	ENSMUSG00000001493	Meox1	Protein_coding	28.3208046512498	0.00360974092486607	0.0606223832382039	0.680989409443818	0.980214040947302
216	ENSMUSG00000001496	Nkx2-1	Protein_coding	79.3055707300863	-0.02503784969827	0.0752447801479363	0.0736073643730304	0.731919226197569
217	ENSMUSG00000001504	Irx2	Protein_coding	142.893845808002	-0.00134042327074848	0.0542493647316199	0.919791089675231	0.991785421588657
218	ENSMUSG00000001506	Col1a1	Protein_coding	974.486651515522	0.00935597943018039	0.0771592283453771	0.215480359448356	0.878349813315979
219	ENSMUSG00000001507	Itga3	Protein_coding	947.685635277887	0.0300140659243975	0.0508842141091822	0.162254099370375	0.855128393519876
220	ENSMUSG00000001517	Foxm1	Protein_coding	32.7663135212421	0.00596913998516463	0.0630251692003923	0.492714741824545	0.960283255906095
221	ENSMUSG00000001518	Itfg2	Protein_coding	513.193129311397	0.00614389222121533	0.0503887310139555	0.747809327713299	0.984969948720913
222	ENSMUSG00000001520	Nrip2	Protein_coding	320.752582849184	0.000732880369078997	0.0529201405596321	0.961607429871587	0.996859993213368
223	ENSMUSG00000001521	Tulp3	Protein_coding	654.056133856578	0.0171660890191914	0.0503308974519018	0.393734993187689	0.940354155057577
224	ENSMUSG00000001524	Gtf2h4	Protein_coding	177.016397937425	-0.0186113411123336	0.0558225616206637	0.235729760251731	0.89094792863803
225	ENSMUSG00000001525	Tubb5	Protein_coding	6553.27766903917	-0.0244984770617015	0.0467247356506287	0.30301850596269	0.923569495924431
226	ENSMUSG00000001542	Ell2	Protein_coding	594.226343699012	-0.0197218301480388	0.0508259136617998	0.323150641019422	0.924675030491419
227	ENSMUSG00000001552	Jup	Protein_coding	1993.57827232385	0.008789018416871	0.0481169129347197	0.686953731062451	0.98023425643063
228	ENSMUSG00000001555	Fkbp10	Protein_coding	97.4327864892725	-0.00441249496376001	0.0566417764563452	0.692394556891818	0.981416611611061
229	ENSMUSG00000001558	Klhl10	Protein_coding	5.07097235312229	0.00123327280578488	0.0720211032181995	0.798849473561062	NA
230	ENSMUSG00000001569	Nom1	Protein_coding	1131.22465786594	0.00775864785793769	0.0476820457909145	0.726614614122728	0.983627986402486
231	ENSMUSG00000001576	Ergic1	Protein_coding	2363.01607314883	0.00487920180508932	0.0444071500472647	0.842562951364826	0.98933736151345
232	ENSMUSG00000001604	Tcea3	Protein_coding	11.1967494343265	-0.0301276281398212	0.148361857949461	0.0104032957678092	0.400216724775492
233	ENSMUSG00000001627	Ifrd1	Protein_coding	582.469838635176	-0.00475846733712984	0.0488012267175209	0.820495494160773	0.987567842410056
234	ENSMUSG00000001630	Stk38l	Protein_coding	702.729232153245	0.0183634597976036	0.0498878840173814	0.375147518533069	0.937380809507476
235	ENSMUSG00000001632	Brpf1	Protein_coding	1213.26103839104	-0.0138927900558325	0.0484589924443088	0.522565209430353	0.961462220281782
236	ENSMUSG00000001642	Akr1b3	Protein_coding	429.708641423391	0.0215203181805653	0.0531675523261781	0.237393475027585	0.892850029897817
237	ENSMUSG00000001663	Gstt1	Protein_coding	133.928196666237	-0.0060201046926209	0.0545526789073571	0.655243423183715	0.97653936841135
238	ENSMUSG00000001665	Gstt3	Protein_coding	84.0420077646567	0.0088535658971379	0.056972901319453	0.464234271241649	0.956053836744693
239	ENSMUSG00000001666	Ddt	Protein_coding	422.20309407753	-0.0281465210047411	0.0529722778949641	0.154495590756038	0.85116122038034
240	ENSMUSG00000001672	Marveld3	Protein_coding	14.8112130356185	-0.000987338666172611	0.0648434480792871	0.88642668931903	0.991202273413847
241	ENSMUSG00000001674	Ddx18	Protein_coding	296.608092064674	0.00631931244910909	0.0522413359446715	0.702972397762802	0.98298594651392
242	ENSMUSG00000001687	Ubl3	Protein_coding	2763.37169598679	0.0108536054155387	0.0447029040636843	0.657552565110407	0.97723168590805
243	ENSMUSG00000001700	Gramd3	Protein_coding	237.661306274292	0.00668762974921525	0.0521836690562906	0.688635791216087	0.980503544324275
244	ENSMUSG00000001707	Eef1e1	Protein_coding	311.873177708434	-0.00229551860526219	0.0516725568349613	0.893542972376698	0.991202273413847
245	ENSMUSG00000001729	Akt1	Protein_coding	2642.98592818272	-0.0159824209220472	0.0463446966301407	0.498024943639998	0.960351603920522
246	ENSMUSG00000001739	Cldn15	Protein_coding	5.05309643797632	-0.00725523761549757	0.083130835695789	0.161508062472368	NA
247	ENSMUSG00000001741	Il16	Protein_coding	1137.03013653168	0.00711736214762728	0.0591932992319713	0.493500505954686	0.960283255906095
248	ENSMUSG00000001750	Tcirg1	Protein_coding	257.170296465783	0.00250744540785657	0.0516409251382455	0.884139945204123	0.991202273413847
249	ENSMUSG00000001751	Naglu	Protein_coding	125.289606868993	0.00403859541667344	0.0541368702050366	0.768005312440152	0.985279443713464
250	ENSMUSG00000001755	Coasy	Protein_coding	323.693416686769	0.00884292160788243	0.0527917968345593	0.583557113234492	0.97185631276485
251	ENSMUSG00000001761	Smo	Protein_coding	553.032548568413	0.012864670814875	0.0514838701575431	0.482558189100282	0.959438719701566
252	ENSMUSG00000001763	Tspan33	Protein_coding	363.286101535962	0.00490935994607468	0.050805218512436	0.790656734099932	0.987567842410056
253	ENSMUSG00000001767	Crnkl1	Protein_coding	587.202653523458	0.0151205986419921	0.0495901802071501	0.464847594816479	0.956134766422491
254	ENSMUSG00000001768	Rin2	Protein_coding	722.910240034649	0.000775181687886511	0.0494584617283854	0.969307636407491	0.996859993213368
255	ENSMUSG00000001773	Folh1	Protein_coding	193.882001993655	-0.0104261665771919	0.0555390910766106	0.442072063295123	0.951788925559246
256	ENSMUSG00000001774	Chordc1	Protein_coding	1532.4036203431	0.0268141822573857	0.0475126223168303	0.252642383402984	0.901831997190329
257	ENSMUSG00000001783	Rtcb	Protein_coding	2489.38254616246	-0.0208413946295129	0.0450330552514084	0.396852281826465	0.941596792417915
258	ENSMUSG00000001785	Pwp1	Protein_coding	320.148180052593	0.0113484391166731	0.051641584174081	0.526918111226652	0.961975752442957
259	ENSMUSG00000001786	Fbxo7	Protein_coding	539.379886028135	0.00766839910824834	0.0496951960045696	0.702096306574077	0.98298594651392
260	ENSMUSG00000001794	Capns1	Protein_coding	2415.05061090289	-0.032887095927725	0.047220859610839	0.172794666847877	0.859790045126048
261	ENSMUSG00000001802	Lrp3	Protein_coding	1777.15394489115	0.00670446538762715	0.0470741979652092	0.767816974828612	0.985279443713464
262	ENSMUSG00000001815	Evx2	Protein_coding	10.7096853362581	-0.000862903434414339	0.0664873235571337	0.893214982880342	0.991202273413847
263	ENSMUSG00000001827	Folr1	Protein_coding	61.3271722414613	-0.00725056065980532	0.0759704250748635	0.272796043827915	0.912779326689863
264	ENSMUSG00000001829	Clpb	Protein_coding	1524.90963278342	-0.00380481099273936	0.0454401346287178	0.873622579701563	0.990668899535275
265	ENSMUSG00000001833	Septin7	Protein_coding	6269.90858532798	-0.0170117449052065	0.0459676451705224	0.476348521962458	0.957903402021134
266	ENSMUSG00000001844	Zdhhc4	Protein_coding	262.261770212662	-0.0155428810377201	0.0526227370081609	0.373751043296784	0.937380809507476
267	ENSMUSG00000001847	Rac1	Protein_coding	3851.49767782817	0.0098356219808836	0.043578350564638	0.694546776077754	0.982664915276189
268	ENSMUSG00000001855	Nup214	Protein_coding	1556.71676819213	0.0165447568016874	0.045691099235614	0.491447223784227	0.959861955262651
269	ENSMUSG00000001864	Aif1l	Protein_coding	183.885406171371	0.0120739213575404	0.0535390858456833	0.445541140283935	0.952870467934534
270	ENSMUSG00000001870	Ltbp1	Protein_coding	375.42103375637	0.00781726692734971	0.0507006026494563	0.677592244562559	0.980093017154848
271	ENSMUSG00000001891	Ugp2	Protein_coding	1192.11634848631	0.0154178155651747	0.0493570669551349	0.461822689629923	0.955220117893912
272	ENSMUSG00000001901	Kcnh6	Protein_coding	82.1508525467675	0.00122856316971448	0.0559502820616815	0.913558506083039	0.991502530171096
273	ENSMUSG00000001909	Trmt1	Protein_coding	606.813847926569	-0.0438620040468019	0.0545028202701838	0.0496435949128267	0.673644106175976
274	ENSMUSG00000001910	Nacc1	Protein_coding	2891.35881602635	-0.0160703536130929	0.0442787534680725	0.517564706946113	0.960636780537993
275	ENSMUSG00000001911	Nfix	Protein_coding	8821.27897944459	0.00589561957389834	0.0463226555640028	0.800309368592626	0.987567842410056
276	ENSMUSG00000001918	Slc1a5	Protein_coding	36.5015385729301	0.0111267539375033	0.068366605950624	0.246946263370017	0.896943007460888
277	ENSMUSG00000001924	Uba1	Protein_coding	8468.63861404358	-0.004023493210892	0.0423825705805356	0.87456410804436	0.990668899535275
278	ENSMUSG00000001930	Vwf	Protein_coding	684.96430422186	0.0430411270802271	0.0585510460441114	0.0416639652884761	0.645734492100885
279	ENSMUSG00000001942	Siae	Protein_coding	420.530133075247	-0.0233182121861684	0.0526371582891558	0.219727288672266	0.88233428483842
280	ENSMUSG00000001943	Vsig2	Protein_coding	25.5541943648088	-0.00849746696379238	0.0670559582785466	0.332042976902264	0.924675030491419
281	ENSMUSG00000001946	Esam	Protein_coding	214.499986781217	0.0049118668369456	0.0524946217843845	0.760045430892919	0.985279443713464
282	ENSMUSG00000001948	Spa17	Protein_coding	23.9322972592737	0.00556658790909172	0.06410449664343	0.501145451364012	0.960427962190315
283	ENSMUSG00000001962	Fam50a	Protein_coding	249.497503589447	-0.00165664935903031	0.0521179989581953	0.919866691108859	0.991785421588657
284	ENSMUSG00000001964	Emd	Protein_coding	583.150420450595	0.00606702909569477	0.0496619315253959	0.761811713719174	0.985279443713464
285	ENSMUSG00000001983	Taco1	Protein_coding	184.018976003688	0.00204443035337521	0.0529671271430398	0.89295494659365	0.991202273413847
286	ENSMUSG00000001985	Grik3	Protein_coding	3576.86470800494	0.0103157973685745	0.0452114711829254	0.669504694236481	0.978864952963719
287	ENSMUSG00000001986	Gria3	Protein_coding	4515.76173775252	-0.0197384104840202	0.044099309787929	0.430288373288495	0.950965238115354
288	ENSMUSG00000001988	Npas1	Protein_coding	86.694736994843	0.0134359970497607	0.0588910415727303	0.287971399386333	0.918168032282834
289	ENSMUSG00000001995	Sipa1l2	Protein_coding	2467.3452520942	0.0424965359579262	0.0494043707142053	0.0774653853807659	0.741468468876661
290	ENSMUSG00000001998	Ap4e1	Protein_coding	373.030352772032	0.000606126767257423	0.0514017182308416	0.972405747940161	0.996859993213368
291	ENSMUSG00000001999	Blvra	Protein_coding	343.474776460261	-0.0248041339873749	0.0546136966294495	0.16887913667283	0.857786807953391
292	ENSMUSG00000002006	Pdzd4	Protein_coding	2533.071535006	-0.0374450397654019	0.0470273568665237	0.128189789608935	0.821206783319938
293	ENSMUSG00000002007	Srpk3	Protein_coding	47.1437988953353	-0.0051986993941796	0.0601632769395402	0.579982112969593	0.97185631276485
294	ENSMUSG00000002010	Idh3g	Protein_coding	1539.78499257735	-0.0198015572568034	0.0465265656809523	0.402254037074538	0.943047060919773
295	ENSMUSG00000002012	Pnck	Protein_coding	673.901324360426	0.0136213568018705	0.0505582729808	0.484600493475636	0.959743159716995
296	ENSMUSG00000002014	Ssr4	Protein_coding	600.199032747255	-0.044847307106743	0.0558063155038739	0.0431101819250698	0.649757229126411
297	ENSMUSG00000002015	Bcap31	Protein_coding	564.4495994161	0.00795389616344894	0.0492809386326135	0.698640180849081	0.98298594651392
298	ENSMUSG00000002017	Fam98a	Protein_coding	699.970160762162	0.00968307853111148	0.0490786412051508	0.642421005651867	0.974026080805698
299	ENSMUSG00000002020	Ltbp2	Protein_coding	106.447652632271	0.0572387002326703	0.163616984599851	0.00916901853539285	0.378836966911214
300	ENSMUSG00000002028	Kmt2a	Protein_coding	7837.83233363105	2.52734225624037e-06	0.0450547408164533	0.999916525641241	0.999975340800681
301	ENSMUSG00000002031	Ift46	Protein_coding	836.340591832337	-0.0310465891293608	0.0495427792289225	0.168013124704677	0.857786807953391
302	ENSMUSG00000002032	Tmem25	Protein_coding	918.281571497222	0.0553147044285329	0.0539922293813383	0.0242564742446301	0.559577442479242
303	ENSMUSG00000002043	Trappc6a	Protein_coding	85.5567143960081	-0.020053344777981	0.0684607785852496	0.121207247563883	0.812284439527446
304	ENSMUSG00000002052	Supt6	Protein_coding	5731.03553150879	-0.0333377995088402	0.0464701714663694	0.174505318519192	0.861230602456691
305	ENSMUSG00000002055	Spag5	Protein_coding	273.317712131494	0.0206547351624375	0.0552527204683334	0.213083013059394	0.878093275387985
306	ENSMUSG00000002058	Unc119	Protein_coding	311.015381093701	-0.00944623778448568	0.0519010438812223	0.58664259195537	0.97185631276485
307	ENSMUSG00000002059	Rab34	Protein_coding	172.417763961184	-0.0208144798810029	0.056981286877433	0.186668876841713	0.869302284456381
308	ENSMUSG00000002064	Sdf2	Protein_coding	762.987734438028	-0.00565015328001418	0.0495407105710209	0.779129727821497	0.986179976947617
309	ENSMUSG00000002068	Ccne1	Protein_coding	216.457560989077	-0.010930430418489	0.053450338361812	0.48610198983929	0.959743159716995
310	ENSMUSG00000002076	Hsf2bp	Protein_coding	4.13336091988318	0.00365504064468221	0.0747132390864307	0.455903858961581	NA
311	ENSMUSG00000002083	Bbc3	Protein_coding	123.772547651753	0.000707434600641272	0.0541782137452987	0.957854412022574	0.996859993213368
312	ENSMUSG00000002100	Mybpc3	Protein_coding	454.227076007063	0.0136267910331216	0.0548300320851648	0.363334177557383	0.933588332203181
313	ENSMUSG00000002102	Psmc3	Protein_coding	2673.04181103143	-0.0595874285737622	0.0511105737718011	0.0208142771051248	0.530351634094077
314	ENSMUSG00000002103	Acp2	Protein_coding	1436.21195397992	0.00985942793631218	0.0461606403781118	0.674981579669149	0.979861060671186
315	ENSMUSG00000002104	Rapsn	Protein_coding	12.010222201778	-0.00166399174304906	0.0675875738477678	0.789406895585972	0.987567842410056
316	ENSMUSG00000002105	Slc39a13	Protein_coding	432.904637698326	0.0200488195369679	0.050691073380969	0.319395339986692	0.924675030491419
317	ENSMUSG00000002107	Celf2	Protein_coding	8815.84361427725	-0.00449761561408659	0.0455212497651711	0.850560302695207	0.990086343305343
318	ENSMUSG00000002108	Nr1h3	Protein_coding	61.2538096012572	-0.000681709937890472	0.0568707356971506	0.94807965970401	0.996176688838712
319	ENSMUSG00000002109	Ddb2	Protein_coding	113.415790908623	-0.0109509035270717	0.0570498713705423	0.388334901312583	0.939051342926546
320	ENSMUSG00000002111	Spi1	Protein_coding	65.0705445731046	0.00464488489689825	0.0569501674520573	0.672029681401517	0.979498383470946
321	ENSMUSG00000002129	Sf3a1	Protein_coding	2059.94045429514	-0.00164798345546598	0.0460100304611291	0.944098855166968	0.994850775930814
322	ENSMUSG00000002147	Stat6	Protein_coding	278.972565086178	0.00896587724275217	0.0517330899740909	0.609247132476321	0.97185631276485
323	ENSMUSG00000002190	Clgn	Protein_coding	267.317539121639	-0.000708598241140974	0.0528138453858596	0.963268153179286	0.996859993213368
324	ENSMUSG00000002205	Vrk3	Protein_coding	490.835165269749	-0.0182240262696952	0.0508234720448726	0.356337711462759	0.930811458410567
325	ENSMUSG00000002210	Smg9	Protein_coding	440.978527877264	-0.0277607505810629	0.0542407716320177	0.142911103065733	0.839741020240713
326	ENSMUSG00000002221	Paxip1	Protein_coding	1003.10608760577	0.00399543132993569	0.0476181225532702	0.856964683445823	0.990086343305343
327	ENSMUSG00000002222	Rmnd5a	Protein_coding	4563.25533127696	0.0431722645151859	0.0522741380655999	0.0603408570399746	0.700069272901068
328	ENSMUSG00000002227	Mov10	Protein_coding	122.839570380711	-0.0174536649198802	0.0587445497877221	0.213433508174302	0.878093275387985
329	ENSMUSG00000002228	Ppm1j	Protein_coding	27.7030789632013	0.00825084558675872	0.0693064941466538	0.317747265139766	0.924442611206708
330	ENSMUSG00000002233	Rhoc	Protein_coding	183.296143790565	0.0163127951249658	0.0569645300891418	0.257687562818359	0.904971775690107
331	ENSMUSG00000002249	Tead3	Protein_coding	55.6401163699547	-0.00228249032257063	0.0577888296199561	0.818506511898755	0.987567842410056
332	ENSMUSG00000002250	Ppard	Protein_coding	647.601407771377	-0.0168218208137061	0.0498920957087811	0.412779815279441	0.945539381238048
333	ENSMUSG00000002257	Def6	Protein_coding	40.6350886553937	0.00264261668779729	0.0590255155464743	0.776073128974261	0.986179976947617
334	ENSMUSG00000002265	Peg3	Protein_coding	17015.6704514337	0.000408031583095804	0.0444671969220214	0.986718393857344	0.997966274069508
335	ENSMUSG00000002266	Zim1	Protein_coding	241.696902307125	0.0368751553111281	0.0681927853329626	0.042383325154545	0.649713758763493
336	ENSMUSG00000002274	Metrn	Protein_coding	1678.47577006683	0.0284091290376173	0.049221764793908	0.205014781332834	0.877200177084339
337	ENSMUSG00000002279	Lmf1	Protein_coding	330.451927798131	-0.00335325068450191	0.0509714779003242	0.853827847770662	0.990086343305343
338	ENSMUSG00000002280	Ciao3	Protein_coding	434.72740846035	-0.0215034280702057	0.0511086814207726	0.281330268911626	0.916910484126343
339	ENSMUSG00000002289	Angptl4	Protein_coding	65.2693971480063	-0.0132931780817917	0.0616456533581743	0.257103254064695	0.904971775690107
340	ENSMUSG00000002297	Dbf4	Protein_coding	54.9708866488968	0.00118606863091024	0.0567945673698837	0.910555945097645	0.991502530171096
341	ENSMUSG00000002307	Daxx	Protein_coding	512.786908558326	-0.00876141610873571	0.0499364609194418	0.658457268456424	0.97723168590805
342	ENSMUSG00000002308	Cd320	Protein_coding	172.638565180814	-0.0109948625288817	0.0544569964953439	0.453166146780088	0.953930933557185
343	ENSMUSG00000002319	Ipo4	Protein_coding	1499.62689543812	-0.0143196551041739	0.0466603761441967	0.538611993080154	0.96414835821739
344	ENSMUSG00000002320	Tm9sf1	Protein_coding	492.644757337139	0.0296369641056938	0.0523838084237329	0.146952145266874	0.844234274232159
345	ENSMUSG00000002324	Rec8	Protein_coding	15.2664422004535	-0.009569104363713	0.0810177350638322	0.176450264729031	0.866803640832992
346	ENSMUSG00000002325	Irf9	Protein_coding	189.330949645251	0.00475297892633247	0.0527417134335723	0.76223022742749	0.985279443713464
347	ENSMUSG00000002326	Gmpr2	Protein_coding	240.587371727502	-0.00625839268661749	0.0525542139313647	0.697921642981786	0.98298594651392
348	ENSMUSG00000002329	Mdp1	Protein_coding	481.039613409239	-0.0336716444951752	0.0534350825296197	0.103364098773368	0.781759967680076
349	ENSMUSG00000002332	Dhrs1	Protein_coding	615.792431027914	0.00465220282182079	0.0496648091302585	0.81572921275208	0.987567842410056
350	ENSMUSG00000002341	Ncan	Protein_coding	7027.51719840159	0.039857439224193	0.0485579912680776	0.0986390392131013	0.774684229504946
351	ENSMUSG00000002342	Tmem161a	Protein_coding	362.356974179712	0.0170833232439201	0.0526625894824052	0.335271207145432	0.92505187152039
352	ENSMUSG00000002343	Armc6	Protein_coding	347.100971157317	-0.0305146898134584	0.0541181862662162	0.120428951528608	0.809746240549089
353	ENSMUSG00000002345	Borcs8	Protein_coding	225.547072158713	-0.0147441333425117	0.0540170896985082	0.355564424296096	0.930811458410567
354	ENSMUSG00000002346	Slc25a42	Protein_coding	669.209833166288	0.00357281623119896	0.0497822074232315	0.856716009558638	0.990086343305343
355	ENSMUSG00000002365	Snx9	Protein_coding	329.378830213504	-0.0139246743155373	0.0521945589947399	0.43018517715873	0.950965238115354
356	ENSMUSG00000002372	Ranbp3	Protein_coding	1376.49981357945	0.00875165987447381	0.0474987635782003	0.695879088790331	0.982762917995631
357	ENSMUSG00000002379	Ndufa11	Protein_coding	1463.0751941939	-0.012125079040201	0.0483587914010736	0.576736113267163	0.97185631276485
358	ENSMUSG00000002393	Nr2f6	Protein_coding	457.058862529663	-0.0376174690004957	0.0544670149572304	0.0741756769649681	0.734747180973467
359	ENSMUSG00000002395	Use1	Protein_coding	756.745496946006	-0.00925840661516816	0.051018366808126	0.616847974393048	0.97185631276485
360	ENSMUSG00000002396	Ocel1	Protein_coding	267.332768579648	-0.0288050495449211	0.0584576685309402	0.100508743588348	0.776661213559581
361	ENSMUSG00000002409	Dyrk1b	Protein_coding	790.959697748339	-0.0220242672477943	0.0493570784428567	0.307636568448982	0.923642432711366
362	ENSMUSG00000002413	Braf	Protein_coding	5223.79540042686	0.0185131837833092	0.0448818180457879	0.451597520019386	0.953930933557185
363	ENSMUSG00000002416	Ndufb2	Protein_coding	1266.44693421559	-0.0282441672805584	0.0483529010354612	0.219503950326003	0.881839743444956
364	ENSMUSG00000002428	Hltf	Protein_coding	737.621620248072	0.0310252090720545	0.0516245895594265	0.142679807245423	0.839741020240713
365	ENSMUSG00000002455	Prpf6	Protein_coding	1532.14329732977	-0.01045926378982	0.0475151232270379	0.641045080523753	0.974026080805698
366	ENSMUSG00000002458	Rgs19	Protein_coding	171.958388006305	0.00153123071467822	0.0533105417292997	0.916800590802832	0.991785421588657
367	ENSMUSG00000002459	Rgs20	Protein_coding	421.484950318403	-0.0315592550383956	0.0534130023257206	0.118913600437303	0.805734780741687
368	ENSMUSG00000002475	Abhd3	Protein_coding	1140.36747874374	-0.00571889475409284	0.0484003127553626	0.789528930851323	0.987567842410056
369	ENSMUSG00000002477	Snrpd1	Protein_coding	549.314323838869	-0.00864265386945679	0.0496446462644114	0.668132489391501	0.978322640919928
370	ENSMUSG00000002486	Tchp	Protein_coding	265.898129093953	0.000743487866615018	0.0523162862638153	0.963276581413058	0.996859993213368
371	ENSMUSG00000002489	Tiam1	Protein_coding	5372.34073267189	0.0471030639823041	0.0542012733744156	0.0410656597337648	0.643703279988072
372	ENSMUSG00000002496	Tsc2	Protein_coding	2832.76709075201	0.0146056988949662	0.0454515666392266	0.545012415209219	0.966816287564828
373	ENSMUSG00000002504	Slc9a3r2	Protein_coding	934.492804479528	0.0293465038685997	0.0496348905832361	0.186992681382994	0.869302284456381
374	ENSMUSG00000002524	Puf60	Protein_coding	2131.86989809805	-0.0192996833942741	0.0445596143808592	0.436249856747021	0.951249152164538
375	ENSMUSG00000002546	Golga2	Protein_coding	2424.84108806908	-0.0281780121803482	0.0477970906690021	0.227886662543928	0.889155258615096
376	ENSMUSG00000002550	Uck1	Protein_coding	513.725760052274	-0.0109863946143969	0.0498679142497561	0.583725817314773	0.97185631276485
377	ENSMUSG00000002578	Ikzf4	Protein_coding	443.254539788599	0.00753847568612405	0.0500043629812198	0.701497157419359	0.98298594651392
378	ENSMUSG00000002580	Mien1	Protein_coding	643.011011709434	-0.0328562622889719	0.0522745786369497	0.119697242083545	0.806935967448232
379	ENSMUSG00000002602	Axl	Protein_coding	900.698381762699	0.0342636191496758	0.0515684172551326	0.115404260237968	0.803014203829676
380	ENSMUSG00000002603	Tgfb1	Protein_coding	592.009022794384	0.0198297277003351	0.0741192802604638	0.106540655402744	0.790660944197928
381	ENSMUSG00000002608	Ccdc97	Protein_coding	909.696451622482	0.00801941022332715	0.047491009056569	0.72002511402424	0.983627986402486
382	ENSMUSG00000002617	Zfp40	Protein_coding	244.150460360356	0.0258600865235718	0.0557271758999013	0.144762414253043	0.840599689340805
383	ENSMUSG00000002625	Akap8l	Protein_coding	1777.49780841256	-0.0472466677530734	0.0568623667690883	0.0350619520154493	0.612036250684465
384	ENSMUSG00000002633	Shh	Protein_coding	136.750037237336	-0.00545078800623335	0.0544443520784555	0.686618136069517	0.98023425643063
385	ENSMUSG00000002635	Pdcd2l	Protein_coding	236.50892006108	0.0122121833750674	0.0538550830969016	0.431644754438574	0.950965238115354
386	ENSMUSG00000002658	Gtf2f1	Protein_coding	956.041642412964	-0.0123771120111292	0.0500784971291941	0.534344783053841	0.963148077545376
387	ENSMUSG00000002660	Clpp	Protein_coding	617.891610342178	-0.00611508156540673	0.0487605509027681	0.771465028964722	0.985709434559313
388	ENSMUSG00000002661	Alkbh7	Protein_coding	301.089720725004	0.0266017751928256	0.0540189428533754	0.157076717670635	0.852993221262403
389	ENSMUSG00000002668	Dennd1c	Protein_coding	38.9446694669406	-0.0148909729370133	0.0709975344568726	0.166154518960436	0.857786807953391
390	ENSMUSG00000002679	Med6	Protein_coding	187.092557093027	-0.0007685500181303	0.053375019600714	0.957846148831588	0.996859993213368
391	ENSMUSG00000002688	Prkd1	Protein_coding	184.473250498779	-0.000495032753892576	0.0545935526817541	0.969220962892043	0.996859993213368
392	ENSMUSG00000002699	Lcp2	Protein_coding	41.7906005106911	-0.010432405133678	0.0661106364894645	0.282503578485778	0.916910484126343
393	ENSMUSG00000002718	Cse1l	Protein_coding	1361.85572238847	0.0464387891473243	0.051102684744385	0.0524598998984601	0.680017275838803
394	ENSMUSG00000002728	Naa20	Protein_coding	536.479441899077	-0.0310758944547031	0.0541278377489856	0.116009908241898	0.803421775938393
395	ENSMUSG00000002731	Prkra	Protein_coding	183.483058362913	0.00846650441026142	0.0531212093878624	0.588531474357841	0.97185631276485
396	ENSMUSG00000002732	Fkbp7	Protein_coding	36.2478721514327	-0.0037591730003268	0.0595298539715446	0.685350572174853	0.98023425643063
397	ENSMUSG00000002733	Plekha3	Protein_coding	730.885997899293	0.00229476112788704	0.0481177059341966	0.915608614236697	0.991785421588657
398	ENSMUSG00000002741	Ykt6	Protein_coding	930.623951351508	-0.0172277568769653	0.0485411659928275	0.431033335949079	0.950965238115354
399	ENSMUSG00000002748	Baz1b	Protein_coding	4233.20145281431	0.00411920442453153	0.0455155770913231	0.863004523413855	0.990370500897721
400	ENSMUSG00000002763	Pex6	Protein_coding	1062.92786365375	-0.0302034202727397	0.0500762116018073	0.170787187270059	0.859292638773994
401	ENSMUSG00000002767	Mrpl2	Protein_coding	639.599653593687	-0.0416074161860657	0.0538176257872084	0.0600407318384155	0.699234452887296
402	ENSMUSG00000002768	Mea1	Protein_coding	1052.62854888119	-0.0486344474364602	0.0530951655473071	0.0397521609345552	0.640024848683057
403	ENSMUSG00000002769	Gnmt	Protein_coding	18.1727859729301	-0.00132030532516846	0.0646323329928267	0.85064599732365	0.990086343305343
404	ENSMUSG00000002771	Grin2d	Protein_coding	816.444461812089	0.0297307651540586	0.0510498129163617	0.163154455301449	0.857746459194567
405	ENSMUSG00000002778	Kdelr1	Protein_coding	771.681981411097	-0.0205852731209983	0.048390786783982	0.355386830998086	0.930811458410567
406	ENSMUSG00000002781	Tmem143	Protein_coding	316.763958625603	0.0116687170600575	0.0515390616754013	0.519190391995448	0.960636780537993
407	ENSMUSG00000002791	Pdxk-ps	pseudogene	2.20885288176131	0.00320858197045902	0.0773751115858604	0.406763143942181	NA
408	ENSMUSG00000002797	Ggct	Protein_coding	271.586619715241	-0.0347188647875619	0.0595464205430525	0.0656768729794618	0.71350683348039
409	ENSMUSG00000002799	Jag2	Protein_coding	857.841144983318	0.00191972045335696	0.0480845116792237	0.929460039334788	0.991924885927856
410	ENSMUSG00000002803	Btbd6	Protein_coding	670.584418049687	-0.0272103434682679	0.0506198482152591	0.199975702065158	0.877200177084339
411	ENSMUSG00000002804	Nudt14	Protein_coding	92.2779203927755	-0.00887416250804289	0.0559632987956858	0.488313946396972	0.959743159716995
412	ENSMUSG00000002808	Epdr1	Protein_coding	1826.2483865288	-0.0286098822072184	0.0490187335343672	0.205170093889301	0.877200177084339
413	ENSMUSG00000002812	Flii	Protein_coding	1687.35618055688	-0.000511259243591976	0.0452449712242642	0.983029157647014	0.997714359228851
414	ENSMUSG00000002814	Top3a	Protein_coding	139.920687024677	-0.00844168504699157	0.0545819801232997	0.544886527395799	0.966816287564828
415	ENSMUSG00000002820	Atg4d	Protein_coding	546.370213474122	0.00612000058121949	0.0489659520360697	0.768874349998397	0.985279443713464
416	ENSMUSG00000002825	Qtrt1	Protein_coding	119.780874692204	-0.00882325761827521	0.0549286283839823	0.519095880546649	0.960636780537993
417	ENSMUSG00000002831	Plin4	Protein_coding	116.510884290326	-0.0993659933703419	0.238048999253929	0.00313012095630385	0.241901438632173
418	ENSMUSG00000002833	Hdgfl2	Protein_coding	1294.87627828664	-0.0446866597672262	0.04983631482354	0.0645413007073025	0.709505056427935
419	ENSMUSG00000002835	Chaf1a	Protein_coding	126.297710749611	-0.0127295603708754	0.0558868754155824	0.361778742834893	0.933236562840061
420	ENSMUSG00000002844	Adprh	Protein_coding	1342.29286714613	-0.0388989318319779	0.0484710767637842	0.106051950330336	0.788730640706432
421	ENSMUSG00000002845	Tmem39a	Protein_coding	143.585314245765	0.00176314427255382	0.0539202790889879	0.898229239349467	0.991202273413847
422	ENSMUSG00000002846	Timmdc1	Protein_coding	326.651073080216	0.0307457870772038	0.0565773539573539	0.0994966106893772	0.77513949996344
423	ENSMUSG00000002847	Pla1a	Protein_coding	7.79650452587412	0.000276178279291188	0.0685483779874841	0.962018952514894	0.996859993213368
424	ENSMUSG00000002870	Mcm2	Protein_coding	134.064241965563	-0.00417057514433997	0.0540880023507109	0.76199865083695	0.985279443713464
425	ENSMUSG00000002871	Tpra1	Protein_coding	416.080905434934	0.0182374446857397	0.0511543751667453	0.347842231604259	0.928930880679285
426	ENSMUSG00000002881	Nab1	Protein_coding	1094.52019369598	-8.27291780492143e-06	0.0463034991657243	0.999716399941211	0.99993402472708
427	ENSMUSG00000002885	Adgre5	Protein_coding	216.243154818104	-0.00469327128500938	0.0521029027109359	0.777867009905715	0.986179976947617
428	ENSMUSG00000002897	Il17ra	Protein_coding	386.791673234231	0.00303992120187923	0.0519158126054839	0.856572273467574	0.990086343305343
429	ENSMUSG00000002900	Lamb1	Protein_coding	659.623951976782	-0.0375579204393562	0.0541854753751213	0.0759589108135174	0.736690166105981
430	ENSMUSG00000002908	Kcnn1	Protein_coding	259.5434727482	-0.0112031550961294	0.0526343946006547	0.50217584436323	0.960427962190315
431	ENSMUSG00000002910	Arrdc2	Protein_coding	116.369221798305	-0.0184181681795711	0.0589488308141447	0.196775641678512	0.876072175215084
432	ENSMUSG00000002930	Ppp1r17	Protein_coding	445.801259948442	0.0336659105706722	0.0656998351656293	0.0549829507336628	0.685221382303648
433	ENSMUSG00000002944	Cd36	Protein_coding	26.1116614126402	-0.00541002503295953	0.0630246136261707	0.525008719309689	0.961635680435761
434	ENSMUSG00000002948	Map2k7	Protein_coding	1695.86364483684	0.0106135740723269	0.0476753924470442	0.634043286454004	0.972892872325536
435	ENSMUSG00000002949	Timm44	Protein_coding	668.56459684569	-0.0327054182553565	0.0517721615655456	0.125976477817222	0.817009745249608
436	ENSMUSG00000002957	Ap2a2	Protein_coding	5982.45164819595	0.0415866884505312	0.0455966767384116	0.10314286352749	0.781759967680076
437	ENSMUSG00000002963	Pnkp	Protein_coding	223.843410769423	-0.0164273169197256	0.0534437990347987	0.329905106508066	0.924675030491419
438	ENSMUSG00000002968	Med25	Protein_coding	1281.72843485312	-0.031126549251694	0.0503078660121273	0.15765154939169	0.852993221262403
439	ENSMUSG00000002980	Bcam	Protein_coding	288.016606383285	-0.0113170784476129	0.0523440575529928	0.507208863730164	0.960427962190315
440	ENSMUSG00000002981	Clptm1	Protein_coding	2826.91433042406	-0.0132039887732225	0.0442995027853544	0.593744512230892	0.97185631276485
441	ENSMUSG00000002983	Relb	Protein_coding	77.4198398059696	-0.0229778561885962	0.0727689711591336	0.0888046505651113	0.759915706004071
442	ENSMUSG00000002984	Tomm40	Protein_coding	1129.58369116843	-0.0702404493852254	0.0735914103208317	0.00605863496260127	0.327309073805677
443	ENSMUSG00000002985	Apoe	Protein_coding	22675.4678029097	-0.0216069172903373	0.0469897911816456	0.356291251279191	0.930811458410567
444	ENSMUSG00000002996	Hbp1	Protein_coding	412.441537778946	0.0105733956125167	0.0505061442797689	0.583033283907305	0.97185631276485
445	ENSMUSG00000002997	Prkar2b	Protein_coding	1468.78745942374	-0.0612727956584105	0.0671088145929396	0.0109518656794881	0.412868337655559
446	ENSMUSG00000003031	Cdkn1b	Protein_coding	1316.60440190103	5.14906515438222e-06	0.0473621727336765	0.999816399268343	0.99993402472708
447	ENSMUSG00000003032	Klf4	Protein_coding	195.245479659467	0.0275689158543419	0.0641889787710197	0.0841331725534917	0.75285905250235
448	ENSMUSG00000003033	Ap1m1	Protein_coding	916.955192587085	-0.00827925985119954	0.0475822327364436	0.710421714064237	0.983401861584349
449	ENSMUSG00000003037	Rab8a	Protein_coding	612.464620431566	-0.0182560347353113	0.0499084452359735	0.377214967938464	0.937742976744671
450	ENSMUSG00000003038	Hmgn2	Protein_coding	896.092331010769	-0.00995863819283586	0.0490720135593818	0.633339335185445	0.972892872325536
451	ENSMUSG00000003039	Fam32a	Protein_coding	1296.20663823635	0.00583928708346376	0.0467796830983795	0.799082037914092	0.987567842410056
452	ENSMUSG00000003062	Stard3nl	Protein_coding	498.335861122008	0.000954077113933626	0.0495419033972504	0.962039308443479	0.996859993213368
453	ENSMUSG00000003068	Stk11	Protein_coding	1485.97268261398	-0.0128814245911707	0.04632641696404	0.583298222941971	0.97185631276485
454	ENSMUSG00000003070	Efna2	Protein_coding	140.117592945696	0.00869391731209071	0.0548912686656449	0.525399730787418	0.961635680435761
455	ENSMUSG00000003072	Atp5d	Protein_coding	2395.82168642573	-0.0370279134753874	0.0494682201967391	0.112574084037334	0.798074852794757
456	ENSMUSG00000003099	Ppp5c	Protein_coding	1916.89105887202	-0.0162334027533697	0.0465356511591607	0.48898250529081	0.959743159716995
457	ENSMUSG00000003119	Cdk12	Protein_coding	1375.3412249489	0.01135609172302	0.0477966345788967	0.609230654041404	0.97185631276485
458	ENSMUSG00000003123	Lipe	Protein_coding	221.831329325308	-0.0133661759788559	0.0544701130160141	0.379997961393016	0.938284401803484
459	ENSMUSG00000003131	Pafah1b2	Protein_coding	5071.14429339806	0.0382444629769979	0.0482455463179224	0.112634929214449	0.798074852794757
460	ENSMUSG00000003134	Tbc1d8	Protein_coding	706.388058059841	0.00190395836988263	0.0491642549949141	0.926026156049019	0.991924885927856
461	ENSMUSG00000003135	Cnot11	Protein_coding	507.70648195635	0.000226578920145112	0.0492857917702585	0.991117680172427	0.997966274069508
462	ENSMUSG00000003153	Slc2a3	Protein_coding	2973.47264739701	0.0399668057010881	0.0497898339813332	0.0898522808512704	0.760867195362347
463	ENSMUSG00000003154	Foxj2	Protein_coding	1363.38320994978	0.0361775087465067	0.049112581324925	0.122419045302082	0.814306967224571
464	ENSMUSG00000003161	Sri	Protein_coding	1108.85952443486	0.0310282431920704	0.0476142063019874	0.191148989572927	0.871369338157023
465	ENSMUSG00000003166	Dgcr2	Protein_coding	3082.5393084807	0.0434679513057996	0.046759337988548	0.0851144876567887	0.754963250915785
466	ENSMUSG00000003184	Irf3	Protein_coding	312.402103113771	-0.0155541669593493	0.0518394637502877	0.395471254985521	0.941131853646406
467	ENSMUSG00000003190	Bcl2l12	Protein_coding	16.213211481094	-0.00438316131956179	0.0653244742167507	0.562171389665533	0.969703993300924
468	ENSMUSG00000003198	Zfp959	Protein_coding	73.5174890968071	-0.00224286983660198	0.0568513091129564	0.832668155805983	0.988135272652423
469	ENSMUSG00000003199	Mpnd	Protein_coding	1107.23610810254	-0.0490106215732936	0.0504235841550286	0.0458770069655737	0.65930435467246
470	ENSMUSG00000003200	Sh3gl1	Protein_coding	564.021337793483	0.0120299292631904	0.049512469010071	0.557795210123336	0.968692252437789
471	ENSMUSG00000003206	Ebi3	Protein_coding	14.515542284079	-0.00750973315654599	0.0713170133944841	0.321907819743774	0.924675030491419
472	ENSMUSG00000003208	Yju2	Protein_coding	197.668094551696	-0.0219639506435572	0.0558768968936595	0.186013148040599	0.869302284456381
473	ENSMUSG00000003226	Ranbp2	Protein_coding	6053.08258358959	0.0461909714047086	0.0489448943979198	0.0615392753476956	0.700572629480149
474	ENSMUSG00000003227	Edar	Protein_coding	11.3384923646973	0.00065017232658688	0.0663755425719181	0.919616830530896	0.991785421588657
475	ENSMUSG00000003228	Grk5	Protein_coding	789.680091114376	0.0136729477326473	0.0500367994992005	0.495916838183375	0.960283255906095
476	ENSMUSG00000003233	Dvl3	Protein_coding	1851.89332644946	0.0189961907961385	0.0470421330676601	0.413491347612961	0.945539381238048
477	ENSMUSG00000003234	Abcf3	Protein_coding	1296.98219736532	0.0108148914782531	0.046565714363409	0.641593727902391	0.974026080805698
478	ENSMUSG00000003235	Eif2b5	Protein_coding	902.834894164605	-0.00344346311537214	0.0476299967978248	0.876448833972662	0.991096393548023
479	ENSMUSG00000003269	Cyth2	Protein_coding	1362.86446456302	-0.0209262881898533	0.0482261853797219	0.350992637471181	0.929737698544996
480	ENSMUSG00000003271	Sult2b1	Protein_coding	87.5722639226633	-0.000146794439508282	0.0554200658893367	0.990103463221952	0.997966274069508
481	ENSMUSG00000003273	Car11	Protein_coding	1411.20235720361	-0.0839946107332224	0.0769448280287509	0.00276306508448093	0.226945084861569
482	ENSMUSG00000003279	Dlgap1	Protein_coding	11326.6480771805	0.0150676224458078	0.0445187716375252	0.54158050154362	0.965303454510656
483	ENSMUSG00000003282	Plag1	Protein_coding	144.085564330502	-0.0176303534471759	0.0592439910904174	0.205160902378938	0.877200177084339
484	ENSMUSG00000003283	Hck	Protein_coding	32.2262898493605	0.0201908486264155	0.0919230233068679	0.0713587391456496	0.729742721631523
485	ENSMUSG00000003299	Mrpl4	Protein_coding	637.807134027774	-0.0109886424592539	0.0513451897626446	0.547377956287095	0.966816287564828
486	ENSMUSG00000003308	Keap1	Protein_coding	1320.8276396133	-0.0339498613366613	0.0479316380644838	0.15423112504103	0.851083215615139
487	ENSMUSG00000003309	Ap1m2	Protein_coding	12.6830716043023	-0.0074563691527719	0.0742697169054427	0.289175194229268	0.918168032282834
488	ENSMUSG00000003316	Glg1	Protein_coding	8674.5158529706	0.0554234571187014	0.0461728323821785	0.0357540935990735	0.620297040174947
489	ENSMUSG00000003341	Atp8b3	Protein_coding	11.1095959292825	-0.00365059864767586	0.068198415668418	0.580632982188687	0.97185631276485
490	ENSMUSG00000003344	Btbd2	Protein_coding	1198.94453160865	-0.0105527914979716	0.0478414106005834	0.633630268386834	0.972892872325536
491	ENSMUSG00000003345	Csnk1g2	Protein_coding	2431.80198618673	-0.0520588135657678	0.0498147594623971	0.0383464151112935	0.630601025816047
492	ENSMUSG00000003346	Abhd17a	Protein_coding	1726.79997094303	-0.0455551705839502	0.0510568364670152	0.055911947197901	0.68552072973386
493	ENSMUSG00000003348	Mob3a	Protein_coding	223.952657373034	0.00914387142966606	0.0523379009838265	0.585440420864453	0.97185631276485
494	ENSMUSG00000003352	Cacnb3	Protein_coding	2372.31457426584	-0.018525794688967	0.0506536463561946	0.353524924765018	0.930470109123688
495	ENSMUSG00000003354	Ccdc65	Protein_coding	148.527006057813	-0.0243755039384127	0.0672532328266646	0.0935418364084685	0.766826568281958
496	ENSMUSG00000003355	Fkbp11	Protein_coding	26.6856955246711	0.0112837141856096	0.0708014071352586	0.226244455880723	0.887265468298496
497	ENSMUSG00000003360	Ddx23	Protein_coding	1945.31825144487	-0.0247813044297726	0.0468585575027955	0.29609832869137	0.919102034147682
498	ENSMUSG00000003363	Pld3	Protein_coding	6688.20575081314	-0.0882097223098929	0.0732194391754431	0.00215340266154534	0.195786909366812
499	ENSMUSG00000003378	Grik5	Protein_coding	3816.20658187081	-0.0365258800708912	0.0475033855173892	0.132842064394503	0.826316800778315
500	ENSMUSG00000003380	Rabac1	Protein_coding	1176.49493554763	-0.0400261955210827	0.0487545169818424	0.0962111064789808	0.772323528024378
501	ENSMUSG00000003382	Etv3	Protein_coding	976.288174851668	0.0211651641110771	0.0488219929488362	0.335173190912308	0.92505187152039
502	ENSMUSG00000003402	Prkcsh	Protein_coding	1126.76561402958	-0.0156184592530535	0.0475773238428195	0.489856186146148	0.959743159716995
503	ENSMUSG00000003410	Elavl3	Protein_coding	7292.15124351865	0.00569072338727599	0.0430257643816207	0.821659717364204	0.987567842410056
504	ENSMUSG00000003411	Rab3b	Protein_coding	617.156145396085	0.00633897075758377	0.0521414192670629	0.704523409740262	0.983066034419909
505	ENSMUSG00000003418	St8sia6	Protein_coding	145.725352004189	0.0397099017133293	0.0819019017657173	0.0281481742901809	0.582401161596066
506	ENSMUSG00000003420	Fcgrt	Protein_coding	298.381165044294	0.00859249896601105	0.0517641382699992	0.622621866994413	0.972085191187387
507	ENSMUSG00000003421	Nosip	Protein_coding	666.178745921139	-0.0482888203967022	0.0552044818269811	0.0358963289665477	0.621071500628877
508	ENSMUSG00000003423	Pih1d1	Protein_coding	277.255698335325	-0.0269593724842468	0.0586640079482997	0.111856137704616	0.797405433272238
509	ENSMUSG00000003429	Rps11	Protein_coding	2501.43036634842	-0.00668383184817608	0.0468855029629838	0.77008396857776	0.985709434559313
510	ENSMUSG00000003435	Supt5	Protein_coding	3060.40119078923	-0.0299479808486524	0.0448055159908183	0.233229180196111	0.890753375364337
511	ENSMUSG00000003436	Dll3	Protein_coding	20.1025808955174	0.004909650086657	0.0653244013219285	0.525925856147658	0.961887166109972
512	ENSMUSG00000003437	Paf1	Protein_coding	1032.53193487346	-0.0045767475231705	0.0480409740481687	0.833458155550664	0.988176817341171
513	ENSMUSG00000003438	Timm50	Protein_coding	334.780676670564	0.0140046504394433	0.0517389116314681	0.441119876261489	0.951788925559246
514	ENSMUSG00000003444	Med29	Protein_coding	317.83638915798	-0.0246791372237193	0.0545361643637762	0.171342022415925	0.859338367290725
515	ENSMUSG00000003452	Bicd1	Protein_coding	2347.39566590793	0.00440947015512342	0.0461090237938804	0.850848327513404	0.990086343305343
516	ENSMUSG00000003458	Ncstn	Protein_coding	847.662274266287	-0.00506880060415931	0.047659182484979	0.818969004917682	0.987567842410056
517	ENSMUSG00000003464	Pex19	Protein_coding	1195.98498383448	-0.0226648440216588	0.0469663820403027	0.334951283814805	0.92505187152039
518	ENSMUSG00000003469	Phyhip	Protein_coding	8139.63279842791	-0.00586455738829819	0.046106962052446	0.802693253177836	0.987567842410056
519	ENSMUSG00000003476	Crhr2	Protein_coding	28.8377330841909	-0.0129014734133924	0.0741950744355865	0.178421384437296	0.867379172899035
520	ENSMUSG00000003500	Impdh1	Protein_coding	792.4983797255	-0.0282415394424141	0.0508078087466543	0.18386301401399	0.869302284456381
521	ENSMUSG00000003518	Dusp3	Protein_coding	4094.86769069297	-0.024398264977957	0.0452689260871512	0.321852817289539	0.924675030491419
522	ENSMUSG00000003526	Prodh	Protein_coding	341.336929243804	-0.0192767166401338	0.0540363794331091	0.257866587679322	0.904971775690107
523	ENSMUSG00000003527	Ess2	Protein_coding	452.768293931912	-0.0173992333155802	0.0501194135332061	0.393013147112727	0.940354155057577
524	ENSMUSG00000003528	Slc25a1	Protein_coding	544.620015353449	-0.0168221718362068	0.0513050858450445	0.377620103956542	0.937742976744671
525	ENSMUSG00000003531	Dgcr6	Protein_coding	753.307629724803	-0.0689057323022657	0.0648447219977824	0.00730290944938252	0.345371346750281
526	ENSMUSG00000003534	Ddr1	Protein_coding	1610.66345164244	0.00666328888942042	0.0485700866385348	0.754125916687322	0.985032123012499
527	ENSMUSG00000003541	Ier3	Protein_coding	141.215510168829	0.0073580076301082	0.0540913997604944	0.606012036642151	0.97185631276485
528	ENSMUSG00000003545	Fosb	Protein_coding	519.899969749443	0.0398222298669428	0.0708406917996056	0.0336120281393987	0.602625013789141
529	ENSMUSG00000003546	Klc4	Protein_coding	455.654080704203	-0.0142165482116032	0.0501065835265949	0.478375862561954	0.958893075659163
530	ENSMUSG00000003549	Ercc1	Protein_coding	211.048457349373	-0.0221443319898875	0.0571916585405933	0.168080161537959	0.857786807953391
531	ENSMUSG00000003559	As3mt	Protein_coding	228.955825018813	-0.00688586381848762	0.0527161003471697	0.666336219501264	0.977482710588559
532	ENSMUSG00000003573	Homer3	Protein_coding	1021.89325401474	0.0204341171816336	0.052689485067268	0.2660488144256	0.908619427449011
533	ENSMUSG00000003575	Crtc1	Protein_coding	4437.51997145082	0.0060651330144262	0.0459869023363949	0.796868542383723	0.987567842410056
534	ENSMUSG00000003581	Rnf215	Protein_coding	269.611360865045	0.0420917781585905	0.0648991718908167	0.0344525892828384	0.608476712796054
535	ENSMUSG00000003585	Sec14l2	Protein_coding	635.216067382114	-0.00199838469923902	0.048677545886558	0.924401263776682	0.991924885927856
536	ENSMUSG00000003604	Aven	Protein_coding	200.584933394508	-0.00375438016697462	0.05347548354901	0.796554665018033	0.987567842410056
537	ENSMUSG00000003617	Cp	Protein_coding	411.713123344359	0.00847966244020618	0.0508587735274649	0.649278657694861	0.9757172714276
538	ENSMUSG00000003623	Crot	Protein_coding	486.512572978119	0.0174234489850558	0.0504773409111265	0.383841644430694	0.938284401803484
539	ENSMUSG00000003644	Rps6ka1	Protein_coding	946.790213833801	0.0142330806127753	0.0505087444523246	0.467951078248621	0.95650683076453
540	ENSMUSG00000003657	Calb2	Protein_coding	2079.23406202755	0.0725134635038951	0.0611134355324409	0.00624259729925832	0.331676997756218
541	ENSMUSG00000003660	Snrnp200	Protein_coding	4823.87390457	0.0362771691533738	0.0456095316610699	0.149176251646101	0.846103009144336
542	ENSMUSG00000003662	Ciao1	Protein_coding	591.5198495753	-0.0179823248574492	0.0490447014417397	0.402410073496607	0.943047060919773
543	ENSMUSG00000003665	Has1	Protein_coding	14.9052705564243	-0.00501009750639058	0.0673107006706593	0.493209825677117	0.960283255906095
544	ENSMUSG00000003680	Taf6l	Protein_coding	159.171067571697	-0.000531824606877396	0.0534129501324761	0.970701707812791	0.996859993213368
545	ENSMUSG00000003721	Insig2	Protein_coding	929.471809935478	-0.0124635459524249	0.0484634950900123	0.564647667863707	0.969703993300924
546	ENSMUSG00000003731	Kpna6	Protein_coding	3312.61694869566	0.0380556346409751	0.047244851060768	0.121372655290254	0.812340586438236
547	ENSMUSG00000003746	Man1a	Protein_coding	828.413025789139	0.00648610047460775	0.0487512390673198	0.758263667933289	0.985279443713464
548	ENSMUSG00000003752	Itpkc	Protein_coding	260.677746321062	-0.0214950025407167	0.0546758018193941	0.210249667159796	0.877200177084339
549	ENSMUSG00000003762	Coq8b	Protein_coding	356.387302744332	-0.0168202669124939	0.0511501772483538	0.381721761287995	0.938284401803484
550	ENSMUSG00000003778	Brd8	Protein_coding	1387.6553647768	-0.0137347500645911	0.045956309866674	0.563429578902268	0.969703993300924
551	ENSMUSG00000003808	Farsa	Protein_coding	450.733038787465	-0.00642763264081996	0.0504472827252852	0.735769098245264	0.984236943380164
552	ENSMUSG00000003809	Gcdh	Protein_coding	386.852324951533	-0.0309611024337671	0.0543404094247271	0.11498125337234	0.802755070009816
553	ENSMUSG00000003810	Mast2	Protein_coding	3384.72658594807	-0.00363230697704419	0.0447789918563191	0.881374120172606	0.991202273413847
554	ENSMUSG00000003812	Dnase2a	Protein_coding	100.965268837062	-0.00775417175055001	0.0566180463781056	0.518575180786124	0.960636780537993
555	ENSMUSG00000003813	Rad23a	Protein_coding	928.941410516852	-0.0155545194109902	0.0486203661382234	0.473172151992052	0.957366540096359
556	ENSMUSG00000003814	Calr	Protein_coding	6545.57239255224	-0.0335012514700294	0.0477737950358857	0.160531005363814	0.853307804525597
557	ENSMUSG00000003824	Syce2	Protein_coding	17.6438198076458	0.0048220358085891	0.0679976763688162	0.496095115513537	0.960283255906095
558	ENSMUSG00000003847	Nfat5	Protein_coding	4018.11220494111	-0.00264545272496869	0.0453902622403093	0.912032185966219	0.991502530171096
559	ENSMUSG00000003848	Nob1	Protein_coding	543.700300716416	-0.0609017094492939	0.0728460093504944	0.0102024698148279	0.400194673642862
560	ENSMUSG00000003849	Nqo1	Protein_coding	86.7559840663849	-0.00582324221236342	0.0566851619098586	0.610968233509282	0.97185631276485
561	ENSMUSG00000003863	Ppfia3	Protein_coding	3770.69089932815	-0.044034638475816	0.0481028617042362	0.0756500301579745	0.736690166105981
562	ENSMUSG00000003865	Gys1	Protein_coding	395.339649044131	-0.00591571221043065	0.0500921344023806	0.761344494163999	0.985279443713464
563	ENSMUSG00000003868	Ruvbl2	Protein_coding	400.347630186874	-0.0278533878425294	0.0533379508956866	0.152821319784925	0.851083215615139
564	ENSMUSG00000003872	Lin7b	Protein_coding	414.990382191941	-0.209769127405161	0.191734481890634	0.000195998457533758	0.0543345509625959
565	ENSMUSG00000003873	Bax	Protein_coding	407.201327891786	-0.0164555927444937	0.0514556245409486	0.382773794840595	0.938284401803484
566	ENSMUSG00000003882	Il7r	Protein_coding	28.5908564008551	-0.000296425249171929	0.0606249550173442	0.97152762272326	0.996859993213368
567	ENSMUSG00000003923	Tfam	Protein_coding	621.127415505377	-0.0177843964033038	0.0509297847142316	0.363981495035614	0.933588332203181
568	ENSMUSG00000003929	Zfp81	Protein_coding	589.794798290588	0.01742133877307	0.0507075662108479	0.378225005434299	0.93776398799736
569	ENSMUSG00000003934	Efnb3	Protein_coding	1837.43669673471	-0.0208233771683614	0.0497885570385577	0.323088922567641	0.924675030491419
570	ENSMUSG00000003948	Mmd	Protein_coding	2079.62614724015	-0.032699165333401	0.0458099317292945	0.187804774380515	0.869473299071336
571	ENSMUSG00000003949	Hlf	Protein_coding	4268.8470655548	-0.0218961704374751	0.043738564015368	0.385891154949317	0.938284401803484
572	ENSMUSG00000003955	Fam162a	Protein_coding	423.287812338857	0.00287248211544163	0.0498853193192218	0.883731768960228	0.991202273413847
573	ENSMUSG00000003970	Rpl8	Protein_coding	4848.86516628804	-0.0529338203051188	0.0470647008177456	0.0416482777820862	0.645734492100885
574	ENSMUSG00000003974	Grm3	Protein_coding	1831.75318731024	-0.089571447685993	0.0649722960319834	0.00195932329856872	0.18820553258522
575	ENSMUSG00000003992	Ssbp2	Protein_coding	1652.81490589244	-0.0213847203384033	0.0459301564236175	0.375045347715108	0.937380809507476
576	ENSMUSG00000004018	Fancl	Protein_coding	83.633889192999	-0.000638833324803234	0.0552861686005005	0.95752032430917	0.996859993213368
577	ENSMUSG00000004031	Brinp2	Protein_coding	1567.77761628943	-0.00504608272694041	0.0490772598313965	0.807123380630087	0.987567842410056
578	ENSMUSG00000004032	Gstm5	Protein_coding	978.319821703897	-0.0525137937989279	0.0535537435388856	0.0299125862603098	0.590563695704666
579	ENSMUSG00000004035	Gstm7	Protein_coding	217.153770432137	-0.0174138082155059	0.0559416537682765	0.254599517426553	0.903129771601554
580	ENSMUSG00000004040	Stat3	Protein_coding	1320.77105221509	0.0556229751235693	0.0544715939259603	0.0232039872568815	0.547484367817696
581	ENSMUSG00000004043	Stat5a	Protein_coding	116.756573906948	0.00058628106854812	0.0545330604474196	0.963777345511228	0.996859993213368
582	ENSMUSG00000004044	Cavin1	Protein_coding	614.339830264652	-0.0101167311615317	0.0493023926885575	0.623905003332544	0.972085191187387
583	ENSMUSG00000004054	Map3k11	Protein_coding	475.298827712592	-0.0179154266698784	0.0505887006566492	0.369294395699787	0.93494401533936
584	ENSMUSG00000004056	Akt2	Protein_coding	2049.88344570874	-0.00218041828893303	0.0455278895058973	0.927157490935403	0.991924885927856
585	ENSMUSG00000004069	Dnaja3	Protein_coding	1402.49896744818	-0.00409169586067833	0.0461747669708403	0.86117229339481	0.990304452641093
586	ENSMUSG00000004070	Hmox2	Protein_coding	1076.85139968836	-0.0288784044655613	0.0503565849735483	0.182624037287966	0.869302284456381
587	ENSMUSG00000004071	Cdip1	Protein_coding	3668.695163074	-0.00401640577905199	0.0438505362169222	0.8716252007128	0.990379293286482
588	ENSMUSG00000004085	Map3k20	Protein_coding	566.934076605093	0.0285063990960054	0.0549868682996757	0.128474672219957	0.821403761921207
589	ENSMUSG00000004096	Cwc15	Protein_coding	1260.71946224687	-0.0256904582893238	0.046741047812953	0.281480368184365	0.916910484126343
590	ENSMUSG00000004098	Col5a3	Protein_coding	74.5111656819256	-0.0133804218004201	0.0646436984890559	0.228222371697154	0.889371333639299
591	ENSMUSG00000004099	Dnmt1	Protein_coding	1715.73792932342	0.0371025704610235	0.0486650693616665	0.11851948793216	0.805734780741687
592	ENSMUSG00000004100	Ppan	Protein_coding	225.841565924568	-0.0275373793049897	0.0581436224942924	0.110979057682253	0.796818386281108
593	ENSMUSG00000004105	Angptl2	Protein_coding	81.1353830179293	0.00120257401227601	0.0566164803760785	0.910576341510126	0.991502530171096
594	ENSMUSG00000004110	Cacna1e	Protein_coding	10163.7073025443	0.00958268478616229	0.0460454498285592	0.684580068518222	0.98023425643063
595	ENSMUSG00000004113	Cacna1b	Protein_coding	3714.0234966934	0.0142425719981673	0.0472581971435894	0.532416703130182	0.963148077545376
596	ENSMUSG00000004127	Trmt10a	Protein_coding	147.056667388312	-0.0103491816813197	0.0543016107191552	0.480202774582912	0.959164423573622
597	ENSMUSG00000004151	Etv1	Protein_coding	5054.32052204861	0.0311213518327337	0.0534818609186551	0.121710928780105	0.813095957217819
598	ENSMUSG00000004187	Kifc2	Protein_coding	4811.01010599168	-0.00661491690026686	0.0471108439973074	0.770500565072961	0.985709434559313
599	ENSMUSG00000004207	Psap	Protein_coding	26964.51121762	-0.00937371432899292	0.0415957288711093	0.716128368346775	0.983627986402486
600	ENSMUSG00000004221	Ikbkg	Protein_coding	1030.09936363369	0.0189392574734994	0.0477178690239805	0.404166710043546	0.943047060919773
601	ENSMUSG00000004231	Pax2	Protein_coding	106.960464689576	0.00999070328590859	0.0615409753425307	0.344264891748613	0.927744133796981
602	ENSMUSG00000004233	Wars2	Protein_coding	293.491140027032	0.0291066891000342	0.0565192765897195	0.110922231088244	0.796818386281108
603	ENSMUSG00000004263	Atn1	Protein_coding	3839.08763920202	-0.0250574488570973	0.0459738072310675	0.301966684848443	0.923569495924431
604	ENSMUSG00000004264	Phb2	Protein_coding	726.457744266406	-0.0167311277784286	0.0483778306780456	0.446750813018823	0.953509581087878
605	ENSMUSG00000004266	Ptpn6	Protein_coding	58.0332582594094	0.0131827801637644	0.062963522635804	0.246445836398245	0.896943007460888
606	ENSMUSG00000004267	Eno2	Protein_coding	13272.7313119462	0.00614893502813669	0.0426278283987925	0.808778064851649	0.987567842410056
607	ENSMUSG00000004268	Emg1	Protein_coding	537.406079677312	0.0187374241470769	0.051054089794617	0.339053051913034	0.925153221599322
608	ENSMUSG00000004270	Lpcat3	Protein_coding	298.669595333868	-0.000626244830300155	0.0516553735615998	0.970865953553422	0.996859993213368
609	ENSMUSG00000004285	Atp6v1f	Protein_coding	1085.59231389626	-0.0271634040283906	0.0495715050205593	0.217169491317048	0.878858712053406
610	ENSMUSG00000004317	Clcn5	Protein_coding	856.488827348064	0.0336316771489822	0.0552718022613787	0.0904165354661308	0.762021595213085
611	ENSMUSG00000004319	Clcn3	Protein_coding	5024.58530257443	0.0350785339626192	0.0479039455843988	0.143106717563611	0.839741020240713
612	ENSMUSG00000004328	Hif3a	Protein_coding	134.032144066843	-0.000893556724274424	0.0659149092302643	0.892209532182065	0.991202273413847
613	ENSMUSG00000004347	Pde1c	Protein_coding	998.040967632594	0.0645630559805891	0.0659337863291867	0.00926141085656523	0.378836966911214
614	ENSMUSG00000004356	Utp20	Protein_coding	709.591304737585	-0.0183435196129662	0.0493534774873033	0.387308077607259	0.938284401803484
615	ENSMUSG00000004360	9330159F19Rik	Protein_coding	1684.98723344952	0.0177506087243593	0.0476894047125988	0.433219512782627	0.950965238115354
616	ENSMUSG00000004364	Cul3	Protein_coding	3613.84743552202	0.0203897997577535	0.0453720198888844	0.403208118503184	0.943047060919773
617	ENSMUSG00000004366	Sst	Protein_coding	2220.25392214016	-0.0780662480180568	0.0729900395931794	0.00391141427449371	0.265031226708843
618	ENSMUSG00000004371	Il11	Protein_coding	12.498057039228	0.000319166996706825	0.0651811809676741	0.962400645955634	0.996859993213368
619	ENSMUSG00000004383	Large1	Protein_coding	2838.34406283277	0.0193811706286962	0.0444703978135811	0.435194750371837	0.951249152164538
620	ENSMUSG00000004393	Ddx56	Protein_coding	470.345873831158	-0.00912815111617033	0.0514445775106477	0.610842876297642	0.97185631276485
621	ENSMUSG00000004394	Tmed4	Protein_coding	1033.20321500043	-0.0109104698391297	0.0473936333896327	0.628611725666538	0.972666232233572
622	ENSMUSG00000004415	Col26a1	Protein_coding	86.550868949968	-0.00450939349847436	0.0560142324436841	0.699929508824737	0.98298594651392
623	ENSMUSG00000004446	Bid	Protein_coding	113.076533965558	0.00545174506675049	0.0551262584843487	0.668888305307756	0.978611046109842
624	ENSMUSG00000004451	Ralb	Protein_coding	378.342999508739	-0.00539621913233812	0.0500102695350533	0.782634755738501	0.986527709109588
625	ENSMUSG00000004455	Ppp1cc	Protein_coding	3062.33486598044	0.0387167298081226	0.0468528647270668	0.11851891451091	0.805734780741687
626	ENSMUSG00000004460	Dnajb11	Protein_coding	1149.79392566229	-0.011499201533744	0.0484136038229295	0.595103242389848	0.97185631276485
627	ENSMUSG00000004462	Tbccd1	Protein_coding	261.792905203466	0.00213120344715495	0.0514044422502594	0.903310335649047	0.991502530171096
628	ENSMUSG00000004473	Clec11a	Protein_coding	80.2935834264646	-0.00390617802058402	0.0568420894142738	0.719951467663785	0.983627986402486
629	ENSMUSG00000004500	Zfp324	Protein_coding	361.250315258316	0.0341916760824307	0.0557008234423202	0.0847237560683111	0.754963250915785
630	ENSMUSG00000004508	Gab2	Protein_coding	747.367192743894	0.0103642579066561	0.0499817744084554	0.601992626920958	0.97185631276485
631	ENSMUSG00000004530	Coro1c	Protein_coding	2172.99215626872	0.045004839616717	0.0501893475133786	0.0616278369780227	0.700572629480149
632	ENSMUSG00000004535	Tax1bp1	Protein_coding	3497.80062754582	0.00110280978782284	0.0440623454806179	0.964436597229007	0.996859993213368
633	ENSMUSG00000004552	Ctse	Protein_coding	3.50531295938117	0.00117627416487824	0.073395689616645	0.787526601759425	NA
634	ENSMUSG00000004558	Ndrg2	Protein_coding	10664.4848271687	-0.0200913073874763	0.0459626477295236	0.40300502988146	0.943047060919773
635	ENSMUSG00000004561	Mettl17	Protein_coding	224.070567106899	-0.00661581543405699	0.0523510928940627	0.687507738757708	0.98023425643063
636	ENSMUSG00000004562	Arhgef40	Protein_coding	796.482519483307	-0.0141729651643016	0.0491818852904665	0.500386820253147	0.960427962190315
637	ENSMUSG00000004565	Pnpla6	Protein_coding	1488.2199119477	-0.00101098324900287	0.0465083663379332	0.965112338110963	0.996859993213368
638	ENSMUSG00000004567	Mcoln1	Protein_coding	1197.73036772921	-0.0103058125257463	0.0463126168536023	0.659798034782134	0.97723168590805
639	ENSMUSG00000004568	Arhgef18	Protein_coding	1596.6970173173	0.0231919872664846	0.0470409208711596	0.32349236489992	0.924675030491419
640	ENSMUSG00000004591	Pkn2	Protein_coding	836.709953291554	0.0254337874564591	0.0496689887571135	0.241669697978699	0.894240055959112
641	ENSMUSG00000004609	Cd33	Protein_coding	181.817588566227	-0.00980009454961233	0.0532816973301006	0.531876536681551	0.963148077545376
642	ENSMUSG00000004610	Etfb	Protein_coding	446.565617738064	-0.0070409114256585	0.0503766651656062	0.7134330038002	0.983627986402486
643	ENSMUSG00000004626	Stxbp2	Protein_coding	429.315360059582	-0.0424190469454422	0.0615506182545234	0.037957863644529	0.629574808727001
644	ENSMUSG00000004630	Pcp2	Protein_coding	1208.48416118128	0.0056216656287736	0.0512368341184787	0.753963496669022	0.985032123012499
645	ENSMUSG00000004631	Sgce	Protein_coding	452.115336319238	-0.0240301796057398	0.0520083558099612	0.220831699401414	0.883582117741111
646	ENSMUSG00000004633	Chn2	Protein_coding	4919.13092208701	0.0163716177031987	0.0513676137879352	0.387249102953554	0.938284401803484
647	ENSMUSG00000004637	Wwox	Protein_coding	341.549905291936	-0.0103915655971711	0.0517434894860441	0.556923878370384	0.968692252437789
648	ENSMUSG00000004642	Slbp	Protein_coding	487.174575216045	0.0196769832181637	0.0508534530762806	0.323457430427328	0.924675030491419
649	ENSMUSG00000004651	Tyr	Protein_coding	43.0658446544365	0.0135842485246666	0.0690127233911835	0.195502658419946	0.875577169333743
650	ENSMUSG00000004655	Aqp1	Protein_coding	70.7677507785173	-0.011558063793111	0.0631827415726618	0.281191046314744	0.916910484126343
651	ENSMUSG00000004661	Arid3b	Protein_coding	206.080902523622	-0.0347805533195911	0.0671716888881768	0.0492541735921731	0.673603486901828
652	ENSMUSG00000004665	Cnn2	Protein_coding	137.56263558967	-0.00409741699793079	0.055472958980961	0.735795810930103	0.984236943380164
653	ENSMUSG00000004667	Polr2e	Protein_coding	829.24313375899	-0.0258440073034446	0.0515894388862051	0.202481067359873	0.877200177084339
654	ENSMUSG00000004668	Abca13	Protein_coding	6.98209712752324	0.00502235401027593	0.0743709165203931	0.379779615938378	0.938284401803484
655	ENSMUSG00000004677	Myo9b	Protein_coding	1022.94097688057	-0.0111895152013727	0.0480900594114961	0.609966567750217	0.97185631276485
656	ENSMUSG00000004698	Hdac9	Protein_coding	1234.94173518281	0.0458137269291049	0.0512790000976835	0.0541052935339361	0.684957707121357
657	ENSMUSG00000004709	Cd244a	Protein_coding	3.59807608083606	-0.00348109665193075	0.0751765200863722	0.456668564547035	NA
658	ENSMUSG00000004730	Adgre1	Protein_coding	122.130617644075	0.0157513259306273	0.0589041591600943	0.240289582757416	0.892850029897817
659	ENSMUSG00000004748	Mtfp1	Protein_coding	750.391944144157	-0.0199836286543012	0.0499371413793612	0.337606076625289	0.925153221599322
660	ENSMUSG00000004768	Rab23	Protein_coding	791.253247369813	0.0192380321460827	0.0491079838136071	0.371578600041968	0.936215079714513
661	ENSMUSG00000004771	Rab11a	Protein_coding	1981.77000685793	0.0183342177772039	0.0466761173661794	0.43450729141703	0.951016087625174
662	ENSMUSG00000004788	Eif2b2	Protein_coding	390.174387454203	-0.0183561984170648	0.052777684003793	0.304440665223989	0.923642432711366
663	ENSMUSG00000004789	Dlst	Protein_coding	2426.40466562413	0.0193044494582911	0.04484172517926	0.433417048105246	0.950965238115354
664	ENSMUSG00000004791	Pgf	Protein_coding	46.4200664882521	-0.00699069049002951	0.0591376072774623	0.500561896533356	0.960427962190315
665	ENSMUSG00000004798	Ulk2	Protein_coding	2596.17333376184	0.0334423807755422	0.0452922089134074	0.182823356138892	0.869302284456381
666	ENSMUSG00000004815	Dgkq	Protein_coding	1154.03985233744	0.017508611049271	0.0490636327674816	0.413640508564929	0.945539381238048
667	ENSMUSG00000004837	Grap	Protein_coding	56.8819286806501	0.0117729696177305	0.0614250516725605	0.29499877183146	0.918168032282834
668	ENSMUSG00000004843	Chmp2b	Protein_coding	662.153986709971	-0.026888727532638	0.0495291940387001	0.221811582382822	0.884844069653302
669	ENSMUSG00000004846	Plod3	Protein_coding	569.566274018185	-0.0239933383658141	0.0508567159057607	0.243185104575109	0.894736093378963
670	ENSMUSG00000004849	Ap1s1	Protein_coding	1935.54481333603	-0.0293386331831535	0.0485846731018943	0.201280019314283	0.877200177084339
671	ENSMUSG00000004864	Mapk13	Protein_coding	18.0494874087975	0.00524972295401605	0.0653653787319437	0.503716427489885	0.960427962190315
672	ENSMUSG00000004865	Srpk1	Protein_coding	1478.53011866994	0.0272687016586148	0.047632932980244	0.243843302805356	0.895436123534372
673	ENSMUSG00000004872	Pax3	Protein_coding	62.6068378923691	0.0121801305323529	0.0615378542000305	0.283561658954024	0.916910484126343
674	ENSMUSG00000004880	Lbr	Protein_coding	396.45672702043	0.0170080448107493	0.0518516207645936	0.358601246144643	0.931601621232537
675	ENSMUSG00000004885	Crabp2	Protein_coding	49.8620537876292	-0.018356887407814	0.0750083642586305	0.115714904092619	0.803014203829676
676	ENSMUSG00000004891	Nes	Protein_coding	367.896727024368	0.059609062413306	0.0884627308317461	0.00956573114887285	0.385588651392086
677	ENSMUSG00000004892	Bcan	Protein_coding	3916.13434543024	0.00237909169025704	0.045359463036711	0.920921579605395	0.991924885927856
678	ENSMUSG00000004894	Hapln2	Protein_coding	514.202023812906	-0.0683199658231738	0.0894822306565708	0.00619746086855537	0.330311064850089
679	ENSMUSG00000004895	Prcc	Protein_coding	964.069244744515	-0.0260056997215713	0.0485932761561983	0.25006818792732	0.900966164683257
680	ENSMUSG00000004896	Rrnad1	Protein_coding	322.793643103046	-0.0232504340285335	0.0531012446280459	0.212253363444291	0.877659507060334
681	ENSMUSG00000004897	Hdgf	Protein_coding	2004.73695827057	-0.0266887055209344	0.0455522595083611	0.277887302451277	0.916910484126343
682	ENSMUSG00000004902	Slc25a18	Protein_coding	911.701656500303	-0.0133230977753179	0.0493282365363293	0.522159390461355	0.961462220281782
683	ENSMUSG00000004929	Thop1	Protein_coding	664.810185816665	-0.0502447560867377	0.0588231732296106	0.0266383357505684	0.573902671194363
684	ENSMUSG00000004931	Apba3	Protein_coding	184.424834521171	-0.00807048678777906	0.0531382501681349	0.604165320560225	0.97185631276485
685	ENSMUSG00000004933	Matk	Protein_coding	1529.12402200214	-0.049197300569734	0.0548938417899371	0.0344657139520095	0.608476712796054
686	ENSMUSG00000004934	Pias4	Protein_coding	530.716696043866	-0.0119806461444998	0.0504333756871191	0.53837913240576	0.96398245750693
687	ENSMUSG00000004936	Map2k1	Protein_coding	4092.1235145222	0.00960155427157941	0.0449782679754117	0.692721422683192	0.981478806089011
688	ENSMUSG00000004937	Sgta	Protein_coding	1779.08077142518	-0.0372829865078616	0.0492424665893601	0.112434964755368	0.798074852794757
689	ENSMUSG00000004945	Tmem242	Protein_coding	556.886765451349	-0.0273935113312985	0.0502494929454673	0.203349453302672	0.877200177084339
690	ENSMUSG00000004947	Dtx2	Protein_coding	153.812967465167	-0.0162211603687199	0.0559562688281397	0.277301465327794	0.916910484126343
691	ENSMUSG00000004951	Hspb1	Protein_coding	168.812633211896	-0.00256740097785562	0.0534617955645182	0.859349094177434	0.990128516646586
692	ENSMUSG00000004952	Rasa4	Protein_coding	216.481271878392	0.0293917781454496	0.0684364374586655	0.0657544954534207	0.713593330894535
693	ENSMUSG00000004961	Syt5	Protein_coding	1620.79610477347	-0.0673059062166473	0.0592770338919525	0.00909201329965837	0.377030268587297
694	ENSMUSG00000004980	Hnrnpa2b1	Protein_coding	8953.03985283818	0.00927963444745599	0.0439234708445184	0.709088672504572	0.98331451486347
695	ENSMUSG00000004994	Ccdc130	Protein_coding	159.427214669637	0.009504269920988	0.0537550071620456	0.528192039261047	0.962227721270714
696	ENSMUSG00000004996	Mri1	Protein_coding	128.622700759978	-0.00675484491745949	0.054216956238909	0.629637458139353	0.972826370171833
697	ENSMUSG00000005034	Prkacb	Protein_coding	9700.29386678814	0.0178075227061008	0.0455421337257761	0.461601173909005	0.955220117893912
698	ENSMUSG00000005043	Sgsh	Protein_coding	199.403808426107	0.00325435884830295	0.0526232104087219	0.836532081239622	0.988194495598235
699	ENSMUSG00000005045	Chd5	Protein_coding	8318.54302823096	-0.0210705603101403	0.044053865506461	0.401011759415067	0.943047060919773
700	ENSMUSG00000005054	Cstb	Protein_coding	414.15688966922	0.0212619667526739	0.0526782637285816	0.251710416779318	0.901188218563826
701	ENSMUSG00000005057	Sh2b2	Protein_coding	137.390455700777	0.0146388411843719	0.0561857531224018	0.306947422787404	0.923642432711366
702	ENSMUSG00000005069	Pex5	Protein_coding	941.909081902594	0.0220248960713105	0.0488828095167153	0.31657140690368	0.924442611206708
703	ENSMUSG00000005078	Jkamp	Protein_coding	551.44320289105	0.0124915467038997	0.0502231149171134	0.527343909353113	0.961975752442957
704	ENSMUSG00000005087	Cd44	Protein_coding	159.24111067984	-0.0154210641027829	0.0556886572714176	0.299562091010351	0.92247516526111
705	ENSMUSG00000005089	Slc1a2	Protein_coding	82986.2814650545	0.00202372116167956	0.0442798921027521	0.934487290803642	0.99251330073985
706	ENSMUSG00000005102	Eif2ak4	Protein_coding	691.006352082642	-0.00253519097191165	0.0487693771102155	0.90374810518939	0.991502530171096
707	ENSMUSG00000005103	Wdr1	Protein_coding	2719.50909450554	0.0349508744549855	0.0463741865568882	0.157378849285504	0.852993221262403
708	ENSMUSG00000005107	Slc2a9	Protein_coding	17.2090684580171	0.00838971364071775	0.0736245374617404	0.270413169352507	0.910723003440889
709	ENSMUSG00000005124	Ccn4	Protein_coding	100.886760686324	0.00420433757723837	0.0686291534230015	0.53051858022759	0.962904089312302
710	ENSMUSG00000005125	Ndrg1	Protein_coding	1689.42071015621	-0.0408585537746126	0.0486548696346494	0.0913881464492314	0.763562087030915
711	ENSMUSG00000005131	4930550C14Rik	Protein_coding	7.04627042681479	-0.00116050507993026	0.0695574183173439	0.835413525124015	0.988194495598235
712	ENSMUSG00000005142	Man2b1	Protein_coding	656.037749692563	0.0156084084073272	0.0515593874266021	0.40180479986997	0.943047060919773
713	ENSMUSG00000005148	Klf5	Protein_coding	318.557905858559	-0.0192892325813693	0.0542620618055043	0.253018864383879	0.902278673910414
714	ENSMUSG00000005150	Wdr83	Protein_coding	387.300685352632	-0.024265652859897	0.0532985056275267	0.194926138647051	0.875478673454536
715	ENSMUSG00000005161	Prdx2	Protein_coding	2420.59212971505	-0.0258787711617776	0.0463089164494696	0.283477100465891	0.916910484126343
716	ENSMUSG00000005198	Polr2a	Protein_coding	3182.39942919038	-0.000482442633445306	0.0451151605641252	0.984041412181426	0.997714359228851
717	ENSMUSG00000005204	Senp3	Protein_coding	1003.25602841131	-0.00376456536777856	0.0472551443499656	0.86711414713473	0.990379293286482
718	ENSMUSG00000005220	Corin	Protein_coding	42.1090142963337	0.00130690396617203	0.0581116720147944	0.892046998129539	0.991202273413847
719	ENSMUSG00000005225	Plekha8	Protein_coding	701.824953809314	0.0590185595289081	0.0594757817586111	0.0152181703698529	0.472819774482002
720	ENSMUSG00000005237	Dnah2	Protein_coding	100.404117356529	0.0122981735082567	0.0580863297411758	0.329033817144145	0.924675030491419
721	ENSMUSG00000005251	Ripk4	Protein_coding	29.8712185817048	0.00230172216050357	0.0600258097419893	0.792700869088843	0.987567842410056
722	ENSMUSG00000005262	Ufd1	Protein_coding	1013.5640222382	-0.0100643233070481	0.0479184361740067	0.648064724003195	0.974853106144856
723	ENSMUSG00000005267	Zfp287	Protein_coding	403.192854655198	-0.010489337074865	0.0501870227368685	0.593261640249433	0.97185631276485
724	ENSMUSG00000005268	Prlr	Protein_coding	404.282673385321	0.00645382476449247	0.0535301637715168	0.663096226723594	0.97723168590805
725	ENSMUSG00000005299	Letm1	Protein_coding	2075.48724961173	-0.0141433775222618	0.046153735243325	0.549817657355046	0.967757280376073
726	ENSMUSG00000005312	Ubqln1	Protein_coding	4195.05234502227	0.00422639454210998	0.0439165740059696	0.864803651558724	0.990370500897721
727	ENSMUSG00000005320	Fgfr4	Protein_coding	5.89738420595731	0.00205681286337738	0.0719460580423809	0.684944152984457	0.98023425643063
728	ENSMUSG00000005338	Cadm3	Protein_coding	11497.0642015203	0.0241228679790915	0.0456787891057815	0.322687723408256	0.924675030491419
729	ENSMUSG00000005354	Txn2	Protein_coding	1500.53658754171	-0.0565490088252605	0.0521231391442134	0.0245522425144692	0.560033159580894
730	ENSMUSG00000005357	Slc1a6	Protein_coding	647.293065022327	0.0618351586756493	0.0861918415406465	0.00865845987415923	0.368027836951138
731	ENSMUSG00000005360	Slc1a3	Protein_coding	9554.08871417912	0.0497044786250009	0.048025051855058	0.0504253102982664	0.673644106175976
732	ENSMUSG00000005362	Crbn	Protein_coding	1186.32314593064	0.0248352590324532	0.0469372146360177	0.294081548445634	0.918168032282834
733	ENSMUSG00000005370	Msh6	Protein_coding	700.815994463982	0.00426558003313032	0.0480314838799796	0.8446578325421	0.989381499750656
734	ENSMUSG00000005371	Fbxo11	Protein_coding	2983.68387247216	0.0359800241483971	0.0463014220328239	0.147313893908574	0.844447344650562
735	ENSMUSG00000005373	Mlxipl	Protein_coding	40.3850781565981	0.0100569258002926	0.0638525068283127	0.31510293943776	0.924442611206708
736	ENSMUSG00000005374	Tbl2	Protein_coding	732.226281062589	0.0148755541532011	0.0489434913457738	0.485417252125914	0.959743159716995
737	ENSMUSG00000005378	Bud23	Protein_coding	295.316810423059	-0.0187698319071076	0.0539738613413106	0.268469344090429	0.909138645952426
738	ENSMUSG00000005397	Nid1	Protein_coding	521.785990309112	0.0507675898149009	0.0594680806641444	0.025135527659902	0.565283387928114
739	ENSMUSG00000005410	Mcm5	Protein_coding	106.941058413485	0.00123266377676902	0.0552249785921138	0.918774402830569	0.991785421588657
740	ENSMUSG00000005413	Hmox1	Protein_coding	74.9655181421546	0.000665522195754496	0.0559200508547816	0.953120330319515	0.996859993213368
741	ENSMUSG00000005417	Mprip	Protein_coding	12294.6583470951	0.0129463810109138	0.0451940704066459	0.593318174887926	0.97185631276485
742	ENSMUSG00000005442	Cic	Protein_coding	6875.45916975966	0.00706775398360917	0.0457468452065116	0.766024513846071	0.985279443713464
743	ENSMUSG00000005447	Pafah1b3	Protein_coding	209.328649705394	-0.000693483769532046	0.0521767145086374	0.966189306135015	0.996859993213368
744	ENSMUSG00000005469	Prkaca	Protein_coding	4255.58965086402	0.0123808698289401	0.0449772201966531	0.611258954761946	0.97185631276485
745	ENSMUSG00000005470	Asf1b	Protein_coding	8.31696885047913	0.00362364278058101	0.0698128262525268	0.558782118518871	0.968738001331483
746	ENSMUSG00000005481	Ddx39a	Protein_coding	234.405629581894	-0.00795324884994137	0.052375570817618	0.631105835817404	0.972892872325536
747	ENSMUSG00000005483	Dnajb1	Protein_coding	1073.3059896996	0.0148478149717981	0.0471518224767319	0.517248145799547	0.960636780537993
748	ENSMUSG00000005493	Msh4	Protein_coding	159.051865061152	-0.0112476768906764	0.0540574798795335	0.456636386194449	0.954255986271314
749	ENSMUSG00000005501	Usp40	Protein_coding	414.123704704076	0.020297970606632	0.0516465114469656	0.292303110457585	0.918168032282834
750	ENSMUSG00000005505	Kbtbd4	Protein_coding	467.604040645478	-0.00253338065491299	0.0497061823218463	0.898500739848212	0.991202273413847
751	ENSMUSG00000005506	Celf1	Protein_coding	7238.91416546228	0.0390028722939218	0.0472646422459109	0.113506669124913	0.799436780638676
752	ENSMUSG00000005510	Ndufs3	Protein_coding	1335.34298966875	-0.0602530900436645	0.0547614986159818	0.0168281986041541	0.49048048487432
753	ENSMUSG00000005514	Por	Protein_coding	1326.54041201095	-0.0107249675031314	0.0467406740741628	0.642360617528164	0.974026080805698
754	ENSMUSG00000005533	Igf1r	Protein_coding	4190.80334168344	0.0178788569331194	0.0459689617552566	0.454830558909623	0.953930933557185
755	ENSMUSG00000005534	Insr	Protein_coding	2456.69779028414	0.0437352102408054	0.0510213996144168	0.0634830068773497	0.703275911784787
756	ENSMUSG00000005553	Atp4a	Protein_coding	8.71700636553439	0.00409893338583985	0.0705238876193699	0.509177685440195	0.960427962190315
757	ENSMUSG00000005566	Trim28	Protein_coding	2065.00578629892	0.0430605381591967	0.0484349046197947	0.0794025719543776	0.743133668356319
758	ENSMUSG00000005575	Ube2m	Protein_coding	2130.4954859677	-0.0574124508003649	0.0526413613853852	0.0225222341389034	0.540851729985362
759	ENSMUSG00000005580	Adcy9	Protein_coding	2159.82298759003	0.0338826259093322	0.0471856595498278	0.161961289942258	0.85464489497153
760	ENSMUSG00000005583	Mef2c	Protein_coding	8011.75090611593	-0.00988579622467804	0.0486071104811725	0.643545097662263	0.974595576437486
761	ENSMUSG00000005609	Ctr9	Protein_coding	1396.65001249409	0.0215559635112157	0.0462559531585431	0.367345808076969	0.934930189652865
762	ENSMUSG00000005610	Eif4g2	Protein_coding	12219.7976125666	0.0319374284091428	0.0449628739397554	0.204293421747716	0.877200177084339
763	ENSMUSG00000005611	Irag1	Protein_coding	183.19778230706	-0.00461298890616808	0.0527879633340682	0.767890013818799	0.985279443713464
764	ENSMUSG00000005615	Pcyt1a	Protein_coding	1151.32726998521	0.0478873552855369	0.0515397168814844	0.046150418075908	0.660028747277397
765	ENSMUSG00000005621	Zfp592	Protein_coding	1194.23637306466	0.0510344857660134	0.0511262801573972	0.038126019343742	0.629950030011955
766	ENSMUSG00000005625	Psmd4	Protein_coding	2033.53559839893	-0.0319515128767002	0.0481437704623759	0.174072288450174	0.861230602456691
767	ENSMUSG00000005628	Tmod4	Protein_coding	8.23634608799386	-0.00833330122485222	0.0807808483798423	0.190260309169776	0.871369338157023
768	ENSMUSG00000005640	Insrr	Protein_coding	38.3470586557165	-0.00603378863588075	0.05997336250793	0.534944073008272	0.963261928541267
769	ENSMUSG00000005656	Snx6	Protein_coding	585.319982733752	0.0117035216496881	0.0493287207950937	0.571856009477018	0.97103358056852
770	ENSMUSG00000005667	Mthfd2	Protein_coding	131.283748676845	-0.00658571624382321	0.0538470139792936	0.64807814533678	0.974853106144856
771	ENSMUSG00000005672	Kit	Protein_coding	2029.53019262451	0.0352112030554123	0.0529703342105022	0.0969052173223554	0.774603904520304
772	ENSMUSG00000005674	Tomm40l	Protein_coding	820.071605759095	-0.0197161501690777	0.0479848263015534	0.381751320514238	0.938284401803484
773	ENSMUSG00000005682	Pan2	Protein_coding	465.151951416095	0.00224867745530893	0.0498160506550884	0.9092072881124	0.991502530171096
774	ENSMUSG00000005683	Cs	Protein_coding	4782.05792726299	0.0100991361271781	0.0438539819550462	0.685280110461254	0.98023425643063
775	ENSMUSG00000005686	Ampd3	Protein_coding	681.259299942506	0.0321859249195666	0.0536003698646122	0.112441719977133	0.798074852794757
776	ENSMUSG00000005687	Bcas2	Protein_coding	918.55381258364	-0.0147227424914904	0.0481352509222744	0.504899052589542	0.960427962190315
777	ENSMUSG00000005698	Ctcf	Protein_coding	1613.18077035156	0.00952135987740521	0.0460686066964979	0.686261234319131	0.98023425643063
778	ENSMUSG00000005699	Pard6a	Protein_coding	404.023863673893	-0.0167294618776641	0.0504591906957028	0.401562561490842	0.943047060919773
779	ENSMUSG00000005705	Agrp	Protein_coding	4.91483365883512	0.00233999436810426	0.0725949477202219	0.637226734728084	NA
780	ENSMUSG00000005716	Pvalb	Protein_coding	2225.98430298375	0.0315445944699205	0.0496595606620713	0.161079296986206	0.853307804525597
781	ENSMUSG00000005718	Tfap4	Protein_coding	90.5690213495233	0.0120098077505115	0.0573201297620784	0.351116214066424	0.929737698544996
782	ENSMUSG00000005732	Ranbp1	Protein_coding	955.770381970239	0.00257537476200967	0.0491821394422675	0.899999455068099	0.991202273413847
783	ENSMUSG00000005763	Cd247	Protein_coding	2.69350797530078	-0.00223893970424397	0.0749306381440095	0.591140123667373	NA
784	ENSMUSG00000005774	Rfx5	Protein_coding	533.157112410099	0.00100340116341504	0.049408267924718	0.960400081772114	0.996859993213368
785	ENSMUSG00000005779	Psmb4	Protein_coding	1368.66273665755	-0.00247426416539407	0.0461962299249547	0.915669804149904	0.991785421588657
786	ENSMUSG00000005802	Slc30a4	Protein_coding	1311.4079419346	0.00904392685324578	0.0476263398436125	0.684837214467579	0.98023425643063
787	ENSMUSG00000005803	Sqor	Protein_coding	146.484801456516	-0.00847049105217458	0.0540407099939156	0.560137047030457	0.969209248281278
788	ENSMUSG00000005804	Bloc1s6	Protein_coding	555.396141147318	0.007512023526022	0.0491628473884817	0.716135181032114	0.983627986402486
789	ENSMUSG00000005813	Metap1	Protein_coding	710.322843952452	-0.00392803134818644	0.0485228455834766	0.853385167589878	0.990086343305343
790	ENSMUSG00000005823	Gpr108	Protein_coding	357.220573951452	0.000204690529569834	0.0504645748665312	0.991335567582056	0.997966274069508
791	ENSMUSG00000005846	Rsl1d1	Protein_coding	556.999619260902	-0.0406101385280508	0.0577571683005411	0.0502700110244804	0.673644106175976
792	ENSMUSG00000005871	Apc	Protein_coding	13296.4568145363	0.0272355432891322	0.0441140593633464	0.281509211558248	0.916910484126343
793	ENSMUSG00000005873	Reep5	Protein_coding	5134.30560494655	0.00031608692410122	0.0455020197193475	0.989431418735488	0.997966274069508
794	ENSMUSG00000005881	Ergic3	Protein_coding	1333.94160987994	-0.0201356774805942	0.0465184022598844	0.394825199149152	0.94098541852983
795	ENSMUSG00000005882	Uqcc1	Protein_coding	860.211688164482	0.00505920202028363	0.0483955792185323	0.8132324882231	0.987567842410056
796	ENSMUSG00000005886	Ncoa2	Protein_coding	3816.73686700942	0.0307535547849664	0.0446345218343948	0.222962216146744	0.885147492190747
797	ENSMUSG00000005892	Trh	Protein_coding	100.027043022879	0.0607441257545259	0.155280526393614	0.00861409550962345	0.367982039835723
798	ENSMUSG00000005893	Nr2c2	Protein_coding	4170.76471529593	0.0432366081213627	0.0468505535884166	0.0861174438654273	0.75661986238449
799	ENSMUSG00000005897	Nr2c1	Protein_coding	186.178779098053	0.00134468761821978	0.0538708496562816	0.922575926085267	0.991924885927856
800	ENSMUSG00000005899	Smpd4	Protein_coding	619.640347965387	0.00646411079191301	0.049927799742652	0.742917973627863	0.984474032590995
801	ENSMUSG00000005907	Pex1	Protein_coding	489.783352640931	-0.00463938024591833	0.0497016767958178	0.815814691098485	0.987567842410056
802	ENSMUSG00000005917	Otx1	Protein_coding	85.0468459671638	0.0135946018320707	0.0606431628597931	0.261724447791611	0.906924620327751
803	ENSMUSG00000005936	Kctd20	Protein_coding	1533.87182436291	0.019330339764509	0.0461757067049166	0.417697568733216	0.946634745095118
804	ENSMUSG00000005947	Itgae	Protein_coding	4.6808136979857	-0.000376650880188098	0.0717678166640495	0.937606595547944	NA
805	ENSMUSG00000005949	Ctns	Protein_coding	246.966441140684	0.00512290818973845	0.0523852201054323	0.752697669802736	0.985032123012499
806	ENSMUSG00000005950	P2rx5	Protein_coding	39.869004888474	0.0019548284775728	0.0586438709273376	0.835056265601359	0.988194495598235
807	ENSMUSG00000005951	Shpk	Protein_coding	54.0361938742312	0.00549991344804872	0.0598383504068316	0.567330660305112	0.970846121551832
808	ENSMUSG00000005958	Ephb3	Protein_coding	436.729661149031	-0.0112977625667755	0.0525226938200658	0.502405843439429	0.960427962190315
809	ENSMUSG00000005968	Tuft1	Protein_coding	58.2023414435592	0.0108211248094228	0.0618341660399052	0.315699685775959	0.924442611206708
810	ENSMUSG00000005973	Rcn1	Protein_coding	378.88200346728	-0.033729948215743	0.0579819134568192	0.0757696950565988	0.736690166105981
811	ENSMUSG00000005981	Trap1	Protein_coding	1518.92256523685	-0.00930940283139211	0.04658466970987	0.687919730463732	0.98023425643063
812	ENSMUSG00000005982	Naa60	Protein_coding	1455.36460633776	-0.0130227083127739	0.0457772263818437	0.585383105432803	0.97185631276485
813	ENSMUSG00000005983	1700037C18Rik	Protein_coding	55.9150916062405	-0.0215152927038583	0.0791163020729511	0.085435884732849	0.755765302928147
814	ENSMUSG00000005986	Ankrd13d	Protein_coding	761.343813417778	-0.0399051765526153	0.0513576575661617	0.0803235602055645	0.743824167001638
815	ENSMUSG00000005994	Tyrp1	Protein_coding	11.3302500113517	0.0103287780017348	0.0886348277943015	0.103291358710253	0.781759967680076
816	ENSMUSG00000006005	Tpr	Protein_coding	3912.80230783844	-0.0264711256777532	0.0444228447959392	0.2921300080774	0.918168032282834
817	ENSMUSG00000006010	Odr4	Protein_coding	756.967279689933	0.000756705778376067	0.0483423932127158	0.971808739072877	0.996859993213368
818	ENSMUSG00000006014	Prg4	Protein_coding	21.8249232812359	-0.00296640994974335	0.0631448241248727	0.702330069452416	0.98298594651392
819	ENSMUSG00000006019	Dhx34	Protein_coding	235.588379594429	0.0145064406363818	0.053309505301155	0.381392525981504	0.938284401803484
820	ENSMUSG00000006021	Kptn	Protein_coding	305.243105330404	-0.0275834032726709	0.0559178625780366	0.127538764904675	0.820779674409791
821	ENSMUSG00000006024	Napa	Protein_coding	2857.91479210707	-0.0324896639009491	0.0460073275001974	0.188721837002509	0.87026001429798
822	ENSMUSG00000006050	Sra1	Protein_coding	393.370263777918	-0.0023460074676854	0.0510713275864067	0.896472827299693	0.991202273413847
823	ENSMUSG00000006057	Atp5g1	Protein_coding	2476.73399830413	-0.0117245880995053	0.0450440999843842	0.629497127441459	0.97282577065639
824	ENSMUSG00000006058	Snf8	Protein_coding	1226.37322568411	-0.0203056053454078	0.0495093448799788	0.339765906179336	0.925153221599322
825	ENSMUSG00000006095	Tbcb	Protein_coding	1177.96462027949	-0.0455203017249891	0.050393201670258	0.0586409326422388	0.692232611732656
826	ENSMUSG00000006127	Inpp5k	Protein_coding	630.248109444968	-0.0113036869434724	0.0489579733647474	0.591678281377215	0.97185631276485
827	ENSMUSG00000006134	Crkl	Protein_coding	1798.4088224074	0.0319164049759755	0.0493718864672079	0.160464367483036	0.853307804525597
828	ENSMUSG00000006154	Eps8l1	Protein_coding	7.81331743476081	0.00927003319446427	0.083244895394315	0.155533728906514	0.85277674728422
829	ENSMUSG00000006169	Clint1	Protein_coding	1336.53037403343	0.00272245262491338	0.046493935666336	0.906322509179329	0.991502530171096
830	ENSMUSG00000006179	Prss16	Protein_coding	11.5809544799765	-0.00187671017885833	0.0669032617169299	0.771402953516821	0.985709434559313
831	ENSMUSG00000006191	Cdkal1	Protein_coding	335.178935285407	0.00874704316206731	0.0507215924555684	0.642512823137708	0.974026080805698
832	ENSMUSG00000006204	Cdcp3	Protein_coding	14.2342342627555	-0.00757430278339287	0.073034128477754	0.300276955425322	0.92247516526111
833	ENSMUSG00000006205	Htra1	Protein_coding	2341.37651660727	-0.0380291415550601	0.0482172317915648	0.114537804256041	0.802390484257852
834	ENSMUSG00000006215	Zbtb17	Protein_coding	574.144804170955	-0.0183718037037847	0.0515232639315374	0.335564654868194	0.92505187152039
835	ENSMUSG00000006218	Fam131c	Protein_coding	75.4061083636124	0.00137645480577337	0.0557077464620599	0.905313531642052	0.991502530171096
836	ENSMUSG00000006219	Fblim1	Protein_coding	36.2849947972701	-0.00449440937190347	0.0600430956148565	0.62676091456901	0.972666232233572
837	ENSMUSG00000006221	Hspb7	Protein_coding	12.1350132873929	-0.00775660251978228	0.074343447677888	0.279741999877928	0.916910484126343
838	ENSMUSG00000006235	Epor	Protein_coding	94.8295232295626	-0.062415271425403	0.14858738362875	0.00823275908596142	0.361688294520713
839	ENSMUSG00000006241	Ccdc159	Protein_coding	70.7834395628287	-9.10464872030641e-05	0.0565117531459552	0.993246916490587	0.997966274069508
840	ENSMUSG00000006262	Mob1b	Protein_coding	1070.15342935506	0.0291454213410257	0.0506318771519521	0.175520115672841	0.864732832996128
841	ENSMUSG00000006270	Vax1	Protein_coding	6.54803736350122	-0.00263714233998166	0.0704020447509436	0.643510325495356	0.974595576437486
842	ENSMUSG00000006273	Atp6v1b2	Protein_coding	9037.26984486073	0.0170751544394061	0.0445930800141405	0.489401444745612	0.959743159716995
843	ENSMUSG00000006276	Eps15l1	Protein_coding	1329.4752482409	-0.0224388291547766	0.0478541959341879	0.326077340988665	0.924675030491419
844	ENSMUSG00000006281	Tep1	Protein_coding	274.55460110108	-0.0115373608899946	0.0524883064465612	0.495420114293407	0.960283255906095
845	ENSMUSG00000006288	Ttc5	Protein_coding	469.60096626396	-0.026280884605424	0.0527195335434074	0.178759510290491	0.867379172899035
846	ENSMUSG00000006289	Osgep	Protein_coding	299.553748306072	0.00395997947088726	0.0519439650091526	0.813912819488192	0.987567842410056
847	ENSMUSG00000006299	Aamp	Protein_coding	2143.85110929655	-0.0375158223003492	0.04661477496716	0.130472170804272	0.823714120235888
848	ENSMUSG00000006301	Tmbim1	Protein_coding	772.108722782385	-0.0228204318509586	0.0492952297223219	0.293555673262345	0.918168032282834
849	ENSMUSG00000006304	Arpc2	Protein_coding	1895.9836180438	-0.0139399273667151	0.0462768686379554	0.553982634483439	0.968692252437789
850	ENSMUSG00000006307	Kmt2b	Protein_coding	2185.98618899761	0.0174240540756804	0.0459778048898619	0.465919641574194	0.956311592951459
851	ENSMUSG00000006313	Upk1a	Protein_coding	5.91507836233564	0.00541841062710457	0.0757530270705871	0.334021086192119	0.92505187152039
852	ENSMUSG00000006315	Tmem147	Protein_coding	525.169943686678	-0.00842904760409857	0.0515924656644003	0.633395603222673	0.972892872325536
853	ENSMUSG00000006333	Rps9	Protein_coding	4377.47973186669	-0.0146636206420578	0.0460285508472189	0.537053404506229	0.963590331723819
854	ENSMUSG00000006335	Tfpt	Protein_coding	339.818901397323	-0.00543742319948414	0.0519298935164513	0.748249638519354	0.984969948720913
855	ENSMUSG00000006342	Susd2	Protein_coding	355.904296156563	0.00463710858383387	0.0529124839728804	0.764100558080654	0.985279443713464
856	ENSMUSG00000006344	Ggt5	Protein_coding	36.198565991949	0.0128912197238277	0.0700959002235854	0.200798515236291	0.877200177084339
857	ENSMUSG00000006345	Ggt1	Protein_coding	18.7812869010672	0.000239693919861727	0.0629909407825314	0.974301027070367	0.996859993213368
858	ENSMUSG00000006356	Crip2	Protein_coding	1058.32246996384	-0.0654041944772059	0.0731712657310085	0.00794439731330734	0.358277567959818
859	ENSMUSG00000006360	Crip1	Protein_coding	49.2251900240248	0.00291662669772299	0.0580667855431652	0.767687737043862	0.985279443713464
860	ENSMUSG00000006362	Cbfa2t3	Protein_coding	1282.48672805809	0.00378482890104562	0.0494794770135481	0.851113759238403	0.990086343305343
861	ENSMUSG00000006369	Fbln1	Protein_coding	240.177596874121	0.000115327705570826	0.0537544878818557	0.99341599749028	0.997967809092515
862	ENSMUSG00000006373	Pgrmc1	Protein_coding	3265.42640944191	0.00960287908449688	0.0444493789571774	0.696302440165447	0.98282310604226
863	ENSMUSG00000006378	Gcat	Protein_coding	104.172449290764	-0.0208888548302634	0.0642576084631706	0.130724597493982	0.823714120235888
864	ENSMUSG00000006386	Tek	Protein_coding	299.549443577937	0.0302682428159839	0.057495008136846	0.0968453659945535	0.774489610836971
865	ENSMUSG00000006390	Elovl1	Protein_coding	267.50896386791	-0.00722724895213351	0.0527693633338479	0.650237288906514	0.975748342113869
866	ENSMUSG00000006392	Med8	Protein_coding	248.823610075075	-0.0136141807745462	0.0529325399410437	0.417252761226268	0.946634745095118
867	ENSMUSG00000006395	Hyi	Protein_coding	161.916481321881	-0.0466593871783267	0.0958181015358486	0.0173781499875186	0.490802834032876
868	ENSMUSG00000006398	Cdc20	Protein_coding	19.8114215536049	0.000318676412543838	0.0637770140463055	0.964659674759132	0.996859993213368
869	ENSMUSG00000006403	Adamts4	Protein_coding	950.916306406735	0.00710323960669899	0.0482483831714026	0.742508555768945	0.984474032590995
870	ENSMUSG00000006411	Nectin4	Protein_coding	129.523220960323	0.0134725721765304	0.0581035074373112	0.29924746476242	0.92247516526111
871	ENSMUSG00000006412	Pfdn2	Protein_coding	1410.78546793801	-0.0112573106810202	0.0475002811660517	0.616490914443274	0.97185631276485
872	ENSMUSG00000006418	Rnf114	Protein_coding	1017.08934699752	-0.000556373431218337	0.0465070328835236	0.980796082770768	0.997450618968927
873	ENSMUSG00000006423	Steep1	Protein_coding	877.074232210426	0.0333763037401645	0.0506045683015258	0.132339069707276	0.826316800778315
874	ENSMUSG00000006435	Neurl1a	Protein_coding	3508.54524360598	-0.00637382826974419	0.0459458733774867	0.787079585313537	0.986872621880682
875	ENSMUSG00000006442	Srm	Protein_coding	677.93217601545	-0.0262345587176042	0.050487108305502	0.215657139549026	0.878506188915944
876	ENSMUSG00000006445	Epha2	Protein_coding	60.5340945761229	0.0285289411730782	0.0947375010332761	0.0441434045462382	0.655196782192398
877	ENSMUSG00000006456	Rbm14	Protein_coding	994.487057827355	0.0155577150770107	0.0473344429787816	0.49530071437189	0.960283255906095
878	ENSMUSG00000006457	Actn3	Protein_coding	21.6475543863976	-0.0016386211303281	0.0625142599541999	0.831749290432769	0.987665975411226
879	ENSMUSG00000006463	Zdhhc24	Protein_coding	331.199579576742	-0.00584558229272131	0.0508977860055169	0.750928582792654	0.985032123012499
880	ENSMUSG00000006464	Bbs1	Protein_coding	958.237380614628	0.0369808481759703	0.0511158707958789	0.0996649242283632	0.77513949996344
881	ENSMUSG00000006476	Nsmf	Protein_coding	4386.39241203257	-0.0199065248716989	0.0456667600150097	0.410721019262621	0.943914405177493
882	ENSMUSG00000006494	Pdk1	Protein_coding	911.788001950099	0.0103985627312032	0.0482239841005777	0.63290011059007	0.972892872325536
883	ENSMUSG00000006498	Ptbp1	Protein_coding	633.762688826766	-0.0321765562508993	0.0504673001340288	0.145058138324822	0.840599689340805
884	ENSMUSG00000006517	Mvd	Protein_coding	237.914848838283	-0.0244116192294345	0.0553845443940507	0.163443924271572	0.857786807953391
885	ENSMUSG00000006519	Cyba	Protein_coding	93.229510653086	0.0096075495777671	0.0580115324721774	0.41366078922335	0.945539381238048
886	ENSMUSG00000006522	Itih3	Protein_coding	1337.98541942321	-0.00472511572014842	0.0564481954289056	0.677843641479961	0.980093017154848
887	ENSMUSG00000006526	Stimate	Protein_coding	421.262576365494	0.008004766101002	0.0497580655083075	0.688846680550434	0.980503544324275
888	ENSMUSG00000006527	Sfmbt1	Protein_coding	1448.06057626053	0.0526076121524594	0.0507475761135788	0.0349233017576423	0.612036250684465
889	ENSMUSG00000006567	Atp7b	Protein_coding	88.0886875474098	-0.00684826134325604	0.0569974502116166	0.551464884695505	0.968692252437789
890	ENSMUSG00000006574	Slc4a1	Protein_coding	23.1397757515962	0.0112682034413296	0.0777288974675525	0.181799282337382	0.869302284456381
891	ENSMUSG00000006575	Rundc3a	Protein_coding	3791.8468656113	-0.0517587846395564	0.0476937672163575	0.0440959083207505	0.655196782192398
892	ENSMUSG00000006576	Slc4a3	Protein_coding	3342.74658953984	-0.00547848606519613	0.0444216310426206	0.823508318675883	0.987567842410056
893	ENSMUSG00000006585	Cdt1	Protein_coding	35.8587398750716	-5.78384043859404e-05	0.0593059838232088	0.994816707635922	0.998460441520235
894	ENSMUSG00000006586	Runx1t1	Protein_coding	1245.39970456672	-0.0180433701413543	0.0480095127922825	0.420580148993531	0.948243428350087
895	ENSMUSG00000006587	Snai3	Protein_coding	5.46003670223134	-0.0069041126927966	0.0800721401602461	0.215098270826621	0.878349813315979
896	ENSMUSG00000006589	Aprt	Protein_coding	159.54005368997	-0.0685772171695952	0.126878839056154	0.0063750130609936	0.332478441911083
897	ENSMUSG00000006599	Gtf2h1	Protein_coding	625.713174071471	0.0065791267618114	0.0492091743220155	0.749072891473268	0.984969948720913
898	ENSMUSG00000006611	Hfe	Protein_coding	77.0161907795849	-0.00607589481721898	0.0581822628953525	0.565303335492746	0.969703993300924
899	ENSMUSG00000006638	Abhd1	Protein_coding	141.363488776497	-0.022498459801644	0.0698837091237717	0.0984667063589224	0.774684229504946
900	ENSMUSG00000006641	Slc5a6	Protein_coding	457.09124838978	0.0346637454991661	0.056535084362606	0.0779012168314548	0.742080212829406
901	ENSMUSG00000006642	Tcf23	Protein_coding	13.0160614164348	0.00671767483805809	0.0715397436248719	0.348899249543017	0.928930880679285
902	ENSMUSG00000006649	Nphs1	Protein_coding	59.4808601463971	0.00082277676565867	0.0565470944648231	0.938964601299341	0.993700227094733
903	ENSMUSG00000006651	Aplp1	Protein_coding	19019.842708849	-0.0578401345686176	0.0494508292719348	0.02563356457638	0.567476386624495
904	ENSMUSG00000006673	Qrich1	Protein_coding	2347.92068256291	-0.0242892254647659	0.0446854528626226	0.329631139616268	0.924675030491419
905	ENSMUSG00000006675	P4htm	Protein_coding	1037.79878766921	-0.0111505098855794	0.0483527081063993	0.607019021772437	0.97185631276485
906	ENSMUSG00000006676	Usp19	Protein_coding	3136.01914868286	0.0268425328671007	0.0453749918125164	0.277064508723458	0.916910484126343
907	ENSMUSG00000006678	Pola1	Protein_coding	305.580876661198	0.0442000933233453	0.0665721032891142	0.0291053895773999	0.587011846956642
908	ENSMUSG00000006699	Cdc42	Protein_coding	2948.32091354194	0.0341222894230733	0.0464966474347977	0.165372833014389	0.857786807953391
909	ENSMUSG00000006705	Pknox1	Protein_coding	442.59782586584	0.0311591403509524	0.0547748976339976	0.109850311738337	0.795991028693021
910	ENSMUSG00000006711	D130043K22Rik	Protein_coding	913.149342118697	-0.033473259429323	0.0507448366176022	0.13002059327664	0.823714120235888
911	ENSMUSG00000006715	Gmnn	Protein_coding	44.3979511580267	-0.0050978300634705	0.0610973556646902	0.571745405568833	0.97103358056852
912	ENSMUSG00000006717	Acot13	Protein_coding	623.42480592501	-0.00499069433109418	0.0497680603882467	0.801459899551125	0.987567842410056
913	ENSMUSG00000006720	Zfp184	Protein_coding	55.7981452205025	0.00774325126769859	0.0591870663867135	0.465093273279855	0.956246067384659
914	ENSMUSG00000006728	Cdk4	Protein_coding	496.147478087753	-0.0183813902550288	0.0502311141029353	0.366859750176889	0.934930189652865
915	ENSMUSG00000006731	B4galnt1	Protein_coding	1528.86882387106	-0.024016427769446	0.0473054734895694	0.304013322185743	0.923642432711366
916	ENSMUSG00000006732	Mettl1	Protein_coding	178.289417586104	-0.00324221954084723	0.0527908164807864	0.834538681201654	0.988194495598235
917	ENSMUSG00000006736	Tspan31	Protein_coding	718.681946081633	-0.00569230349155018	0.0489780126337456	0.784340070201939	0.986527709109588
918	ENSMUSG00000006740	Kif5b	Protein_coding	7553.16645785513	0.00250847223618649	0.0440758874082848	0.919208786635541	0.991785421588657
919	ENSMUSG00000006763	Saal1	Protein_coding	337.082931062182	-0.00801066654702854	0.0508320250191247	0.667463583527822	0.978114241801833
920	ENSMUSG00000006764	Tph2	Protein_coding	86.5040698071674	0.00527635076710394	0.0726522071138952	0.398401317254567	0.942282927517997
921	ENSMUSG00000006782	Cnp	Protein_coding	6211.66789897411	-0.0607004750264976	0.052455122115117	0.018061965182649	0.4977139903329
922	ENSMUSG00000006784	Odad4	Protein_coding	55.4275110568381	-0.00966936172776697	0.0599474996894471	0.37752116432482	0.937742976744671
923	ENSMUSG00000006800	Sulf2	Protein_coding	1865.00866397177	-0.0926423118844433	0.0685658681552655	0.00161062857193232	0.17253988991832
924	ENSMUSG00000006818	Sod2	Protein_coding	7326.56725828773	0.0323763361000234	0.0450182893819455	0.198155130717295	0.876224718004286
925	ENSMUSG00000006850	Tmco6	Protein_coding	131.211588971563	-0.0146989380103808	0.0562274917454839	0.30472822076817	0.923642432711366
926	ENSMUSG00000006906	Stambp	Protein_coding	535.380162744098	-0.0175836897106772	0.0498049198882126	0.395745010942251	0.941131853646406
927	ENSMUSG00000006920	Ezh1	Protein_coding	1601.4928311424	-0.000391774986837193	0.0460260644562466	0.98669172377092	0.997966274069508
928	ENSMUSG00000006930	Hap1	Protein_coding	4244.87051206272	0.0426089861556116	0.0451961765347818	0.097564427955991	0.774684229504946
929	ENSMUSG00000006931	P3h4	Protein_coding	311.952641386785	-0.0621192346261299	0.100562467905078	0.00819325035684858	0.361269466447284
930	ENSMUSG00000006932	Ctnnb1	Protein_coding	8847.37280343405	0.052725272772857	0.0455952064428283	0.045102313237262	0.658222772240282
931	ENSMUSG00000006941	Eif1b	Protein_coding	1436.64530597887	0.000678269637451159	0.0464489603817708	0.976637121275782	0.997277753379728
932	ENSMUSG00000006958	Chrd	Protein_coding	384.85257088491	-0.0146437943400956	0.0525594795282565	0.399325095675006	0.942616931468935
933	ENSMUSG00000006998	Psmd2	Protein_coding	3989.39251548629	0.0161252767574096	0.0441429197057228	0.517292418223024	0.960636780537993
934	ENSMUSG00000007021	Syngr3	Protein_coding	1731.59422357654	0.0170806897766231	0.0463234150941254	0.470135979346897	0.95698826848708
935	ENSMUSG00000007029	Vars	Protein_coding	911.715439576515	0.0354896293581108	0.0502048393503003	0.118331375006143	0.805734780741687
936	ENSMUSG00000007030	Vwa7	Protein_coding	224.15252393699	0.0172843422443354	0.0571394245234496	0.237350194990443	0.892850029897817
937	ENSMUSG00000007033	Hspa1l	Protein_coding	14.5276785693669	-0.00228275874234178	0.0644635190706032	0.751901168010122	0.985032123012499
938	ENSMUSG00000007035	Msh5	Protein_coding	23.0684142005283	0.00241122896707558	0.0622197540576073	0.76136075982808	0.985279443713464
939	ENSMUSG00000007036	Abhd16a	Protein_coding	1268.18626906228	-0.0226262252707473	0.0473167675471218	0.330652115237755	0.924675030491419
940	ENSMUSG00000007038	Neu1	Protein_coding	744.641585543733	-0.0149483968815774	0.0480194133133107	0.50067188281315	0.960427962190315
941	ENSMUSG00000007039	Ddah2	Protein_coding	180.12745655878	0.0114593807647564	0.0540134310206609	0.450960951197579	0.953930933557185
942	ENSMUSG00000007041	Clic1	Protein_coding	200.743840332722	-0.00881331046128454	0.05341242536235	0.565719215590978	0.969816380531127
943	ENSMUSG00000007050	Lsm2	Protein_coding	173.303919859865	-0.0143320037937081	0.0541382978921206	0.362940184695814	0.933588332203181
944	ENSMUSG00000007080	Pole	Protein_coding	44.5664560306193	-0.00530652846876817	0.0589338704793954	0.594306678134755	0.97185631276485
945	ENSMUSG00000007097	Atp1a2	Protein_coding	29476.2174389053	0.0135694877043767	0.0453637871639532	0.574277472456429	0.971308185050915
946	ENSMUSG00000007107	Atp1a4	Protein_coding	32.2061390522357	0.00872707730631499	0.064271482347707	0.353755957262411	0.930470109123688
947	ENSMUSG00000007122	Casq1	Protein_coding	11.3428694160683	0.000322494570116869	0.0667929743640463	0.959213711033576	0.996859993213368
948	ENSMUSG00000007207	Stx1a	Protein_coding	1841.76828641791	-0.0364454508134587	0.0557042846225386	0.0734648482340552	0.731762611545435
949	ENSMUSG00000007216	Zfp775	Protein_coding	175.952843758795	-0.00232181830461182	0.0527082107594658	0.88165106324187	0.991202273413847
950	ENSMUSG00000007279	Scube2	Protein_coding	42.6306080526396	0.00436314065540555	0.0607824342945343	0.624563062780362	0.972085191187387
951	ENSMUSG00000007338	Mrpl49	Protein_coding	532.417586299811	0.00894137888022371	0.0491519868759836	0.666325951912307	0.977482710588559
952	ENSMUSG00000007379	Dennd2c	Protein_coding	30.6919911042498	-0.00193356489994067	0.0595373747671687	0.828500362834209	0.987567842410056
953	ENSMUSG00000007411	Mark3	Protein_coding	1891.01306780697	-0.00271828179663079	0.0456486402225815	0.908951955482281	0.991502530171096
954	ENSMUSG00000007415	Gatad1	Protein_coding	1396.14647588728	0.0425506211038699	0.0509783347552245	0.0690394838178662	0.726939683290232
955	ENSMUSG00000007440	Pcdha10	Protein_coding	250.45164931035	0.0117095025464701	0.0519561938444413	0.505749872020067	0.960427962190315
956	ENSMUSG00000007458	M6pr	Protein_coding	1672.06161101537	-0.00863996457182179	0.0475408275064381	0.699039025733076	0.98298594651392
957	ENSMUSG00000007476	Lrrc8a	Protein_coding	1716.00793804249	-0.000336881130853748	0.0477659714133579	0.987779934388973	0.997966274069508
958	ENSMUSG00000007480	Mc5r	Protein_coding	30.7305363855767	0.00660798820741626	0.0639276355080608	0.447189182605341	0.95384650390867
959	ENSMUSG00000007564	Ppp2r1a	Protein_coding	6824.16518410473	-0.0341319303055751	0.0444647260538639	0.180249622980069	0.867908095032984
960	ENSMUSG00000007570	Fance	Protein_coding	166.836246816572	0.00778895395065138	0.0532414254038252	0.612809658633816	0.97185631276485
961	ENSMUSG00000007589	Tinf2	Protein_coding	319.5904905805	0.00691336269067896	0.05183613268717	0.687673666359234	0.98023425643063
962	ENSMUSG00000007591	Tssk4	Protein_coding	8.06994677731419	-0.00488383256217302	0.0728865367827335	0.41570227855387	0.946414273379379
963	ENSMUSG00000007594	Hapln4	Protein_coding	3196.1717758062	-0.00660094948006167	0.0450822646385976	0.784899460653703	0.986527709109588
964	ENSMUSG00000007603	Dus3l	Protein_coding	736.360662650101	-0.0110053797628091	0.048717879912185	0.605470769836189	0.97185631276485
965	ENSMUSG00000007610	Gtpbp3	Protein_coding	357.292114636842	0.000877557210395191	0.051450968736746	0.959897275171692	0.996859993213368
966	ENSMUSG00000007613	Tgfbr1	Protein_coding	726.804876461947	0.00483152935828609	0.0499502935676756	0.805428067891549	0.987567842410056
967	ENSMUSG00000007617	Homer1	Protein_coding	5249.00142077913	-0.0111331020790549	0.0481198175693151	0.611266806733956	0.97185631276485
968	ENSMUSG00000007646	Rad51c	Protein_coding	90.6996064996664	-0.00149049853172944	0.0552225751210581	0.902008615096189	0.991216601170008
969	ENSMUSG00000007653	Gabrb2	Protein_coding	6241.14272984962	0.0231781724786523	0.0467444664261486	0.327848252785616	0.924675030491419
970	ENSMUSG00000007655	Cav1	Protein_coding	224.258903303016	0.00283675099439616	0.0532378175106521	0.8483355537472	0.989713554457395
971	ENSMUSG00000007656	Arpp19	Protein_coding	3148.44418767885	-0.0446851079680024	0.049369246608347	0.0666045366974348	0.718534475209255
972	ENSMUSG00000007659	Bcl2l1	Protein_coding	1965.45935703874	-0.0151639379099856	0.0461113324671418	0.522582643528274	0.961462220281782
973	ENSMUSG00000007670	Khsrp	Protein_coding	2725.35675005234	-0.0076557217767023	0.0444656850253167	0.755296234733653	0.985032123012499
974	ENSMUSG00000007682	Dio2	Protein_coding	1488.73888217619	0.0273985912978584	0.0493591177083491	0.217071195148991	0.878858712053406
975	ENSMUSG00000007721	Ccdc124	Protein_coding	811.362444479512	-0.0139142714064822	0.0490379386533481	0.510801195113768	0.960636780537993
976	ENSMUSG00000007739	Cct4	Protein_coding	1446.82100103747	0.0109523562269092	0.0471396178412439	0.630604174209501	0.972892872325536
977	ENSMUSG00000007777	0610009B22Rik	Protein_coding	198.834207272981	0.0106302365414921	0.053123323634231	0.506789885984679	0.960427962190315
978	ENSMUSG00000007783	Cpt1c	Protein_coding	1134.37836917898	-0.0253386138013752	0.0487325765433123	0.258801394934772	0.905088668748138
979	ENSMUSG00000007805	Twist2	Protein_coding	8.18556600258323	-0.00420729295119817	0.0711056825286661	0.491342919399571	0.959861955262651
980	ENSMUSG00000007812	Zfp655	Protein_coding	743.542249726618	0.0188157010671551	0.0492506814184107	0.378373343235292	0.93776398799736
981	ENSMUSG00000007815	Rhoa	Protein_coding	3714.45440613335	0.0341365277595671	0.0449233968133378	0.177196233326626	0.867261398716773
982	ENSMUSG00000007817	Zmiz1	Protein_coding	6347.70866980673	0.0150646920057542	0.0466824294856891	0.517954989558145	0.960636780537993
983	ENSMUSG00000007827	Ankrd26	Protein_coding	758.906763991076	0.00871010784964095	0.0482882427170886	0.687272257905569	0.98023425643063
984	ENSMUSG00000007833	Aldh16a1	Protein_coding	127.604239237119	-0.00715295137061219	0.0545291162812421	0.60231116650975	0.97185631276485
985	ENSMUSG00000007836	Hnrnpa0	Protein_coding	2770.54884852011	0.0197610356202474	0.0447556022850845	0.423776727301686	0.950030562252554
986	ENSMUSG00000007837	Prrg2	Protein_coding	53.570574686603	-0.00864123216356576	0.0606075831405955	0.404611505867977	0.943047060919773
987	ENSMUSG00000007850	Hnrnph1	Protein_coding	4998.44992889469	-0.0015361962197748	0.0450115492552855	0.949358019197268	0.996497351655384
988	ENSMUSG00000007867	Ift43	Protein_coding	147.169364667436	-0.0100704896684535	0.0539536217516671	0.500916641228727	0.960427962190315
989	ENSMUSG00000007872	Id3	Protein_coding	353.873370941383	0.0121128472197244	0.0543378951566573	0.42051872774859	0.948243428350087
990	ENSMUSG00000007877	Tcap	Protein_coding	26.1425809481844	0.000175233035463785	0.0609352803410527	0.982901622402256	0.997714359228851
991	ENSMUSG00000007880	Arid1a	Protein_coding	6005.81336899725	-0.0112319539505934	0.0437374140224334	0.653152800837415	0.975997883620824
992	ENSMUSG00000007888	Crlf1	Protein_coding	30.6172646401726	0.00178303567971578	0.0617681056008383	0.823420969559577	0.987567842410056
993	ENSMUSG00000007891	Ctsd	Protein_coding	3240.02476507132	-0.0320566454816116	0.047779681573299	0.176790888306382	0.866998577578867
994	ENSMUSG00000007892	Rplp1	Protein_coding	5285.23907554033	-0.0638864157720562	0.0550258048808029	0.0130310664620485	0.441343011927785
995	ENSMUSG00000007908	Hmgcll1	Protein_coding	289.28405777181	0.0174272331308876	0.0533692288682554	0.309498901383911	0.923866543707657
996	ENSMUSG00000007944	Ttc9b	Protein_coding	815.056001889561	-0.0906545213630654	0.0931689510032284	0.00206134483330397	0.190296330378042
997	ENSMUSG00000007950	Abhd8	Protein_coding	3422.83952434205	-0.0685006092697244	0.0497253592306912	0.0112414208486475	0.418220212841805
998	ENSMUSG00000007987	Ift22	Protein_coding	909.235978861858	-0.0645683806983281	0.0638767666965197	0.00964887848611968	0.385588651392086
999	ENSMUSG00000007989	Fzd3	Protein_coding	5355.72833985932	0.00864347622923667	0.0454334826201603	0.718648611913632	0.983627986402486
1000	ENSMUSG00000008028	1700008O03Rik	Protein_coding	30.8597841019517	-0.0167147668667117	0.0805312242748674	0.113913455024816	0.800947921327606
1001	ENSMUSG00000008035	Mid1ip1	Protein_coding	1703.1532445733	-0.0547817814144254	0.0555808401289784	0.0232339422500345	0.547484367817696
1002	ENSMUSG00000008036	Ap2s1	Protein_coding	1552.72003010941	-0.0156267934203412	0.0476194424988184	0.488953283537338	0.959743159716995
1003	ENSMUSG00000008090	Fgfrl1	Protein_coding	271.507575345308	0.00503819946753471	0.052909507269109	0.74505981505316	0.984969948720913
1004	ENSMUSG00000008129	Brme1	Protein_coding	45.1586033727206	0.000861731919626988	0.0594495493849993	0.922512798567862	0.991924885927856
1005	ENSMUSG00000008136	Fhl2	Protein_coding	304.365281159795	-0.0228043335250979	0.0544891314058804	0.195154854333901	0.875478673454536
1006	ENSMUSG00000008140	Emc10	Protein_coding	1530.62402911553	-0.0491609332317433	0.0506592185488546	0.0447247325271306	0.657214696077525
1007	ENSMUSG00000008153	Clstn3	Protein_coding	11039.9301104238	0.00684186889880247	0.0427858576846839	0.787262004167703	0.986872621880682
1008	ENSMUSG00000008167	Fbxw9	Protein_coding	202.912234969828	0.00517458468510536	0.0522944971915944	0.752286002054761	0.985032123012499
1009	ENSMUSG00000008200	Fnbp4	Protein_coding	824.417778621385	-0.0133589250438056	0.049900761012909	0.508444044358546	0.960427962190315
1010	ENSMUSG00000008206	Cers4	Protein_coding	1099.46196817056	-0.0243230041535242	0.0485458436262059	0.27929933841096	0.916910484126343
1011	ENSMUSG00000008226	Scrn3	Protein_coding	575.39141855633	0.0209971267257487	0.0500345247510904	0.314367945107712	0.924442611206708
1012	ENSMUSG00000008301	Phax	Protein_coding	732.382493043195	-0.0155248546294368	0.049962912690952	0.445204620892098	0.952870467934534
1013	ENSMUSG00000008305	Tle1	Protein_coding	781.878563721629	-0.0159961651866504	0.048056456589403	0.471745010445464	0.95698826848708
1014	ENSMUSG00000008307	1700109H08Rik	Protein_coding	52.2562446488858	0.0172206630683712	0.0795360834635603	0.112734929628732	0.798074852794757
1015	ENSMUSG00000008318	Relt	Protein_coding	323.049052911799	-0.00738469216582022	0.0528469434534257	0.641369275439503	0.974026080805698
1016	ENSMUSG00000008333	Snrpb2	Protein_coding	378.548110515761	-0.00664172030411903	0.0508842009741304	0.719329416359969	0.983627986402486
1017	ENSMUSG00000008348	Ubc	Protein_coding	9276.17282569998	-0.0222557846622134	0.0442387015026851	0.374219584789667	0.937380809507476
1018	ENSMUSG00000008373	Prpf31	Protein_coding	602.679695491905	-0.025684270435426	0.0502952292458395	0.227015495983596	0.888186595577931
1019	ENSMUSG00000008384	Sertad1	Protein_coding	148.749395330437	0.00426215736711375	0.0540738222037671	0.757444866799132	0.98524864192654
1020	ENSMUSG00000008393	Carhsp1	Protein_coding	780.536700996454	-0.0254748263370819	0.0544011216167466	0.164212253712433	0.857786807953391
1021	ENSMUSG00000008398	Elk3	Protein_coding	164.04939319287	0.00198009211418951	0.0531479819823732	0.894410616417384	0.991202273413847
1022	ENSMUSG00000008429	Herpud2	Protein_coding	1036.35644875868	-0.0247804610147595	0.048184584307035	0.277024204403602	0.916910484126343
1023	ENSMUSG00000008435	Rdh13	Protein_coding	521.13176511725	0.00472649926096841	0.049331928782441	0.816467530402138	0.987567842410056
1024	ENSMUSG00000008438	Adam21	Protein_coding	8.5532602577583	-0.00608890731561572	0.0736652137417872	0.344526540354058	0.927744133796981
1025	ENSMUSG00000008450	Nutf2	Protein_coding	402.342568695648	-0.0116969068018664	0.0514441262740469	0.520942774049732	0.961262105968476
1026	ENSMUSG00000008475	Arpc5	Protein_coding	949.706225312036	-0.0388633804362801	0.049256050863618	0.100739178232141	0.77675214074824
1027	ENSMUSG00000008482	Rnf151	Protein_coding	10.1044704235318	-0.0164752712462211	0.104967719461142	0.0436628620500306	0.652333500469744
1028	ENSMUSG00000008489	Elavl2	Protein_coding	1834.84221307655	0.0227604210940558	0.0515585788284363	0.249614527755438	0.90085888365484
1029	ENSMUSG00000008496	Pou2f2	Protein_coding	230.11930527149	-0.00363894163323241	0.0526015880487505	0.818177074099283	0.987567842410056
1030	ENSMUSG00000008540	Mgst1	Protein_coding	90.648380348966	0.00554236703633672	0.0565395701817452	0.629510366891476	0.97282577065639
1031	ENSMUSG00000008575	Nfib	Protein_coding	4486.47625938258	0.0281612361469161	0.048579948436913	0.217554521264507	0.878858712053406
1032	ENSMUSG00000008604	Ubqln4	Protein_coding	2206.03968505814	-0.0107696054994528	0.0450876254477061	0.657030603809241	0.977199416541853
1033	ENSMUSG00000008658	Rbfox1	Protein_coding	4789.79635543698	-0.0197567902453291	0.045023200967202	0.421187570608561	0.948983709977041
1034	ENSMUSG00000008668	Rps18	Protein_coding	612.449672017044	0.02274944993038	0.0527220440598048	0.226713661874663	0.888010636062181
1035	ENSMUSG00000008682	Rpl10	Protein_coding	2558.35180429669	-0.0259814698976449	0.0462273216143423	0.282649439695638	0.916910484126343
1036	ENSMUSG00000008683	Rps15a	Protein_coding	2211.2623272642	0.011727073529488	0.0458861881236422	0.621597978886316	0.972085191187387
1037	ENSMUSG00000008690	Ncaph2	Protein_coding	1913.53712167461	-0.0188151223586441	0.0461893424764194	0.429571690252493	0.950893558414353
1038	ENSMUSG00000008730	Hipk1	Protein_coding	8110.54347914322	0.0535559941572132	0.0486793725814102	0.0366334453183819	0.623222876248872
1039	ENSMUSG00000008734	Gprc5b	Protein_coding	5515.78993439947	0.079429908175231	0.0747098467645055	0.00359283324309491	0.255162336017312
1040	ENSMUSG00000008763	Man1a2	Protein_coding	3450.54417152524	0.0377869077288794	0.0461712553584485	0.130999429516434	0.823714120235888
1041	ENSMUSG00000008822	Acyp1	Protein_coding	378.0957017466	-0.0110108981062675	0.051700767702589	0.536648612604347	0.963392264782784
1042	ENSMUSG00000008845	Cd163	Protein_coding	43.6392571393373	-0.00299028230863553	0.0607869248136647	0.727280982137802	0.983627986402486
1043	ENSMUSG00000008855	Hdac5	Protein_coding	4064.74761955047	0.0613971398499839	0.047698783753989	0.0210819053907967	0.530691469962403
1044	ENSMUSG00000008859	Rala	Protein_coding	1215.95623092618	-0.0101838531203983	0.0467369642774368	0.659043477573923	0.97723168590805
1045	ENSMUSG00000008892	Vdac3	Protein_coding	2334.27065283104	-0.0259989598673053	0.0461339972124694	0.283420724811911	0.916910484126343
1046	ENSMUSG00000008958	Vps72	Protein_coding	520.121597692334	-0.0347998131216682	0.0547820927105366	0.086868832328467	0.75661986238449
1047	ENSMUSG00000008976	Gabpa	Protein_coding	688.952284565732	0.0144995387343748	0.0501813326731977	0.468457404513134	0.956620679809095
1048	ENSMUSG00000008999	Bmp7	Protein_coding	370.131266733146	0.126833457517519	0.16147478872527	0.00107146878185037	0.135154137211939
1049	ENSMUSG00000009013	Dynll1	Protein_coding	3063.17907793925	-0.0237195712292938	0.0472151620048413	0.310882650067961	0.924232390416098
1050	ENSMUSG00000009030	Pdcl	Protein_coding	479.934196882594	0.0228944749840926	0.0510484114168212	0.257706899577326	0.904971775690107
1051	ENSMUSG00000009035	Tmem184b	Protein_coding	1632.55924728385	0.0126482983758295	0.0460908098117169	0.59267799987364	0.97185631276485
1052	ENSMUSG00000009070	Rsph14	Protein_coding	6.14628096969667	0.00470878919687435	0.0735146950419851	0.413804491949435	0.945539381238048
1053	ENSMUSG00000009073	Nf2	Protein_coding	2046.46768386223	-0.0111146323178489	0.0445914806906328	0.650767305521784	0.975814801869487
1054	ENSMUSG00000009075	Cabp7	Protein_coding	1001.85546496706	0.013820717721624	0.0528319507086226	0.414307598423782	0.945539381238048
1055	ENSMUSG00000009076	Zmat5	Protein_coding	166.048536849565	-0.0223254795469026	0.0578772994022917	0.159124624388561	0.853307804525597
1056	ENSMUSG00000009079	Ewsr1	Protein_coding	3749.79736683236	-0.0114512279719291	0.0452463988661404	0.635692605427558	0.972892872325536
1057	ENSMUSG00000009090	Ap1b1	Protein_coding	4192.45973056932	0.0259338216071253	0.043970388930795	0.305281361614404	0.923642432711366
1058	ENSMUSG00000009092	Derl3	Protein_coding	18.7082020973212	0.00596549811240463	0.0667824762688069	0.444201357872888	0.952731254205206
1059	ENSMUSG00000009097	Tbx1	Protein_coding	20.5404642134996	0.00513864065616925	0.0653031326055908	0.511465487320144	0.960636780537993
1060	ENSMUSG00000009112	Bcl2l13	Protein_coding	1436.22466425114	0.0200142170853769	0.0477042391190806	0.379772761279753	0.938284401803484
1061	ENSMUSG00000009145	Dqx1	Protein_coding	24.8682814524636	-0.00661492382165314	0.064117369828651	0.444396201225849	0.952731254205206
1062	ENSMUSG00000009207	Lnpk	Protein_coding	1283.09484619009	-0.00896855195655613	0.0484071293006873	0.676960966961587	0.980093017154848
1063	ENSMUSG00000009216	Fam163b	Protein_coding	2275.63318489545	0.00912579457455385	0.0496905180909246	0.650357794700466	0.975748342113869
1064	ENSMUSG00000009281	Rarres2	Protein_coding	114.909294579882	-0.00583864228443629	0.056184536171314	0.622006068037012	0.972085191187387
1065	ENSMUSG00000009291	Pttg1ip	Protein_coding	720.89083611413	0.0318444616765885	0.0510906112551445	0.141101095511669	0.839741020240713
1066	ENSMUSG00000009292	Trpm2	Protein_coding	1165.90388016155	0.0147859790997053	0.047290829308678	0.516878810198246	0.960636780537993
1067	ENSMUSG00000009293	Ube2g2	Protein_coding	664.711766354991	-0.0108748965438279	0.0490318161406307	0.604048202497906	0.97185631276485
1068	ENSMUSG00000009356	Lpo	Protein_coding	20.6473456395543	-0.0012051800734137	0.0616326344397556	0.879787310677047	0.991202273413847
1069	ENSMUSG00000009376	Met	Protein_coding	166.078654366928	0.0185809587820816	0.056304494543796	0.22841277831726	0.889371333639299
1070	ENSMUSG00000009378	Slc16a12	Protein_coding	64.1959914294227	0.00459759055894396	0.057024341857428	0.673372634348286	0.97985976798952
1071	ENSMUSG00000009394	Syn2	Protein_coding	7815.77112376642	-0.00598522241175886	0.0561127958943072	0.616093362712145	0.97185631276485
1072	ENSMUSG00000009406	Elk1	Protein_coding	1023.5418505856	-0.044719392274645	0.0529172738235949	0.052094115187092	0.678627401970586
1073	ENSMUSG00000009418	Nav1	Protein_coding	3091.01392684799	0.00467753236504776	0.0451195323965501	0.846350810258354	0.989713554457395
1074	ENSMUSG00000009470	Tnpo1	Protein_coding	3133.51073523151	0.0509492922264067	0.0536711223460604	0.0329600017680924	0.600096243278201
1075	ENSMUSG00000009535	Rnmt	Protein_coding	1471.91330223404	0.0189452793716817	0.0463101261794842	0.424937870522509	0.950030562252554
1076	ENSMUSG00000009545	Kcnq1	Protein_coding	13.11957145894	0.00351038023877735	0.0674080111036438	0.603428995342209	0.97185631276485
1077	ENSMUSG00000009549	Srp14	Protein_coding	1396.69792357865	-0.0185057320796302	0.0467636962072073	0.42915817366996	0.950893558414353
1078	ENSMUSG00000009555	Cdk9	Protein_coding	1196.74150070904	-0.022995779146827	0.047129738835301	0.326069446283599	0.924675030491419
1079	ENSMUSG00000009563	Tor2a	Protein_coding	284.682783395128	-0.0077656040932766	0.0532084972798989	0.614771011074589	0.97185631276485
1080	ENSMUSG00000009566	Fpgs	Protein_coding	113.171623037292	-0.0143751281018644	0.0571880324538964	0.293968389812505	0.918168032282834
1081	ENSMUSG00000009569	Mrtfb	Protein_coding	7781.81688300045	-0.0109884549189574	0.0472040088621035	0.628678998461259	0.972681802879091
1082	ENSMUSG00000009575	Cbx5	Protein_coding	9164.23394677767	0.0551491568201996	0.0491796744006045	0.0317172060607732	0.592588942247544
1083	ENSMUSG00000009585	Apobec3	Protein_coding	76.0431354283779	0.00247983603128734	0.0555231476354285	0.83441852396847	0.988194495598235
1084	ENSMUSG00000009614	Sardh	Protein_coding	293.555610079218	0.00612345653666063	0.0514074689293813	0.729840269357177	0.983627986402486
1085	ENSMUSG00000009621	Vav2	Protein_coding	420.040480251416	0.0236900385856204	0.0526131147212024	0.214714706814934	0.878093275387985
1086	ENSMUSG00000009628	Tex15	Protein_coding	62.4803101559584	0.0372883775959969	0.124343001174342	0.0217842606193356	0.532915106546681
1087	ENSMUSG00000009630	Ppp2cb	Protein_coding	1599.50726302765	-0.026337186695494	0.0467239634697405	0.270635243371096	0.910976125083226
1088	ENSMUSG00000009633	G0s2	Protein_coding	94.5553226012321	-0.00181527271822124	0.0565535599861281	0.866671989288233	0.990379293286482
1089	ENSMUSG00000009640	Dmap1	Protein_coding	498.650701332256	-0.0118322573353409	0.0514655677117255	0.515903963836974	0.960636780537993
1090	ENSMUSG00000009647	Mcu	Protein_coding	808.803207906499	0.00321974950134552	0.0480309076085454	0.882337502981265	0.991202273413847
1091	ENSMUSG00000009670	Tex11	Protein_coding	2.18384329910441	0.00166638713231065	0.0753474558128602	0.661355973822022	NA
1092	ENSMUSG00000009681	Bcr	Protein_coding	4290.85472023338	-0.0400790097942304	0.0462682827224677	0.111119006893021	0.796974847349486
1093	ENSMUSG00000009687	Fxyd5	Protein_coding	202.761294735471	0.00135819184320863	0.0531210690376732	0.927541825240047	0.991924885927856
1094	ENSMUSG00000009731	Kcnd1	Protein_coding	368.007071920517	-0.0107518638976985	0.0507859028675098	0.570126873058352	0.97099785096712
1095	ENSMUSG00000009733	Tfcp2	Protein_coding	877.506123830453	-0.0183910637975345	0.0483329428398716	0.406379218519722	0.943047060919773
1096	ENSMUSG00000009734	Pou6f2	Protein_coding	61.2124521366723	0.00231191628024642	0.0566090633031099	0.830826235246709	0.98764005470309
1097	ENSMUSG00000009739	Pou6f1	Protein_coding	2449.0116700508	-0.020169509537674	0.047603328599548	0.377956054157477	0.937742976744671
1098	ENSMUSG00000009741	Ubp1	Protein_coding	1187.21941519431	0.0115542848543075	0.0473772268875779	0.609116228193581	0.97185631276485
1099	ENSMUSG00000009772	Nuak2	Protein_coding	30.2647711590896	0.000807672733268057	0.0596160841117768	0.926666713948454	0.991924885927856
1100	ENSMUSG00000009828	Cilk1	Protein_coding	658.79358759561	0.0043350335901347	0.0484084537406652	0.839356415623419	0.989017381099923
1101	ENSMUSG00000009863	Sdhb	Protein_coding	1541.24352541008	-0.0196912885192219	0.0477828436928326	0.385741349869896	0.938284401803484
1102	ENSMUSG00000009876	Cox4i2	Protein_coding	33.5779208359471	-0.00673897003114043	0.061392266639098	0.475761622332572	0.957903402021134
1103	ENSMUSG00000009894	Snap47	Protein_coding	4664.1098621202	-0.0447105262131301	0.0461584270677508	0.0802210838508716	0.743824167001638
1104	ENSMUSG00000009905	Kdsr	Protein_coding	858.393712685069	0.00595010183734748	0.0499011032283961	0.76284326839023	0.985279443713464
1105	ENSMUSG00000009907	Vps4b	Protein_coding	1138.98655397995	-0.00144606124659506	0.0461876205001016	0.950655962262947	0.996817218828376
1106	ENSMUSG00000009927	Rps25	Protein_coding	2075.35690441038	0.00260912855838267	0.0459357233615759	0.911829616046886	0.991502530171096
1107	ENSMUSG00000009995	Tafazzin	Protein_coding	495.089642565607	-0.0400529650150083	0.0579336599974191	0.0515247338924499	0.675938289362911
1108	ENSMUSG00000010021	Kif19a	Protein_coding	67.6174049895209	0.0198624707980356	0.079477190323918	0.0945203856616031	0.769037783120997
1109	ENSMUSG00000010025	Aldh3a2	Protein_coding	893.52088676302	-0.00115120632684188	0.0486719404262228	0.956405218247248	0.996859993213368
1110	ENSMUSG00000010044	Zmynd10	Protein_coding	41.9536226994012	-0.00456469517518996	0.0603557015976566	0.617303253477669	0.97185631276485
1111	ENSMUSG00000010045	Tmem115	Protein_coding	485.977894876671	0.0161460343706568	0.0498159892256182	0.432034841265572	0.950965238115354
1112	ENSMUSG00000010047	Hyal2	Protein_coding	158.322226222613	-0.015591183581241	0.0568831099024063	0.273258514951065	0.912937958576931
1113	ENSMUSG00000010048	Ifrd2	Protein_coding	116.16865700104	-0.00152382179311151	0.0539553828814341	0.911592394151176	0.991502530171096
1114	ENSMUSG00000010051	Hyal1	Protein_coding	167.747483351371	0.00304496780430739	0.0534545948712094	0.834037180222902	0.988194495598235
1115	ENSMUSG00000010054	Tusc2	Protein_coding	1013.73399724735	-0.0151103702898522	0.0470238400040894	0.511962801010873	0.960636780537993
1116	ENSMUSG00000010057	Nprl2	Protein_coding	373.100006139173	0.0189536945375752	0.0526607393048581	0.295025877181868	0.918168032282834
1117	ENSMUSG00000010064	Slc38a3	Protein_coding	1410.08578558013	0.016928837487124	0.048629933866761	0.436899172571446	0.951377801527217
1118	ENSMUSG00000010066	Cacna2d2	Protein_coding	2581.96897763515	0.0248338940759611	0.0478543019353081	0.281132047180972	0.916910484126343
1119	ENSMUSG00000010067	Rassf1	Protein_coding	201.96779878581	0.0213915511445458	0.0549317025096319	0.207565843369798	0.877200177084339
1120	ENSMUSG00000010080	Epn3	Protein_coding	201.277838873864	-0.145550774475005	0.20766552009523	0.00111283460811868	0.136118086382977
1121	ENSMUSG00000010086	Rnf112	Protein_coding	3109.00915120844	-0.0307798294881065	0.0503158555344807	0.161269390867517	0.853539545414564
1122	ENSMUSG00000010095	Slc3a2	Protein_coding	1681.41547855942	-0.00296045986183492	0.0469477979682999	0.89650677515483	0.991202273413847
1123	ENSMUSG00000010097	Nxf1	Protein_coding	1057.9780632579	-0.0129896584521113	0.047172357737027	0.569337793627122	0.97099785096712
1124	ENSMUSG00000010110	Stx5a	Protein_coding	710.713557716147	-0.019309547630253	0.0501100247989601	0.348515984773455	0.928930880679285
1125	ENSMUSG00000010122	Slc47a1	Protein_coding	72.444620508285	0.00412235285326591	0.0562329878439031	0.718406893660684	0.983627986402486
1126	ENSMUSG00000010142	Tnfrsf13b	Protein_coding	16.5535064606336	-0.005467173636416	0.0662799158206194	0.478682433172559	0.958893075659163
1127	ENSMUSG00000010154	Spire2	Protein_coding	447.591546064968	-0.0191038312363433	0.0521338460412459	0.304714599541653	0.923642432711366
1128	ENSMUSG00000010175	Prox1	Protein_coding	1608.57845908926	0.0102202332066064	0.050376483506623	0.598124679790697	0.97185631276485
1129	ENSMUSG00000010205	Raver1	Protein_coding	388.292529621817	0.0132765405009394	0.0511611387498453	0.478964886614352	0.958897776703685
1130	ENSMUSG00000010277	Bltp2	Protein_coding	9278.1355245567	0.0606379296743034	0.0463201678110596	0.0235275675172068	0.550209856281339
1131	ENSMUSG00000010290	AI597479	Protein_coding	641.096079040499	0.0508270894120061	0.0569265898783087	0.0279899821653161	0.582292654233926
1132	ENSMUSG00000010307	Tmem86a	Protein_coding	151.253202687841	-0.00227375960642014	0.0537870409795299	0.871011356733819	0.990379293286482
1133	ENSMUSG00000010311	Optc	Protein_coding	9.8695795391792	-0.00183064145991218	0.0673620517707381	0.772228277057361	0.985777028895138
1134	ENSMUSG00000010342	Tex14	Protein_coding	13.3379180468906	-0.00285477350898615	0.0658176665360114	0.682448642032459	0.980214040947302
1135	ENSMUSG00000010358	Ifi35	Protein_coding	33.0583915540449	-0.00546881889515143	0.0627962233948373	0.524624895754126	0.961635680435761
1136	ENSMUSG00000010362	Rdm1	Protein_coding	57.895833985592	0.00117799924567268	0.0565164468796411	0.913077141982952	0.991502530171096
1137	ENSMUSG00000010376	Nedd8	Protein_coding	1331.02606995185	-0.0148880469693442	0.0476417097693042	0.508619699579182	0.960427962190315
1138	ENSMUSG00000010392	Gosr1	Protein_coding	1063.58569225946	0.0284364188559355	0.0491812851870772	0.205223397687559	0.877200177084339
1139	ENSMUSG00000010406	Mrpl52	Protein_coding	372.695404831514	-0.0312547589848592	0.0562511296707073	0.0984057201412732	0.774684229504946
1140	ENSMUSG00000010453	Kansl3	Protein_coding	1988.2415491012	0.038083227273548	0.0468829944245645	0.123645273289673	0.815017815008021
1141	ENSMUSG00000010461	Eya4	Protein_coding	74.1758971999381	-0.00250301056671272	0.0560642499059836	0.825119592683367	0.987567842410056
1142	ENSMUSG00000010476	Ebf3	Protein_coding	299.390486898844	0.00657814483096331	0.0646192693733523	0.439816772723896	0.951788925559246
1143	ENSMUSG00000010505	Myt1	Protein_coding	823.836871265444	0.0522683968346166	0.0635465683229533	0.0199995957655238	0.524024864039993
1144	ENSMUSG00000010517	Faf1	Protein_coding	786.45458643328	-0.0162677144375256	0.0484441935467601	0.457542337968819	0.954368344948734
1145	ENSMUSG00000010529	Gm266	Protein_coding	44.6667880217382	-0.000289490209707714	0.05905049783594	0.974446931526377	0.996859993213368
1146	ENSMUSG00000010538	Tsacc	Protein_coding	23.002300331616	-0.00722467738787022	0.0658146073239131	0.395141045796744	0.941131853646406
1147	ENSMUSG00000010554	Mettl16	Protein_coding	1336.16853574599	0.00097833387082694	0.0459237119826515	0.966883179420979	0.996859993213368
1148	ENSMUSG00000010592	Dazl	Protein_coding	28.7333861315301	0.000496966847431488	0.0609433978128374	0.951567463810569	0.996817218828376
1149	ENSMUSG00000010607	Pigyl	Protein_coding	226.600347655503	-0.0327234015909122	0.0660130978327154	0.0576120440716778	0.686900402038335
1150	ENSMUSG00000010608	Rbm25	Protein_coding	2490.66571397235	0.0112874376377879	0.0481404300179925	0.606129750602716	0.97185631276485
1151	ENSMUSG00000010609	Psen2	Protein_coding	267.917028308984	-0.0323951660545023	0.0587345312792182	0.0789925097748699	0.742712851869029
1152	ENSMUSG00000010651	Acaa1b	Protein_coding	47.7441263262279	-0.00129019790940961	0.0572715219116661	0.899304402082093	0.991202273413847
1153	ENSMUSG00000010660	Plcd1	Protein_coding	158.574582083069	-0.00611216411191152	0.0541469286762164	0.661946333320912	0.97723168590805
1154	ENSMUSG00000010663	Fads1	Protein_coding	4273.14747331125	0.0315931075354228	0.0468234581370681	0.192357462100211	0.872821342574803
1155	ENSMUSG00000010721	Lmbr1	Protein_coding	745.223555772637	0.00324329063290566	0.0496877653349631	0.870519645944222	0.990379293286482
1156	ENSMUSG00000010751	Tnfrsf22	Protein_coding	467.829347832498	-0.00927223618465787	0.049900838588619	0.64116590873882	0.974026080805698
1157	ENSMUSG00000010755	Cars	Protein_coding	649.081960174784	-0.00832914625666597	0.0496869521001088	0.67848172833958	0.980214040947302
1158	ENSMUSG00000010797	Wnt2	Protein_coding	49.5647278997027	-0.00388137538905987	0.0604709328434442	0.663025010713849	0.97723168590805
1159	ENSMUSG00000010803	Gabra1	Protein_coding	6667.08460644509	0.0277990248088188	0.0456074401973826	0.259013970746493	0.905088668748138
1160	ENSMUSG00000010825	Grid2ip	Protein_coding	712.712716779743	0.0195958879603607	0.0548239664849726	0.236964589147674	0.892850029897817
1161	ENSMUSG00000010830	Kdelr3	Protein_coding	9.03278137122702	0.00218591743467976	0.0682454467853836	0.722735034082466	0.983627986402486
1162	ENSMUSG00000010911	Apip	Protein_coding	146.667543367609	0.0111722567768844	0.0549126282148366	0.434109167335079	0.950965238115354
1163	ENSMUSG00000010914	Pdhx	Protein_coding	768.813313929525	0.0100576409518388	0.0483591980317212	0.641816784396903	0.974026080805698
1164	ENSMUSG00000010936	Vac14	Protein_coding	622.893671654091	0.00606778580777351	0.0489291049191576	0.771210602906455	0.985709434559313
1165	ENSMUSG00000011034	Slc5a1	Protein_coding	26.3077372746094	0.0075715863901611	0.0649293615213046	0.390736055034316	0.940177527270511
1166	ENSMUSG00000011096	Akt1s1	Protein_coding	506.128832425446	-0.00372180966126906	0.0492888998136079	0.855167631025516	0.990086343305343
1167	ENSMUSG00000011114	Tbrg1	Protein_coding	547.043638983109	-0.0093550993538502	0.0500479764876529	0.635285486486421	0.972892872325536
1168	ENSMUSG00000011148	Adssl1	Protein_coding	332.50126969049	-0.0244147230909621	0.055115679272931	0.166745263884588	0.857786807953391
1169	ENSMUSG00000011154	Cfap161	Protein_coding	20.3712883905858	-0.00124397725471156	0.0625997487504406	0.870581319262688	0.990379293286482
1170	ENSMUSG00000011158	Brf1	Protein_coding	828.15865573215	-0.0470505909059658	0.0571136282187377	0.0350385208422147	0.612036250684465
1171	ENSMUSG00000011171	Vipr2	Protein_coding	173.507446645585	0.00531397571030438	0.0674582080548185	0.472419718050974	0.95698826848708
1172	ENSMUSG00000011179	Odc1	Protein_coding	993.051049290797	-0.00182023688255277	0.0499629954961621	0.925724774474152	0.991924885927856
1173	ENSMUSG00000011254	Thg1l	Protein_coding	133.128290817679	-0.0161825932270609	0.0585640270225097	0.236866817350088	0.892850029897817
1174	ENSMUSG00000011256	Adam19	Protein_coding	784.063461872396	-0.00412284236009913	0.0490361922838839	0.842070838731833	0.98933736151345
1175	ENSMUSG00000011257	Pabpc4	Protein_coding	527.594551649265	0.0014872495246934	0.050450248506084	0.937205291134376	0.993072045474882
1176	ENSMUSG00000011263	Exoc3l2	Protein_coding	7.88750162784069	0.00437204528330905	0.071336869192368	0.475679584767366	0.957903402021134
1177	ENSMUSG00000011267	Zfp296	Protein_coding	31.4707958501322	-0.00907070529136996	0.0652814932416501	0.330968707230182	0.924675030491419
1178	ENSMUSG00000011305	Plin5	Protein_coding	18.1811079654468	0.00626511396748636	0.0698530074280224	0.390173937395872	0.940177527270511
1179	ENSMUSG00000011306	Sugp1	Protein_coding	856.124005818772	-0.0259188374932933	0.0491821712800783	0.242116707137312	0.894240055959112
1180	ENSMUSG00000011382	Dhdh	Protein_coding	380.994352216262	0.0150029496162842	0.0526465373117209	0.387151598584151	0.938284401803484
1181	ENSMUSG00000011427	Zfp790	Protein_coding	509.042663070749	-0.0151021154406075	0.0496127768782648	0.464851780922733	0.956134766422491
1182	ENSMUSG00000011486	Slc25a41	Protein_coding	4.05184287092895	-0.0025994853690914	0.073496669640984	0.586566549248511	NA
1183	ENSMUSG00000011589	Fsd1	Protein_coding	644.00183484123	-0.029065815749478	0.0509288499985768	0.172285648046583	0.859790045126048
1184	ENSMUSG00000011658	Fuz	Protein_coding	188.524891936697	-0.0121685864459727	0.053262820202557	0.450998371365362	0.953930933557185
1185	ENSMUSG00000011751	Sptbn4	Protein_coding	5881.3519352858	-0.0311842425538789	0.0492866339837122	0.169603705248126	0.858470436626565
1186	ENSMUSG00000011752	Pgam1	Protein_coding	6551.90075993385	-0.0103947473226545	0.0454407768615767	0.665244061445699	0.97723168590805
1187	ENSMUSG00000011831	Evi5	Protein_coding	1691.66211203748	0.0321901834248511	0.0481129126699811	0.171649544795209	0.859790045126048
1188	ENSMUSG00000011832	Evi5l	Protein_coding	2211.26582523047	-0.016473806174125	0.0445837848473024	0.504602166149721	0.960427962190315
1189	ENSMUSG00000011837	Snapc2	Protein_coding	280.507480335184	-0.0161728971611855	0.0523803257925683	0.364626502158566	0.933588332203181
1190	ENSMUSG00000011877	Git1	Protein_coding	5133.44769725188	-0.0202912559542732	0.0456320447451002	0.402468960130123	0.943047060919773
1191	ENSMUSG00000011884	Gltp	Protein_coding	779.205750981027	-0.059595059098796	0.0575821562972177	0.0156953120120966	0.477434300506242
1192	ENSMUSG00000011958	Bnip2	Protein_coding	543.179992361087	0.0131919413686794	0.0496889231955745	0.518265790163659	0.960636780537993
1193	ENSMUSG00000011960	Ccnt1	Protein_coding	1505.53966337663	0.0373650530945615	0.0506487289108015	0.100685471008395	0.77675214074824
1194	ENSMUSG00000012017	Scarf2	Protein_coding	65.6500157669821	0.00614316523475544	0.057691009123654	0.571784590342507	0.97103358056852
1195	ENSMUSG00000012076	Brms1l	Protein_coding	1126.06575273454	0.0241813436339282	0.0484971438018344	0.282624639166837	0.916910484126343
1196	ENSMUSG00000012114	Med15	Protein_coding	1421.85078331746	-0.015246904776575	0.0463995795689386	0.516773104982052	0.960636780537993
1197	ENSMUSG00000012117	Dhdds	Protein_coding	1038.55251080314	-0.0212185554748761	0.0475500818983937	0.356023722179827	0.930811458410567
1198	ENSMUSG00000012123	Crybg2	Protein_coding	24.1858000374436	-0.00033319310583935	0.062242117115443	0.965462051956319	0.996859993213368
1199	ENSMUSG00000012126	Ubxn11	Protein_coding	143.823046933964	-0.00823457646433201	0.0546492015416946	0.551498280341501	0.968692252437789
1200	ENSMUSG00000012211	Tex22	Protein_coding	9.74999170045456	-0.000274564368445463	0.0686008249245309	0.962140590450599	0.996859993213368
1201	ENSMUSG00000012296	Tjap1	Protein_coding	436.509376560352	0.0026702636144765	0.0501065839641621	0.89026362242619	0.991202273413847
1202	ENSMUSG00000012405	Rpl15	Protein_coding	2676.00716425152	-0.0290671097270454	0.0463638587380271	0.231692715932153	0.890196567723183
1203	ENSMUSG00000012422	Tmem167	Protein_coding	1000.9689861443	0.0153291878955948	0.048026332503194	0.490145268546211	0.959743159716995
1204	ENSMUSG00000012429	Mplkip	Protein_coding	203.166366752961	0.0124302995215626	0.0529636880203902	0.451935652009402	0.953930933557185
1205	ENSMUSG00000012443	Kif11	Protein_coding	40.6796140785649	0.000839640304669643	0.0583775594993151	0.929087454315167	0.991924885927856
1206	ENSMUSG00000012483	Rpa3	Protein_coding	81.115484204764	0.0280034916374617	0.083830490972272	0.0528157705481731	0.680221334178178
1207	ENSMUSG00000012519	Mlkl	Protein_coding	4.71473620045123	0.00203830237874753	0.072302957909463	0.680721744145948	NA
1208	ENSMUSG00000012520	Phox2b	Protein_coding	29.0710990801214	0.00279819689831106	0.0762884594112622	NA	NA
1209	ENSMUSG00000012535	Tnpo3	Protein_coding	1709.86064998591	0.0121850263768298	0.0452899013392142	0.614069303963179	0.97185631276485
1210	ENSMUSG00000012609	Ttll5	Protein_coding	1664.40148974775	-0.00131497414260392	0.0486960192274759	0.950150772833309	0.99669690521421
1211	ENSMUSG00000012640	Zfp715	Protein_coding	573.658761548014	0.0140719773590287	0.0498523870216079	0.48855839670186	0.959743159716995
1212	ENSMUSG00000012819	Cdh23	Protein_coding	176.458477820289	-0.000761474034131702	0.052722336755239	0.960886286699697	0.996859993213368
1213	ENSMUSG00000012848	Rps5	Protein_coding	3429.34674182223	-0.0313298900200388	0.0472674772668104	0.191110808845337	0.871369338157023
1214	ENSMUSG00000013033	Adgrl1	Protein_coding	17709.3936519386	0.00742540301871257	0.0445577055971759	0.761916739976543	0.985279443713464
1215	ENSMUSG00000013076	Amotl1	Protein_coding	2227.07015327829	0.028146120729412	0.04753683419776	0.231707801895353	0.890196567723183
1216	ENSMUSG00000013089	Etv5	Protein_coding	2149.08336394574	0.0157898348218151	0.0451839527090693	0.516383096044943	0.960636780537993
1217	ENSMUSG00000013150	Gfod2	Protein_coding	428.806211228811	-0.0368732982491499	0.0549978834874549	0.0749689679188922	0.736690166105981
1218	ENSMUSG00000013155	Enkd1	Protein_coding	92.8021728491368	-0.0284014562012469	0.0780796992376957	0.0566430700172265	0.68552072973386
1219	ENSMUSG00000013160	Atp6v0d1	Protein_coding	2522.34696542199	-0.0153902217672424	0.0451498323952035	0.527183698834127	0.961975752442957
1220	ENSMUSG00000013236	Ptprs	Protein_coding	13600.0977064589	0.00567587798461928	0.0439547077000289	0.819078701344985	0.987567842410056
1221	ENSMUSG00000013275	Slc41a1	Protein_coding	1831.21973300155	0.0116246851801974	0.0462784718746956	0.620477512403815	0.97185631276485
1222	ENSMUSG00000013367	Iglon5	Protein_coding	880.822223821849	0.0124946455397009	0.0484312528331952	0.564273217819798	0.969703993300924
1223	ENSMUSG00000013419	Zfp651	Protein_coding	1856.52259791486	-0.00812240680726696	0.0467285899856873	0.724332980881254	0.983627986402486
1224	ENSMUSG00000013465	Nelfb	Protein_coding	920.795311145016	0.00589664063844561	0.047142670481745	0.794452501962631	0.987567842410056
1225	ENSMUSG00000013483	Card14	Protein_coding	10.001595988461	0.00368695601203945	0.0697546493105615	0.554373652837788	0.968692252437789
1226	ENSMUSG00000013495	Tmem175	Protein_coding	414.121788318488	-0.0136614714638358	0.0507939888500992	0.477298160724722	0.95831640631102
1227	ENSMUSG00000013523	Bcas1	Protein_coding	3434.40191641464	-0.024301370977829	0.0510228802498116	0.235135661012267	0.89094792863803
1228	ENSMUSG00000013539	Tango2	Protein_coding	1059.27345028257	-0.0588750049535369	0.0564649616127155	0.0171647975826503	0.49048048487432
1229	ENSMUSG00000013584	Aldh1a2	Protein_coding	271.174887006512	0.00346738497463618	0.0522108528361702	0.832562749827707	0.988135272652423
1230	ENSMUSG00000013593	Ndufs2	Protein_coding	2698.72395112034	-0.0176369372496537	0.0460862299919259	0.459312517634589	0.95461442295635
1231	ENSMUSG00000013622	Atraid	Protein_coding	442.015263156609	0.00187146504098414	0.051585320289293	0.913712048805073	0.991507036876682
1232	ENSMUSG00000013629	Cad	Protein_coding	752.844028760932	0.013941852048048	0.0496275598716317	0.497451987528375	0.960283255906095
1233	ENSMUSG00000013646	Sh3bp5l	Protein_coding	1045.7785359374	0.00857871746644356	0.0469288062480655	0.707678693985388	0.983099702358243
1234	ENSMUSG00000013662	Atad1	Protein_coding	1491.81058508177	0.03571143000432	0.048376037208544	0.132948542309303	0.826316800778315
1235	ENSMUSG00000013663	Pten	Protein_coding	7105.18258829661	0.0509072808649637	0.0503586864483175	0.040302796819605	0.641258370581812
1236	ENSMUSG00000013698	Pea15a	Protein_coding	8374.37097833436	-0.0104700145007725	0.0421359143295034	0.682820779092083	0.980214040947302
1237	ENSMUSG00000013701	Timm23	Protein_coding	951.891740201227	-0.0207598333649858	0.0496341978626685	0.327608446868245	0.924675030491419
1238	ENSMUSG00000013707	Tnfaip8l2	Protein_coding	27.5426620665632	-0.00442748202932529	0.0638821270470126	0.57777689266305	0.97185631276485
1239	ENSMUSG00000013736	Trnt1	Protein_coding	678.655309930376	-0.0101770377605804	0.0490919690853138	0.625747049917868	0.972496419055345
1240	ENSMUSG00000013766	Ly6g6e	Protein_coding	20.8221515692626	0.0197972426128755	0.103100395624046	0.0527257465224188	0.680017275838803
1241	ENSMUSG00000013787	Ehmt2	Protein_coding	3346.44025392208	0.00717794473530999	0.0454960329963557	0.764159231506162	0.985279443713464
1242	ENSMUSG00000013822	Elof1	Protein_coding	319.940108270359	0.000179618393997557	0.0514179235829147	0.991809202743659	0.997966274069508
1243	ENSMUSG00000013833	Med16	Protein_coding	895.301366387185	0.0049994214562197	0.0479236757763613	0.819350384264542	0.987567842410056
1244	ENSMUSG00000013846	St3gal1	Protein_coding	718.256103752088	0.00875926829298682	0.0483205706377577	0.685180865291991	0.98023425643063
1245	ENSMUSG00000013858	Tmem259	Protein_coding	1502.51899361112	-0.00351412553615935	0.0464128946993675	0.879636378059483	0.991202273413847
1246	ENSMUSG00000013878	Rnf170	Protein_coding	697.872925850328	0.0159001093140648	0.048915232586883	0.458071826452101	0.954368344948734
1247	ENSMUSG00000013921	Clip3	Protein_coding	12764.9376105835	-0.00654397621100513	0.0437871674802514	0.792753121382253	0.987567842410056
1248	ENSMUSG00000013973	Dedd	Protein_coding	593.61518744324	0.00183988757276257	0.0493590850166313	0.927695110406602	0.991924885927856
1249	ENSMUSG00000013997	Nit1	Protein_coding	417.15982639038	-0.0319930007631593	0.0545122334967799	0.106141377834156	0.788730640706432
1250	ENSMUSG00000014030	Pax5	Protein_coding	76.692241766423	0.0419313925068527	0.140339949795041	0.016024956060498	0.480476079000858
1251	ENSMUSG00000014039	Prdm15	Protein_coding	503.156782332824	-0.025286847527039	0.0505151773985941	0.229180768041272	0.890196567723183
1252	ENSMUSG00000014074	Rnf168	Protein_coding	815.87902769616	0.0150412960553684	0.0481608857598032	0.49564713653054	0.960283255906095
1253	ENSMUSG00000014075	Dynlt2b	Protein_coding	157.712075643342	-0.00494984291477164	0.0539317034596034	0.725095388793028	0.983627986402486
1254	ENSMUSG00000014077	Chp1	Protein_coding	2418.93052767394	0.0153656437266101	0.0462740212125352	0.515194207770247	0.960636780537993
1255	ENSMUSG00000014158	Trpv4	Protein_coding	68.2293288900427	-0.03141331438114	0.113601211857036	0.030422582574943	0.590563695704666
1256	ENSMUSG00000014164	Klhl3	Protein_coding	1703.27663813273	0.000450048196307442	0.0477516555243509	0.983685846914292	0.997714359228851
1257	ENSMUSG00000014177	Tvp23b	Protein_coding	363.223806659686	-0.0160187856536596	0.0523856885886198	0.368317585130856	0.93494401533936
1258	ENSMUSG00000014195	Dnajc7	Protein_coding	2697.63966373004	0.000816586882404932	0.043619003756828	0.973898122063604	0.996859993213368
1259	ENSMUSG00000014198	Zfp385c	Protein_coding	188.838541199838	0.00189473907807532	0.0551732712077937	0.876492493435365	0.991096393548023
1260	ENSMUSG00000014226	Cacybp	Protein_coding	1102.13520028943	-0.000903734225210442	0.0476857818018916	0.967342890767355	0.996859993213368
1261	ENSMUSG00000014232	Cluap1	Protein_coding	356.912259621028	-0.000963932576779282	0.0502672252179106	0.959787835883278	0.996859993213368
1262	ENSMUSG00000014243	Zswim7	Protein_coding	111.369469139152	-0.0128492355401714	0.0565901616660872	0.342935386189926	0.927744133796981
1263	ENSMUSG00000014245	Pigl	Protein_coding	128.774523287808	-0.00168308955318972	0.0538412501744574	0.903573438685437	0.991502530171096
1264	ENSMUSG00000014294	Ndufa2	Protein_coding	2007.26635558479	-0.115623764871213	0.0890925555406919	0.000518630136455678	0.0899770365308105
1265	ENSMUSG00000014301	Pam16	Protein_coding	218.609402799029	0.0018293793770011	0.0522875060150864	0.910174023747637	0.991502530171096
1266	ENSMUSG00000014303	Glis2	Protein_coding	259.084784950346	0.0123278697890318	0.0531763029083865	0.448628697431758	0.953930933557185
1267	ENSMUSG00000014313	Cox6c	Protein_coding	6378.5298450718	-0.0588827517491792	0.0525062836959947	0.0204701976525226	0.528673009959948
1268	ENSMUSG00000014329	Bicc1	Protein_coding	246.023633651785	0.00843198090375155	0.052482105386552	0.608902907900444	0.97185631276485
1269	ENSMUSG00000014349	Ube2z	Protein_coding	1843.30094488996	0.0257017653130429	0.0472206585793862	0.275035195212518	0.914944117236025
1270	ENSMUSG00000014353	Tmem87b	Protein_coding	797.041143986379	-0.00148718116466713	0.0482928475781253	0.94477116746641	0.994945386201499
1271	ENSMUSG00000014355	Anapc1	Protein_coding	2891.66632282311	0.0294475372360129	0.0459620714647219	0.230211322984494	0.890196567723183
1272	ENSMUSG00000014361	Mertk	Protein_coding	634.427240644081	-0.0148785841869545	0.0495420099437559	0.472645599016196	0.956998984693744
1273	ENSMUSG00000014402	Tsg101	Protein_coding	1024.25965258283	-0.0192036902386087	0.0480678927658373	0.392024203291923	0.940354155057577
1274	ENSMUSG00000014418	Hps5	Protein_coding	334.851162639849	0.0157945919522744	0.0522011096941475	0.379128136507362	0.938284401803484
1275	ENSMUSG00000014426	Map3k4	Protein_coding	1674.23248494894	-0.0157135523958184	0.0469501274364395	0.496863754778336	0.960283255906095
1276	ENSMUSG00000014444	Piezo1	Protein_coding	263.786925008259	0.0173260076275251	0.0544923582138679	0.285188124302698	0.91792379289572
1277	ENSMUSG00000014470	Rnf166	Protein_coding	476.565687692397	-0.0195285837423901	0.0502768438845412	0.339928821536233	0.925153221599322
1278	ENSMUSG00000014496	Ankrd28	Protein_coding	1901.72244298619	0.0223944658650334	0.0460865975913329	0.352027175998785	0.929737698544996
1279	ENSMUSG00000014498	Ankrd52	Protein_coding	3129.64592222287	0.0343414792871551	0.0460017499199743	0.166951967843625	0.857786807953391
1280	ENSMUSG00000014503	Pkd2l2	Protein_coding	19.479809376396	-0.00565323071730684	0.0678829355616054	0.447182804725692	0.95384650390867
1281	ENSMUSG00000014504	Srp19	Protein_coding	594.766265201447	-0.0260664121979945	0.050377379148198	0.219942992644512	0.8827834657559
1282	ENSMUSG00000014543	Klra17	Protein_coding	1.3416157825958	-7.64768447149694e-05	0.0759998646770244	0.981129835661557	NA
1283	ENSMUSG00000014547	Wdfy2	Protein_coding	802.36198495271	0.0180646306680655	0.0482344824780522	0.416049937646907	0.946414273379379
1284	ENSMUSG00000014550	Rbsn	Protein_coding	1530.36002898675	-0.00959047507173344	0.046618086268093	0.678771000904806	0.980214040947302
1285	ENSMUSG00000014551	Mrps25	Protein_coding	732.642539043488	-0.0190925166271045	0.0487850807990038	0.381326003706232	0.938284401803484
1286	ENSMUSG00000014554	Dguok	Protein_coding	296.476523937755	-0.0192972890754761	0.0542406842396039	0.253309192150627	0.902317805351973
1287	ENSMUSG00000014592	Camta1	Protein_coding	10379.4663551938	0.0075511258362464	0.0437587176251158	0.761986535558858	0.985279443713464
1288	ENSMUSG00000014599	Csf1	Protein_coding	506.917618207712	0.00865774241910967	0.0494230123027386	0.671530237279339	0.979446528601428
1289	ENSMUSG00000014601	Strip1	Protein_coding	1307.38668200278	0.00236732449595357	0.0471862776090455	0.916374128594708	0.991785421588657
1290	ENSMUSG00000014602	Kif1a	Protein_coding	43825.9727566742	-0.0029084354446302	0.0419808762444432	0.909620304682307	0.991502530171096
1291	ENSMUSG00000014603	Alx3	Protein_coding	14.227123266785	0.00305428071669463	0.0658822095524385	0.663217616512949	0.97723168590805
1292	ENSMUSG00000014606	Slc25a11	Protein_coding	1328.75774652108	-0.0168525836689088	0.0478582020186151	0.452910076548974	0.953930933557185
1293	ENSMUSG00000014633	Cmc2	Protein_coding	209.712487020324	0.00445478965425978	0.0521772279446509	0.78731562423183	0.986872621880682
1294	ENSMUSG00000014668	Chfr	Protein_coding	494.620659502116	0.0154934868589297	0.0510881458654154	0.417657391826388	0.946634745095118
1295	ENSMUSG00000014704	Hoxa2	Protein_coding	12.8585085489778	0.00157749242513336	0.0700752009799924	0.774598380947863	0.986179976947617
1296	ENSMUSG00000014748	Tex261	Protein_coding	869.9089404768	0.0235669854418606	0.049778303759197	0.270918027551093	0.911059061201434
1297	ENSMUSG00000014763	Fam120b	Protein_coding	1603.44174210074	0.00533734666596303	0.0451249842053992	0.82503018862731	0.987567842410056
1298	ENSMUSG00000014767	Tbp	Protein_coding	535.35155940646	-0.0283033226547863	0.0514007383324251	0.174426346707961	0.861230602456691
1299	ENSMUSG00000014769	Psmb1	Protein_coding	1879.58857473638	-0.035188245641488	0.0488071026295723	0.133821078261627	0.827641885488899
1300	ENSMUSG00000014771	Pdcd2	Protein_coding	197.931840895409	0.0202152520262212	0.0549407700778608	0.224945446540719	0.887265468298496
1301	ENSMUSG00000014773	Dll1	Protein_coding	137.599439377936	-0.00387372241423755	0.0538619808230345	0.782587490659507	0.986527709109588
1302	ENSMUSG00000014776	Nol3	Protein_coding	426.239038298834	-0.00518255798322918	0.0521142681988399	0.755689963593272	0.985032123012499
1303	ENSMUSG00000014778	Fhod1	Protein_coding	90.805803109163	-0.00664619331354418	0.0553467097486743	0.602925719486394	0.97185631276485
1304	ENSMUSG00000014782	Plekhg4	Protein_coding	71.1885994993388	0.0215916874402085	0.0751018189066039	0.0924165445293668	0.765351237256841
1305	ENSMUSG00000014786	Slc9a5	Protein_coding	679.522052945339	0.00849553305591396	0.0531322917506023	0.587025670881915	0.97185631276485
1306	ENSMUSG00000014791	Elmo3	Protein_coding	39.2614378399293	-0.0140961525733015	0.0687198666403254	0.18901701748771	0.871148639557074
1307	ENSMUSG00000014813	Stc1	Protein_coding	71.2978856557929	-0.00181608384225647	0.0573400351381638	0.858627097339578	0.990086343305343
1308	ENSMUSG00000014837	4931428F04Rik	Protein_coding	514.883341908976	-0.0185278554856306	0.0505147537002681	0.356796073342038	0.930811458410567
1309	ENSMUSG00000014846	Tppp3	Protein_coding	744.328745385535	-0.0335138729044595	0.0573397995593147	0.0796975448627651	0.743824167001638
1310	ENSMUSG00000014850	Msh3	Protein_coding	493.018874557988	-0.014709664298128	0.0505683110700845	0.452849131626764	0.953930933557185
1311	ENSMUSG00000014852	Adamts13	Protein_coding	284.750044829498	0.0111681060087165	0.0551218559072527	0.428427809460914	0.950893558414353
1312	ENSMUSG00000014856	Tmem208	Protein_coding	336.243880966426	-0.0432349372561389	0.0658138463459111	0.0314029253937912	0.591265268599377
1313	ENSMUSG00000014859	E2f4	Protein_coding	596.155574744429	-0.0210990892363299	0.0513815443110499	0.282918105546774	0.916910484126343
1314	ENSMUSG00000014867	Surf4	Protein_coding	1106.92103230319	0.00498599493367238	0.0475946025102855	0.822343578671103	0.987567842410056
1315	ENSMUSG00000014873	Surf2	Protein_coding	379.807457540521	-0.00492960591982574	0.0503339558845428	0.796593037001266	0.987567842410056
1316	ENSMUSG00000014905	Dnajb9	Protein_coding	801.391696806175	-0.000982166874311701	0.0479573589380702	0.964078071669648	0.996859993213368
1317	ENSMUSG00000014907	Naf1	Protein_coding	283.368631717732	0.0148177738559225	0.0521550372199684	0.406263479107309	0.943047060919773
1318	ENSMUSG00000014932	Yes1	Protein_coding	463.73770960097	0.0282039103615859	0.0530729883366663	0.152619987985341	0.851083215615139
1319	ENSMUSG00000014956	Ppp1cb	Protein_coding	6242.37056256082	0.0385523467827556	0.0475494070229156	0.115168570042605	0.802805231917083
1320	ENSMUSG00000014959	Gorasp2	Protein_coding	1417.12855756028	-0.0234629039107393	0.046317539635582	0.327839935743608	0.924675030491419
1321	ENSMUSG00000014980	Tsen15	Protein_coding	195.235794453244	0.0069536880421495	0.0529119405661644	0.658037308960646	0.97723168590805
1322	ENSMUSG00000015002	Efr3a	Protein_coding	3658.07648320553	0.0167497041371233	0.0491183064020409	0.431659051187511	0.950965238115354
1323	ENSMUSG00000015013	Trappc2l	Protein_coding	483.472071321007	-0.010924232441903	0.052169753225776	0.52587520251575	0.961887166109972
1324	ENSMUSG00000015016	Acsf3	Protein_coding	359.435727672234	0.0220088137931539	0.0527259168867338	0.238307593915285	0.892850029897817
1325	ENSMUSG00000015023	Ddx19a	Protein_coding	483.028243367239	0.0107129617633045	0.0505808316418802	0.576505716425953	0.97185631276485
1326	ENSMUSG00000015027	Galns	Protein_coding	112.847180513296	0.00341090713958606	0.0559007204578909	0.768916680718067	0.985279443713464
1327	ENSMUSG00000015053	Gata2	Protein_coding	112.615772599004	-0.00861723273998402	0.0552096679268878	0.519304469262732	0.960636780537993
1328	ENSMUSG00000015085	Entpd2	Protein_coding	108.456558823193	0.00922111026942248	0.0604532210152825	0.385439563699297	0.938284401803484
1329	ENSMUSG00000015087	Rabl6	Protein_coding	2823.64488038223	-0.04482985136545	0.0485517135749163	0.0695119323084261	0.7274730727187
1330	ENSMUSG00000015090	Ptgds	Protein_coding	10887.701117183	-0.0286360800812405	0.045687721421594	0.24507735798079	0.896127742273041
1331	ENSMUSG00000015092	Edf1	Protein_coding	2271.30398126042	-0.0535897277574671	0.0522861411161975	0.0298584587461959	0.590563695704666
1332	ENSMUSG00000015094	Npdc1	Protein_coding	2147.12581493964	-0.0398858376218276	0.0478387490390508	0.103099458396585	0.781759967680076
1333	ENSMUSG00000015095	Fbxw5	Protein_coding	1141.66988700257	-0.0176300495979459	0.0477005179923298	0.436012482480714	0.951249152164538
1334	ENSMUSG00000015112	Slc25a13	Protein_coding	87.0726017770808	-0.00333298169663981	0.0554832079987632	0.781447204483831	0.986527709109588
1335	ENSMUSG00000015120	Ube2i	Protein_coding	1463.75399280873	-0.00275976234147409	0.046222674893329	0.9059086508087	0.991502530171096
1336	ENSMUSG00000015126	Tsr3	Protein_coding	328.572052072286	-0.0261427507858334	0.0537588486508053	0.165418215864154	0.857786807953391
1337	ENSMUSG00000015127	Unkl	Protein_coding	910.772663108554	0.0235208517798663	0.0489838642982844	0.286254144972254	0.91792379289572
1338	ENSMUSG00000015133	Lrrk1	Protein_coding	197.007145738868	0.034002626811675	0.0653283770754991	0.0545274529165759	0.685221382303648
1339	ENSMUSG00000015134	Aldh1a3	Protein_coding	114.933227066559	0.00652771860279386	0.0552325379603427	0.611761893868009	0.97185631276485
1340	ENSMUSG00000015143	Actn1	Protein_coding	1371.85636336557	-0.0653082087522998	0.0591775977881406	0.0103597633239499	0.400216724775492
1341	ENSMUSG00000015149	Sirt2	Protein_coding	2619.76443399197	-0.0610630275626209	0.0531154397278833	0.0170984651347663	0.49048048487432
1342	ENSMUSG00000015165	Hnrnpl	Protein_coding	4182.42275899097	0.0161826180314045	0.0440690916906083	0.516431428020843	0.960636780537993
1343	ENSMUSG00000015176	Nolc1	Protein_coding	1301.3770183737	-0.0274284613835324	0.0473492413445702	0.245057594646913	0.896127742273041
1344	ENSMUSG00000015189	Casd1	Protein_coding	1399.54049612362	0.0252375874555852	0.0489535429008617	0.256883395586828	0.904971775690107
1345	ENSMUSG00000015202	Cnksr3	Protein_coding	562.21512061334	0.0265598098819979	0.0572077324701703	0.12512041145792	0.816969133574383
1346	ENSMUSG00000015214	Mtmr1	Protein_coding	842.330447084807	0.0291386714156245	0.0501608058854696	0.182224716604101	0.869302284456381
1347	ENSMUSG00000015217	Hmgb3	Protein_coding	461.705228600453	0.00326803188322751	0.05124225947811	0.85443987813918	0.990086343305343
1348	ENSMUSG00000015222	Map2	Protein_coding	37602.3572059783	0.0143854536418609	0.0433598154551238	0.568424108128255	0.97099785096712
1349	ENSMUSG00000015224	Cyp2j9	Protein_coding	631.626832430172	-0.00336312687438558	0.0497801556603198	0.865025660186973	0.990370500897721
1350	ENSMUSG00000015243	Abca1	Protein_coding	2673.58423629707	0.0107249473687986	0.0464635746018478	0.645444442112912	0.974595576437486
1351	ENSMUSG00000015247	Nipsnap3b	Protein_coding	103.726442461253	-0.0117986517303483	0.0574976090343549	0.353654273616748	0.930470109123688
1352	ENSMUSG00000015289	Lage3	Protein_coding	121.357863389029	0.0117448153913545	0.0554258488178879	0.401976918582619	0.943047060919773
1353	ENSMUSG00000015290	Ubl4a	Protein_coding	832.045677129004	0.00658012725081453	0.0479391159418132	0.763958657910522	0.985279443713464
1354	ENSMUSG00000015291	Gdi1	Protein_coding	10308.5524932928	0.0527535376038024	0.0454632894779777	0.0452335550895076	0.658351406358908
1355	ENSMUSG00000015305	Sash1	Protein_coding	3523.9284740302	0.0491084741181395	0.0473282185340773	0.0547210598795472	0.685221382303648
1356	ENSMUSG00000015312	Gadd45b	Protein_coding	274.443175431026	-0.00498216317637963	0.0534530845691427	0.735072215882295	0.984236943380164
1357	ENSMUSG00000015335	Zdhhc12	Protein_coding	56.6016229943541	-0.000870381112828627	0.0572101378166244	0.932089278180054	0.991924885927856
1358	ENSMUSG00000015337	Endog	Protein_coding	225.81010357563	-0.00246933957855686	0.0529605646176909	0.871139818260327	0.990379293286482
1359	ENSMUSG00000015340	Cybb	Protein_coding	26.837605112652	0.00462758257219676	0.0617234736797146	0.593107251328999	0.97185631276485
1360	ENSMUSG00000015341	Golga7	Protein_coding	1048.1195194877	0.0151234705701717	0.0473435129593497	0.506864691845904	0.960427962190315
1361	ENSMUSG00000015342	Xk	Protein_coding	921.565162558867	0.0392736686821441	0.0574181928766388	0.0555667569101334	0.685221382303648
1362	ENSMUSG00000015354	Pcolce2	Protein_coding	110.915667790361	0.000189875882266108	0.0544302336436075	0.98838155412672	0.997966274069508
1363	ENSMUSG00000015355	Cd48	Protein_coding	9.62678268378788	0.0027188110722496	0.0692037691495818	0.653047408980962	0.975997883620824
1364	ENSMUSG00000015357	Clpx	Protein_coding	881.765454752514	-0.00907371477837917	0.0476588009931403	0.683468839155686	0.980214040947302
1365	ENSMUSG00000015363	Trabd	Protein_coding	487.919590882709	0.00872639715784713	0.0507804710466564	0.641935084701603	0.974026080805698
1366	ENSMUSG00000015377	Dennd6b	Protein_coding	810.547560870931	-0.000454418593053682	0.0501971505257551	0.981125744351243	0.997494463042506
1367	ENSMUSG00000015396	Cd83	Protein_coding	305.563831548084	0.000860253828479891	0.0524729440708105	0.956879592991113	0.996859993213368
1368	ENSMUSG00000015405	Ace2	Protein_coding	25.2654527399467	-0.00119831099298113	0.0628832256991508	0.873678500803134	0.990668899535275
1369	ENSMUSG00000015461	Atf6b	Protein_coding	812.939130270425	0.0145613140716736	0.0477564960399679	0.515793912235015	0.960636780537993
1370	ENSMUSG00000015467	Egfl8	Protein_coding	33.9573460206319	0.00518916716150794	0.0612526188673091	0.563755767142526	0.969703993300924
1371	ENSMUSG00000015468	Notch4	Protein_coding	179.794233940692	-0.00313298597419519	0.0528683403033987	0.838782735323212	0.988810258532779
1372	ENSMUSG00000015474	Ppt2	Protein_coding	588.217160806422	-0.0114560298397015	0.0491332319956621	0.58354044741924	0.97185631276485
1373	ENSMUSG00000015476	Prrt1	Protein_coding	2691.39695092489	-0.0625819065292313	0.0548560957397652	0.0143292315473126	0.458408698143518
1374	ENSMUSG00000015478	Rnf5	Protein_coding	735.355906621311	-0.0300941676617222	0.0500475669982276	0.17242287841343	0.859790045126048
1375	ENSMUSG00000015484	Fam163a	Protein_coding	208.208210384865	0.0167480230257124	0.0555576140075805	0.27448250102962	0.914616682159241
1376	ENSMUSG00000015488	Cacfd1	Protein_coding	912.116562104652	0.00583436949698167	0.0470448889062806	0.797308398796393	0.987567842410056
1377	ENSMUSG00000015501	Hivep2	Protein_coding	10167.3526044981	0.0189458492803093	0.0464449087847466	0.423134464871397	0.950030562252554
1378	ENSMUSG00000015522	Arnt	Protein_coding	869.538341089007	0.0143361597760659	0.049356887518443	0.492012524415599	0.959861955262651
1379	ENSMUSG00000015533	Itga2	Protein_coding	7.51454759605912	0.000400757069038624	0.0683843496463657	0.945406914288196	0.995119576355723
1380	ENSMUSG00000015536	Mocs2	Protein_coding	648.373354159192	-0.0169522814314433	0.051921819426629	0.358066189829123	0.931601621232537
1381	ENSMUSG00000015542	Nat9	Protein_coding	228.965276816587	-0.0391905702322026	0.0687590817473628	0.0365669008964791	0.623222876248872
1382	ENSMUSG00000015568	Lpl	Protein_coding	718.382666775691	-0.0512237596614831	0.0584763604180789	0.0254725086265569	0.566122342050614
1383	ENSMUSG00000015575	Atp6v0e	Protein_coding	338.572795278532	-0.00973905599114145	0.0511969454719096	0.594995424426777	0.97185631276485
1384	ENSMUSG00000015597	Zfp318	Protein_coding	1521.94132030635	-0.0197980951192118	0.0467011543531102	0.399921206610655	0.943047060919773
1385	ENSMUSG00000015599	Ttbk1	Protein_coding	6822.89911025173	-0.00667161928717252	0.0463375945294194	0.774710850708656	0.986179976947617
1386	ENSMUSG00000015605	Srf	Protein_coding	849.577441044663	-0.0382543712726902	0.0502669264118227	0.0975618380329619	0.774684229504946
1387	ENSMUSG00000015619	Gata3	Protein_coding	69.8233519562319	0.027118172184408	0.0860159150009029	0.0538160951358394	0.683331777072099
1388	ENSMUSG00000015647	Lama5	Protein_coding	404.452243418868	0.00734276252479022	0.0512838774773733	0.683204054130412	0.980214040947302
1389	ENSMUSG00000015652	Steap1	Protein_coding	8.05894522511428	-0.00229092153896678	0.0686728471630147	0.705910651426624	0.983066034419909
1390	ENSMUSG00000015653	Steap2	Protein_coding	1248.18825559976	0.2625026920861	0.18811320474052	6.15002163744725e-05	0.0232361484177507
1391	ENSMUSG00000015656	Hspa8	Protein_coding	30352.2542805857	-0.0286390784960778	0.0444829259101595	0.255712768365195	0.904248853524343
1392	ENSMUSG00000015659	Serac1	Protein_coding	436.87635047575	-0.00271569552070817	0.0503299619520681	0.886705369396716	0.991202273413847
1393	ENSMUSG00000015668	Pdzd11	Protein_coding	311.585407786364	-0.0157013722266733	0.0527293939571942	0.366737887683694	0.934930189652865
1394	ENSMUSG00000015671	Psma2	Protein_coding	1281.53528679933	0.0214366940942055	0.0477508518182156	0.34821502800283	0.928930880679285
1395	ENSMUSG00000015672	Mrpl32	Protein_coding	279.460926577124	0.00126171909700689	0.0514081708245685	0.942590717021731	0.994471790731203
1396	ENSMUSG00000015697	Setdb1	Protein_coding	1058.48413886984	0.0183703488317777	0.0478038467306745	0.416220427539281	0.946414273379379
1397	ENSMUSG00000015702	Anxa9	Protein_coding	7.69257827767746	-0.0054288893812032	0.0739775770507857	0.367746957499063	0.93494401533936
1398	ENSMUSG00000015709	Arnt2	Protein_coding	7313.29096328575	0.011811659170274	0.0448309719931778	0.628758505100622	0.972716296971864
1399	ENSMUSG00000015711	Prune1	Protein_coding	621.318356594092	0.0399566846671027	0.0520910029226197	0.075757476261856	0.736690166105981
1400	ENSMUSG00000015714	Cers2	Protein_coding	880.235657619792	-0.0355373704825082	0.0504118790661463	0.116080982751109	0.803586672937442
1401	ENSMUSG00000015733	Capza2	Protein_coding	3448.18116389018	0.0309294800889424	0.0444801430741017	0.221629982570674	0.884670588146679
1402	ENSMUSG00000015745	Plekho1	Protein_coding	744.198525998873	-0.0104748678475987	0.0492446815135922	0.613128781024786	0.97185631276485
1403	ENSMUSG00000015747	Vps45	Protein_coding	534.128234653241	-0.00238046206006814	0.0494685316822187	0.905961438142336	0.991502530171096
1404	ENSMUSG00000015748	Prpf3	Protein_coding	404.028287748874	-0.0209759238190139	0.0515215405783701	0.282120189196267	0.916910484126343
1405	ENSMUSG00000015749	Anp32e	Protein_coding	2125.6342482248	0.0447332136758618	0.0488826719992126	0.0685287900949315	0.723681049188835
1406	ENSMUSG00000015750	Aph1a	Protein_coding	629.219745017528	0.0136777735015245	0.0496842513464202	0.503914357542007	0.960427962190315
1407	ENSMUSG00000015755	Tab2	Protein_coding	1986.66231945712	0.0197407971702994	0.0454542846260831	0.416917380269353	0.946634745095118
1408	ENSMUSG00000015757	Ppil4	Protein_coding	967.058428554695	0.0119786054887988	0.0478997971714077	0.588637783969735	0.97185631276485
1409	ENSMUSG00000015759	Cnih1	Protein_coding	863.864241283494	-0.0124660385845482	0.0476484224940071	0.57782726127482	0.97185631276485
1410	ENSMUSG00000015766	Eps8	Protein_coding	1580.80080696132	0.0361924000063652	0.0496010059558878	0.118044906953539	0.805734780741687
1411	ENSMUSG00000015776	Med22	Protein_coding	355.644770763808	0.000644299179297037	0.0503972187249592	0.972865487400891	0.996859993213368
1412	ENSMUSG00000015790	Surf1	Protein_coding	735.404750691291	-0.0219735356729747	0.0489473500657471	0.316398255629366	0.924442611206708
1413	ENSMUSG00000015804	Med28	Protein_coding	946.852204399421	0.0239386233402894	0.0476605372981291	0.300246245986962	0.92247516526111
1414	ENSMUSG00000015806	Qdpr	Protein_coding	2853.18130947958	-0.0583470261166722	0.0580904898716565	0.0166632330013495	0.48930619600854
1415	ENSMUSG00000015812	Gnrh1	Protein_coding	9.9974799112191	-0.00239417870244294	0.0673303426817988	0.710841588309767	0.983627986402486
1416	ENSMUSG00000015829	Tnr	Protein_coding	6899.0648052946	-0.0137932496175687	0.04455008856022	0.575538309282377	0.971664572450831
1417	ENSMUSG00000015837	Sqstm1	Protein_coding	6618.81024628867	-0.0255378308741947	0.0429503669470047	0.319599511817589	0.924675030491419
1418	ENSMUSG00000015839	Nfe2l2	Protein_coding	354.352275276423	-0.00539298701334601	0.0503977528681779	0.777227495839733	0.986179976947617
1419	ENSMUSG00000015843	Rxrg	Protein_coding	253.818509142006	-0.0404161500865024	0.0981134308669724	0.0232851876544779	0.547484367817696
1420	ENSMUSG00000015846	Rxra	Protein_coding	882.073886876355	0.0196219176408194	0.0505320456738471	0.332082351176501	0.924675030491419
1421	ENSMUSG00000015850	Adamtsl4	Protein_coding	297.647896277945	-0.0272814136531457	0.056763674182693	0.122829168328988	0.815017815008021
1422	ENSMUSG00000015852	Fcrls	Protein_coding	107.333574843539	-0.00620800568408134	0.075559280800509	0.309352461342462	0.923866543707657
1423	ENSMUSG00000015869	Prpsap1	Protein_coding	735.043203876677	-0.0112641790790571	0.0496470711768787	0.579368031194314	0.97185631276485
1424	ENSMUSG00000015879	Fam184b	Protein_coding	214.549838367485	-0.0139142637215321	0.0537391672304311	0.385207697144907	0.938284401803484
1425	ENSMUSG00000015882	Lcorl	Protein_coding	571.242494433558	0.0188438662955545	0.0504760602367435	0.350524093155616	0.929737698544996
1426	ENSMUSG00000015889	Lta4h	Protein_coding	499.675597621281	-0.00856034891569576	0.04956430857927	0.672471531310644	0.97963850358526
1427	ENSMUSG00000015932	Dstn	Protein_coding	2183.90939027061	0.016197513923471	0.0452245982016303	0.505423429162805	0.960427962190315
1428	ENSMUSG00000015937	Macroh2a1	Protein_coding	1695.15450014476	-0.0300906646125095	0.0476090978902828	0.203376020471076	0.877200177084339
1429	ENSMUSG00000015942	Gtf2ird2	Protein_coding	471.929382216974	-0.0340824484810332	0.0526892131476858	0.10672596989768	0.79075093813142
1430	ENSMUSG00000015943	Bola1	Protein_coding	159.620526757758	-0.0328369963677114	0.0686273153635003	0.0531101823827358	0.680866809095776
1431	ENSMUSG00000015944	Castor2	Protein_coding	4712.58426192034	0.0428694014724741	0.046389608495832	0.0905813105897593	0.762407644874796
1432	ENSMUSG00000015947	Fcgr1	Protein_coding	47.9287694820685	0.0123731845183408	0.0651514053307613	0.244507554174998	0.896127742273041
1433	ENSMUSG00000015950	Ncf1	Protein_coding	126.914575735454	0.00807629367944385	0.0544455671487179	0.564262079476902	0.969703993300924
1434	ENSMUSG00000015957	Wnt11	Protein_coding	13.1219950830999	0.00401160703686409	0.0667550563276369	0.571203213091617	0.97103358056852
1435	ENSMUSG00000015961	Adss	Protein_coding	1294.79193369671	-0.00467809558528148	0.047072626543511	0.836532528791583	0.988194495598235
1436	ENSMUSG00000015966	Il17rb	Protein_coding	21.2691353715108	-0.0107735630350781	0.0765137617447877	0.197190179327474	0.876072175215084
1437	ENSMUSG00000015968	Cacna1d	Protein_coding	1681.91304025385	0.0252400725749507	0.0493714264782105	0.249853378572241	0.90095209680425
1438	ENSMUSG00000015970	Chdh	Protein_coding	142.275181685891	-0.0621250318359684	0.1297100617561	0.00826218897235644	0.362045713680423
1439	ENSMUSG00000015971	Actr8	Protein_coding	995.028948434566	-0.0050805694426282	0.0471466159285417	0.822244580766903	0.987567842410056
1440	ENSMUSG00000015980	Lrrc27	Protein_coding	132.848068842073	-0.0119285256054731	0.0558707132938825	0.385228085014935	0.938284401803484
1441	ENSMUSG00000015981	Stk32c	Protein_coding	1410.81044773453	-0.051650367145908	0.0549520861984815	0.0293418807737186	0.587011846956642
1442	ENSMUSG00000015994	Fnta	Protein_coding	959.189986631589	-0.00396303027322124	0.0470213513162856	0.861451242759806	0.990370500897721
1443	ENSMUSG00000016018	Mtrex	Protein_coding	1347.71695725611	-0.00444063909401783	0.047622010820571	0.841251827447049	0.989071542096309
1444	ENSMUSG00000016024	Lbp	Protein_coding	230.740975503558	0.00104154488971418	0.0654653271792722	0.87714786923825	0.991202273413847
1445	ENSMUSG00000016028	Celsr1	Protein_coding	279.502765661142	-0.0246947012138056	0.0538719549525203	0.180572567235716	0.867908095032984
1446	ENSMUSG00000016087	Fli1	Protein_coding	107.545509265877	-0.00084403866044922	0.0555025043813747	0.942785786904816	0.994471790731203
1447	ENSMUSG00000016128	Stard13	Protein_coding	461.655453128742	0.000268528125256458	0.050625107099745	0.988499477182592	0.997966274069508
1448	ENSMUSG00000016150	Tenm1	Protein_coding	4065.86167014394	0.0161223896314904	0.0506481297127406	0.412462846612717	0.945539381238048
1449	ENSMUSG00000016179	Camk1g	Protein_coding	412.276788827864	0.00243539246557437	0.0497493541036578	0.902134201064857	0.991216601170008
1450	ENSMUSG00000016181	Utp25	Protein_coding	385.158992338906	0.00215295839283169	0.0506414588425728	0.907986435673523	0.991502530171096
1451	ENSMUSG00000016194	Hsd11b1	Protein_coding	197.610038848818	0.0153649950788458	0.0569952073768511	0.275975458281416	0.916460037004373
1452	ENSMUSG00000016200	Syt14	Protein_coding	1052.37160760278	0.00899071490871836	0.048321807749498	0.677436200280985	0.980093017154848
1453	ENSMUSG00000016206	H2-M3	Protein_coding	36.7191410718545	-0.0078461403816866	0.0668778035226733	0.357628267191054	0.931433179960523
1454	ENSMUSG00000016239	Lonrf3	Protein_coding	351.695495632153	0.00723642810666866	0.05170888166418	0.677531851508437	0.980093017154848
1455	ENSMUSG00000016252	Atp5e	Protein_coding	1399.04816891027	0.0152825233879127	0.0482539545042555	0.487385680001514	0.959743159716995
1456	ENSMUSG00000016253	Nelfcd	Protein_coding	635.145436710992	-0.0110471328693348	0.0490639806712229	0.597907987782191	0.97185631276485
1457	ENSMUSG00000016256	Ctsz	Protein_coding	635.732217331216	-0.0353161581167815	0.0520014157999891	0.103898771888507	0.783017251617199
1458	ENSMUSG00000016257	Prelid3b	Protein_coding	715.337925657269	-0.010368479685498	0.0489603085580049	0.621792804990557	0.972085191187387
1459	ENSMUSG00000016262	Sertad4	Protein_coding	425.246510014535	-0.00414287797812253	0.0501992556593942	0.829793034310821	0.98764005470309
1460	ENSMUSG00000016308	Ube2a	Protein_coding	378.020498454983	0.00255696576773741	0.05086098652077	0.889070740967814	0.991202273413847
1461	ENSMUSG00000016319	Slc25a5	Protein_coding	3264.94867002055	-0.0100299338559243	0.0477049614180708	0.652085726190464	0.975814801869487
1462	ENSMUSG00000016344	Ppdpf	Protein_coding	360.309909614749	-0.00671124196912557	0.0504209004639976	0.725261133908913	0.983627986402486
1463	ENSMUSG00000016346	Kcnq2	Protein_coding	10042.6444095238	0.0107288616933981	0.0432920142956683	0.670137846279951	0.978864952963719
1464	ENSMUSG00000016349	Eef1a2	Protein_coding	16280.199382882	-0.0472579492900481	0.0450721589563953	0.0697619787495579	0.728406916355306
1465	ENSMUSG00000016356	Col20a1	Protein_coding	73.4110773564043	-0.0125341630352936	0.0619191594690523	0.270985905616326	0.911059061201434
1466	ENSMUSG00000016382	Pls3	Protein_coding	2230.4446586974	-0.0104553944984516	0.0477627039248276	0.637809501958651	0.972921770746205
1467	ENSMUSG00000016386	Mpped2	Protein_coding	462.423321068114	-0.0196966078416183	0.0506722928919478	0.32725005972584	0.924675030491419
1468	ENSMUSG00000016409	Nkap	Protein_coding	375.115680134028	0.0265596945837884	0.0545272800442706	0.15127057683052	0.849905499940439
1469	ENSMUSG00000016427	Ndufa1	Protein_coding	998.330559169052	-0.0101301012375833	0.0490493130493449	0.6280578241308	0.972666232233572
1470	ENSMUSG00000016477	E2f3	Protein_coding	581.227805301498	0.0398902201173085	0.0540414489744156	0.0660452691665292	0.714886261711046
1471	ENSMUSG00000016481	Cr1l	Protein_coding	491.004607076408	-0.018597684446738	0.0509183521016352	0.345490456005331	0.928259913559204
1472	ENSMUSG00000016487	Ppfibp1	Protein_coding	853.607515695638	0.0035953825169468	0.0590480443974677	0.704205471556089	0.983066034419909
1473	ENSMUSG00000016493	Cd46	Protein_coding	48.3287270095838	-0.0125946807346063	0.0656614857990205	0.235853975162864	0.89094792863803
1474	ENSMUSG00000016494	Cd34	Protein_coding	724.312994740698	-0.0400995548167599	0.0524656550850743	0.07297913240655	0.731762611545435
1475	ENSMUSG00000016495	Plgrkt	Protein_coding	153.838702564024	-0.00755494040905263	0.0535631192049454	0.613172886261039	0.97185631276485
1476	ENSMUSG00000016496	Cd274	Protein_coding	78.9952671032294	0.0123936826361382	0.0624299698515581	0.268858876502334	0.909138645952426
1477	ENSMUSG00000016503	Gtf3a	Protein_coding	299.917688547625	-0.0280178972538597	0.0547192922593453	0.135369314854639	0.828595486871368
1478	ENSMUSG00000016510	Mtif3	Protein_coding	335.375137973109	-0.0102706793629728	0.0515733132789242	0.565972702768927	0.969816380531127
1479	ENSMUSG00000016520	Lnx2	Protein_coding	342.787465690543	0.0291168904161543	0.0562582293681354	0.112796957491225	0.798074852794757
1480	ENSMUSG00000016526	Dyrk3	Protein_coding	169.245011984458	-0.0329421992598862	0.0728619605660674	0.0477891508980104	0.667851006289033
1481	ENSMUSG00000016528	Mapkapk2	Protein_coding	566.670182455389	-0.0203392544054586	0.0493656846234129	0.341990131911296	0.926911561096103
1482	ENSMUSG00000016534	Lamp2	Protein_coding	1761.88959570657	0.0280114447805716	0.0485569284245764	0.220022204151085	0.882880988983629
1483	ENSMUSG00000016541	Atxn10	Protein_coding	2879.45498149716	0.0223667301185463	0.0463751366134974	0.34895832649268	0.928930880679285
1484	ENSMUSG00000016552	Foxred2	Protein_coding	581.422105483247	-0.0016760782707315	0.0487595788823277	0.936283061967208	0.992656841016011
1485	ENSMUSG00000016554	Eif3d	Protein_coding	1150.81675726845	0.000701610403130361	0.0483337716237007	0.973871415324853	0.996859993213368
1486	ENSMUSG00000016559	H3f3b	Protein_coding	3791.43661447866	0.0228001156665051	0.0471566531472964	0.329542485820272	0.924675030491419
1487	ENSMUSG00000016619	Nup50	Protein_coding	1191.90771413154	0.015925144726007	0.0468244391402139	0.493065848297292	0.960283255906095
1488	ENSMUSG00000016624	Phf21b	Protein_coding	277.802175071214	0.00186925615723909	0.0528865963172163	0.902805646036371	0.991362988712517
1489	ENSMUSG00000016637	Ift27	Protein_coding	275.008052271561	-0.0297853509027587	0.0576760092560261	0.0987849222344572	0.774684229504946
1490	ENSMUSG00000016664	Pacsin2	Protein_coding	1710.94708490068	0.0151966495093491	0.0468802732715807	0.511672843474582	0.960636780537993
1491	ENSMUSG00000016756	Cmah	Protein_coding	207.944127955161	-0.0389698946931058	0.0754371483210887	0.03225239021755	0.594837533769192
1492	ENSMUSG00000016757	Ttll12	Protein_coding	371.092847947574	0.0149910245010702	0.0510702574225999	0.431824560892712	0.950965238115354
1493	ENSMUSG00000016763	Scube1	Protein_coding	1375.70197080773	0.00175530964839332	0.0584486316091773	0.85301131372725	0.990086343305343
1494	ENSMUSG00000016831	Tox4	Protein_coding	1431.34437072759	-0.000515645797389785	0.0455108346828643	0.982755638500698	0.997714359228851
1495	ENSMUSG00000016833	Mrps18c	Protein_coding	339.267704227339	-0.0144545758405521	0.0524874544904588	0.406619228488241	0.943047060919773
1496	ENSMUSG00000016918	Sulf1	Protein_coding	488.813757454705	0.00249640100427724	0.0594168284906815	0.78315774882792	0.986527709109588
1497	ENSMUSG00000016921	Srsf6	Protein_coding	1332.56914414326	0.00894915372410732	0.0475394170490362	0.688969687122198	0.980526269551808
1498	ENSMUSG00000016933	Plcg1	Protein_coding	2031.89330876344	-0.0112308145033766	0.0462482476751406	0.63251816104008	0.972892872325536
1499	ENSMUSG00000016940	Kctd2	Protein_coding	1073.25981773153	-0.0238468348402773	0.0483325060202098	0.291383925181079	0.918168032282834
1500	ENSMUSG00000016946	Kctd5	Protein_coding	373.124380033735	0.00313132312792964	0.0515893205979174	0.856410628073881	0.990086343305343
1501	ENSMUSG00000016984	Etaa1	Protein_coding	191.35339238152	0.0164962702357305	0.0552243419199537	0.286352376510108	0.91792379289572
1502	ENSMUSG00000016995	Matn4	Protein_coding	227.768724319377	0.033163726973756	0.0657895437889498	0.0565010473373386	0.68552072973386
1503	ENSMUSG00000017002	Slpi	Protein_coding	11.2693174259498	0.00841847770671459	0.0776491644371942	0.226852068741436	0.888186595577931
1504	ENSMUSG00000017007	Rbpjl	Protein_coding	42.7218885699045	-0.00398471103812906	0.058598206869315	0.684033954460321	0.98023425643063
1505	ENSMUSG00000017009	Sdc4	Protein_coding	1928.9746382484	-0.00786187497492593	0.0476377163778683	0.72365381302672	0.983627986402486
1506	ENSMUSG00000017057	Il13ra1	Protein_coding	110.302523445509	0.0278530090858954	0.0763749899408567	0.0604155784878292	0.700069272901068
1507	ENSMUSG00000017119	Nbr1	Protein_coding	4183.93184947365	0.0214678973609716	0.0439901045612556	0.392968558112917	0.940354155057577
1508	ENSMUSG00000017132	Cyth1	Protein_coding	1233.04881252762	-0.0204762982773522	0.0480215730954483	0.364233974126056	0.933588332203181
1509	ENSMUSG00000017144	Rnd3	Protein_coding	437.765827534831	-0.0186795133389987	0.0514459528177055	0.330687764102699	0.924675030491419
1510	ENSMUSG00000017146	Brca1	Protein_coding	54.3316180448457	-0.00277202059260914	0.0583638719323171	0.774424026945979	0.98616606841281
1511	ENSMUSG00000017167	Cntnap1	Protein_coding	8543.67745264678	-0.0172791448086922	0.0444340950964073	0.485784498212628	0.959743159716995
1512	ENSMUSG00000017176	Nt5c3b	Protein_coding	507.906556134363	-0.0155470938261227	0.0505023397020433	0.431434081555657	0.950965238115354
1513	ENSMUSG00000017188	Coa3	Protein_coding	788.594415750073	-0.0216303482663816	0.0512122974209655	0.276730657251957	0.916910484126343
1514	ENSMUSG00000017210	Med24	Protein_coding	1674.56602610587	0.0139251812711665	0.0456735697450892	0.561247780494017	0.969554381226249
1515	ENSMUSG00000017221	Psmd3	Protein_coding	2271.03444974216	-0.0189454362652301	0.0459976532865855	0.428920156319567	0.950893558414353
1516	ENSMUSG00000017264	Exosc10	Protein_coding	709.318886674018	-0.0175338619024931	0.0500815709701996	0.390596383527121	0.940177527270511
1517	ENSMUSG00000017286	Glod4	Protein_coding	741.192886891653	-0.0157218237129734	0.0489869560097147	0.461384475040008	0.955127096630978
1518	ENSMUSG00000017288	Vps53	Protein_coding	1558.37550867716	-0.0406972329670766	0.0483713755321286	0.0941645793242009	0.768418871548868
1519	ENSMUSG00000017291	Taok1	Protein_coding	10330.9508737073	0.0296852621428754	0.0466159388545983	0.220071146412929	0.882880988983629
1520	ENSMUSG00000017299	Dnttip1	Protein_coding	548.769314278646	-0.0157990314344691	0.0514136853286616	0.400772743334533	0.943047060919773
1521	ENSMUSG00000017300	Tnnc2	Protein_coding	4.60092456792414	-0.00555305222502875	0.0801734636066457	0.230840666890747	NA
1522	ENSMUSG00000017307	Acot8	Protein_coding	179.468269904532	0.00810651673868723	0.0531404308453565	0.602615016386734	0.97185631276485
1523	ENSMUSG00000017314	Mpp2	Protein_coding	2880.81136612114	0.0941076852244267	0.0704372920206836	0.00147781264088309	0.166510715719356
1524	ENSMUSG00000017344	Vtn	Protein_coding	1216.80045562416	-0.0265563352878499	0.0491537957805375	0.232688129818312	0.890753375364337
1525	ENSMUSG00000017376	Nlk	Protein_coding	1978.92507821562	0.00936329849227373	0.0485371445771611	0.661890231957173	0.97723168590805
1526	ENSMUSG00000017386	Traf4	Protein_coding	181.928466832594	-0.00895342672540439	0.0535201491498374	0.556837808064843	0.968692252437789
1527	ENSMUSG00000017390	Aldoc	Protein_coding	15598.279487759	-0.00443414306335676	0.0469824930872419	0.845446509413171	0.989713554457395
1528	ENSMUSG00000017400	Stac2	Protein_coding	1627.13796187647	-0.0308689384381643	0.0480860818986072	0.187765581128468	0.869473299071336
1529	ENSMUSG00000017404	Rpl19	Protein_coding	3847.45049488873	-0.0135578561670782	0.0453170369634958	0.575060132946604	0.971596182088657
1530	ENSMUSG00000017405	Nek8	Protein_coding	38.2216494505905	-0.0110409595509054	0.066774762248137	0.26141947261942	0.906924620327751
1531	ENSMUSG00000017412	Cacnb4	Protein_coding	6921.35812227904	0.0138985643336312	0.0461561987523248	0.556571327316562	0.968692252437789
1532	ENSMUSG00000017417	Plxdc1	Protein_coding	860.204272894033	-0.0319948661199145	0.0491997926069675	0.161614253725499	0.853793803814422
1533	ENSMUSG00000017418	Arl5b	Protein_coding	1107.54937863507	0.0479351758351253	0.0584175757090224	0.031187125612007	0.591265268599377
1534	ENSMUSG00000017421	Zfp207	Protein_coding	2093.20520366597	0.0094963474166771	0.0459630930194866	0.687985847664199	0.98023425643063
1535	ENSMUSG00000017428	Psmd11	Protein_coding	1418.38758960857	0.0441869760294659	0.0497077817068953	0.0674212973081033	0.722981065226979
1536	ENSMUSG00000017446	C1qtnf1	Protein_coding	88.6517058277443	0.022351671120173	0.0687397721504969	0.102576961448616	0.781509258610345
1537	ENSMUSG00000017453	Pipox	Protein_coding	27.6910360146999	0.000396074253051372	0.0614403153332829	0.960445405767969	0.996859993213368
1538	ENSMUSG00000017466	Timp2	Protein_coding	6083.37722874574	0.0137028999171513	0.048597538686773	0.525492643839357	0.961635680435761
1539	ENSMUSG00000017478	Zc3h18	Protein_coding	974.755656471067	-0.0175007268019901	0.0482659083520538	0.429344522082674	0.950893558414353
1540	ENSMUSG00000017485	Top2b	Protein_coding	3734.99231836084	0.0206705812042403	0.0457089013675573	0.393165801878777	0.940354155057577
1541	ENSMUSG00000017491	Rarb	Protein_coding	267.629021281815	-0.0222719855735794	0.0554045796305783	0.188550315172017	0.870097068138569
1542	ENSMUSG00000017493	Igfbp4	Protein_coding	624.145387640367	-0.0444267270953546	0.0596161662351679	0.0365055966055462	0.623222876248872
1543	ENSMUSG00000017499	Cdc6	Protein_coding	7.85842839917082	0.0039034730537583	0.0708449132912771	0.518801873082119	0.960636780537993
1544	ENSMUSG00000017548	Suz12	Protein_coding	1183.19059357846	0.0171272836846861	0.0471429915655339	0.457444394248791	0.954368344948734
1545	ENSMUSG00000017550	Atad5	Protein_coding	137.416079406691	-0.00446493710277701	0.0539575331938623	0.749416510976457	0.984969948720913
1546	ENSMUSG00000017561	Crlf3	Protein_coding	420.806973055477	-0.0037947170705761	0.0498895021077077	0.846936564718259	0.989713554457395
1547	ENSMUSG00000017607	Tns4	Protein_coding	13.8698617461363	-0.00689014172813593	0.0719252096609689	0.33730059078229	0.925153221599322
1548	ENSMUSG00000017615	Tnfaip1	Protein_coding	797.284628120132	0.0242516887429847	0.0483637873931055	0.283541813962096	0.916910484126343
1549	ENSMUSG00000017631	Abr	Protein_coding	11709.6560327593	0.0297999883624465	0.045074860994902	0.233176133444748	0.890753375364337
1550	ENSMUSG00000017639	Rab11fip4	Protein_coding	11703.6229170615	0.0212543748824035	0.044291832746947	0.394971438713644	0.94104602032082
1551	ENSMUSG00000017652	Cd40	Protein_coding	34.9614874474714	0.00409908724392419	0.0600450781987445	0.653687412811935	0.976000418476328
1552	ENSMUSG00000017664	Slc35c2	Protein_coding	557.509337927344	0.0237744651337017	0.0498049752057775	0.26678886490125	0.908619427449011
1553	ENSMUSG00000017667	Zfp334	Protein_coding	1181.19103583865	0.020329977904179	0.0489725429815297	0.350013742365622	0.929737698544996
1554	ENSMUSG00000017670	Elmo2	Protein_coding	3195.49851043264	0.0199317925834154	0.0445329479865527	0.42202503369209	0.949166987027812
1555	ENSMUSG00000017677	Wsb1	Protein_coding	847.591711625695	0.000702730047225711	0.0515796128373513	0.967524425203814	0.996859993213368
1556	ENSMUSG00000017679	Ttpal	Protein_coding	1277.01172290293	0.0126388804611356	0.0480379469315202	0.566586516919301	0.970198807600157
1557	ENSMUSG00000017686	Rhot1	Protein_coding	1429.72301661187	0.0234945040677892	0.0476289018603014	0.309063528899745	0.923866543707657
1558	ENSMUSG00000017692	Rhbdl3	Protein_coding	601.617485618051	0.0216768543791648	0.0514066037108219	0.271681678130173	0.91197075845394
1559	ENSMUSG00000017697	Ada	Protein_coding	13.1457849909474	-0.00892439226684947	0.0762456181876831	0.232051517159412	0.890196567723183
1560	ENSMUSG00000017707	Serinc3	Protein_coding	4454.92961754324	0.0671988768731093	0.0509040517459666	0.01195701883275	0.427195126579715
1561	ENSMUSG00000017713	Tha1	Protein_coding	75.1181868637769	-0.0304517520181483	0.0869185386467144	0.0439553291049656	0.654403244695819
1562	ENSMUSG00000017715	Pgs1	Protein_coding	1015.81398841903	0.00287812663084744	0.0475656208447266	0.896858574299578	0.991202273413847
1563	ENSMUSG00000017716	Birc5	Protein_coding	23.5496595655207	-0.0139352359655517	0.0776999669911525	0.149108898600835	0.846103009144336
1564	ENSMUSG00000017718	Afmid	Protein_coding	28.8376097033547	0.00554142904284182	0.0621451561549184	0.529463983503262	0.962227721270714
1565	ENSMUSG00000017721	Pigt	Protein_coding	1737.82881965558	0.0310186743726596	0.0474549073985093	0.193030948735744	0.873535399825586
1566	ENSMUSG00000017723	Wfdc2	Protein_coding	13.2048184923629	0.00374679323492367	0.0681103287976979	0.573875105516546	0.971308185050915
1567	ENSMUSG00000017724	Etv4	Protein_coding	143.526085647355	0.00328519848963052	0.0540125151282445	0.811479461912798	0.987567842410056
1568	ENSMUSG00000017734	Dbndd2	Protein_coding	2132.4579696188	0.0123683021892787	0.0503873019186936	0.527216682433265	0.961975752442957
1569	ENSMUSG00000017737	Mmp9	Protein_coding	46.7867506703733	-0.00226263234746032	0.0591060245860469	0.80545286040887	0.987567842410056
1570	ENSMUSG00000017740	Slc12a5	Protein_coding	17439.1435664387	0.0367914307128813	0.0435293400595367	0.1555206523534	0.85277674728422
1571	ENSMUSG00000017747	Ghdc	Protein_coding	136.588739406264	-0.00324428543771497	0.0537731468621438	0.817992787341018	0.987567842410056
1572	ENSMUSG00000017754	Pltp	Protein_coding	1210.30397619331	0.00169946240467868	0.0479607756886844	0.937887049502641	0.99320807322603
1573	ENSMUSG00000017756	Slc12a7	Protein_coding	189.682167093308	0.0195452596863993	0.0574687295416353	0.197762910744353	0.876072175215084
1574	ENSMUSG00000017760	Ctsa	Protein_coding	1223.30056727569	-0.0224614586300091	0.0476518725070494	0.328832711650426	0.924675030491419
1575	ENSMUSG00000017764	Zswim1	Protein_coding	444.905299530013	0.00828587292470449	0.0495249281816553	0.682855257080053	0.980214040947302
1576	ENSMUSG00000017765	Slc12a4	Protein_coding	570.27031675182	-0.00292763540730691	0.0499183753265407	0.881270554118874	0.991202273413847
1577	ENSMUSG00000017774	Myo1c	Protein_coding	490.045648464585	0.0165786245182353	0.0510485166408905	0.390425523941476	0.940177527270511
1578	ENSMUSG00000017776	Crk	Protein_coding	2641.54116203728	0.0462063027103293	0.0492046154591019	0.0604621353327531	0.700069272901068
1579	ENSMUSG00000017778	Cox7c	Protein_coding	2897.77768575212	-0.0233328323206505	0.0476444940298426	0.311908546075897	0.924442611206708
1580	ENSMUSG00000017781	Pitpna	Protein_coding	6208.10878999939	-0.0160542158738067	0.0436402572838407	0.523007828295173	0.961462220281782
1581	ENSMUSG00000017801	Mlx	Protein_coding	431.806617469189	-0.00487243278077821	0.0502782628288261	0.799623599530413	0.987567842410056
1582	ENSMUSG00000017802	Retreg3	Protein_coding	1125.64506872542	0.0318685400226138	0.0486473463963966	0.169373959239343	0.858466556361919
1583	ENSMUSG00000017817	Jph2	Protein_coding	21.8075014798641	0.00264820400767604	0.0626579906427127	0.735636209874	0.984236943380164
1584	ENSMUSG00000017830	Dhx58	Protein_coding	24.1675639820934	0.00925244105141534	0.0690464677667996	0.289154696274466	0.918168032282834
1585	ENSMUSG00000017831	Rab5a	Protein_coding	1986.91589002387	-0.0155552367548178	0.0456355960006808	0.517715626074978	0.960636780537993
1586	ENSMUSG00000017837	Nkiras2	Protein_coding	169.771043714088	-0.0077477091686659	0.0537253727224475	0.600028818701001	0.97185631276485
1587	ENSMUSG00000017843	Ppp2r5c	Protein_coding	3479.95758173173	0.00803976844455224	0.0444994542522488	0.743306267284473	0.984474032590995
1588	ENSMUSG00000017858	Ift52	Protein_coding	496.430117934917	0.0180120348548093	0.0497147760985572	0.387375848923003	0.938284401803484
1589	ENSMUSG00000017861	Mybl2	Protein_coding	17.7155882981872	-0.00416625549585584	0.0647375140436229	0.585679730557209	0.97185631276485
1590	ENSMUSG00000017868	Sgk2	Protein_coding	17.45527270615	-0.0212744897958934	0.10900308239996	0.0422957880093182	0.649018941998581
1591	ENSMUSG00000017897	Eya2	Protein_coding	141.329007593838	0.0143606582583364	0.0565890030018761	0.305380958604686	0.923642432711366
1592	ENSMUSG00000017929	B4galt5	Protein_coding	1454.5539403425	0.0115968900735891	0.0481437266700315	0.596485569711716	0.97185631276485
1593	ENSMUSG00000017943	Gdap1l1	Protein_coding	1075.00692115896	-0.00897889333400977	0.0468981734415258	0.695172997869445	0.982762917995631
1594	ENSMUSG00000017969	Ptgis	Protein_coding	23.5568471878139	0.00116884426390085	0.0613066260928828	0.885072272306335	0.991202273413847
1595	ENSMUSG00000017978	Cadps2	Protein_coding	3810.11553516407	-0.00249036399951296	0.0493707239755476	0.902218223756051	0.991244862054952
1596	ENSMUSG00000017999	Ddx27	Protein_coding	525.228379096424	-0.00322239505454758	0.0501225565382595	0.867708227665776	0.990379293286482
1597	ENSMUSG00000018001	Cyth3	Protein_coding	911.455847629129	0.0194270909506297	0.0483914649872944	0.381087283493425	0.938284401803484
1598	ENSMUSG00000018008	Cyth4	Protein_coding	175.587923282327	0.00421385652037029	0.0538387142563124	0.765167946989955	0.985279443713464
1599	ENSMUSG00000018012	Rac3	Protein_coding	179.378948597663	0.0120675141598357	0.0542059654319752	0.425764881352476	0.950175371738017
1600	ENSMUSG00000018040	Rrp7a	Protein_coding	1195.54748022804	-0.0605810110171006	0.0535349370645262	0.0173554934757591	0.490802834032876
1601	ENSMUSG00000018042	Cyb5r3	Protein_coding	1328.38990853056	0.00552849850269707	0.0467021777471207	0.810040175912572	0.987567842410056
1602	ENSMUSG00000018068	Ints2	Protein_coding	520.852365220107	0.00240560388712846	0.0504798543555944	0.898468045287549	0.991202273413847
1603	ENSMUSG00000018076	Med13l	Protein_coding	4677.21330287181	0.0132154273244681	0.04663065239622	0.570033141306299	0.97099785096712
1604	ENSMUSG00000018102	H2bc4	Protein_coding	460.576654267097	-0.00298252761848568	0.0509734202144149	0.869730842736011	0.990379293286482
1605	ENSMUSG00000018126	Baiap2l2	Protein_coding	19.2824706787243	-0.00199695720990712	0.0624814206123661	0.797378483076812	0.987567842410056
1606	ENSMUSG00000018143	Mafk	Protein_coding	183.949992688921	-0.0128614557914323	0.0551079096614301	0.377239149400648	0.937742976744671
1607	ENSMUSG00000018160	Med1	Protein_coding	2283.51747120475	-0.00679973529485546	0.0451640253466079	0.778151657984697	0.986179976947617
1608	ENSMUSG00000018166	Erbb3	Protein_coding	468.676315460701	-0.00307632705226787	0.0503441191019474	0.871714673065138	0.990379293286482
1609	ENSMUSG00000018167	Stard3	Protein_coding	352.938936192759	0.00833718260698387	0.0512089370624347	0.646444828418726	0.974595576437486
1610	ENSMUSG00000018168	Ikzf3	Protein_coding	3.66728217589457	0.0069693963026228	0.0838442390859754	0.15074771407007	NA
1611	ENSMUSG00000018169	Mfng	Protein_coding	46.7726126868926	-0.0141023433069641	0.068980488719392	0.187483440556882	0.869402623528573
1612	ENSMUSG00000018171	Vmp1	Protein_coding	1054.86706860305	-0.00760031215594572	0.0481838998902331	0.726175869038419	0.983627986402486
1613	ENSMUSG00000018189	Uchl5	Protein_coding	1573.54971777408	0.0113551733779088	0.0493433556193469	0.582647067576267	0.97185631276485
1614	ENSMUSG00000018196	Glrx2	Protein_coding	1027.05859345159	-0.03681044286301	0.0515603061967853	0.097367729236543	0.774684229504946
1615	ENSMUSG00000018199	Ro60	Protein_coding	2097.92154579932	0.00447173178594378	0.0490976674176403	0.828399064187239	0.987567842410056
1616	ENSMUSG00000018209	Stk4	Protein_coding	1121.96711692458	0.0221748342899582	0.0474619000574989	0.337544781696194	0.925153221599322
1617	ENSMUSG00000018217	Pmp22	Protein_coding	490.746712670943	-0.0108492848431969	0.0516578457704764	0.543413820168617	0.966471961512783
1618	ENSMUSG00000018239	Zcchc10	Protein_coding	102.677304887663	0.00993568819752078	0.0566138582713865	0.432202351177743	0.950965238115354
1619	ENSMUSG00000018286	Psmb6	Protein_coding	1120.54202222633	-0.0723577719850221	0.067818182693924	0.00569332202106729	0.318557765430963
1620	ENSMUSG00000018287	Spag7	Protein_coding	673.150473167488	0.0259303777523226	0.0503208897131094	0.222903008307497	0.885147492190747
1621	ENSMUSG00000018293	Pfn1	Protein_coding	1733.79117510777	-0.0565517275208134	0.0531622737227982	0.023275113074364	0.547484367817696
1622	ENSMUSG00000018322	Tomm34	Protein_coding	1124.28983362769	-0.0769396081713899	0.0657225360291885	0.0044177509061021	0.287329430233311
1623	ENSMUSG00000018326	Ywhab	Protein_coding	9061.08922436506	0.0169361622872173	0.0423426979393409	0.509081501685033	0.960427962190315
1624	ENSMUSG00000018334	Ksr1	Protein_coding	1360.1007342558	0.0402943659503769	0.0534739745914727	0.0669618124259028	0.720100939161209
1625	ENSMUSG00000018339	Gpx3	Protein_coding	372.607080426498	0.00493819766308297	0.0533913846082043	0.738695329516374	0.984474032590995
1626	ENSMUSG00000018340	Anxa6	Protein_coding	2205.54674052025	-0.057321098352702	0.0530657418431681	0.0221906876832184	0.53690626809548
1627	ENSMUSG00000018341	Il12rb2	Protein_coding	13.1450996104254	0.002039524277191	0.0651199899826845	0.770315505755672	0.985709434559313
1628	ENSMUSG00000018347	Zkscan6	Protein_coding	198.510160403316	-0.00569386685003053	0.0530011170882708	0.712195494230681	0.983627986402486
1629	ENSMUSG00000018362	Kpna2	Protein_coding	204.398995941139	0.00918765028664938	0.0525262299720777	0.578203813087181	0.97185631276485
1630	ENSMUSG00000018363	Smurf2	Protein_coding	939.630915800374	0.0194307355645446	0.0479518029166388	0.388815139406918	0.939392737333448
1631	ENSMUSG00000018372	Cep95	Protein_coding	177.347060350947	-0.0409758181312773	0.0823342711491248	0.0261553087335369	0.570850525144536
1632	ENSMUSG00000018377	Vezf1	Protein_coding	1335.72685437961	0.0400520322908944	0.0491174837181399	0.0936823745255051	0.767238791754642
1633	ENSMUSG00000018378	Cuedc1	Protein_coding	855.430952097365	-0.000770634009796182	0.0475484754906042	0.972313818134989	0.996859993213368
1634	ENSMUSG00000018379	Srsf1	Protein_coding	3003.60095575413	0.0360751126952369	0.0472282446334971	0.139238821935896	0.837476605104018
1635	ENSMUSG00000018381	Abi3	Protein_coding	88.6777274856239	0.00359235216394567	0.05557438554434	0.763871054229035	0.985279443713464
1636	ENSMUSG00000018387	Shroom1	Protein_coding	99.562905184147	-0.0207233016326134	0.0689800220395903	0.113956771067609	0.800947921327606
1637	ENSMUSG00000018395	Kif3a	Protein_coding	2672.06714655935	0.00989386247801694	0.0450036615167003	0.68374523933616	0.980214040947302
1638	ENSMUSG00000018398	Septin8	Protein_coding	5490.09816407036	-0.011907421234645	0.0451088349472162	0.623666877463375	0.972085191187387
1639	ENSMUSG00000018401	Mtmr4	Protein_coding	3115.58272465866	0.0376092583023836	0.0476393131391861	0.122281732406408	0.81403054595683
1640	ENSMUSG00000018405	Mrm1	Protein_coding	146.007183933608	0.00699622570289771	0.0534921640730906	0.639699780194217	0.973707982063161
1641	ENSMUSG00000018411	Mapt	Protein_coding	11390.3221695234	0.0271040190500595	0.0428999602632456	0.292038926214223	0.918168032282834
1642	ENSMUSG00000018412	Kansl1	Protein_coding	2673.55155061829	0.00704413627786174	0.0448170162826505	0.77238851589081	0.985777028895138
1643	ENSMUSG00000018415	Gid4	Protein_coding	1784.91954409223	0.0133492432264527	0.0462107921605576	0.571331153048109	0.97103358056852
1644	ENSMUSG00000018417	Myo1b	Protein_coding	650.480730269321	-0.0546467756958729	0.0739684026310454	0.0140897068265407	0.458408698143518
1645	ENSMUSG00000018425	Dhx40	Protein_coding	552.86418469725	0.013106505885246	0.0503426231835079	0.505494547302141	0.960427962190315
1646	ENSMUSG00000018427	Ypel2	Protein_coding	1725.65834339775	-0.00748343040955008	0.0454504006106205	0.754790495065547	0.985032123012499
1647	ENSMUSG00000018428	Akap1	Protein_coding	1067.70934697281	-0.0061172934463225	0.0469275412704084	0.788668454803461	0.987549054983682
1648	ENSMUSG00000018433	Nol11	Protein_coding	395.84340684197	-0.00189750828414021	0.0500500699871431	0.922138798540065	0.991924885927856
1649	ENSMUSG00000018442	Derl2	Protein_coding	487.810531436087	0.018337771824545	0.0504122719447839	0.363617587517686	0.933588332203181
1650	ENSMUSG00000018446	C1qbp	Protein_coding	818.663464283127	-0.00680042489440031	0.0480714868261883	0.754961381783047	0.985032123012499
1651	ENSMUSG00000018449	Rpain	Protein_coding	118.013630548208	0.00820416160958324	0.0561235560679925	0.511573452441642	0.960636780537993
1652	ENSMUSG00000018451	6330403K07Rik	Protein_coding	2578.89476294437	0.0530225978755316	0.0527362419825835	0.0302597068924057	0.590563695704666
1653	ENSMUSG00000018459	Slc13a3	Protein_coding	627.87494101382	0.11751239655066	0.132198449783119	0.000986309309354203	0.131110417635589
1654	ENSMUSG00000018470	Kcnab3	Protein_coding	1352.46046521	0.0129030897986344	0.0491941627411433	0.537520865063553	0.963847441880697
1655	ENSMUSG00000018474	Chd3	Protein_coding	14002.4396711198	0.0249263205055623	0.0440069754844185	0.323440692717082	0.924675030491419
1656	ENSMUSG00000018476	Kdm6b	Protein_coding	1792.99338130392	0.0222225758621084	0.048236063047768	0.324080708472041	0.924675030491419
1657	ENSMUSG00000018481	Appbp2	Protein_coding	3391.48165842529	0.0276140913473204	0.0458412726657827	0.259612117001946	0.905792163609088
1658	ENSMUSG00000018486	Wnt9b	Protein_coding	34.0328990323139	-0.00602055185343657	0.0631033528335729	0.488817948135391	0.959743159716995
1659	ENSMUSG00000018500	Adora2b	Protein_coding	63.6619789419862	-0.00474959445768305	0.0579939263477872	0.645177860385076	0.974595576437486
1660	ENSMUSG00000018501	Ncor1	Protein_coding	7040.60790019764	0.00388657417076724	0.0451161623529164	0.872060384120827	0.990379293286482
1661	ENSMUSG00000018507	Trpv2	Protein_coding	334.995329769264	-0.0178240262076634	0.0519822597339156	0.336161281990777	0.925153221599322
1662	ENSMUSG00000018509	Cenpv	Protein_coding	277.866180579783	0.00289565181822015	0.0514546656862985	0.86852787554884	0.990379293286482
1663	ENSMUSG00000018537	Pcgf2	Protein_coding	381.039006297451	-0.0182194238061675	0.0529247756441571	0.303679215491511	0.923642432711366
1664	ENSMUSG00000018541	Cwc25	Protein_coding	409.322375423331	-0.0391378010020148	0.0604358088606369	0.0482719856002216	0.669957181408282
1665	ENSMUSG00000018543	1700001P01Rik	Protein_coding	5.68145097267949	0.00650746068630468	0.0793691256723746	0.233142554446339	0.890753375364337
1666	ENSMUSG00000018547	Pip4k2b	Protein_coding	3687.99877746171	0.020183701664362	0.0439057741958714	0.421833705034533	0.949166987027812
1667	ENSMUSG00000018548	Trim37	Protein_coding	10499.7648704761	0.0115074975279144	0.0439492738276367	0.643929011739683	0.974595576437486
1668	ENSMUSG00000018554	Ybx2	Protein_coding	31.1521433844225	-0.00615119076211264	0.0615279150094318	0.504094298729191	0.960427962190315
1669	ENSMUSG00000018559	Ctdnep1	Protein_coding	977.101061444622	-0.0204472346821763	0.0485447967663158	0.355571743260656	0.930811458410567
1670	ENSMUSG00000018565	Elp5	Protein_coding	660.593799010005	-0.0218090032882736	0.0490466836302539	0.317818619194024	0.924442611206708
1671	ENSMUSG00000018566	Slc2a4	Protein_coding	46.1483186721141	0.00105430049409504	0.0594788332238748	0.905263992746534	0.991502530171096
1672	ENSMUSG00000018567	Gabarap	Protein_coding	1649.19837196968	-0.0209642331819776	0.0476620138610558	0.359659348971185	0.932223332008085
1673	ENSMUSG00000018572	Phf23	Protein_coding	810.608261202231	-0.00908030023762551	0.0499850401789435	0.646216328133988	0.974595576437486
1674	ENSMUSG00000018574	Acadvl	Protein_coding	735.743386428923	-0.0239070981048743	0.0494312137313288	0.271335227503304	0.911167595893971
1675	ENSMUSG00000018581	Dnah11	Protein_coding	388.673353648985	0.187859968489697	0.205952896759699	0.00041498349220364	0.0820412713307707
1676	ENSMUSG00000018583	G3bp1	Protein_coding	1823.52266995355	0.0287632986683524	0.0482310152419902	0.213785740165249	0.878093275387985
1677	ENSMUSG00000018585	Atox1	Protein_coding	383.816968046564	0.00316784246870526	0.0519656793562566	0.850002998353361	0.990086343305343
1678	ENSMUSG00000018589	Glra2	Protein_coding	185.979340027593	0.0222068801213557	0.0573640131382152	0.165548657984516	0.857786807953391
1679	ENSMUSG00000018593	Sparc	Protein_coding	9071.89937723221	0.00229718439995845	0.0481731245033407	0.915299066396087	0.991785421588657
1680	ENSMUSG00000018595	Glra4	Protein_coding	8.09793327035997	0.000500706350238447	0.0686888275387735	0.930843494241017	0.991924885927856
1681	ENSMUSG00000018599	Mief2	Protein_coding	230.021520073413	0.00409531415615729	0.0523249408327959	0.801261283109398	0.987567842410056
1682	ENSMUSG00000018604	Tbx3	Protein_coding	139.809577582595	0.0242917094676768	0.0623015649842844	0.11187825219282	0.797405433272238
1683	ENSMUSG00000018634	Crhr1	Protein_coding	517.52965013112	0.0115663468101098	0.0517899892856317	0.515363503514187	0.960636780537993
1684	ENSMUSG00000018648	Dusp14	Protein_coding	553.9351750082	-0.019554851550311	0.0535590637466651	0.262968871902881	0.907463935882541
1685	ENSMUSG00000018651	Tada2a	Protein_coding	443.501395636551	-0.014606859421145	0.0502973512436498	0.462564695470188	0.955480407779215
1686	ENSMUSG00000018654	Ikzf1	Protein_coding	87.1453654554045	-0.00191347159474769	0.05613310655478	0.864316777366457	0.990370500897721
1687	ENSMUSG00000018659	Pnpo	Protein_coding	421.640949721897	-0.17104362363693	0.177079414918463	0.000377447100616947	0.0775049682833314
1688	ENSMUSG00000018661	Cog1	Protein_coding	1075.94000375138	-0.0224600440996329	0.0500590741860163	0.285491094246676	0.91792379289572
1689	ENSMUSG00000018666	Cbx1	Protein_coding	837.866627540953	0.000363830826173089	0.0481274532033651	0.98658243614326	0.997966274069508
1690	ENSMUSG00000018669	Cdk5rap3	Protein_coding	376.772207266353	-0.0283594710386157	0.055431570200533	0.125527703940854	0.817009637357248
1691	ENSMUSG00000018672	Copz2	Protein_coding	43.6125509432304	-0.0168064564241235	0.0730970392812027	0.135690659784795	0.8289660789296
1692	ENSMUSG00000018677	Slc25a39	Protein_coding	829.799870240289	-0.0325657725656236	0.0501376175423626	0.144990688646395	0.840599689340805
1693	ENSMUSG00000018678	Sp2	Protein_coding	414.089325898911	-0.0070116991339956	0.0508243941107066	0.705981675632213	0.983066034419909
1694	ENSMUSG00000018697	Aatf	Protein_coding	322.242902498651	0.00826497830649339	0.0511609016852214	0.650332036585454	0.975748342113869
1695	ENSMUSG00000018698	Lhx1	Protein_coding	356.226619922936	0.0871844528145206	0.147932691792501	0.00350254327308221	0.253405279697633
1696	ENSMUSG00000018707	Dync1h1	Protein_coding	30871.3115830232	-0.0427800433635583	0.0481858140398719	0.0822824870788447	0.750137923596923
1697	ENSMUSG00000018733	Pex12	Protein_coding	98.3166876171948	-0.00363833735234527	0.0546322792378718	0.779841042213292	0.986301971264628
1698	ENSMUSG00000018736	Ndel1	Protein_coding	1265.97087820409	0.0135992036136424	0.0460661869198462	0.565969575257771	0.969816380531127
1699	ENSMUSG00000018740	Slc25a35	Protein_coding	161.691988794202	-0.0105820578434898	0.0537640238985563	0.488464344644023	0.959743159716995
1700	ENSMUSG00000018750	Zbtb4	Protein_coding	4924.37671933443	0.0345315716749675	0.0460353743544666	0.164578527820087	0.857786807953391
1701	ENSMUSG00000018752	Tnfsfm13	Protein_coding	78.8535031400238	-0.00020949647320046	0.0558740422913493	0.985281869764126	0.997966274069508
1702	ENSMUSG00000018761	Mpdu1	Protein_coding	405.111977103269	0.0289123730909092	0.0524017611881304	0.153995007775645	0.851083215615139
1703	ENSMUSG00000018765	Fxr2	Protein_coding	3011.1250047819	-0.0269783970469733	0.0445222801410566	0.282564596246339	0.916910484126343
1704	ENSMUSG00000018770	Atp5g3	Protein_coding	3209.50041834144	-0.00871187901403398	0.045631906869122	0.715024294607422	0.983627986402486
1705	ENSMUSG00000018774	Cd68	Protein_coding	97.169672678668	-0.00704085417133493	0.0557194621381952	0.574106894030403	0.971308185050915
1706	ENSMUSG00000018796	Acsl1	Protein_coding	1117.7891846014	-0.00551582114523522	0.047477643691288	0.804854789371365	0.987567842410056
1707	ENSMUSG00000018800	Abca5	Protein_coding	2280.18250170556	0.0381789510716069	0.0501246823331596	0.0991170897814837	0.774753582231208
1708	ENSMUSG00000018809	Smyd4	Protein_coding	333.161889991027	0.00751029500517856	0.0523809460929416	0.649063608924864	0.9757172714276
1709	ENSMUSG00000018819	Lsp1	Protein_coding	50.972218240442	-0.00945347078543315	0.0605083507239303	0.376430147686009	0.937601138435032
1710	ENSMUSG00000018820	Zfyve27	Protein_coding	1566.63755308317	0.00757903546262838	0.0482879103998584	0.72563476424797	0.983627986402486
1711	ENSMUSG00000018821	Avpi1	Protein_coding	192.023283616972	-0.0222159938327891	0.0563422849622668	0.176956952270635	0.867261398716773
1712	ENSMUSG00000018822	Sfrp5	Protein_coding	76.2790542079303	-0.0127202663464232	0.0627123696566056	0.258685351827903	0.905088668748138
1713	ENSMUSG00000018830	Myh11	Protein_coding	233.750409052904	0.0076334213674799	0.0536287572158837	0.607833329406481	0.97185631276485
1714	ENSMUSG00000018841	Rad51d	Protein_coding	410.95999430474	-0.00215025126920648	0.0503828187498944	0.90979520642497	0.991502530171096
1715	ENSMUSG00000018845	Unc45b	Protein_coding	24.3991068482337	0.00742602743779353	0.0657963764044755	0.386712721418834	0.938284401803484
1716	ENSMUSG00000018846	Pank3	Protein_coding	2364.3845552717	0.0361666058123476	0.0514913877729428	0.102215782926361	0.781494860637369
1717	ENSMUSG00000018848	Rars	Protein_coding	882.501636870824	-0.00417857131779788	0.0485095483052712	0.844287685674492	0.98933736151345
1718	ENSMUSG00000018849	Wwc1	Protein_coding	2332.36001393457	-0.0412358227046047	0.0503778137049262	0.0788990238542625	0.742712851869029
1719	ENSMUSG00000018858	Mrpl58	Protein_coding	598.297308077544	0.0185072311135464	0.0517517363914562	0.326834998924866	0.924675030491419
1720	ENSMUSG00000018861	Fdxr	Protein_coding	184.786896534368	0.00237325376468661	0.052833017464758	0.87760186658347	0.991202273413847
1721	ENSMUSG00000018865	Sult4a1	Protein_coding	6166.77310930149	-0.0362815935258979	0.0468245413624876	0.140423726527272	0.839741020240713
1722	ENSMUSG00000018882	Mrpl45	Protein_coding	610.846954719607	-0.00534057244627737	0.0493982931248666	0.792539903086836	0.987567842410056
1723	ENSMUSG00000018899	Irf1	Protein_coding	71.8507115746062	-0.00378517239730382	0.0579412801007414	0.708409905223273	0.983164861150084
1724	ENSMUSG00000018900	Slc22a5	Protein_coding	147.883620540775	0.00805382277067281	0.0549064447130549	0.551565068505067	0.968692252437789
1725	ENSMUSG00000018906	P4ha2	Protein_coding	227.233205887709	0.00268381240231873	0.0524048259668828	0.867365853523836	0.990379293286482
1726	ENSMUSG00000018909	Arrb1	Protein_coding	8051.49845146123	0.0576542401293338	0.0456446571704106	0.0305692210615041	0.590563695704666
1727	ENSMUSG00000018920	Cxcl16	Protein_coding	29.4534121462999	0.00898853089304682	0.0667405134238762	0.318851467610157	0.924589344921305
1728	ENSMUSG00000018921	Pelp1	Protein_coding	745.375604448031	0.00303511216856962	0.0480139599977899	0.889113726524211	0.991202273413847
1729	ENSMUSG00000018923	Med11	Protein_coding	98.9491773252274	-0.0268178150355194	0.0749710146636965	0.0661917677802452	0.715453199842722
1730	ENSMUSG00000018927	Ccl6	Protein_coding	10.5105423431078	0.0029916379116358	0.0686028979625718	0.63432278134485	0.972892872325536
1731	ENSMUSG00000018931	Natd1	Protein_coding	351.321630618933	0.00983802789817969	0.0511407082643391	0.592905324013487	0.97185631276485
1732	ENSMUSG00000018932	Map2k3	Protein_coding	212.543802531379	0.0138334078185416	0.0558159727299953	0.334220108429446	0.92505187152039
1733	ENSMUSG00000018965	Ywhah	Protein_coding	15151.2287933672	-0.0240546043036917	0.0426909077550578	0.349291561003568	0.928930880679285
1734	ENSMUSG00000018974	Sart3	Protein_coding	1108.3432542781	-0.00138926724399161	0.0478662892135033	0.94941977347697	0.996497351655384
1735	ENSMUSG00000018983	E2f2	Protein_coding	30.3821587825072	0.00138972271790353	0.0605127523511164	0.86896972023619	0.990379293286482
1736	ENSMUSG00000018986	Slfn3	Protein_coding	152.247921630828	-0.0209997506203974	0.0581804478237241	0.171181282644837	0.859292638773994
1737	ENSMUSG00000018995	Nars2	Protein_coding	208.454239722609	-0.0051054917646893	0.0524548589369601	0.751999548244593	0.985032123012499
1738	ENSMUSG00000018999	Slc35b4	Protein_coding	1528.93161634578	-0.00101494196138133	0.0466927934056539	0.964745814441804	0.996859993213368
1739	ENSMUSG00000019027	Dnah1	Protein_coding	149.753413739143	-0.00719485981576932	0.0554088760696203	0.575369222390916	0.971664572450831
1740	ENSMUSG00000019039	Dalrd3	Protein_coding	655.805534177329	-0.00574659610752641	0.0486268721922354	0.786208781561914	0.986527709109588
1741	ENSMUSG00000019054	Fis1	Protein_coding	1473.89399358328	-0.0279349933573142	0.0495617762545413	0.206503049531579	0.877200177084339
1742	ENSMUSG00000019055	Plod1	Protein_coding	514.369263490651	-0.00136706224667256	0.0505325593506296	0.94192235039892	0.994411432102762
1743	ENSMUSG00000019066	Rab3d	Protein_coding	206.031782651223	0.00984541067379266	0.0527397977549846	0.547034764201912	0.966816287564828
1744	ENSMUSG00000019080	Mfsd3	Protein_coding	71.3658338094942	-0.00685396324128707	0.0567299084460879	0.557474948019662	0.968692252437789
1745	ENSMUSG00000019082	Slc25a22	Protein_coding	3029.2158569734	0.00497970121121141	0.0451478019490581	0.836460660422906	0.988194495598235
1746	ENSMUSG00000019087	Atp6ap1	Protein_coding	4514.66054456302	0.0396338192192669	0.0456467251576944	0.118125938666909	0.805734780741687
1747	ENSMUSG00000019088	Dnase1l1	Protein_coding	22.4670958704649	-0.00625596658939111	0.0660263632385629	0.43844430745714	0.951488533353779
1748	ENSMUSG00000019102	Aldh3a1	Protein_coding	18.6900741226025	-0.00863875149442765	0.0724293050411578	0.275469705538031	0.915826346022213
1749	ENSMUSG00000019124	Scrn1	Protein_coding	6368.66416982134	0.00733836311753934	0.0447406301870606	0.763624001063829	0.985279443713464
1750	ENSMUSG00000019132	BC005537	Protein_coding	3819.31016383095	0.0271484760017002	0.0452544913858725	0.273103660444144	0.912779326689863
1751	ENSMUSG00000019139	Isyna1	Protein_coding	502.645374117741	-0.0101185782647736	0.0495391105000284	0.619331781255977	0.97185631276485
1752	ENSMUSG00000019143	Hars2	Protein_coding	336.080647157025	0.00639786535530377	0.0504833631765607	0.736299769053932	0.984236943380164
1753	ENSMUSG00000019146	Cacng2	Protein_coding	2335.94668862233	-0.0170585611841255	0.0465769588451177	0.467314000543965	0.95650683076453
1754	ENSMUSG00000019158	Tmem160	Protein_coding	378.94510035158	-0.00805234699673965	0.0507424742311634	0.667839877012413	0.978322640919928
1755	ENSMUSG00000019173	Rab5c	Protein_coding	1611.23155936533	-0.0257939951696372	0.0475027140179854	0.269606465797853	0.909493875296648
1756	ENSMUSG00000019178	Styxl1	Protein_coding	3.76886060577655	-0.00127872896765088	0.0725130648402516	0.784990495399196	NA
1757	ENSMUSG00000019179	Mdh2	Protein_coding	3861.42665486734	7.35097549001381e-05	0.0450459368749012	0.997572646876631	0.999434028057669
1758	ENSMUSG00000019188	H13	Protein_coding	1031.05673951252	-0.00369242672872481	0.056582540439509	0.738456432814119	0.984474032590995
1759	ENSMUSG00000019189	Rnf145	Protein_coding	2122.87352362251	0.0118959178271245	0.0448607623525979	0.626094893664213	0.972666232233572
1760	ENSMUSG00000019194	Scn1b	Protein_coding	5409.87737223008	-0.0366794124889494	0.0484270440626074	0.123990566211773	0.815017815008021
1761	ENSMUSG00000019210	Atp6v1e1	Protein_coding	4130.10111070257	-0.0151171876040567	0.0458961735476063	0.526378590854913	0.961896904741535
1762	ENSMUSG00000019214	Chtf18	Protein_coding	41.833464155813	0.00437235871425171	0.0586925404752528	0.65663895455059	0.977199416541853
1763	ENSMUSG00000019230	Lhx9	Protein_coding	153.102670771745	0.0701374411138017	0.143301166108254	0.00626429722865003	0.331793088727439
1764	ENSMUSG00000019232	Etnppl	Protein_coding	443.795131523191	-0.00125128390904346	0.0528378503003661	0.9350771763574	0.992614152459618
1765	ENSMUSG00000019235	Rps6kl1	Protein_coding	492.887027024889	0.00860156274999736	0.049361123323561	0.674555065622143	0.979861060671186
1766	ENSMUSG00000019254	Ppp1r12c	Protein_coding	1655.59722338024	-0.011971236840766	0.046508598863674	0.607634070411176	0.97185631276485
1767	ENSMUSG00000019256	Ahr	Protein_coding	213.496849658284	0.0063743866246558	0.0527034850644695	0.689004874572816	0.980526269551808
1768	ENSMUSG00000019261	Map1s	Protein_coding	1190.0298088575	-0.000183220794232145	0.0478702607921957	0.993322567937737	0.997966274069508
1769	ENSMUSG00000019295	Tmem129	Protein_coding	348.960019541207	0.0161886028769969	0.0515166961478037	0.387899771651606	0.938745798399113
1770	ENSMUSG00000019297	Nop9	Protein_coding	252.141677958553	-0.0111641703197641	0.0522046376475997	0.516607304784358	0.960636780537993
1771	ENSMUSG00000019301	Hsd17b1	Protein_coding	4.10424491123379	-2.49997634239946e-05	0.0717140661686508	0.9958599404137	NA
1772	ENSMUSG00000019302	Atp6v0a1	Protein_coding	11703.3317585421	0.0125480578702206	0.0432487397354746	0.619008778660338	0.97185631276485
1773	ENSMUSG00000019303	Psmc3ip	Protein_coding	117.910898990661	-0.000183868699944001	0.0731049559322845	0.966226903428982	0.996859993213368
1774	ENSMUSG00000019312	Grb7	Protein_coding	79.9021075804048	-0.00427539659622235	0.0556903774134978	0.720689885164766	0.983627986402486
1775	ENSMUSG00000019320	Noxo1	Protein_coding	25.0077823360099	0.00688661439476313	0.0646134406316099	0.425004849811371	0.950030562252554
1776	ENSMUSG00000019326	Aoc3	Protein_coding	31.222994978591	0.0113788149160419	0.0703928073194153	0.227085212501808	0.888186595577931
1777	ENSMUSG00000019338	Zfp687	Protein_coding	1049.0794790303	0.0229904890435856	0.0486357791233543	0.302241068954294	0.923569495924431
1778	ENSMUSG00000019359	Gdpd2	Protein_coding	106.173133167525	-0.00820196473053412	0.0549544000848244	0.543884300198565	0.966471961512783
1779	ENSMUSG00000019362	D8Ertd738e	Protein_coding	560.365150111028	-0.0125886135431288	0.0503920425578601	0.52020789902368	0.960909285370404
1780	ENSMUSG00000019370	Calm3	Protein_coding	22890.901444046	-0.0422993553543723	0.0429684488461888	0.107558256521476	0.79075093813142
1781	ENSMUSG00000019373	Cops3	Protein_coding	885.344376253161	-0.0447349125194479	0.0511907954256911	0.0585951303709273	0.692232611732656
1782	ENSMUSG00000019428	Fkbp8	Protein_coding	3060.93427592808	-0.00722629167444354	0.0503677091606936	0.706556892138744	0.983099702358243
1783	ENSMUSG00000019432	Ddx39b	Protein_coding	2769.88475903339	-0.0308619865838821	0.0461054663843891	0.208919569116292	0.877200177084339
1784	ENSMUSG00000019433	Gipc1	Protein_coding	568.390621177727	-0.0601674440058547	0.0658740462962059	0.0119624725562306	0.427195126579715
1785	ENSMUSG00000019437	Tlcd1	Protein_coding	235.740649929247	0.00932778228473767	0.0525515888053844	0.572116945532543	0.97103358056852
1786	ENSMUSG00000019461	Plscr3	Protein_coding	193.295207722976	-0.00409086098702269	0.0530229140875035	0.788412135566441	0.987373536306764
1787	ENSMUSG00000019464	Ptger1	Protein_coding	30.7859590994508	-0.00728616000256985	0.0644402636358792	0.408924964143761	0.943745552366889
1788	ENSMUSG00000019467	Arhgef25	Protein_coding	1785.93137337554	-0.0410733305645539	0.0515491968162214	0.0731903067498147	0.731762611545435
1789	ENSMUSG00000019470	Xab2	Protein_coding	690.20387448248	0.00792733625008486	0.048095042925861	0.716134463917458	0.983627986402486
1790	ENSMUSG00000019471	Cdc37	Protein_coding	2065.45192897001	-0.00256904194922691	0.0461165685655182	0.912680316573303	0.991502530171096
1791	ENSMUSG00000019478	Rab4a	Protein_coding	759.207803025238	-0.0187144202743637	0.0490965243152005	0.38390659066705	0.938284401803484
1792	ENSMUSG00000019487	Trip10	Protein_coding	119.841753970106	0.00547442303725701	0.0548749361685598	0.674183710740526	0.979861060671186
1793	ENSMUSG00000019489	Cd70	Protein_coding	12.9647454907351	0.00217955693470843	0.0670042283765067	0.737209818777744	0.984374565213164
1794	ENSMUSG00000019494	Cops6	Protein_coding	1415.09708812971	-0.021950387853549	0.0476388635033988	0.339370562100872	0.925153221599322
1795	ENSMUSG00000019505	Ubb	Protein_coding	13910.7753892951	-0.0659978211232921	0.0506495025616539	0.0132137134092355	0.444870406700636
1796	ENSMUSG00000019518	Ap4m1	Protein_coding	350.0023785222	0.0103460472853794	0.0508810431573351	0.581655873491759	0.97185631276485
1797	ENSMUSG00000019528	Gyg	Protein_coding	317.653840241945	-0.00308912920724322	0.0516377233263363	0.857733588801166	0.990086343305343
1798	ENSMUSG00000019539	Rcn3	Protein_coding	93.435081046522	0.0100411334318242	0.0572980242820957	0.413117170337766	0.945539381238048
1799	ENSMUSG00000019558	Slc6a8	Protein_coding	2485.5207984702	0.0460489316608967	0.0508148152655135	0.0549423225209791	0.685221382303648
1800	ENSMUSG00000019564	Arid3a	Protein_coding	232.498298365525	-0.00411930809080272	0.0520092653030753	0.805587941928454	0.987567842410056
1801	ENSMUSG00000019577	Pdk4	Protein_coding	298.958299251352	-0.0199729419925763	0.0580587930888495	0.185195911230292	0.869302284456381
1802	ENSMUSG00000019578	Ubxn6	Protein_coding	1118.55150147998	-0.042578373827454	0.0497593075496406	0.0751544699879802	0.736690166105981
1803	ENSMUSG00000019579	Mydgf	Protein_coding	393.725497347349	-0.00521972156801022	0.0505204750922756	0.782315915757807	0.986527709109588
1804	ENSMUSG00000019590	Cyb561	Protein_coding	895.739377248947	0.0071720067983694	0.048646291088282	0.735266253777714	0.984236943380164
1805	ENSMUSG00000019647	Sema6a	Protein_coding	1465.45709360531	0.0721452771497045	0.0588748797422772	0.00669058979140805	0.334838007320799
1806	ENSMUSG00000019659	Ccdc12	Protein_coding	383.421684908317	-0.00421684411202482	0.0509553894666304	0.817329905895977	0.987567842410056
1807	ENSMUSG00000019689	Fmc1	Protein_coding	345.744187589194	-0.0043168504660925	0.0512591039101546	0.808735847883793	0.987567842410056
1808	ENSMUSG00000019699	Akt3	Protein_coding	5248.93704049035	0.0177728820694582	0.0446061534941772	0.472090756610242	0.95698826848708
1809	ENSMUSG00000019710	Mrpl24	Protein_coding	534.557853236673	0.000893156909778087	0.0495733815517741	0.964392194000541	0.996859993213368
1810	ENSMUSG00000019715	Gle1	Protein_coding	1007.59515173108	0.00251114084486674	0.0470819319562912	0.911679081429475	0.991502530171096
1811	ENSMUSG00000019718	L3hypdh	Protein_coding	43.8576975140906	0.00857248611112374	0.0635804076014851	0.367402550710159	0.934930189652865
1812	ENSMUSG00000019726	Lyst	Protein_coding	3352.9673729288	0.0332627233857887	0.0470427172395928	0.170186315613757	0.858935565033572
1813	ENSMUSG00000019731	Slc35e1	Protein_coding	1503.38307515988	0.0416917082287103	0.0495299193426292	0.0812241009560555	0.74768390062526
1814	ENSMUSG00000019732	Calr3	Protein_coding	30.9792062896716	-0.00646681626077147	0.0641990275182085	0.450756819587035	0.953930933557185
1815	ENSMUSG00000019734	Tmc4	Protein_coding	61.1902708125056	0.00375050408041615	0.0581979727910837	0.706532606190376	0.983099702358243
1816	ENSMUSG00000019737	Syne4	Protein_coding	60.2160791020742	-0.00202658631818595	0.0569151774518955	0.847512768094405	0.989713554457395
1817	ENSMUSG00000019738	Polr2i	Protein_coding	300.757722206984	-0.00804281167845077	0.0518435496722264	0.64191365728346	0.974026080805698
1818	ENSMUSG00000019761	Krt10	Protein_coding	78.3919424653486	0.000637710202075174	0.0557074925040406	0.955913920914552	0.996859993213368
1819	ENSMUSG00000019762	Iyd	Protein_coding	6.12328105688924	-0.00560676579555774	0.0767413482565697	0.306772551010316	0.923642432711366
1820	ENSMUSG00000019763	Rmnd1	Protein_coding	435.846867142667	-0.0142907984355625	0.0515188044676317	0.439148659483718	0.951589027341476
1821	ENSMUSG00000019767	Ccdc170	Protein_coding	13.3876131839473	-0.00633764950045798	0.0697795226441651	0.387720832294475	0.938630911946494
1822	ENSMUSG00000019768	Esr1	Protein_coding	101.846108293491	0.00727941529508471	0.0559389469326483	0.557211021977563	0.968692252437789
1823	ENSMUSG00000019772	Vip	Protein_coding	262.328656684003	-0.00523745054524282	0.0530457089648284	0.732470180918968	0.984229670116517
1824	ENSMUSG00000019773	Fbxo5	Protein_coding	20.0559158304598	0.00759593605497916	0.0685390842422249	0.349217150476469	0.928930880679285
1825	ENSMUSG00000019774	Mtrf1l	Protein_coding	149.950848423267	0.0115037154627975	0.0548032474853265	0.42642010006784	0.950510770101699
1826	ENSMUSG00000019775	Rgs17	Protein_coding	2528.34481213717	0.0429317821572016	0.0500760373873601	0.0717243611070876	0.729742721631523
1827	ENSMUSG00000019777	Hdac2	Protein_coding	1179.35968019295	0.0119773982199748	0.0467101129657195	0.605047530410785	0.97185631276485
1828	ENSMUSG00000019779	Frk	Protein_coding	21.6608375057223	-0.00461554338634303	0.0651163489408427	0.548476409281305	0.966816287564828
1829	ENSMUSG00000019782	Rwdd1	Protein_coding	773.815182937634	-0.0338739387000651	0.0510695170639529	0.123316136442254	0.815017815008021
1830	ENSMUSG00000019785	Clvs2	Protein_coding	514.171623065567	0.0243972184703328	0.0520134232036166	0.215355674028538	0.878349813315979
1831	ENSMUSG00000019787	Trdn	Protein_coding	22.7476700621553	0.0347273929528556	0.146482773121029	0.0145631902824402	0.460657039919603
1832	ENSMUSG00000019789	Hey2	Protein_coding	115.634753286859	0.0204135802896312	0.0697285515531583	0.114090300700276	0.801223995252416
1833	ENSMUSG00000019790	Stxbp5	Protein_coding	3903.58263756906	0.0129122431799565	0.0445864130060741	0.599569158593554	0.97185631276485
1834	ENSMUSG00000019791	Hint3	Protein_coding	373.695447097345	0.0128875579465539	0.050774329202888	0.501225587204023	0.960427962190315
1835	ENSMUSG00000019792	Trmt11	Protein_coding	138.421832138557	-0.00411697053211912	0.0535906803697216	0.77550952314965	0.986179976947617
1836	ENSMUSG00000019794	Katna1	Protein_coding	211.515626613884	0.00376899630481499	0.0528286702777888	0.807903523723709	0.987567842410056
1837	ENSMUSG00000019795	Pcmt1	Protein_coding	2268.19232184414	-0.0109085072878525	0.045383307700937	0.650444773155183	0.975748342113869
1838	ENSMUSG00000019796	Lrp11	Protein_coding	3009.68121166189	-0.0117340702291491	0.0450698896726751	0.629003726282885	0.97282577065639
1839	ENSMUSG00000019797	Mtres1	Protein_coding	424.670470419643	-0.0314825566617591	0.0530206329051395	0.123358833544419	0.815017815008021
1840	ENSMUSG00000019802	Sec63	Protein_coding	2032.07843312389	0.0179779678200707	0.0454216710525839	0.458794563177902	0.954413943857909
1841	ENSMUSG00000019803	Nr2e1	Protein_coding	178.858106080871	-0.00586821426849088	0.0533627585265785	0.694799786699467	0.982762917995631
1842	ENSMUSG00000019804	Snx3	Protein_coding	2048.79428567445	-0.0168903976364924	0.0465495158443436	0.471940009571458	0.95698826848708
1843	ENSMUSG00000019806	Aig1	Protein_coding	1091.47435654223	-0.0110195332847734	0.0468536971600557	0.632058169057334	0.972892872325536
1844	ENSMUSG00000019808	Adat2	Protein_coding	116.901253388557	-0.0113603291398121	0.0563727626001829	0.390604431151641	0.940177527270511
1845	ENSMUSG00000019809	Pex3	Protein_coding	285.567168608204	-0.0189017826805454	0.0543084816193704	0.258985287727004	0.905088668748138
1846	ENSMUSG00000019810	Fuca2	Protein_coding	940.470880298115	0.00556444670154426	0.0483066812228772	0.795950798845663	0.987567842410056
1847	ENSMUSG00000019813	Cep57l1	Protein_coding	121.322655811727	0.00397325850363823	0.0545612872646888	0.762475711633231	0.985279443713464
1848	ENSMUSG00000019814	Ltv1	Protein_coding	305.633894118008	-0.00323932747889937	0.0521565479293625	0.844075629026766	0.98933736151345
1849	ENSMUSG00000019817	Plagl1	Protein_coding	628.385188333663	0.0244457077456206	0.0510957607330268	0.23152743980397	0.890196567723183
1850	ENSMUSG00000019818	Cd164	Protein_coding	1219.1211135869	0.0362403252412132	0.0512706539062536	0.103498039354704	0.781881481103722
1851	ENSMUSG00000019820	Utrn	Protein_coding	4123.64392886094	0.00147439762591387	0.0453696076546466	0.950921377427514	0.996817218828376
1852	ENSMUSG00000019822	Smpd2	Protein_coding	166.50399807826	-0.0111346242563778	0.0559079664986442	0.408907154374563	0.943745552366889
1853	ENSMUSG00000019823	Mical1	Protein_coding	214.523972225419	-0.0118516494096089	0.0528800112565434	0.472993597022266	0.957366540096359
1854	ENSMUSG00000019826	Zbtb24	Protein_coding	320.91015807816	-0.00845898331017804	0.0514380960545371	0.636177780777537	0.972892872325536
1855	ENSMUSG00000019828	Grm1	Protein_coding	3788.04113629188	0.0199602332273691	0.0484499812183744	0.368006113673914	0.93494401533936
1856	ENSMUSG00000019831	Wasf1	Protein_coding	4286.40573037728	-0.0356520399189493	0.0485621450200727	0.131838337757064	0.825300227741388
1857	ENSMUSG00000019832	Rab32	Protein_coding	19.9427200506996	-5.02430222444149e-05	0.0621304206165488	0.994813450877293	0.998460441520235
1858	ENSMUSG00000019836	Amd-ps4	pseudogene	34.223133457136	0.00412783992658929	0.0598123262193851	0.655172805995109	0.97653936841135
1859	ENSMUSG00000019837	Gtf3c6	Protein_coding	304.153917753146	-0.00122603181260435	0.0509291074638909	0.946324411152342	0.99544686248915
1860	ENSMUSG00000019838	Slc16a10	Protein_coding	124.756310271913	-0.00659671627064543	0.055718606701006	0.595374395277541	0.97185631276485
1861	ENSMUSG00000019841	Rev3l	Protein_coding	2016.26711551594	0.0710851922779298	0.0564760516289347	0.00760951014866201	0.350832570367072
1862	ENSMUSG00000019842	Traf3ip2	Protein_coding	47.6834207985612	-0.00204199435961125	0.0586430413458601	0.82803365144822	0.987567842410056
1863	ENSMUSG00000019843	Fyn	Protein_coding	2609.88023094236	0.012060733648178	0.0450564614798602	0.619714648432804	0.97185631276485
1864	ENSMUSG00000019845	Tube1	Protein_coding	64.6183408455365	-0.0129409637247193	0.0618126140784905	0.262966870808158	0.907463935882541
1865	ENSMUSG00000019846	Lama4	Protein_coding	214.211007253601	-0.0179060307073338	0.0550449716460345	0.262370664947612	0.906924620327751
1866	ENSMUSG00000019848	Popdc3	Protein_coding	22.4863691637829	-0.0147112594110848	0.0836242720914484	0.119057419037061	0.805734780741687
1867	ENSMUSG00000019849	Prep	Protein_coding	835.839682339978	-0.0180976123837945	0.050124446646869	0.376013541325294	0.937601138435032
1868	ENSMUSG00000019850	Tnfaip3	Protein_coding	130.975239978937	0.00365344389940095	0.0540751971719746	0.790132098538894	0.987567842410056
1869	ENSMUSG00000019851	Perp	Protein_coding	97.3774967182464	-0.00287297063542722	0.054599153151225	0.824682414862363	0.987567842410056
1870	ENSMUSG00000019852	Arfgef3	Protein_coding	7154.70128971093	0.0222490676283021	0.046106910283388	0.354758770421863	0.930811458410567
1871	ENSMUSG00000019853	Hebp2	Protein_coding	116.135997040232	-0.00669294790122548	0.0583852080485806	0.529433259808493	0.962227721270714
1872	ENSMUSG00000019854	Reps1	Protein_coding	826.318083402615	-0.000317156114360746	0.0484368759741634	0.988126089157305	0.997966274069508
1873	ENSMUSG00000019856	Fam184a	Protein_coding	1068.08397922598	0.0455704562938277	0.0519653308975485	0.0524967075380208	0.680017275838803
1874	ENSMUSG00000019857	Asf1a	Protein_coding	282.294127878757	0.0144853246069634	0.0523237374665805	0.410536531308406	0.943745552366889
1875	ENSMUSG00000019861	Gopc	Protein_coding	1471.13345462343	0.00185468530678035	0.0457360758236583	0.937631663529403	0.993072045474882
1876	ENSMUSG00000019863	Qrsl1	Protein_coding	208.603495609708	-0.00669124663675948	0.0533158660479637	0.65833676250875	0.97723168590805
1877	ENSMUSG00000019864	Rtn4ip1	Protein_coding	300.559379073195	0.0332495247686821	0.0568155693949077	0.0836507877132068	0.752105072818584
1878	ENSMUSG00000019865	Nmbr	Protein_coding	42.4999047840418	-0.0014862299122798	0.0584788017776308	0.874728749050787	0.990668899535275
1879	ENSMUSG00000019866	Crybg1	Protein_coding	73.8991168667673	0.00911604433087699	0.0586148355782087	0.420040563592604	0.948106717911917
1880	ENSMUSG00000019868	Vta1	Protein_coding	487.049878051825	0.0165696620696194	0.0502643342910159	0.410406151787313	0.943745552366889
1881	ENSMUSG00000019872	Smpdl3a	Protein_coding	309.489219952773	-0.0199513295011907	0.0534935545997601	0.257260997559763	0.904971775690107
1882	ENSMUSG00000019873	Reep3	Protein_coding	1316.89184280142	-3.68114974304813e-05	0.0469974585543627	0.998706254599673	0.999702491365431
1883	ENSMUSG00000019874	Fabp7	Protein_coding	832.180503040124	0.0112459585034689	0.0631509124693099	0.289452786634915	0.918168032282834
1884	ENSMUSG00000019876	Pkib	Protein_coding	702.568322410975	-0.00810659499088337	0.0502250660345428	0.676468230413091	0.980093017154848
1885	ENSMUSG00000019877	Serinc1	Protein_coding	12989.9087605738	0.0412730481702783	0.0458133132764784	0.104419814301022	0.784474378676902
1886	ENSMUSG00000019878	Hsf2	Protein_coding	559.254824854255	0.021106396976679	0.0520886187942421	0.267134176540056	0.908619427449011
1887	ENSMUSG00000019880	Rspo3	Protein_coding	271.830385974337	0.0294470405655146	0.0633399113771464	0.0771355218871626	0.740808597738341
1888	ENSMUSG00000019883	Echdc1	Protein_coding	538.429739964008	-0.0470345620717834	0.0694265600549521	0.0231661601162372	0.547484367817696
1889	ENSMUSG00000019888	Mgat4c	Protein_coding	261.494240591314	-0.0121402691854473	0.0540409526352153	0.4283547955621	0.950893558414353
1890	ENSMUSG00000019889	Ptprk	Protein_coding	1576.27134863049	-0.00930973782249758	0.0463771617559711	0.689945903303219	0.980971755139766
1891	ENSMUSG00000019890	Nts	Protein_coding	96.7316634362848	-0.0155299734261894	0.0698683786725281	0.163021695551265	0.857313599679122
1892	ENSMUSG00000019891	Dcbld1	Protein_coding	180.370852585411	-0.00236620581413277	0.0533116490049143	0.872082847114661	0.990379293286482
1893	ENSMUSG00000019892	Lrriq1	Protein_coding	75.1666847075733	0.0021673389049978	0.0558552840525191	0.850388536259611	0.990086343305343
1894	ENSMUSG00000019893	Ros1	Protein_coding	1.00463539618142	-7.3172594353866e-05	0.0768024405237775	0.979983401413809	NA
1895	ENSMUSG00000019894	Slc6a15	Protein_coding	1158.61187077084	0.00685326921287138	0.0478722173003321	0.755249726900931	0.985032123012499
1896	ENSMUSG00000019897	Ccdc59	Protein_coding	443.186619646989	-0.0154709915278667	0.0507611397821807	0.426872391213715	0.950616378466117
1897	ENSMUSG00000019899	Lama2	Protein_coding	809.06131291517	-0.01304019492809	0.0500334495123018	0.514959667000593	0.960636780537993
1898	ENSMUSG00000019906	Lin7a	Protein_coding	1197.18288483235	0.019080827218417	0.0501780135958695	0.352084733351567	0.929737698544996
1899	ENSMUSG00000019907	Ppp1r12a	Protein_coding	3112.96162188749	-0.00939526670090211	0.0451048556452607	0.698034978784409	0.98298594651392
1900	ENSMUSG00000019913	Sim1	Protein_coding	25.2031742158298	0.00112156599083726	0.0629702707281503	0.881140820401468	0.991202273413847
1901	ENSMUSG00000019916	P4ha1	Protein_coding	1171.16881992259	-0.0156951641472425	0.0466332923295409	0.501767075594898	0.960427962190315
1902	ENSMUSG00000019917	Septin10	Protein_coding	102.737747464512	-0.0143771596503858	0.0580756833467651	0.2792348838581	0.916910484126343
1903	ENSMUSG00000019920	Lims1	Protein_coding	583.415259587693	0.0275183110924697	0.04993982538083	0.206468246487214	0.877200177084339
1904	ENSMUSG00000019923	Zwint	Protein_coding	10582.3720854197	0.0146620406030084	0.0445883057844748	0.551744859871585	0.968692252437789
1905	ENSMUSG00000019927	Ube2d1	Protein_coding	722.220865649832	-0.0194404894652887	0.0494674508345238	0.359583118097609	0.932223332008085
1906	ENSMUSG00000019929	Dcn	Protein_coding	446.726817611781	0.0287836799834752	0.0580526644105939	0.102991591777397	0.781759967680076
1907	ENSMUSG00000019933	Mrln	Protein_coding	13.9190956029946	-0.00462511905503832	0.0680192561273762	0.509042093469401	0.960427962190315
1908	ENSMUSG00000019935	Slc17a8	Protein_coding	75.0021697409794	-0.00205703847170447	0.0565923478591247	0.849015290565149	0.989757072163494
1909	ENSMUSG00000019943	Atp2b1	Protein_coding	16546.577629464	-0.0176664780606435	0.0447540267020834	0.473285744092685	0.957366540096359
1910	ENSMUSG00000019944	Rhobtb1	Protein_coding	127.275715875835	0.0113094549782727	0.056374995879283	0.392134090971409	0.940354155057577
1911	ENSMUSG00000019945	Cabcoco1	Protein_coding	20.4773184006156	0.00148440078652872	0.0625794022580085	0.846550767676879	0.989713554457395
1912	ENSMUSG00000019947	Arid5b	Protein_coding	1525.63521968306	-0.0419249518618176	0.0485897559259692	0.0851675988269895	0.754963250915785
1913	ENSMUSG00000019948	Actr6	Protein_coding	169.194021469187	0.00336329712651398	0.0531659018296491	0.822306059531354	0.987567842410056
1914	ENSMUSG00000019951	Uhrf1bp1l	Protein_coding	2713.71823279494	0.0100937214932246	0.0442175769550768	0.683225327616873	0.980214040947302
1915	ENSMUSG00000019952	Poc1b	Protein_coding	150.392897268144	-0.00368589873586383	0.0532629649757164	0.80411188382092	0.987567842410056
1916	ENSMUSG00000019960	Dusp6	Protein_coding	869.13335792637	-0.00595734998763036	0.0488352377526454	0.776307226712845	0.986179976947617
1917	ENSMUSG00000019961	Tmpo	Protein_coding	947.560180887552	0.00244804722402702	0.0475998998330154	0.912058581402992	0.991502530171096
1918	ENSMUSG00000019966	Kitl	Protein_coding	1741.67619086801	0.0242519704050551	0.0481764784576983	0.286537884392448	0.918090587366178
1919	ENSMUSG00000019969	Psen1	Protein_coding	1245.19256484904	-0.00194689744404074	0.0464499731482928	0.933020045807141	0.992182057299512
1920	ENSMUSG00000019970	Sgk1	Protein_coding	858.715113133684	-0.0073700742950475	0.0501178074800126	0.705719164520374	0.983066034419909
1921	ENSMUSG00000019971	Cep290	Protein_coding	802.938683438556	-0.0221689953118816	0.0508006298742981	0.275633334669243	0.916012110251461
1922	ENSMUSG00000019975	Ikbip	Protein_coding	256.208220281486	0.0102432983909458	0.0522099552781597	0.548612058063133	0.96682782326756
1923	ENSMUSG00000019977	Hbs1l	Protein_coding	1009.90923853907	-0.0300485391619152	0.0493127665946218	0.18265916622184	0.869302284456381
1924	ENSMUSG00000019978	Epb41l2	Protein_coding	1958.06371406913	0.00879032844908842	0.0464247374810599	0.705823882865382	0.983066034419909
1925	ENSMUSG00000019979	Apaf1	Protein_coding	420.324249289946	0.0370835133877615	0.0578766558918233	0.0619727817161595	0.700572629480149
1926	ENSMUSG00000019982	Myb	Protein_coding	13.9827449878792	0.00259875995338534	0.0660638485365194	0.704291767059417	0.983066034419909
1927	ENSMUSG00000019984	Med23	Protein_coding	896.193511896807	0.0141738623499514	0.0493208868614902	0.497432524396903	0.960283255906095
1928	ENSMUSG00000019986	Ahi1	Protein_coding	6097.24931666388	0.000806541710107573	0.043629497008132	0.97421386010309	0.996859993213368
1929	ENSMUSG00000019988	Nedd1	Protein_coding	76.8220884502986	0.0143489449347018	0.0631391166964347	0.222396859740365	0.884844069653302
1930	ENSMUSG00000019989	Enpp3	Protein_coding	19.729045783458	-0.00660993559915172	0.0679505420434695	0.397587127155622	0.94183212345573
1931	ENSMUSG00000019990	Pde7b	Protein_coding	1337.05351058088	-0.0412042628964294	0.0506224704600053	0.0776705883466259	0.741468468876661
1932	ENSMUSG00000019992	Mtfr2	Protein_coding	5.89908322792397	0.00436479034498033	0.0735521383779818	0.433965785746507	0.950965238115354
1933	ENSMUSG00000019996	Map7	Protein_coding	1671.06581261308	-0.0240999906841621	0.0465128191661312	0.313172416289147	0.924442611206708
1934	ENSMUSG00000019997	Ccn2	Protein_coding	504.614114797955	-0.0469531146514548	0.0623686374196022	0.0282588339158524	0.582401161596066
1935	ENSMUSG00000019998	Stx7	Protein_coding	1753.83443602335	0.0294378917906693	0.0472410012906447	0.216599970233006	0.878858712053406
1936	ENSMUSG00000020000	Moxd1	Protein_coding	121.850348566304	0.0110323344354017	0.056946651924881	0.387987691174601	0.938745798399113
1937	ENSMUSG00000020003	Pex7	Protein_coding	391.957489287696	-0.0176370443926005	0.0522509889159585	0.333425559805761	0.92505187152039
1938	ENSMUSG00000020007	Il20ra	Protein_coding	13.4800756725688	-0.000720181455215841	0.0662169639186567	0.911683558139032	0.991502530171096
1939	ENSMUSG00000020009	Ifngr1	Protein_coding	296.790840616757	-0.0243342839518321	0.0546180777321257	0.174222352393527	0.861230602456691
1940	ENSMUSG00000020014	Cfap54	Protein_coding	572.192909659698	-0.0160613006033196	0.0509446573073872	0.406418322471508	0.943047060919773
1941	ENSMUSG00000020015	Cdk17	Protein_coding	4331.4338714288	0.00122039515908344	0.0448430705891941	0.959930021081789	0.996859993213368
1942	ENSMUSG00000020017	Hal	Protein_coding	18.3877026492169	0.00136088790880769	0.0627812481658311	0.857677127000861	0.990086343305343
1943	ENSMUSG00000020018	Snrpf	Protein_coding	350.574136597148	0.000332567104842243	0.0523407440501783	0.983526761556769	0.997714359228851
1944	ENSMUSG00000020019	Ntn4	Protein_coding	517.545546434374	0.0467757551597995	0.0590262154858897	0.0325492258582892	0.597250138933855
1945	ENSMUSG00000020021	Fgd6	Protein_coding	566.126701385799	0.0130061780618382	0.0514824320466876	0.47823837520128	0.958893075659163
1946	ENSMUSG00000020022	Ndufa12	Protein_coding	1358.76608326436	-0.0111890854694508	0.0474750341116377	0.618932489846847	0.97185631276485
1947	ENSMUSG00000020023	Tmcc3	Protein_coding	1530.03796890819	0.0314026510334431	0.0491467381661122	0.168815657231564	0.857786807953391
1948	ENSMUSG00000020024	Cep83	Protein_coding	617.44959838347	-0.00991091115053886	0.0490901855783426	0.634607013581848	0.972892872325536
1949	ENSMUSG00000020027	Socs2	Protein_coding	319.819079630266	-0.0176203544109634	0.0521303508713124	0.336941602652261	0.925153221599322
1950	ENSMUSG00000020029	Nudt4	Protein_coding	2862.49825604935	-0.00607094895416458	0.0445175938905476	0.804414351314153	0.987567842410056
1951	ENSMUSG00000020032	Nuak1	Protein_coding	2949.78652848252	0.0330835599256342	0.046694186715473	0.175466913749428	0.864721294947181
1952	ENSMUSG00000020034	Tcp11l2	Protein_coding	351.089540665203	0.0325243909170817	0.0582866056051007	0.080289941180196	0.743824167001638
1953	ENSMUSG00000020037	Rfx4	Protein_coding	362.886649450797	0.0208906856126467	0.0534730178911456	0.241599621045457	0.894240055959112
1954	ENSMUSG00000020038	Cry1	Protein_coding	607.635087731965	-0.0114317164432438	0.0504869615328068	0.554845593365822	0.968692252437789
1955	ENSMUSG00000020042	Btbd11	Protein_coding	897.660547760576	0.037076613593924	0.0512255261116247	0.0981804169572445	0.774684229504946
1956	ENSMUSG00000020044	Timp3	Protein_coding	2446.76657280747	0.0334356839684177	0.0522975281137712	0.114963801626345	0.802755070009816
1957	ENSMUSG00000020048	Hsp90b1	Protein_coding	6672.74765071558	-0.00516711168777458	0.0465323261682002	0.823240289137677	0.987567842410056
1958	ENSMUSG00000020052	Ascl1	Protein_coding	115.3015427071	-0.0340115578136058	0.0831361694466735	0.0378608150609015	0.629574808727001
1959	ENSMUSG00000020053	Igf1	Protein_coding	335.581814111097	0.538521712224313	0.244197895179613	1.71293431049928e-05	0.00922146942558656
1960	ENSMUSG00000020056	Washc3	Protein_coding	179.834511608899	-0.0101369680093025	0.0538721352530913	0.501023443499993	0.960427962190315
1961	ENSMUSG00000020057	Dram1	Protein_coding	14.8481980503513	-4.55410790040915e-05	0.0638129373043735	0.994936860675899	0.998460441520235
1962	ENSMUSG00000020059	Sycp3	Protein_coding	8.77896515227776	-0.00164945630388016	0.0680803243947007	0.786535007783924	0.986737532370973
1963	ENSMUSG00000020061	Mybpc1	Protein_coding	389.702086958228	0.195953429750713	0.25860072124967	0.000683948875562136	0.105713625293704
1964	ENSMUSG00000020063	Sirt1	Protein_coding	452.980743201517	0.04733627357872	0.0586843960075093	0.0319510945288063	0.5936679895349
1965	ENSMUSG00000020064	Herc4	Protein_coding	604.400192745724	0.0175169464340425	0.0489253357330788	0.416254875979179	0.946414273379379
1966	ENSMUSG00000020067	Mypn	Protein_coding	55.01653234615	-0.0282718159879713	0.0946092327622398	0.0448170794411599	0.657214696077525
1967	ENSMUSG00000020069	Hnrnph3	Protein_coding	931.452614513842	0.0198156416998177	0.0492381323800958	0.355975628503265	0.930811458410567
1968	ENSMUSG00000020070	Rufy2	Protein_coding	1248.53234950898	0.00286141182533204	0.0464867505392729	0.901593847710405	0.991216601170008
1969	ENSMUSG00000020072	Pbld2	Protein_coding	12.5832308728259	0.00734164989349769	0.0736962880364249	0.299691960168391	0.92247516526111
1970	ENSMUSG00000020074	Ccar1	Protein_coding	1332.3748693775	0.021532735576619	0.0463401670013515	0.366751861933341	0.934930189652865
1971	ENSMUSG00000020075	Ddx21	Protein_coding	753.574272298762	0.0166287342195438	0.0489522478081927	0.438197413974362	0.951488533353779
1972	ENSMUSG00000020076	Ddx50	Protein_coding	1130.26286740354	0.0119993981951197	0.0468358937286849	0.602843184420412	0.97185631276485
1973	ENSMUSG00000020077	Srgn	Protein_coding	119.438739453739	-0.00489138451699353	0.0543790848454405	0.717121391185015	0.983627986402486
1974	ENSMUSG00000020078	Vps26a	Protein_coding	833.488509680384	0.00718672931173547	0.0481097035020566	0.741222589719594	0.984474032590995
1975	ENSMUSG00000020079	Supv3l1	Protein_coding	353.534928906765	0.0332110684599611	0.0548860157943706	0.0954643733707124	0.771645711601546
1976	ENSMUSG00000020080	Hkdc1	Protein_coding	112.911763946741	-0.0171901635894399	0.0615054776421361	0.190436318170353	0.871369338157023
1977	ENSMUSG00000020083	Fam241b	Protein_coding	326.507378461982	-0.00657043003600625	0.0522814486664274	0.691198040967148	0.981111128111826
1978	ENSMUSG00000020085	Aifm2	Protein_coding	134.390412932287	-0.00538950272818067	0.0546298374421908	0.684923501425552	0.98023425643063
1979	ENSMUSG00000020086	Macroh2a2	Protein_coding	367.443139782399	-0.015386737511636	0.0513845636804208	0.412509490478107	0.945539381238048
1980	ENSMUSG00000020087	Tysnd1	Protein_coding	240.152822022467	0.0119327876272704	0.0534537310770322	0.452656080159553	0.953930933557185
1981	ENSMUSG00000020088	Sar1a	Protein_coding	2120.55443596629	0.0334991136794674	0.045990149587801	0.176688905829714	0.866998577578867
1982	ENSMUSG00000020089	Ppa1	Protein_coding	1427.94296213722	-0.0641376382341802	0.0777592698185265	0.00813413385036648	0.361185948785393
1983	ENSMUSG00000020090	Npffr1	Protein_coding	47.7317498261279	0.00592218739477489	0.0594048249131545	0.55080476785126	0.968327500089776
1984	ENSMUSG00000020091	Eif4ebp2	Protein_coding	2542.44828148576	0.0347037212595381	0.04594602564648	0.163372898749226	0.857786807953391
1985	ENSMUSG00000020092	Pald1	Protein_coding	241.483402387027	0.00973609833873048	0.0520018542102554	0.573087593490156	0.971218156526104
1986	ENSMUSG00000020096	Tbata	Protein_coding	66.9150440428434	0.00821408167911167	0.0606288934986028	0.42117681714465	0.948983709977041
1987	ENSMUSG00000020097	Sgpl1	Protein_coding	793.230310178969	0.051559463976419	0.0544451360786626	0.0303286391992559	0.590563695704666
1988	ENSMUSG00000020098	Pcbd1	Protein_coding	66.9872467479353	-0.00120953147731993	0.0560329138927871	0.914276915366768	0.991762686692522
1989	ENSMUSG00000020099	Unc5b	Protein_coding	1489.74108154045	0.0152776485565248	0.0497822465691552	0.456160351940776	0.953930933557185
1990	ENSMUSG00000020100	Slc29a3	Protein_coding	641.526885767866	0.00294123093622453	0.0493640980249998	0.884716678778144	0.991202273413847
1991	ENSMUSG00000020101	Vsir	Protein_coding	469.402172187595	-0.0232833234120925	0.0513030554519188	0.246073501190674	0.896943007460888
1992	ENSMUSG00000020102	Slc16a7	Protein_coding	1438.34780104902	0.00883281409194457	0.0501169930254449	0.65233959368927	0.975814801869487
1993	ENSMUSG00000020105	Lrig3	Protein_coding	138.782182310354	-0.00806834273994145	0.0546040764604575	0.559860293966968	0.969209248281278
1994	ENSMUSG00000020107	Anapc16	Protein_coding	508.041132834884	0.0190930694609726	0.0504732671952761	0.345009854339015	0.927848393462818
1995	ENSMUSG00000020108	Ddit4	Protein_coding	533.796234481604	0.00209110561632088	0.0499059358952464	0.915044712388464	0.991785421588657
1996	ENSMUSG00000020109	Dnajb12	Protein_coding	994.085246086767	-0.02868519707104	0.0496013769512607	0.19590014186461	0.875956449005723
1997	ENSMUSG00000020111	Micu1	Protein_coding	1556.56465060711	-0.016855989520059	0.0469086528081656	0.467784513187959	0.95650683076453
1998	ENSMUSG00000020114	Cand1	Protein_coding	4999.49170674511	0.0251363484473099	0.0453088469633864	0.307721626131244	0.923642432711366
1999	ENSMUSG00000020115	Tbk1	Protein_coding	1052.93537196498	0.0302103178284112	0.0485083406217841	0.190944045515253	0.871369338157023
[truncated: 16,057 more rows]
