# Supplementary material for: Biochemical and structural insights into a 5’ to 3’ RNA ligase reveal a potential role in tRNA ligation
Source: bioRxiv. 2024 Apr 24:2024.04.24.590974. Preprint. [Version 1] doi: 10.1101/2024.04.24.590974 (PMC11071452; doi:10.1101/2024.04.24.590974)
Supplement: Supplement 6 [file media-6.csv]

	Ensbl	Gene_name	Type	derowname	Type2	baseMean	log2FoldChange	lfcSE	pvalue	padj
1	ENSMUSG00000000001	Gnai3	Protein_coding	ENSMUSG00000000001_Gnai3_protein_coding	protein_coding	1467.06651105851	-0.000449340685931635	0.0102082615503669	0.485222120935846	0.999914769288888
2	ENSMUSG00000000003	Pbsn	Protein_coding	ENSMUSG00000000003_Pbsn_protein_coding	protein_coding	2.03347032847712	0.000447950672905453	0.0403579976662066	0.643315742231785	NA
3	ENSMUSG00000000028	Cdc45	Protein_coding	ENSMUSG00000000028_Cdc45_protein_coding	protein_coding	72.0983391545599	0.000237744423254812	0.0138101612226773	0.677214275576845	0.999914769288888
4	ENSMUSG00000000031	H19	lncRNA	ENSMUSG00000000031_H19_lncRNA	lncRNA	28.6040675649502	0.000687498855795128	0.0251361363303475	0.440896899776812	0.999914769288888
5	ENSMUSG00000000037	Scml2	Protein_coding	ENSMUSG00000000037_Scml2_protein_coding	protein_coding	78.716639015129	0.000327731233959348	0.0147410159363477	0.582339233380469	0.999914769288888
6	ENSMUSG00000000049	Apoh	Protein_coding	ENSMUSG00000000049_Apoh_protein_coding	protein_coding	30.1779078614885	-0.0014922405852969	0.0346583261816026	0.207128959376214	0.999914769288888
7	ENSMUSG00000000056	Narf	Protein_coding	ENSMUSG00000000056_Narf_protein_coding	protein_coding	1616.78866026846	-5.50855654100116e-05	0.00964211996459413	0.93130282676613	0.999914769288888
8	ENSMUSG00000000058	Cav2	Protein_coding	ENSMUSG00000000058_Cav2_protein_coding	protein_coding	355.563758543968	0.00180093029125161	0.0256196714223073	0.081675793775817	0.999914769288888
9	ENSMUSG00000000078	Klf6	Protein_coding	ENSMUSG00000000078_Klf6_protein_coding	protein_coding	1188.7095623902	-0.000187029216812234	0.00971293453671232	0.770172220714364	0.999914769288888
10	ENSMUSG00000000085	Scmh1	Protein_coding	ENSMUSG00000000085_Scmh1_protein_coding	protein_coding	2455.4304173124	-0.000347431344170425	0.010199936358035	0.571497839071652	0.999914769288888
11	ENSMUSG00000000088	Cox5a	Protein_coding	ENSMUSG00000000088_Cox5a_protein_coding	protein_coding	2674.26648326342	-0.000246036397710989	0.0103905926089402	0.668610040424532	0.999914769288888
12	ENSMUSG00000000093	Tbx2	Protein_coding	ENSMUSG00000000093_Tbx2_protein_coding	protein_coding	61.3196444033284	0.000709140332003343	0.0193254573465607	0.329387171864979	0.999914769288888
13	ENSMUSG00000000094	Tbx4	Protein_coding	ENSMUSG00000000094_Tbx4_protein_coding	protein_coding	8.7551290579957	-0.00115254380646248	0.0375260639991065	0.333978243707721	NA
14	ENSMUSG00000000103	Zfy2	Protein_coding	ENSMUSG00000000103_Zfy2_protein_coding	protein_coding	6.28769676966589	0.000299150954676628	0.0313529329436078	0.768485651163519	NA
15	ENSMUSG00000000120	Ngfr	Protein_coding	ENSMUSG00000000120_Ngfr_protein_coding	protein_coding	136.260792373626	-4.25095809575927e-05	0.0114964679418175	0.935777094786741	0.999914769288888
16	ENSMUSG00000000125	Wnt3	Protein_coding	ENSMUSG00000000125_Wnt3_protein_coding	protein_coding	228.809812166827	-0.000130011959712636	0.0111202266752745	0.807607368385094	0.999914769288888
17	ENSMUSG00000000126	Wnt9a	Protein_coding	ENSMUSG00000000126_Wnt9a_protein_coding	protein_coding	274.9046460404	0.00198411617009051	0.0257324696987271	0.0658394965316457	0.999914769288888
18	ENSMUSG00000000127	Fer	Protein_coding	ENSMUSG00000000127_Fer_protein_coding	protein_coding	2603.94138504843	-0.000408190967061744	0.010386639672343	0.508481155111053	0.999914769288888
19	ENSMUSG00000000131	Xpo6	Protein_coding	ENSMUSG00000000131_Xpo6_protein_coding	protein_coding	4502.78069177826	-0.000768597512659806	0.0113875226085224	0.263623463534891	0.999914769288888
20	ENSMUSG00000000134	Tfe3	Protein_coding	ENSMUSG00000000134_Tfe3_protein_coding	protein_coding	1091.11218225821	-0.000370770144017066	0.00994036526229626	0.567731185360502	0.999914769288888
21	ENSMUSG00000000142	Axin2	Protein_coding	ENSMUSG00000000142_Axin2_protein_coding	protein_coding	1385.688601412	0.000214492247102074	0.00984639468952945	0.729959052898394	0.999914769288888
22	ENSMUSG00000000148	Brat1	Protein_coding	ENSMUSG00000000148_Brat1_protein_coding	protein_coding	535.312009889699	0.000140942599553853	0.0101821452740585	0.804657778169567	0.999914769288888
23	ENSMUSG00000000149	Gna12	Protein_coding	ENSMUSG00000000149_Gna12_protein_coding	protein_coding	3433.9267437814	-3.91335992553312e-05	0.00975864987930771	0.949048322347226	0.999914769288888
24	ENSMUSG00000000154	Slc22a18	Protein_coding	ENSMUSG00000000154_Slc22a18_protein_coding	protein_coding	21.8688611062298	-0.000829729159320318	0.0282958179465459	0.397845834051497	NA
25	ENSMUSG00000000157	Itgb2l	Protein_coding	ENSMUSG00000000157_Itgb2l_protein_coding	protein_coding	2.09132082309798	0.00139252823649641	0.0492124342249504	0.212204176705683	NA
26	ENSMUSG00000000159	Igsf5	Protein_coding	ENSMUSG00000000159_Igsf5_protein_coding	protein_coding	44.7715296468768	-0.00140506705496055	0.0293427330897438	0.176263654555228	0.999914769288888
27	ENSMUSG00000000167	Pih1d2	Protein_coding	ENSMUSG00000000167_Pih1d2_protein_coding	protein_coding	68.6479237242805	-0.000406997728549979	0.0155261597769933	0.510105385574219	0.999914769288888
28	ENSMUSG00000000168	Dlat	Protein_coding	ENSMUSG00000000168_Dlat_protein_coding	protein_coding	2354.48955896309	-0.000559214889142673	0.010351275270557	0.402319449321538	0.999914769288888
29	ENSMUSG00000000171	Sdhd	Protein_coding	ENSMUSG00000000171_Sdhd_protein_coding	protein_coding	1379.61318535551	-0.000332143150671687	0.010413415268735	0.576194665458718	0.999914769288888
30	ENSMUSG00000000182	Fgf23	Protein_coding	ENSMUSG00000000182_Fgf23_protein_coding	protein_coding	8.34724015705789	0.000381674002200826	0.0299532678898921	0.7034463253245	NA
31	ENSMUSG00000000183	Fgf6	Protein_coding	ENSMUSG00000000183_Fgf6_protein_coding	protein_coding	1.00631836215595	8.03338932980679e-05	0.0422963051055329	0.92197078690978	NA
32	ENSMUSG00000000184	Ccnd2	Protein_coding	ENSMUSG00000000184_Ccnd2_protein_coding	protein_coding	1945.78275134979	-0.00205814449294118	0.0241757136664002	0.0559872105814498	0.999914769288888
33	ENSMUSG00000000194	Gpr107	Protein_coding	ENSMUSG00000000194_Gpr107_protein_coding	protein_coding	2663.41929092304	-0.000687679929614372	0.01069992124839	0.317814391722724	0.999914769288888
34	ENSMUSG00000000197	Nalcn	Protein_coding	ENSMUSG00000000197_Nalcn_protein_coding	protein_coding	5723.60235053844	-0.000344833611498339	0.00969984720121777	0.613480073415183	0.999914769288888
35	ENSMUSG00000000202	Btbd17	Protein_coding	ENSMUSG00000000202_Btbd17_protein_coding	protein_coding	397.527734950487	0.000182169748221135	0.0108442500551869	0.738145640328355	0.999914769288888
36	ENSMUSG00000000204	Slfn4	Protein_coding	ENSMUSG00000000204_Slfn4_protein_coding	protein_coding	3.02706443226247	0.000724143900534744	0.0403209819200465	0.49233678921945	NA
37	ENSMUSG00000000214	Th	Protein_coding	ENSMUSG00000000214_Th_protein_coding	protein_coding	346.212601205903	-0.0114846396165935	0.0842398936337963	0.00936028763368065	0.872707586137797
38	ENSMUSG00000000215	Ins2	Protein_coding	ENSMUSG00000000215_Ins2_protein_coding	protein_coding	6.53193538906864	0.00102701123925078	0.0389358438714626	0.37934984416079	NA
39	ENSMUSG00000000216	Scnn1g	Protein_coding	ENSMUSG00000000216_Scnn1g_protein_coding	protein_coding	32.644204862391	0.000231308190850775	0.021442862978378	0.771356335968328	0.999914769288888
40	ENSMUSG00000000223	Drp2	Protein_coding	ENSMUSG00000000223_Drp2_protein_coding	protein_coding	2280.78978761851	-0.000299629725941688	0.0099407997876259	0.633573769155817	0.999914769288888
41	ENSMUSG00000000244	Tspan32	Protein_coding	ENSMUSG00000000244_Tspan32_protein_coding	protein_coding	5.47671804703	0.000788959244907815	0.0359498057597459	0.4770348508257	NA
42	ENSMUSG00000000247	Lhx2	Protein_coding	ENSMUSG00000000247_Lhx2_protein_coding	protein_coding	836.842409448787	-0.00056762510627523	0.0119294071100288	0.355873567386027	0.999914769288888
43	ENSMUSG00000000248	Clec2g	Protein_coding	ENSMUSG00000000248_Clec2g_protein_coding	protein_coding	11.9108449195244	0.000359247540306934	0.0267982719515756	0.70224634487355	NA
44	ENSMUSG00000000253	Gmpr	Protein_coding	ENSMUSG00000000253_Gmpr_protein_coding	protein_coding	1155.03236240921	-0.000193191051873377	0.0096979685561239	0.764424405372121	0.999914769288888
45	ENSMUSG00000000263	Glra1	Protein_coding	ENSMUSG00000000263_Glra1_protein_coding	protein_coding	1293.42986779018	0.00478810268092862	0.0517500762005391	0.0282945607469014	0.999914769288888
46	ENSMUSG00000000266	Mid2	Protein_coding	ENSMUSG00000000266_Mid2_protein_coding	protein_coding	1352.24984855221	-0.000238360425957298	0.00970551477451395	0.715067358078746	0.999914769288888
47	ENSMUSG00000000275	Trim25	Protein_coding	ENSMUSG00000000275_Trim25_protein_coding	protein_coding	330.772391912695	-0.00234113301661718	0.0279480903231573	0.0501367587214705	0.999914769288888
48	ENSMUSG00000000276	Dgke	Protein_coding	ENSMUSG00000000276_Dgke_protein_coding	protein_coding	2777.57948822614	0.000102944231972488	0.0096077996260993	0.874653312580541	0.999914769288888
49	ENSMUSG00000000278	Scpep1	Protein_coding	ENSMUSG00000000278_Scpep1_protein_coding	protein_coding	501.709219042754	-0.000934108936560462	0.013365361886445	0.187940969390048	0.999914769288888
50	ENSMUSG00000000282	Mnt	Protein_coding	ENSMUSG00000000282_Mnt_protein_coding	protein_coding	1515.24255246755	-0.000355493943618241	0.00988270852965579	0.585898357032068	0.999914769288888
51	ENSMUSG00000000290	Itgb2	Protein_coding	ENSMUSG00000000290_Itgb2_protein_coding	protein_coding	144.445931716956	0.000349174220520606	0.0128957468956001	0.537426363855784	0.999914769288888
52	ENSMUSG00000000295	Hddc2	Protein_coding	ENSMUSG00000000295_Hddc2_protein_coding	protein_coding	200.688427584836	0.000320346103772736	0.0119286295012241	0.565026862224923	0.999914769288888
53	ENSMUSG00000000296	Tpd52l1	Protein_coding	ENSMUSG00000000296_Tpd52l1_protein_coding	protein_coding	401.292500807706	-0.000220769486448733	0.0107525257468232	0.690144852985103	0.999914769288888
54	ENSMUSG00000000301	Pemt	Protein_coding	ENSMUSG00000000301_Pemt_protein_coding	protein_coding	96.7509131907258	-0.00107820392435831	0.0210363263744455	0.183450217879332	0.999914769288888
55	ENSMUSG00000000303	Cdh1	Protein_coding	ENSMUSG00000000303_Cdh1_protein_coding	protein_coding	218.278411422729	0.000151727519420648	0.0128130466560747	0.781648990739146	0.999914769288888
56	ENSMUSG00000000305	Cdh4	Protein_coding	ENSMUSG00000000305_Cdh4_protein_coding	protein_coding	3023.14337143135	-0.00368772291425967	0.0373882302758849	0.0265252647535709	0.999914769288888
57	ENSMUSG00000000308	Ckmt1	Protein_coding	ENSMUSG00000000308_Ckmt1_protein_coding	protein_coding	4048.39275371698	-1.2941392656434e-05	0.0104117857862133	0.981068703847839	0.999914769288888
58	ENSMUSG00000000317	Bcl6b	Protein_coding	ENSMUSG00000000317_Bcl6b_protein_coding	protein_coding	57.2021492404865	-0.00309413188108703	0.0486634776858042	0.0773369902319623	0.999914769288888
59	ENSMUSG00000000318	Clec10a	Protein_coding	ENSMUSG00000000318_Clec10a_protein_coding	protein_coding	26.6756131630398	0.00038322520880145	0.0212877883625662	0.625718516719961	0.999914769288888
60	ENSMUSG00000000320	Alox12	Protein_coding	ENSMUSG00000000320_Alox12_protein_coding	protein_coding	20.297113466698	-0.00035889906272923	0.0230906225893525	0.66959351620841	NA
61	ENSMUSG00000000326	Comt	Protein_coding	ENSMUSG00000000326_Comt_protein_coding	protein_coding	1666.40257569873	-0.000884015119245991	0.0118983183377814	0.214439304823545	0.999914769288888
62	ENSMUSG00000000339	Rtca	Protein_coding	ENSMUSG00000000339_Rtca_protein_coding	protein_coding	1076.62541635221	-0.000180254751679897	0.010059203320272	0.758948567714203	0.999914769288888
63	ENSMUSG00000000340	Dbt	Protein_coding	ENSMUSG00000000340_Dbt_protein_coding	protein_coding	581.362247611613	-0.000858016490578244	0.0126605791539633	0.215100274164572	0.999914769288888
64	ENSMUSG00000000346	Dazap2	Protein_coding	ENSMUSG00000000346_Dazap2_protein_coding	protein_coding	1683.68502680065	-9.49183004898461e-05	0.00986286699258032	0.874119831456399	0.999914769288888
65	ENSMUSG00000000355	Mcts1	Protein_coding	ENSMUSG00000000355_Mcts1_protein_coding	protein_coding	792.376104668955	-0.000315318837104591	0.0102695258463591	0.598985713452663	0.999914769288888
66	ENSMUSG00000000359	Rem1	Protein_coding	ENSMUSG00000000359_Rem1_protein_coding	protein_coding	25.1935541669373	3.96460528207171e-05	0.0193061933919019	0.956936919901991	0.999914769288888
67	ENSMUSG00000000365	Rnf17	Protein_coding	ENSMUSG00000000365_Rnf17_protein_coding	protein_coding	55.4085214480753	0.000174238899922539	0.015915826837675	0.780942215913039	0.999914769288888
68	ENSMUSG00000000374	Trappc10	Protein_coding	ENSMUSG00000000374_Trappc10_protein_coding	protein_coding	4240.02835999916	6.799442481902e-05	0.00951176721789512	0.920401315167215	0.999914769288888
69	ENSMUSG00000000378	Ccm2	Protein_coding	ENSMUSG00000000378_Ccm2_protein_coding	protein_coding	1402.58026128223	-0.000440201188854332	0.0104275631904847	0.480706236175936	0.999914769288888
70	ENSMUSG00000000381	Wap	Protein_coding	ENSMUSG00000000381_Wap_protein_coding	protein_coding	2.02822031691862	8.86200690462806e-05	0.0394172067177494	0.924638821436369	NA
71	ENSMUSG00000000384	Tbrg4	Protein_coding	ENSMUSG00000000384_Tbrg4_protein_coding	protein_coding	802.085375981671	-7.7338744550228e-05	0.0097976514722508	0.898765362900261	0.999914769288888
72	ENSMUSG00000000385	Tmprss2	Protein_coding	ENSMUSG00000000385_Tmprss2_protein_coding	protein_coding	4.00769753921447	-5.71221611812265e-05	0.0348218889787857	0.955092302389085	NA
73	ENSMUSG00000000386	Mx1	Protein_coding	ENSMUSG00000000386_Mx1_protein_coding	protein_coding	12.8833983491835	0.00132150025658464	0.0365782511804562	0.273655106767402	NA
74	ENSMUSG00000000392	Fap	Protein_coding	ENSMUSG00000000392_Fap_protein_coding	protein_coding	118.564579730911	0.000232966604702998	0.014509125892428	0.691652115465379	0.999914769288888
75	ENSMUSG00000000394	Gcg	Protein_coding	ENSMUSG00000000394_Gcg_protein_coding	protein_coding	6.54044309538304	0.00137747783966824	0.0426268613446893	0.276575326082109	NA
76	ENSMUSG00000000399	Ndufa9	Protein_coding	ENSMUSG00000000399_Ndufa9_protein_coding	protein_coding	2270.84527984085	-6.06555774519066e-05	0.00981288320505984	0.920006899991331	0.999914769288888
77	ENSMUSG00000000402	Egfl6	Protein_coding	ENSMUSG00000000402_Egfl6_protein_coding	protein_coding	59.0487837140719	0.000288612829308438	0.0162340897589246	0.649055372091102	0.999914769288888
78	ENSMUSG00000000409	Lck	Protein_coding	ENSMUSG00000000409_Lck_protein_coding	protein_coding	27.5554225339215	-0.000277785118305181	0.0191724237781837	0.701231846749643	0.999914769288888
79	ENSMUSG00000000411	Tssk3	Protein_coding	ENSMUSG00000000411_Tssk3_protein_coding	protein_coding	2.43223984161894	-0.000120729375295814	0.0385854954628486	0.900142036234942	NA
80	ENSMUSG00000000416	Cttnbp2	Protein_coding	ENSMUSG00000000416_Cttnbp2_protein_coding	protein_coding	4888.44902119344	-0.00120728836491427	0.0185338348913087	0.132881114983356	0.999914769288888
81	ENSMUSG00000000420	Galnt1	Protein_coding	ENSMUSG00000000420_Galnt1_protein_coding	protein_coding	2135.92722825768	-0.000866987594639475	0.0111226552717202	0.234483344186618	0.999914769288888
82	ENSMUSG00000000435	Myf5	Protein_coding	ENSMUSG00000000435_Myf5_protein_coding	protein_coding	1.00631836215595	8.03338932980679e-05	0.0422963051055329	0.92197078690978	NA
83	ENSMUSG00000000439	Mkrn2	Protein_coding	ENSMUSG00000000439_Mkrn2_protein_coding	protein_coding	885.493084726216	0.000128310846927932	0.00993207017903652	0.828870441756992	0.999914769288888
84	ENSMUSG00000000440	Pparg	Protein_coding	ENSMUSG00000000440_Pparg_protein_coding	protein_coding	494.423186518138	-0.00073418985944581	0.0148621774127442	0.263856676805877	0.999914769288888
85	ENSMUSG00000000441	Raf1	Protein_coding	ENSMUSG00000000441_Raf1_protein_coding	protein_coding	3164.66437389808	-0.000606477823250783	0.0109446508293721	0.351001357840493	0.999914769288888
86	ENSMUSG00000000486	Septin1	Protein_coding	ENSMUSG00000000486_Septin1_protein_coding	protein_coding	94.934700263207	-0.000675205283171432	0.0175976123948383	0.324658183006891	0.999914769288888
87	ENSMUSG00000000489	Pdgfb	Protein_coding	ENSMUSG00000000489_Pdgfb_protein_coding	protein_coding	536.514914329173	-0.000533324779528606	0.0112357335894013	0.388170741217198	0.999914769288888
88	ENSMUSG00000000530	Acvrl1	Protein_coding	ENSMUSG00000000530_Acvrl1_protein_coding	protein_coding	370.349523822843	-0.000338245904258199	0.0107549513776754	0.559235055812386	0.999914769288888
89	ENSMUSG00000000531	Tamalin	Protein_coding	ENSMUSG00000000531_Tamalin_protein_coding	protein_coding	1023.67548828856	-0.00132123077333611	0.0157308950831958	0.106391651282802	0.999914769288888
90	ENSMUSG00000000532	Acvr1b	Protein_coding	ENSMUSG00000000532_Acvr1b_protein_coding	protein_coding	4239.27015869138	-0.000197777183777981	0.0096187630360293	0.766168467600451	0.999914769288888
91	ENSMUSG00000000538	Tom1l2	Protein_coding	ENSMUSG00000000538_Tom1l2_protein_coding	protein_coding	10583.6605546728	-0.000243728631613448	0.00959461965772819	0.720840599400395	0.999914769288888
92	ENSMUSG00000000544	Gpa33	Protein_coding	ENSMUSG00000000544_Gpa33_protein_coding	protein_coding	1.89553737515417	0.000657200553699892	0.0423055991137461	0.499180313836961	NA
93	ENSMUSG00000000552	Zfp385a	Protein_coding	ENSMUSG00000000552_Zfp385a_protein_coding	protein_coding	2859.03761891721	-0.000319455825776686	0.00988729102146093	0.618481029251447	0.999914769288888
94	ENSMUSG00000000555	Itga5	Protein_coding	ENSMUSG00000000555_Itga5_protein_coding	protein_coding	142.353167201094	-0.000612963741911677	0.0152436254359021	0.33545374078134	0.999914769288888
95	ENSMUSG00000000560	Gabra2	Protein_coding	ENSMUSG00000000560_Gabra2_protein_coding	protein_coding	5079.28125704375	-0.0010324279849952	0.0125956584388922	0.167064320528055	0.999914769288888
96	ENSMUSG00000000561	Wdr77	Protein_coding	ENSMUSG00000000561_Wdr77_protein_coding	protein_coding	867.307629426828	-5.58258101963041e-05	0.00987511326430187	0.925118970845015	0.999914769288888
97	ENSMUSG00000000562	Adora3	Protein_coding	ENSMUSG00000000562_Adora3_protein_coding	protein_coding	5.73015639322786	-0.000139175756470566	0.0327272983380898	0.891234980758996	NA
98	ENSMUSG00000000563	Atp5pb	Protein_coding	ENSMUSG00000000563_Atp5pb_protein_coding	protein_coding	4925.3709693404	-0.000261091461564144	0.0100884413102466	0.664339516735279	0.999914769288888
99	ENSMUSG00000000567	Sox9	Protein_coding	ENSMUSG00000000567_Sox9_protein_coding	protein_coding	1395.22511365379	1.16020976213079e-05	0.0104782977779058	0.982931683596545	0.999914769288888
100	ENSMUSG00000000568	Hnrnpd	Protein_coding	ENSMUSG00000000568_Hnrnpd_protein_coding	protein_coding	5641.91523563756	-0.000127031850259122	0.0095186786465025	0.852733871731728	0.999914769288888
101	ENSMUSG00000000579	Dynlt1c	Protein_coding	ENSMUSG00000000579_Dynlt1c_protein_coding	protein_coding	309.324831267549	-0.00019895962474309	0.0113291398533758	0.712522829464294	0.999914769288888
102	ENSMUSG00000000581	C1d	Protein_coding	ENSMUSG00000000581_C1d_protein_coding	protein_coding	564.454667494465	-0.000262676520082241	0.0100367827956782	0.66545004100264	0.999914769288888
103	ENSMUSG00000000594	Gm2a	Protein_coding	ENSMUSG00000000594_Gm2a_protein_coding	protein_coding	1838.79861312228	-9.57930093015998e-05	0.01039739071878	0.861868340140987	0.999914769288888
104	ENSMUSG00000000600	Krit1	Protein_coding	ENSMUSG00000000600_Krit1_protein_coding	protein_coding	1884.08529817762	-5.26298377480255e-05	0.0100791043231241	0.926404498853268	0.999914769288888
105	ENSMUSG00000000605	Clcn4	Protein_coding	ENSMUSG00000000605_Clcn4_protein_coding	protein_coding	3752.47658408049	0.000155892089587202	0.00967396241668654	0.808490723393521	0.999914769288888
106	ENSMUSG00000000606	Vmn2r88	Protein_coding	ENSMUSG00000000606_Vmn2r88_protein_coding	protein_coding	1.50564477454848	-0.000335237017717439	0.0417316090998889	0.705803985307953	NA
107	ENSMUSG00000000617	Grm6	Protein_coding	ENSMUSG00000000617_Grm6_protein_coding	protein_coding	2.10182658301207	-0.000317999397739939	0.0398904147054623	0.73821297924338	NA
108	ENSMUSG00000000627	Sema4f	Protein_coding	ENSMUSG00000000627_Sema4f_protein_coding	protein_coding	1460.96891466109	0.000120097959941956	0.00975202579310478	0.846664802327524	0.999914769288888
109	ENSMUSG00000000628	Hk2	Protein_coding	ENSMUSG00000000628_Hk2_protein_coding	protein_coding	332.419905389666	0.000984843125685995	0.0171175319249354	0.180629086960971	0.999914769288888
110	ENSMUSG00000000631	Myo18a	Protein_coding	ENSMUSG00000000631_Myo18a_protein_coding	protein_coding	7914.33526839044	-6.58983793805631e-05	0.00952170341297845	0.922410320066317	0.999914769288888
111	ENSMUSG00000000632	Sez6	Protein_coding	ENSMUSG00000000632_Sez6_protein_coding	protein_coding	5857.79403773849	-0.00169461923811554	0.0170759629968962	0.0676322305925489	0.999914769288888
112	ENSMUSG00000000673	Haao	Protein_coding	ENSMUSG00000000673_Haao_protein_coding	protein_coding	4.32257838991569	-0.00200751301576166	0.0537124686413906	0.140572592456546	NA
113	ENSMUSG00000000682	Cd52	Protein_coding	ENSMUSG00000000682_Cd52_protein_coding	protein_coding	22.9966694224937	-4.98310723162128e-05	0.0199227342322346	0.947254850511392	NA
114	ENSMUSG00000000686	Abhd15	Protein_coding	ENSMUSG00000000686_Abhd15_protein_coding	protein_coding	81.7228621734838	0.000870109534685456	0.0216084816162096	0.273824911466209	0.999914769288888
115	ENSMUSG00000000690	Hoxb6	Protein_coding	ENSMUSG00000000690_Hoxb6_protein_coding	protein_coding	43.5867240615156	-2.72613145071072e-05	0.0205968036264368	0.971903493682768	0.999914769288888
116	ENSMUSG00000000693	Loxl3	Protein_coding	ENSMUSG00000000693_Loxl3_protein_coding	protein_coding	119.314174827982	-5.05101214025734e-05	0.011501869978026	0.923757665525798	0.999914769288888
117	ENSMUSG00000000706	Btn1a1	Protein_coding	ENSMUSG00000000706_Btn1a1_protein_coding	protein_coding	6.08081791072944	0.000172725219521353	0.0310935772135392	0.863878072592891	NA
118	ENSMUSG00000000708	Kat2b	Protein_coding	ENSMUSG00000000708_Kat2b_protein_coding	protein_coding	2332.66464362726	0.000149462277802777	0.0100028668565601	0.799419617789346	0.999914769288888
119	ENSMUSG00000000711	Rab5b	Protein_coding	ENSMUSG00000000711_Rab5b_protein_coding	protein_coding	2565.26509497757	-9.47704421451488e-05	0.00962098928416663	0.883725294425203	0.999914769288888
120	ENSMUSG00000000724	Cryba1	Protein_coding	ENSMUSG00000000724_Cryba1_protein_coding	protein_coding	1.20631836215595	-8.97829825376035e-05	0.0417005913275072	0.915809620433722	NA
121	ENSMUSG00000000730	Dnmt3l	Protein_coding	ENSMUSG00000000730_Dnmt3l_protein_coding	protein_coding	4.59247311022434	-0.00106052647405261	0.0416648391829733	0.358816301582378	NA
122	ENSMUSG00000000731	Aire	Protein_coding	ENSMUSG00000000731_Aire_protein_coding	protein_coding	4.49342263319774	0.000700896781180221	0.0377702099910602	0.518461720374622	NA
123	ENSMUSG00000000732	Icosl	Protein_coding	ENSMUSG00000000732_Icosl_protein_coding	protein_coding	120.08046760428	0.00142839906803178	0.0258902693807072	0.138347232776174	0.999914769288888
124	ENSMUSG00000000738	Spg7	Protein_coding	ENSMUSG00000000738_Spg7_protein_coding	protein_coding	1687.36861476058	-0.000196770214907793	0.00965784795406483	0.763772752231188	0.999914769288888
125	ENSMUSG00000000739	Sult5a1	Protein_coding	ENSMUSG00000000739_Sult5a1_protein_coding	protein_coding	13.2132831840181	-0.000445721052461984	0.0275249319576396	0.641573948135298	NA
126	ENSMUSG00000000740	Rpl13	Protein_coding	ENSMUSG00000000740_Rpl13_protein_coding	protein_coding	644.154786538139	-0.00034976248225774	0.0111681642955295	0.539641825930042	0.999914769288888
127	ENSMUSG00000000743	Chmp1a	Protein_coding	ENSMUSG00000000743_Chmp1a_protein_coding	protein_coding	1222.61608660339	-8.43664627165589e-05	0.00972396325247165	0.892198249879455	0.999914769288888
128	ENSMUSG00000000751	Rpa1	Protein_coding	ENSMUSG00000000751_Rpa1_protein_coding	protein_coding	1652.63292002631	0.000132460144659078	0.00996733479459506	0.822300564699896	0.999914769288888
129	ENSMUSG00000000753	Serpinf1	Protein_coding	ENSMUSG00000000753_Serpinf1_protein_coding	protein_coding	307.806358925585	-0.00119399302139463	0.0222496891069048	0.161564406187023	0.999914769288888
130	ENSMUSG00000000759	Tubgcp3	Protein_coding	ENSMUSG00000000759_Tubgcp3_protein_coding	protein_coding	1511.60103304667	-0.000136572819991016	0.00996531214048073	0.817135570676282	0.999914769288888
131	ENSMUSG00000000766	Oprm1	Protein_coding	ENSMUSG00000000766_Oprm1_protein_coding	protein_coding	1497.77386965843	-0.000585872948058114	0.0109201327673676	0.363464865076384	0.999914769288888
132	ENSMUSG00000000776	Polr3d	Protein_coding	ENSMUSG00000000776_Polr3d_protein_coding	protein_coding	449.681110022635	0.000237950032236077	0.0108117915988793	0.668200152086175	0.999914769288888
133	ENSMUSG00000000782	Tcf7	Protein_coding	ENSMUSG00000000782_Tcf7_protein_coding	protein_coding	240.453817560586	-0.220319172385163	0.371134940990385	0.000257621893453346	0.098580392468551
134	ENSMUSG00000000787	Ddx3x	Protein_coding	ENSMUSG00000000787_Ddx3x_protein_coding	protein_coding	6931.87804866017	0.000168258825527229	0.00973668314623409	0.789966886999795	0.999914769288888
135	ENSMUSG00000000791	Il12rb1	Protein_coding	ENSMUSG00000000791_Il12rb1_protein_coding	protein_coding	27.4793261398137	-0.000772711837090664	0.0245599969652585	0.376476689003357	0.999914769288888
136	ENSMUSG00000000792	Slc5a5	Protein_coding	ENSMUSG00000000792_Slc5a5_protein_coding	protein_coding	233.044283069069	-0.00320078772646897	0.0375342039142919	0.0390892461052491	0.999914769288888
137	ENSMUSG00000000794	Kcnn3	Protein_coding	ENSMUSG00000000794_Kcnn3_protein_coding	protein_coding	1887.00980149905	-0.00571106061229605	0.0484494209895389	0.014438592838912	0.999914769288888
138	ENSMUSG00000000804	Usp32	Protein_coding	ENSMUSG00000000804_Usp32_protein_coding	protein_coding	7033.53532424126	-0.000370970318094546	0.00971464396005948	0.589372178792848	0.999914769288888
139	ENSMUSG00000000805	Car4	Protein_coding	ENSMUSG00000000805_Car4_protein_coding	protein_coding	1291.85334209369	0.000490053246305323	0.0114127669594415	0.415183485061774	0.999914769288888
140	ENSMUSG00000000811	Txnrd3	Protein_coding	ENSMUSG00000000811_Txnrd3_protein_coding	protein_coding	168.226492998087	-0.000223919386832092	0.011780882755805	0.679554433157181	0.999914769288888
141	ENSMUSG00000000817	Fasl	Protein_coding	ENSMUSG00000000817_Fasl_protein_coding	protein_coding	5.29365885745678	0.000139813170157587	0.0329782342567915	0.890837904940997	NA
142	ENSMUSG00000000823	Zfp512b	Protein_coding	ENSMUSG00000000823_Zfp512b_protein_coding	protein_coding	1790.459692125	0.000155128945662806	0.00965466502237081	0.810716148961673	0.999914769288888
143	ENSMUSG00000000826	Dnajc5	Protein_coding	ENSMUSG00000000826_Dnajc5_protein_coding	protein_coding	9781.41694817029	7.29991746977636e-05	0.00953221559313398	0.913673047593294	0.999914769288888
144	ENSMUSG00000000827	Tpd52l2	Protein_coding	ENSMUSG00000000827_Tpd52l2_protein_coding	protein_coding	1346.51506414173	-0.000494761387225425	0.0102116911718328	0.452161230827955	0.999914769288888
145	ENSMUSG00000000838	Fmr1	Protein_coding	ENSMUSG00000000838_Fmr1_protein_coding	protein_coding	2134.67169470489	1.06784980378841e-05	0.00957152300533845	0.987037897297252	0.999914769288888
146	ENSMUSG00000000861	Bcl11a	Protein_coding	ENSMUSG00000000861_Bcl11a_protein_coding	protein_coding	3695.09544317045	-0.00160704190216419	0.021002792758102	0.0834348848044951	0.999914769288888
147	ENSMUSG00000000869	Il4	Protein_coding	ENSMUSG00000000869_Il4_protein_coding	protein_coding	1.80575786537544	-0.00010236596397694	0.0398145388287291	0.911880955147809	NA
148	ENSMUSG00000000876	Pxmp4	Protein_coding	ENSMUSG00000000876_Pxmp4_protein_coding	protein_coding	408.070709780008	-0.000399114941881875	0.0107483316711654	0.502747346663703	0.999914769288888
149	ENSMUSG00000000881	Dlg3	Protein_coding	ENSMUSG00000000881_Dlg3_protein_coding	protein_coding	4430.41083328611	-0.00039588605103956	0.0099898174231323	0.542558169031291	0.999914769288888
150	ENSMUSG00000000884	Gnb1l	Protein_coding	ENSMUSG00000000884_Gnb1l_protein_coding	protein_coding	349.626920009386	-0.000579748955197095	0.0125800739059327	0.344231547921238	0.999914769288888
151	ENSMUSG00000000889	Dbh	Protein_coding	ENSMUSG00000000889_Dbh_protein_coding	protein_coding	60.6636588082136	0.0110472499007031	0.108651322577346	0.0170010882708827	0.999914769288888
152	ENSMUSG00000000901	Mmp11	Protein_coding	ENSMUSG00000000901_Mmp11_protein_coding	protein_coding	48.4240588894864	-0.00211358023359587	0.0368608832710554	0.108542937345863	0.999914769288888
153	ENSMUSG00000000902	Smarcb1	Protein_coding	ENSMUSG00000000902_Smarcb1_protein_coding	protein_coding	1553.87550926259	-0.000522976017737652	0.0101567412910317	0.436817864070059	0.999914769288888
154	ENSMUSG00000000903	Vpreb3	Protein_coding	ENSMUSG00000000903_Vpreb3_protein_coding	protein_coding	2.82038690648992	0.00100583788495923	0.0431181841782325	0.361065262276051	NA
155	ENSMUSG00000000915	Hip1r	Protein_coding	ENSMUSG00000000915_Hip1r_protein_coding	protein_coding	2573.71247893829	-0.000130685552055547	0.0096466073228484	0.839652226382575	0.999914769288888
156	ENSMUSG00000000916	Nsun5	Protein_coding	ENSMUSG00000000916_Nsun5_protein_coding	protein_coding	292.475955014123	-0.000204922190946098	0.0107359830373199	0.710226892657195	0.999914769288888
157	ENSMUSG00000000934	Top1mt	Protein_coding	ENSMUSG00000000934_Top1mt_protein_coding	protein_coding	455.438504749283	-0.000157136076972941	0.0103716879920801	0.778804339826437	0.999914769288888
158	ENSMUSG00000000942	Hoxa4	Protein_coding	ENSMUSG00000000942_Hoxa4_protein_coding	protein_coding	30.8038155195829	0.00443641657897968	0.0619909025717478	0.0529691828964477	0.999914769288888
159	ENSMUSG00000000948	Gm38393	Protein_coding	ENSMUSG00000000948_Gm38393_protein_coding	protein_coding	11452.1658780987	3.72317716528884e-05	0.00953692299082792	0.955648679104289	0.999914769288888
160	ENSMUSG00000000957	Mmp14	Protein_coding	ENSMUSG00000000957_Mmp14_protein_coding	protein_coding	671.12911538236	-0.000921144974327565	0.0135015923570225	0.191281781050531	0.999914769288888
161	ENSMUSG00000000958	Slc7a7	Protein_coding	ENSMUSG00000000958_Slc7a7_protein_coding	protein_coding	86.5755033577881	-0.0016622002745383	0.0286283829404187	0.116920545119675	0.999914769288888
162	ENSMUSG00000000959	Oxa1l	Protein_coding	ENSMUSG00000000959_Oxa1l_protein_coding	protein_coding	958.740312281563	-7.73502063950941e-05	0.00987255025457753	0.896735400976173	0.999914769288888
163	ENSMUSG00000000976	Heatr6	Protein_coding	ENSMUSG00000000976_Heatr6_protein_coding	protein_coding	911.910950737227	-0.000317643376694766	0.0102234584960614	0.598878764287556	0.999914769288888
164	ENSMUSG00000000982	Ccl3	Protein_coding	ENSMUSG00000000982_Ccl3_protein_coding	protein_coding	2.41971261060421	-0.000528747644473749	0.0405566085691256	0.591239832180891	NA
165	ENSMUSG00000000983	Wfdc18	Protein_coding	ENSMUSG00000000983_Wfdc18_protein_coding	protein_coding	7.52919610493852	0.00187498675556408	0.0472969573355905	0.188873490818228	NA
166	ENSMUSG00000001014	Icam4	Protein_coding	ENSMUSG00000001014_Icam4_protein_coding	protein_coding	7.33072262680546	-0.00707213400509875	0.102729786378801	0.0142604976813892	NA
167	ENSMUSG00000001016	Ilf2	Protein_coding	ENSMUSG00000001016_Ilf2_protein_coding	protein_coding	1190.1564620686	-0.000421209089617032	0.0103216738170465	0.500941127065964	0.999914769288888
168	ENSMUSG00000001017	Chtop	Protein_coding	ENSMUSG00000001017_Chtop_protein_coding	protein_coding	2680.64320410615	2.91759799915121e-05	0.00951674931111902	0.965594504724685	0.999914769288888
169	ENSMUSG00000001018	Snapin	Protein_coding	ENSMUSG00000001018_Snapin_protein_coding	protein_coding	845.216773918176	1.67695909017181e-05	0.0100942760806466	0.976405029627934	0.999914769288888
170	ENSMUSG00000001020	S100a4	Protein_coding	ENSMUSG00000001020_S100a4_protein_coding	protein_coding	9.2435307505404	-9.97180854410858e-05	0.0296235488851225	0.919598596090531	NA
171	ENSMUSG00000001021	S100a3	Protein_coding	ENSMUSG00000001021_S100a3_protein_coding	protein_coding	19.6780813757069	-0.00198236008259092	0.0445982237753602	0.171801425281671	NA
172	ENSMUSG00000001023	S100a5	Protein_coding	ENSMUSG00000001023_S100a5_protein_coding	protein_coding	71.3997949564129	-1.25904254859603	0.720373628430795	5.89028018020472e-06	0.0084242787137288
173	ENSMUSG00000001025	S100a6	Protein_coding	ENSMUSG00000001025_S100a6_protein_coding	protein_coding	210.638606067553	0.000195149999260476	0.0111138223727492	0.718654399056175	0.999914769288888
174	ENSMUSG00000001027	Scn4a	Protein_coding	ENSMUSG00000001027_Scn4a_protein_coding	protein_coding	13.0256621678716	0.00485507461894341	0.0760887382798971	0.0474285479720079	NA
175	ENSMUSG00000001029	Icam2	Protein_coding	ENSMUSG00000001029_Icam2_protein_coding	protein_coding	30.0053856153256	-0.000519453702764343	0.0225746204016816	0.526319550647345	0.999914769288888
176	ENSMUSG00000001034	Mapk7	Protein_coding	ENSMUSG00000001034_Mapk7_protein_coding	protein_coding	413.578648426488	0.00107553858992021	0.015304221893778	0.150343617805808	0.999914769288888
177	ENSMUSG00000001036	Epn2	Protein_coding	ENSMUSG00000001036_Epn2_protein_coding	protein_coding	5094.26330389791	-0.000757518712675437	0.0109836205034223	0.277968501535099	0.999914769288888
178	ENSMUSG00000001039	B9d1	Protein_coding	ENSMUSG00000001039_B9d1_protein_coding	protein_coding	281.786070915064	0.0002193631403777	0.0111837755758851	0.686966668870147	0.999914769288888
179	ENSMUSG00000001052	Sec24b	Protein_coding	ENSMUSG00000001052_Sec24b_protein_coding	protein_coding	4302.90806723635	-0.000233286958056872	0.00990709833558948	0.705164669738508	0.999914769288888
180	ENSMUSG00000001053	N4bp3	Protein_coding	ENSMUSG00000001053_N4bp3_protein_coding	protein_coding	336.208442131937	-0.000402746303559181	0.0113197381949213	0.48752252259438	0.999914769288888
181	ENSMUSG00000001054	Rmnd5b	Protein_coding	ENSMUSG00000001054_Rmnd5b_protein_coding	protein_coding	865.625205499167	-0.000587904277916298	0.0119518958852568	0.343192546191188	0.999914769288888
182	ENSMUSG00000001056	Nhp2	Protein_coding	ENSMUSG00000001056_Nhp2_protein_coding	protein_coding	431.609172773153	-3.36474011420987e-05	0.0110141111576299	0.949304250424582	0.999914769288888
183	ENSMUSG00000001062	Vps9d1	Protein_coding	ENSMUSG00000001062_Vps9d1_protein_coding	protein_coding	831.131646571346	-4.82113824867096e-05	0.00991304822423219	0.934679013937512	0.999914769288888
184	ENSMUSG00000001065	Zfp276	Protein_coding	ENSMUSG00000001065_Zfp276_protein_coding	protein_coding	734.771370424798	-5.93674223018778e-06	0.0100803039103691	0.991662921779469	0.999914769288888
185	ENSMUSG00000001076	C1ql4	Protein_coding	ENSMUSG00000001076_C1ql4_protein_coding	protein_coding	20.162307228093	-0.000102357250278851	0.0231734549817384	0.903967470067198	NA
186	ENSMUSG00000001082	Mfsd10	Protein_coding	ENSMUSG00000001082_Mfsd10_protein_coding	protein_coding	212.785432544345	0.000280245860266871	0.0112899433205613	0.612615578947474	0.999914769288888
187	ENSMUSG00000001089	Luzp1	Protein_coding	ENSMUSG00000001089_Luzp1_protein_coding	protein_coding	5914.18437390166	0.00025935933158952	0.00978399060370638	0.686424280476741	0.999914769288888
188	ENSMUSG00000001095	Slc13a2	Protein_coding	ENSMUSG00000001095_Slc13a2_protein_coding	protein_coding	2.47334655316889	0.000874909733086246	0.0427166371622079	0.405810549595496	NA
189	ENSMUSG00000001098	Kctd10	Protein_coding	ENSMUSG00000001098_Kctd10_protein_coding	protein_coding	1186.85065498821	2.93941705638576e-05	0.00979325832381779	0.961294776041442	0.999914769288888
190	ENSMUSG00000001100	Poldip2	Protein_coding	ENSMUSG00000001100_Poldip2_protein_coding	protein_coding	1425.1710918113	0.000227630302706412	0.0099020547506615	0.711733297076158	0.999914769288888
191	ENSMUSG00000001103	Sebox	Protein_coding	ENSMUSG00000001103_Sebox_protein_coding	protein_coding	42.7526462439009	9.51551691604343e-05	0.0159469171530883	0.879688642121473	0.999914769288888
192	ENSMUSG00000001105	Ift20	Protein_coding	ENSMUSG00000001105_Ift20_protein_coding	protein_coding	849.932606711344	0.000331733289591633	0.0108282545145068	0.563986716748537	0.999914769288888
193	ENSMUSG00000001119	Col6a1	Protein_coding	ENSMUSG00000001119_Col6a1_protein_coding	protein_coding	734.258181611092	4.96774546854549e-05	0.0111981795312489	0.925059343659191	0.999914769288888
194	ENSMUSG00000001120	Pcbp3	Protein_coding	ENSMUSG00000001120_Pcbp3_protein_coding	protein_coding	4532.53086455433	-0.0430157222856929	0.146232717271234	0.00118717394696336	0.277624982808495
195	ENSMUSG00000001123	Lgals9	Protein_coding	ENSMUSG00000001123_Lgals9_protein_coding	protein_coding	142.342561417367	-0.000292775361828032	0.0122368329101248	0.596531711425359	0.999914769288888
196	ENSMUSG00000001127	Araf	Protein_coding	ENSMUSG00000001127_Araf_protein_coding	protein_coding	3203.63423197355	-0.000745653037787985	0.0107392721472102	0.290805169958942	0.999914769288888
197	ENSMUSG00000001128	Cfp	Protein_coding	ENSMUSG00000001128_Cfp_protein_coding	protein_coding	271.70939042102	-0.00157472875499946	0.0243415253370174	0.102526730023455	0.999914769288888
198	ENSMUSG00000001131	Timp1	Protein_coding	ENSMUSG00000001131_Timp1_protein_coding	protein_coding	9.15276179817429	0.000816125399067332	0.0327878754626466	0.45048323599136	NA
199	ENSMUSG00000001134	Uxt	Protein_coding	ENSMUSG00000001134_Uxt_protein_coding	protein_coding	215.883336635659	0.000189958432778154	0.0108437559900954	0.727952055355066	0.999914769288888
200	ENSMUSG00000001138	Cnnm3	Protein_coding	ENSMUSG00000001138_Cnnm3_protein_coding	protein_coding	1474.62958213045	0.000210847228389433	0.00983475093091102	0.734813907609284	0.999914769288888
201	ENSMUSG00000001143	Lman2l	Protein_coding	ENSMUSG00000001143_Lman2l_protein_coding	protein_coding	2090.05720468154	-0.000326868708578773	0.00971899420014416	0.627354829119567	0.999914769288888
202	ENSMUSG00000001150	Mcm3ap	Protein_coding	ENSMUSG00000001150_Mcm3ap_protein_coding	protein_coding	2569.26429837378	-0.000457029500042935	0.00989970419808372	0.502629261217318	0.999914769288888
203	ENSMUSG00000001151	Pcnt	Protein_coding	ENSMUSG00000001151_Pcnt_protein_coding	protein_coding	2277.24172461289	0.000478378955477876	0.0102232118783542	0.462956088345025	0.999914769288888
204	ENSMUSG00000001155	Ftcd	Protein_coding	ENSMUSG00000001155_Ftcd_protein_coding	protein_coding	7.20620733943173	0.000198264003577823	0.0307705373115921	0.843614133589672	NA
205	ENSMUSG00000001156	Mxd1	Protein_coding	ENSMUSG00000001156_Mxd1_protein_coding	protein_coding	943.751261169096	-0.000787784531429916	0.0118700705483014	0.248030648573089	0.999914769288888
206	ENSMUSG00000001157	Gmcl1	Protein_coding	ENSMUSG00000001157_Gmcl1_protein_coding	protein_coding	1403.58364280417	-0.000234608087480605	0.0100367808166034	0.696219619164397	0.999914769288888
207	ENSMUSG00000001158	Snrnp27	Protein_coding	ENSMUSG00000001158_Snrnp27_protein_coding	protein_coding	557.933232684423	-0.000303499812361486	0.0102024678822639	0.61408675365611	0.999914769288888
208	ENSMUSG00000001166	Oas1c	Protein_coding	ENSMUSG00000001166_Oas1c_protein_coding	protein_coding	24.2146316773515	-0.000691746379015205	0.0253576580503694	0.441378921787797	NA
209	ENSMUSG00000001168	Oas1h	Protein_coding	ENSMUSG00000001168_Oas1h_protein_coding	protein_coding	1.61808376322626	1.01999765158412e-05	0.0403260619528732	0.990992231598248	NA
210	ENSMUSG00000001173	Ocrl	Protein_coding	ENSMUSG00000001173_Ocrl_protein_coding	protein_coding	2706.77402287293	-0.000915903963571208	0.0114868699221804	0.211437549361728	0.999914769288888
211	ENSMUSG00000001175	Calm1	Protein_coding	ENSMUSG00000001175_Calm1_protein_coding	protein_coding	54205.8515673263	0.000143471810491315	0.00986707428976289	0.812516101372605	0.999914769288888
212	ENSMUSG00000001211	Agpat3	Protein_coding	ENSMUSG00000001211_Agpat3_protein_coding	protein_coding	8395.10432808913	0.000170396377395908	0.00955325243189707	0.801939936551868	0.999914769288888
213	ENSMUSG00000001225	Slc26a3	Protein_coding	ENSMUSG00000001225_Slc26a3_protein_coding	protein_coding	5.05748413594468	-0.000337623203062289	0.0334492711400991	0.743974855513971	NA
214	ENSMUSG00000001227	Sema6b	Protein_coding	ENSMUSG00000001227_Sema6b_protein_coding	protein_coding	3054.3125098001	-0.000161678394630155	0.00989275040666526	0.788999478767212	0.999914769288888
215	ENSMUSG00000001228	Uhrf1	Protein_coding	ENSMUSG00000001228_Uhrf1_protein_coding	protein_coding	23.6381013089179	0.000464949027564855	0.0226590582996841	0.572790505799932	NA
216	ENSMUSG00000001229	Dpp9	Protein_coding	ENSMUSG00000001229_Dpp9_protein_coding	protein_coding	2695.2283888947	-4.24391958667741e-05	0.00962777439686913	0.947296577678633	0.999914769288888
217	ENSMUSG00000001240	Ramp2	Protein_coding	ENSMUSG00000001240_Ramp2_protein_coding	protein_coding	218.823636833777	-0.000179489217286636	0.0114487463400126	0.738163928340696	0.999914769288888
218	ENSMUSG00000001247	Lsr	Protein_coding	ENSMUSG00000001247_Lsr_protein_coding	protein_coding	229.953509752572	-0.000365101807124506	0.0119731064375161	0.518200792666949	0.999914769288888
219	ENSMUSG00000001248	Gramd1a	Protein_coding	ENSMUSG00000001248_Gramd1a_protein_coding	protein_coding	1921.17221287165	-0.000167770360381633	0.00970981603032155	0.792328388153064	0.999914769288888
220	ENSMUSG00000001249	Hpn	Protein_coding	ENSMUSG00000001249_Hpn_protein_coding	protein_coding	232.298681277417	-0.000576064792576625	0.0176474653069358	0.395295746136198	0.999914769288888
221	ENSMUSG00000001260	Gabrg1	Protein_coding	ENSMUSG00000001260_Gabrg1_protein_coding	protein_coding	785.309757321735	-0.000809730138589171	0.0118635683681171	0.239944086472773	0.999914769288888
222	ENSMUSG00000001270	Ckb	Protein_coding	ENSMUSG00000001270_Ckb_protein_coding	protein_coding	15528.2598051591	-8.30509123348034e-05	0.0102686859850153	0.88146058397259	0.999914769288888
223	ENSMUSG00000001280	Sp1	Protein_coding	ENSMUSG00000001280_Sp1_protein_coding	protein_coding	1961.94909968289	0.000578563083085019	0.0108019614024531	0.371491134704592	0.999914769288888
224	ENSMUSG00000001281	Itgb7	Protein_coding	ENSMUSG00000001281_Itgb7_protein_coding	protein_coding	40.0616505956772	0.000228748602671724	0.0166229629197817	0.72354381762302	0.999914769288888
225	ENSMUSG00000001285	Myg1	Protein_coding	ENSMUSG00000001285_Myg1_protein_coding	protein_coding	399.442993623397	-0.000286709427739099	0.0103928010186589	0.62345453846784	0.999914769288888
226	ENSMUSG00000001288	Rarg	Protein_coding	ENSMUSG00000001288_Rarg_protein_coding	protein_coding	561.641166256851	1.52422815722133e-05	0.010204820332371	0.978203957768909	0.999914769288888
227	ENSMUSG00000001289	Pfdn5	Protein_coding	ENSMUSG00000001289_Pfdn5_protein_coding	protein_coding	974.207198608178	-8.65340707769527e-05	0.0101269639688602	0.878911446425822	0.999914769288888
228	ENSMUSG00000001300	Efnb2	Protein_coding	ENSMUSG00000001300_Efnb2_protein_coding	protein_coding	1713.02058553394	-0.000648410895214699	0.0109154818753852	0.329561655368624	0.999914769288888
229	ENSMUSG00000001305	Rrp15	Protein_coding	ENSMUSG00000001305_Rrp15_protein_coding	protein_coding	330.731295844827	0.000147845422881915	0.010809603929416	0.784691571010985	0.999914769288888
230	ENSMUSG00000001313	Rnd2	Protein_coding	ENSMUSG00000001313_Rnd2_protein_coding	protein_coding	1608.83290298052	-0.000229963063695224	0.0112560706529058	0.673147495059933	0.999914769288888
231	ENSMUSG00000001323	Srr	Protein_coding	ENSMUSG00000001323_Srr_protein_coding	protein_coding	2105.52639071785	-4.77592740041033e-05	0.00957433982134991	0.942110018323934	0.999914769288888
232	ENSMUSG00000001333	Sync	Protein_coding	ENSMUSG00000001333_Sync_protein_coding	protein_coding	71.9901028269969	0.00022675819242923	0.0148273220610336	0.703354817060775	0.999914769288888
233	ENSMUSG00000001334	Fndc5	Protein_coding	ENSMUSG00000001334_Fndc5_protein_coding	protein_coding	2474.26772234742	0.000168998339056764	0.0104132305331851	0.762399992748131	0.999914769288888
234	ENSMUSG00000001348	Acp5	Protein_coding	ENSMUSG00000001348_Acp5_protein_coding	protein_coding	10.7789137650992	0.00213873352658388	0.047378102581716	0.158487873599767	NA
235	ENSMUSG00000001349	Cnn1	Protein_coding	ENSMUSG00000001349_Cnn1_protein_coding	protein_coding	6.38347950933146	-0.000406108551780896	0.0340015177656831	0.696885480945443	NA
236	ENSMUSG00000001366	Fbxo9	Protein_coding	ENSMUSG00000001366_Fbxo9_protein_coding	protein_coding	1836.09445437929	-0.000235444379816563	0.00969371822867062	0.719193461674949	0.999914769288888
237	ENSMUSG00000001376	Vps50	Protein_coding	ENSMUSG00000001376_Vps50_protein_coding	protein_coding	2137.01155608441	9.81453824091997e-05	0.00963880842691505	0.878809367536337	0.999914769288888
238	ENSMUSG00000001380	Hars	Protein_coding	ENSMUSG00000001380_Hars_protein_coding	protein_coding	2446.33102355735	3.76039272240274e-05	0.0103387305725166	0.945476510574637	0.999914769288888
239	ENSMUSG00000001383	Zmat2	Protein_coding	ENSMUSG00000001383_Zmat2_protein_coding	protein_coding	2844.62811418787	-0.000143006181325594	0.00980031320490892	0.81629153693324	0.999914769288888
240	ENSMUSG00000001403	Ube2c	Protein_coding	ENSMUSG00000001403_Ube2c_protein_coding	protein_coding	5.78244604982915	-0.000996685971964892	0.0392423344917083	0.389575143914154	NA
241	ENSMUSG00000001415	Smg5	Protein_coding	ENSMUSG00000001415_Smg5_protein_coding	protein_coding	2727.50082551227	-0.00032074870896193	0.00969189085500806	0.635904167882482	0.999914769288888
242	ENSMUSG00000001416	Cct3	Protein_coding	ENSMUSG00000001416_Cct3_protein_coding	protein_coding	2267.71006442741	-0.0005176713320427	0.0106492588791522	0.415253287887392	0.999914769288888
243	ENSMUSG00000001418	Glmp	Protein_coding	ENSMUSG00000001418_Glmp_protein_coding	protein_coding	519.689650956713	0.000565065056897141	0.0113421612744851	0.365741949394431	0.999914769288888
244	ENSMUSG00000001419	Mef2d	Protein_coding	ENSMUSG00000001419_Mef2d_protein_coding	protein_coding	8994.48161919278	-0.000637921240308114	0.0100363962326524	0.379013778345288	0.999914769288888
245	ENSMUSG00000001420	Tmem79	Protein_coding	ENSMUSG00000001420_Tmem79_protein_coding	protein_coding	66.7607018186381	0.000264600448939989	0.0158129197170246	0.670763991640301	0.999914769288888
246	ENSMUSG00000001424	Snd1	Protein_coding	ENSMUSG00000001424_Snd1_protein_coding	protein_coding	5107.40310102795	-0.000614416004480309	0.0108338025986836	0.350079539743894	0.999914769288888
247	ENSMUSG00000001435	Col18a1	Protein_coding	ENSMUSG00000001435_Col18a1_protein_coding	protein_coding	626.369790426859	0.000838739136992289	0.0156885438023685	0.222832457823765	0.999914769288888
248	ENSMUSG00000001436	Slc19a1	Protein_coding	ENSMUSG00000001436_Slc19a1_protein_coding	protein_coding	605.102275826131	0.000118485961377521	0.0102418039710542	0.833146577903927	0.999914769288888
249	ENSMUSG00000001440	Kpnb1	Protein_coding	ENSMUSG00000001440_Kpnb1_protein_coding	protein_coding	6317.09437857154	0.000115360105784551	0.00972644194577862	0.853686541972608	0.999914769288888
250	ENSMUSG00000001441	Npepps	Protein_coding	ENSMUSG00000001441_Npepps_protein_coding	protein_coding	6275.3873373496	-0.000430012769864294	0.0097337233471564	0.540102412378668	0.999914769288888
251	ENSMUSG00000001444	Tbx21	Protein_coding	ENSMUSG00000001444_Tbx21_protein_coding	protein_coding	41.9184782314957	-0.00747614770485967	0.0794570010664705	0.025157046515955	0.999914769288888
252	ENSMUSG00000001445	Mrpl10	Protein_coding	ENSMUSG00000001445_Mrpl10_protein_coding	protein_coding	959.074735601437	-0.000155681047109943	0.00985190083914597	0.798292629881517	0.999914769288888
253	ENSMUSG00000001467	Cyp51	Protein_coding	ENSMUSG00000001467_Cyp51_protein_coding	protein_coding	1550.45178512021	-0.000475931802311955	0.00999773913024207	0.480527077028634	0.999914769288888
254	ENSMUSG00000001472	Tcf25	Protein_coding	ENSMUSG00000001472_Tcf25_protein_coding	protein_coding	12554.3397190025	-0.00014468288854436	0.00965859855409956	0.822520593361187	0.999914769288888
255	ENSMUSG00000001473	Tubb6	Protein_coding	ENSMUSG00000001473_Tubb6_protein_coding	protein_coding	42.3544487011338	-0.000540626106472059	0.0194856427828809	0.456273692874899	0.999914769288888
256	ENSMUSG00000001482	Def8	Protein_coding	ENSMUSG00000001482_Def8_protein_coding	protein_coding	1556.33669273638	-0.000390475438106876	0.00984794297471803	0.559172196150277	0.999914769288888
257	ENSMUSG00000001493	Meox1	Protein_coding	ENSMUSG00000001493_Meox1_protein_coding	protein_coding	53.7166756613923	-0.000502925294042997	0.0174368160585691	0.452120140577858	0.999914769288888
258	ENSMUSG00000001494	Sost	Protein_coding	ENSMUSG00000001494_Sost_protein_coding	protein_coding	10.1750315281696	0.00201450934351669	0.0467176063039278	0.172367114024501	NA
259	ENSMUSG00000001496	Nkx2-1	Protein_coding	ENSMUSG00000001496_Nkx2-1_protein_coding	protein_coding	50.7907884359107	-0.0100063283881173	0.0915251888698559	0.0167876565907308	0.999914769288888
260	ENSMUSG00000001497	Pax9	Protein_coding	ENSMUSG00000001497_Pax9_protein_coding	protein_coding	1.00631836215595	8.03338932980679e-05	0.0422963051055329	0.92197078690978	NA
261	ENSMUSG00000001504	Irx2	Protein_coding	ENSMUSG00000001504_Irx2_protein_coding	protein_coding	146.852435631937	-5.11197528112981e-05	0.012508805519859	0.924445014471465	0.999914769288888
262	ENSMUSG00000001506	Col1a1	Protein_coding	ENSMUSG00000001506_Col1a1_protein_coding	protein_coding	823.218934359678	1.25725932604155e-05	0.0114254063755206	0.980963880385813	0.999914769288888
263	ENSMUSG00000001507	Itga3	Protein_coding	ENSMUSG00000001507_Itga3_protein_coding	protein_coding	1421.3859593636	0.000422181011625474	0.010420136129719	0.495418903894269	0.999914769288888
264	ENSMUSG00000001508	Sgca	Protein_coding	ENSMUSG00000001508_Sgca_protein_coding	protein_coding	13.0331608201345	-0.00132563296919633	0.0369644618788251	0.275114620598152	NA
265	ENSMUSG00000001510	Dlx3	Protein_coding	ENSMUSG00000001510_Dlx3_protein_coding	protein_coding	5.37660495620304	0.000513210711399192	0.0341578001703593	0.627225709191582	NA
266	ENSMUSG00000001517	Foxm1	Protein_coding	ENSMUSG00000001517_Foxm1_protein_coding	protein_coding	43.7749671313239	-0.000601790420167845	0.0205350044952738	0.425940240859524	0.999914769288888
267	ENSMUSG00000001518	Itfg2	Protein_coding	ENSMUSG00000001518_Itfg2_protein_coding	protein_coding	713.249986253671	-0.000491612279972786	0.0105131290205929	0.438686826104266	0.999914769288888
268	ENSMUSG00000001520	Nrip2	Protein_coding	ENSMUSG00000001520_Nrip2_protein_coding	protein_coding	601.529974995309	0.000656050073495667	0.0141756076876012	0.301101707955024	0.999914769288888
269	ENSMUSG00000001521	Tulp3	Protein_coding	ENSMUSG00000001521_Tulp3_protein_coding	protein_coding	1144.90025319041	-0.000132679252708312	0.0100139322598531	0.820415209005033	0.999914769288888
270	ENSMUSG00000001524	Gtf2h4	Protein_coding	ENSMUSG00000001524_Gtf2h4_protein_coding	protein_coding	225.127818773755	0.00025984016452543	0.010990013183919	0.6395209295688	0.999914769288888
271	ENSMUSG00000001525	Tubb5	Protein_coding	ENSMUSG00000001525_Tubb5_protein_coding	protein_coding	6815.65316474308	-8.69997946909503e-05	0.00996519563624093	0.881694184779595	0.999914769288888
272	ENSMUSG00000001542	Ell2	Protein_coding	ENSMUSG00000001542_Ell2_protein_coding	protein_coding	1249.87142713767	-0.000650129094138917	0.0113302423602504	0.318132141371277	0.999914769288888
273	ENSMUSG00000001552	Jup	Protein_coding	ENSMUSG00000001552_Jup_protein_coding	protein_coding	2453.22547700561	0.000440517046786484	0.0103205047960301	0.485690428750479	0.999914769288888
274	ENSMUSG00000001555	Fkbp10	Protein_coding	ENSMUSG00000001555_Fkbp10_protein_coding	protein_coding	93.4218456468862	-6.6223368717738e-05	0.012213175560663	0.901420420938483	0.999914769288888
275	ENSMUSG00000001558	Klhl10	Protein_coding	ENSMUSG00000001558_Klhl10_protein_coding	protein_coding	17.6708094061174	-0.00128529357870523	0.0355169426748859	0.276929641493256	NA
276	ENSMUSG00000001566	Mnx1	Protein_coding	ENSMUSG00000001566_Mnx1_protein_coding	protein_coding	2.90411968367061	0.00247110356342933	0.0614436243285027	0.0787317659256667	NA
277	ENSMUSG00000001569	Nom1	Protein_coding	ENSMUSG00000001569_Nom1_protein_coding	protein_coding	1016.60389894697	0.000213037107734042	0.00998330887321812	0.723547421991671	0.999914769288888
278	ENSMUSG00000001576	Ergic1	Protein_coding	ENSMUSG00000001576_Ergic1_protein_coding	protein_coding	4374.15748026319	-0.00079377607682344	0.0107281091923384	0.272164330099623	0.999914769288888
279	ENSMUSG00000001583	Tnk1	Protein_coding	ENSMUSG00000001583_Tnk1_protein_coding	protein_coding	4.38992029664124	-0.000876072742061455	0.0403678250753767	0.428760591592918	NA
280	ENSMUSG00000001588	Acap1	Protein_coding	ENSMUSG00000001588_Acap1_protein_coding	protein_coding	3.7651241165473	-0.000855762698430654	0.0415892716247252	0.425924340507711	NA
281	ENSMUSG00000001604	Tcea3	Protein_coding	ENSMUSG00000001604_Tcea3_protein_coding	protein_coding	22.7341551912111	0.00160021126148067	0.037700204546521	0.206119012048708	NA
282	ENSMUSG00000001622	Csn3	Protein_coding	ENSMUSG00000001622_Csn3_protein_coding	protein_coding	1.00631836215595	8.03338932980679e-05	0.0422963051055329	0.92197078690978	NA
283	ENSMUSG00000001627	Ifrd1	Protein_coding	ENSMUSG00000001627_Ifrd1_protein_coding	protein_coding	1085.31641546216	0.000248122733570876	0.00996567119906524	0.685310548205296	0.999914769288888
284	ENSMUSG00000001630	Stk38l	Protein_coding	ENSMUSG00000001630_Stk38l_protein_coding	protein_coding	1076.66798880222	-0.000155393376234907	0.00991834617698271	0.795499396333007	0.999914769288888
285	ENSMUSG00000001632	Brpf1	Protein_coding	ENSMUSG00000001632_Brpf1_protein_coding	protein_coding	1473.72952479609	0.000272226862706841	0.00980984080248528	0.671120321100444	0.999914769288888
286	ENSMUSG00000001642	Akr1b3	Protein_coding	ENSMUSG00000001642_Akr1b3_protein_coding	protein_coding	147.706451199313	0.000162676849402492	0.0113161754212321	0.761356711968145	0.999914769288888
287	ENSMUSG00000001655	Hoxc13	Protein_coding	ENSMUSG00000001655_Hoxc13_protein_coding	protein_coding	1.00631836215595	8.03338932980679e-05	0.0422963051055329	0.92197078690978	NA
288	ENSMUSG00000001661	Hoxc6	Protein_coding	ENSMUSG00000001661_Hoxc6_protein_coding	protein_coding	5.33214871003045	0.000253475581967106	0.0327555377811804	0.804510678510903	NA
289	ENSMUSG00000001663	Gstt1	Protein_coding	ENSMUSG00000001663_Gstt1_protein_coding	protein_coding	256.97674998846	-0.000422983076494361	0.0120594205202749	0.463511069395571	0.999914769288888
290	ENSMUSG00000001665	Gstt3	Protein_coding	ENSMUSG00000001665_Gstt3_protein_coding	protein_coding	64.8556204724211	0.00100062709269455	0.0251097789107667	0.263389760852984	0.999914769288888
291	ENSMUSG00000001666	Ddt	Protein_coding	ENSMUSG00000001666_Ddt_protein_coding	protein_coding	321.470522718742	0.000206731849119081	0.0118278556895236	0.701925084932533	0.999914769288888
292	ENSMUSG00000001670	Tat	Protein_coding	ENSMUSG00000001670_Tat_protein_coding	protein_coding	2.01120490428981	-0.000680196775312318	0.0429353070694202	0.478013788008801	NA
293	ENSMUSG00000001672	Marveld3	Protein_coding	ENSMUSG00000001672_Marveld3_protein_coding	protein_coding	23.6946075175754	4.95740359417458e-05	0.0193011478486777	0.946150820342707	NA
294	ENSMUSG00000001674	Ddx18	Protein_coding	ENSMUSG00000001674_Ddx18_protein_coding	protein_coding	294.186207560734	7.14259713650909e-05	0.0104094707830649	0.896285086119078	0.999914769288888
295	ENSMUSG00000001687	Ubl3	Protein_coding	ENSMUSG00000001687_Ubl3_protein_coding	protein_coding	4057.34358287038	-0.000825767645150468	0.0106985903399659	0.261547947927773	0.999914769288888
296	ENSMUSG00000001700	Gramd3	Protein_coding	ENSMUSG00000001700_Gramd3_protein_coding	protein_coding	704.393510184988	-0.00133353915507859	0.0162391625550308	0.10500704780671	0.999914769288888
297	ENSMUSG00000001707	Eef1e1	Protein_coding	ENSMUSG00000001707_Eef1e1_protein_coding	protein_coding	416.940059393198	-8.47261669759383e-05	0.010261850617199	0.879216360725208	0.999914769288888
298	ENSMUSG00000001729	Akt1	Protein_coding	ENSMUSG00000001729_Akt1_protein_coding	protein_coding	3063.18006687831	-0.000123603002199854	0.0102080124543296	0.826990119115215	0.999914769288888
299	ENSMUSG00000001739	Cldn15	Protein_coding	ENSMUSG00000001739_Cldn15_protein_coding	protein_coding	26.8353849425176	-0.00103425971559668	0.0282028790537632	0.292377168952549	0.999914769288888
300	ENSMUSG00000001741	Il16	Protein_coding	ENSMUSG00000001741_Il16_protein_coding	protein_coding	3097.18481119919	0.00112664308682398	0.0179917520387627	0.147707422733577	0.999914769288888
301	ENSMUSG00000001750	Tcirg1	Protein_coding	ENSMUSG00000001750_Tcirg1_protein_coding	protein_coding	340.73931738347	-0.000536282901079954	0.0118111158395406	0.377466422366505	0.999914769288888
302	ENSMUSG00000001751	Naglu	Protein_coding	ENSMUSG00000001751_Naglu_protein_coding	protein_coding	204.672411999223	0.000324347144319848	0.0122811267197563	0.561078767761924	0.999914769288888
303	ENSMUSG00000001755	Coasy	Protein_coding	ENSMUSG00000001755_Coasy_protein_coding	protein_coding	335.651171394381	0.000606345639346744	0.0122926717341506	0.329509959471142	0.999914769288888
304	ENSMUSG00000001761	Smo	Protein_coding	ENSMUSG00000001761_Smo_protein_coding	protein_coding	650.156297973489	-0.000476165148638089	0.0107365317710551	0.441299666484939	0.999914769288888
305	ENSMUSG00000001763	Tspan33	Protein_coding	ENSMUSG00000001763_Tspan33_protein_coding	protein_coding	690.556723724696	0.000376448607876026	0.0103427660747983	0.53789131014994	0.999914769288888
306	ENSMUSG00000001767	Crnkl1	Protein_coding	ENSMUSG00000001767_Crnkl1_protein_coding	protein_coding	743.268095606608	-8.49022656114362e-05	0.0103468851921506	0.877830282132933	0.999914769288888
307	ENSMUSG00000001768	Rin2	Protein_coding	ENSMUSG00000001768_Rin2_protein_coding	protein_coding	1318.01165327133	-0.000386834979118621	0.00997559060495794	0.551223617787061	0.999914769288888
308	ENSMUSG00000001773	Folh1	Protein_coding	ENSMUSG00000001773_Folh1_protein_coding	protein_coding	508.702401155241	-0.00393806543096833	0.0392799770239852	0.024702718258238	0.999914769288888
309	ENSMUSG00000001774	Chordc1	Protein_coding	ENSMUSG00000001774_Chordc1_protein_coding	protein_coding	2332.20432013716	-0.000560006778771281	0.0106263290606551	0.38905807411051	0.999914769288888
310	ENSMUSG00000001783	Rtcb	Protein_coding	ENSMUSG00000001783_Rtcb_protein_coding	protein_coding	2836.51407544021	-0.000113374478613844	0.00986953354028387	0.850197413765233	0.999914769288888
311	ENSMUSG00000001785	Pwp1	Protein_coding	ENSMUSG00000001785_Pwp1_protein_coding	protein_coding	545.564679051353	0.000413705386134605	0.0103779419064034	0.504310317357701	0.999914769288888
312	ENSMUSG00000001786	Fbxo7	Protein_coding	ENSMUSG00000001786_Fbxo7_protein_coding	protein_coding	1175.66501967445	-0.000983511817578299	0.0126207770408074	0.178770240932688	0.999914769288888
313	ENSMUSG00000001794	Capns1	Protein_coding	ENSMUSG00000001794_Capns1_protein_coding	protein_coding	2695.415861524	0.000151310494484129	0.0103008588389282	0.788068262965634	0.999914769288888
314	ENSMUSG00000001802	Lrp3	Protein_coding	ENSMUSG00000001802_Lrp3_protein_coding	protein_coding	2567.66376361695	2.39929156699723e-05	0.00959671059920572	0.970552965471531	0.999914769288888
315	ENSMUSG00000001804	Dsg4	Protein_coding	ENSMUSG00000001804_Dsg4_protein_coding	protein_coding	1.37438934699808	-0.00023165633843608	0.0414865947910383	0.791569018928027	NA
316	ENSMUSG00000001815	Evx2	Protein_coding	ENSMUSG00000001815_Evx2_protein_coding	protein_coding	16.7004529587155	0.000433847904948251	0.0246365564185472	0.6233831508394	NA
317	ENSMUSG00000001819	Hoxd13	Protein_coding	ENSMUSG00000001819_Hoxd13_protein_coding	protein_coding	1.20631836215595	-8.97829825376035e-05	0.0417005913275072	0.915809620433722	NA
318	ENSMUSG00000001827	Folr1	Protein_coding	ENSMUSG00000001827_Folr1_protein_coding	protein_coding	72.1242490321889	0.0020042089252955	0.0382302261588037	0.132365429442384	0.999914769288888
319	ENSMUSG00000001829	Clpb	Protein_coding	ENSMUSG00000001829_Clpb_protein_coding	protein_coding	2826.4965861367	-0.000526714057013637	0.0101016072460509	0.43824644565402	0.999914769288888
320	ENSMUSG00000001833	Septin7	Protein_coding	ENSMUSG00000001833_Septin7_protein_coding	protein_coding	9518.22151246544	1.21244562763816e-05	0.00952934662802036	0.985592346060037	0.999914769288888
321	ENSMUSG00000001844	Zdhhc4	Protein_coding	ENSMUSG00000001844_Zdhhc4_protein_coding	protein_coding	512.110217939738	-5.74156799023866e-06	0.0100146577597595	0.992029544330569	0.999914769288888
322	ENSMUSG00000001847	Rac1	Protein_coding	ENSMUSG00000001847_Rac1_protein_coding	protein_coding	4379.9339326319	-0.000409006971677008	0.00994534674556031	0.535413417964612	0.999914769288888
323	ENSMUSG00000001855	Nup214	Protein_coding	ENSMUSG00000001855_Nup214_protein_coding	protein_coding	2708.30448046685	-0.000404337701998535	0.00988840207267206	0.544118631022258	0.999914769288888
324	ENSMUSG00000001864	Aif1l	Protein_coding	ENSMUSG00000001864_Aif1l_protein_coding	protein_coding	258.092914540512	-4.35248814945046e-05	0.010991345150078	0.934522304016703	0.999914769288888
325	ENSMUSG00000001865	Cpa3	Protein_coding	ENSMUSG00000001865_Cpa3_protein_coding	protein_coding	4.61154488504893	0.000453410875538285	0.0360270066797168	0.664545221392439	NA
326	ENSMUSG00000001870	Ltbp1	Protein_coding	ENSMUSG00000001870_Ltbp1_protein_coding	protein_coding	613.873484502042	-0.000375475345532772	0.0107338125901728	0.524300130950145	0.999914769288888
327	ENSMUSG00000001891	Ugp2	Protein_coding	ENSMUSG00000001891_Ugp2_protein_coding	protein_coding	2004.22685064636	-0.000468468769618482	0.0103534456771667	0.462869945904851	0.999914769288888
328	ENSMUSG00000001901	Kcnh6	Protein_coding	ENSMUSG00000001901_Kcnh6_protein_coding	protein_coding	153.508220225898	-0.000760885652856445	0.0160284848880576	0.259125723717024	0.999914769288888
329	ENSMUSG00000001909	Trmt1	Protein_coding	ENSMUSG00000001909_Trmt1_protein_coding	protein_coding	929.685463863184	-5.02570577853378e-05	0.00990891915762741	0.931991093172075	0.999914769288888
330	ENSMUSG00000001910	Nacc1	Protein_coding	ENSMUSG00000001910_Nacc1_protein_coding	protein_coding	2984.61752356352	0.000118970068980236	0.00972290208461038	0.849449447097129	0.999914769288888
331	ENSMUSG00000001911	Nfix	Protein_coding	ENSMUSG00000001911_Nfix_protein_coding	protein_coding	12399.0891316752	0.000568121464119408	0.0100757438186874	0.414591170491743	0.999914769288888
332	ENSMUSG00000001918	Slc1a5	Protein_coding	ENSMUSG00000001918_Slc1a5_protein_coding	protein_coding	65.2739777282345	-0.000377170485038514	0.0162651323728854	0.552670846596036	0.999914769288888
333	ENSMUSG00000001924	Uba1	Protein_coding	ENSMUSG00000001924_Uba1_protein_coding	protein_coding	9801.64077202109	-3.74795136113249e-05	0.00963226366439897	0.95334515957056	0.999914769288888
334	ENSMUSG00000001930	Vwf	Protein_coding	ENSMUSG00000001930_Vwf_protein_coding	protein_coding	781.762577057648	-0.000451767302791708	0.0118122499185896	0.440337933460736	0.999914769288888
335	ENSMUSG00000001942	Siae	Protein_coding	ENSMUSG00000001942_Siae_protein_coding	protein_coding	576.015973819811	0.000499665829913416	0.0110189512312059	0.416153460901755	0.999914769288888
336	ENSMUSG00000001943	Vsig2	Protein_coding	ENSMUSG00000001943_Vsig2_protein_coding	protein_coding	81.3987119332231	-0.0139104134156675	0.106314865599159	0.0104751111988088	0.918556807914986
337	ENSMUSG00000001946	Esam	Protein_coding	ENSMUSG00000001946_Esam_protein_coding	protein_coding	311.786965573986	-0.000877888806381103	0.0143687234459184	0.204160464937664	0.999914769288888
338	ENSMUSG00000001948	Spa17	Protein_coding	ENSMUSG00000001948_Spa17_protein_coding	protein_coding	37.000462581505	0.00117627582368409	0.0273779822164989	0.22381024627882	0.999914769288888
339	ENSMUSG00000001962	Fam50a	Protein_coding	ENSMUSG00000001962_Fam50a_protein_coding	protein_coding	329.594647919849	0.000363979356077074	0.0110641628846412	0.527471263545478	0.999914769288888
340	ENSMUSG00000001964	Emd	Protein_coding	ENSMUSG00000001964_Emd_protein_coding	protein_coding	719.212468588154	7.42263496774891e-05	0.00981240974669051	0.902373739117152	0.999914769288888
341	ENSMUSG00000001983	Taco1	Protein_coding	ENSMUSG00000001983_Taco1_protein_coding	protein_coding	248.06582189776	-0.000408694507270931	0.0121289400923503	0.476191381242588	0.999914769288888
342	ENSMUSG00000001985	Grik3	Protein_coding	ENSMUSG00000001985_Grik3_protein_coding	protein_coding	6300.14629905531	-0.000259143567619174	0.0101139907270613	0.665143881273292	0.999914769288888
343	ENSMUSG00000001986	Gria3	Protein_coding	ENSMUSG00000001986_Gria3_protein_coding	protein_coding	9493.52547629388	-0.000194011965363886	0.0101147910289709	0.73998149492122	0.999914769288888
344	ENSMUSG00000001988	Npas1	Protein_coding	ENSMUSG00000001988_Npas1_protein_coding	protein_coding	175.585719561352	-0.00103840059049594	0.0196614730924653	0.183141887444738	0.999914769288888
345	ENSMUSG00000001995	Sipa1l2	Protein_coding	ENSMUSG00000001995_Sipa1l2_protein_coding	protein_coding	4147.26123567457	-0.000824049966379275	0.0108949194956424	0.255457103355619	0.999914769288888
346	ENSMUSG00000001998	Ap4e1	Protein_coding	ENSMUSG00000001998_Ap4e1_protein_coding	protein_coding	862.03798867477	-0.000208536063740992	0.0105490631806859	0.709185250802076	0.999914769288888
347	ENSMUSG00000001999	Blvra	Protein_coding	ENSMUSG00000001999_Blvra_protein_coding	protein_coding	529.351935776266	-0.000537227382018664	0.0113407072393223	0.383541487120622	0.999914769288888
348	ENSMUSG00000002006	Pdzd4	Protein_coding	ENSMUSG00000002006_Pdzd4_protein_coding	protein_coding	3662.4514591341	-0.000699287316921334	0.0103643323296866	0.327635955080256	0.999914769288888
349	ENSMUSG00000002007	Srpk3	Protein_coding	ENSMUSG00000002007_Srpk3_protein_coding	protein_coding	79.7005199021283	-0.000127395086340083	0.0139469985963176	0.82370352571207	0.999914769288888
350	ENSMUSG00000002010	Idh3g	Protein_coding	ENSMUSG00000002010_Idh3g_protein_coding	protein_coding	1884.92020525089	0.0001780719557361	0.0100301947683704	0.762814730272339	0.999914769288888
351	ENSMUSG00000002012	Pnck	Protein_coding	ENSMUSG00000002012_Pnck_protein_coding	protein_coding	888.224165112673	4.50573338256035e-05	0.0101850595807168	0.935910978362718	0.999914769288888
352	ENSMUSG00000002014	Ssr4	Protein_coding	ENSMUSG00000002014_Ssr4_protein_coding	protein_coding	691.290773019912	0.000328772505961491	0.0104926374039435	0.576553452346367	0.999914769288888
353	ENSMUSG00000002015	Bcap31	Protein_coding	ENSMUSG00000002015_Bcap31_protein_coding	protein_coding	969.499426197673	-0.000541437562972276	0.0103908814088383	0.411239742236332	0.999914769288888
354	ENSMUSG00000002017	Fam98a	Protein_coding	ENSMUSG00000002017_Fam98a_protein_coding	protein_coding	1118.5324488449	0.000340103279124245	0.00996689681130023	0.593051491663871	0.999914769288888
355	ENSMUSG00000002020	Ltbp2	Protein_coding	ENSMUSG00000002020_Ltbp2_protein_coding	protein_coding	242.374358103272	-0.00299331180776616	0.0441504415223726	0.0676664029413363	0.999914769288888
356	ENSMUSG00000002028	Kmt2a	Protein_coding	ENSMUSG00000002028_Kmt2a_protein_coding	protein_coding	11372.2210445248	-0.000550716704024505	0.00996296689852631	0.43424927470889	0.999914769288888
357	ENSMUSG00000002031	Ift46	Protein_coding	ENSMUSG00000002031_Ift46_protein_coding	protein_coding	1029.90414542521	-0.000116381234307202	0.0098578051836495	0.846812927554305	0.999914769288888
358	ENSMUSG00000002032	Tmem25	Protein_coding	ENSMUSG00000002032_Tmem25_protein_coding	protein_coding	1227.82903430908	0.00027081862466836	0.00995307825171335	0.661971047893273	0.999914769288888
359	ENSMUSG00000002033	Cd3g	Protein_coding	ENSMUSG00000002033_Cd3g_protein_coding	protein_coding	2.93538444554789	-0.000827700315929606	0.0423344149769255	0.42745519361205	NA
360	ENSMUSG00000002043	Trappc6a	Protein_coding	ENSMUSG00000002043_Trappc6a_protein_coding	protein_coding	150.940964070813	4.30229941692494e-06	0.0115409941978372	0.993488551007212	0.999914769288888
361	ENSMUSG00000002052	Supt6	Protein_coding	ENSMUSG00000002052_Supt6_protein_coding	protein_coding	6738.74927366719	-3.8234241638773e-05	0.00978126874497244	0.949872717797793	0.999914769288888
362	ENSMUSG00000002055	Spag5	Protein_coding	ENSMUSG00000002055_Spag5_protein_coding	protein_coding	338.45392917722	0.000510238975848886	0.0125014536738779	0.39180786977111	0.999914769288888
363	ENSMUSG00000002057	Foxn1	Protein_coding	ENSMUSG00000002057_Foxn1_protein_coding	protein_coding	1.58977591224894	0.000417316879455778	0.0413322641250599	0.652113890707577	NA
364	ENSMUSG00000002058	Unc119	Protein_coding	ENSMUSG00000002058_Unc119_protein_coding	protein_coding	362.047338618035	-6.23773143404185e-06	0.010116588536924	0.99118930558058	0.999914769288888
365	ENSMUSG00000002059	Rab34	Protein_coding	ENSMUSG00000002059_Rab34_protein_coding	protein_coding	225.345711703551	0.000280168710825617	0.0113648508038062	0.612130599837461	0.999914769288888
366	ENSMUSG00000002064	Sdf2	Protein_coding	ENSMUSG00000002064_Sdf2_protein_coding	protein_coding	990.294403766863	-0.000654159507353302	0.0120138866642253	0.305659523361361	0.999914769288888
367	ENSMUSG00000002068	Ccne1	Protein_coding	ENSMUSG00000002068_Ccne1_protein_coding	protein_coding	230.294450770789	0.000291013886093633	0.0114034231042866	0.599491818423589	0.999914769288888
368	ENSMUSG00000002076	Hsf2bp	Protein_coding	ENSMUSG00000002076_Hsf2bp_protein_coding	protein_coding	17.8613222998208	-0.000624598487613522	0.0299299628781213	0.538313405054045	NA
369	ENSMUSG00000002083	Bbc3	Protein_coding	ENSMUSG00000002083_Bbc3_protein_coding	protein_coding	174.917969108829	-0.000119077653339449	0.0111001608773614	0.823254817423104	0.999914769288888
370	ENSMUSG00000002100	Mybpc3	Protein_coding	ENSMUSG00000002100_Mybpc3_protein_coding	protein_coding	572.678012989237	0.00185399616591481	0.0282966277307745	0.0891237313470151	0.999914769288888
371	ENSMUSG00000002102	Psmc3	Protein_coding	ENSMUSG00000002102_Psmc3_protein_coding	protein_coding	2797.52168564497	-0.000260100973414804	0.0108156329260194	0.641942690876149	0.999914769288888
372	ENSMUSG00000002103	Acp2	Protein_coding	ENSMUSG00000002103_Acp2_protein_coding	protein_coding	1714.53274727376	-0.000167395507212262	0.0096523670397582	0.79689924138337	0.999914769288888
373	ENSMUSG00000002104	Rapsn	Protein_coding	ENSMUSG00000002104_Rapsn_protein_coding	protein_coding	11.724453947197	7.20986725003498e-05	0.0261163581353225	0.937714565492769	NA
374	ENSMUSG00000002105	Slc39a13	Protein_coding	ENSMUSG00000002105_Slc39a13_protein_coding	protein_coding	610.683793227452	-0.000124262096178253	0.00993905046148672	0.833789103979933	0.999914769288888
375	ENSMUSG00000002107	Celf2	Protein_coding	ENSMUSG00000002107_Celf2_protein_coding	protein_coding	32173.3899754961	-0.000928754563713181	0.0167159047853203	0.196137458104548	0.999914769288888
376	ENSMUSG00000002108	Nr1h3	Protein_coding	ENSMUSG00000002108_Nr1h3_protein_coding	protein_coding	137.430234181978	0.000754961371399967	0.0169722990245414	0.271116591232413	0.999914769288888
377	ENSMUSG00000002109	Ddb2	Protein_coding	ENSMUSG00000002109_Ddb2_protein_coding	protein_coding	402.972838004994	0.000166532641345381	0.0103006374688881	0.768281250849259	0.999914769288888
378	ENSMUSG00000002111	Spi1	Protein_coding	ENSMUSG00000002111_Spi1_protein_coding	protein_coding	121.814133506244	-0.000617110300006467	0.0155079922219252	0.335516693722094	0.999914769288888
379	ENSMUSG00000002129	Sf3a1	Protein_coding	ENSMUSG00000002129_Sf3a1_protein_coding	protein_coding	2558.23497902324	-0.00033842049448105	0.00993278137418326	0.597189727906443	0.999914769288888
380	ENSMUSG00000002147	Stat6	Protein_coding	ENSMUSG00000002147_Stat6_protein_coding	protein_coding	365.278313456666	-0.000328321730779098	0.0109325284284493	0.565263871271769	0.999914769288888
381	ENSMUSG00000002190	Clgn	Protein_coding	ENSMUSG00000002190_Clgn_protein_coding	protein_coding	591.154744036218	0.000258924004626253	0.0100844990570874	0.666892407636353	0.999914769288888
382	ENSMUSG00000002204	Napsa	Protein_coding	ENSMUSG00000002204_Napsa_protein_coding	protein_coding	5.02407211606365	0.000521071825680332	0.0359494463054013	0.622270992844983	NA
383	ENSMUSG00000002205	Vrk3	Protein_coding	ENSMUSG00000002205_Vrk3_protein_coding	protein_coding	711.972003966783	4.69629858791005e-05	0.0101332347508285	0.933710968633249	0.999914769288888
384	ENSMUSG00000002210	Smg9	Protein_coding	ENSMUSG00000002210_Smg9_protein_coding	protein_coding	1072.61469769584	0.000106202340614783	0.00972158298603398	0.865155253983298	0.999914769288888
385	ENSMUSG00000002221	Paxip1	Protein_coding	ENSMUSG00000002221_Paxip1_protein_coding	protein_coding	1787.35723851228	-0.000422431088656939	0.0101770752604441	0.508057416580165	0.999914769288888
386	ENSMUSG00000002222	Rmnd5a	Protein_coding	ENSMUSG00000002222_Rmnd5a_protein_coding	protein_coding	6052.17454889116	4.66416830904679e-05	0.00949071933495161	0.945890967352196	0.999914769288888
387	ENSMUSG00000002227	Mov10	Protein_coding	ENSMUSG00000002227_Mov10_protein_coding	protein_coding	327.1337361639	-0.00318695182009521	0.0382989924473511	0.0413347546506604	0.999914769288888
388	ENSMUSG00000002228	Ppm1j	Protein_coding	ENSMUSG00000002228_Ppm1j_protein_coding	protein_coding	29.1341451780645	-0.00035859938362342	0.0234079442888687	0.673237385536034	0.999914769288888
389	ENSMUSG00000002233	Rhoc	Protein_coding	ENSMUSG00000002233_Rhoc_protein_coding	protein_coding	218.733381572648	-0.000739275684284383	0.0141966095835694	0.258671551512541	0.999914769288888
390	ENSMUSG00000002240	Prr27	Protein_coding	ENSMUSG00000002240_Prr27_protein_coding	protein_coding	1.57601819437603	-0.000381267425440038	0.0416797751342741	0.672560739904699	NA
391	ENSMUSG00000002249	Tead3	Protein_coding	ENSMUSG00000002249_Tead3_protein_coding	protein_coding	105.652922239187	0.000244036783730954	0.012944753912314	0.660281455437341	0.999914769288888
392	ENSMUSG00000002250	Ppard	Protein_coding	ENSMUSG00000002250_Ppard_protein_coding	protein_coding	1439.94349892624	-0.000813656132353683	0.0114216447360303	0.245929569121904	0.999914769288888
393	ENSMUSG00000002257	Def6	Protein_coding	ENSMUSG00000002257_Def6_protein_coding	protein_coding	94.8030819077092	-0.000126610704146707	0.0137379738902188	0.823188914902462	0.999914769288888
394	ENSMUSG00000002265	Peg3	Protein_coding	ENSMUSG00000002265_Peg3_protein_coding	protein_coding	21578.1701633176	-0.000103664434668214	0.00950076257040267	0.880250380399787	0.999914769288888
395	ENSMUSG00000002266	Zim1	Protein_coding	ENSMUSG00000002266_Zim1_protein_coding	protein_coding	410.614447238585	-0.00162543634284013	0.023816047041467	0.0930350724836832	0.999914769288888
396	ENSMUSG00000002274	Metrn	Protein_coding	ENSMUSG00000002274_Metrn_protein_coding	protein_coding	1320.38003595945	0.000473513848219418	0.0118260024855188	0.422848927861254	0.999914769288888
397	ENSMUSG00000002279	Lmf1	Protein_coding	ENSMUSG00000002279_Lmf1_protein_coding	protein_coding	1241.25703714979	-0.00223069141352696	0.0244821341828774	0.0472051680857144	0.999914769288888
398	ENSMUSG00000002280	Ciao3	Protein_coding	ENSMUSG00000002280_Ciao3_protein_coding	protein_coding	555.919652722018	0.000741798565058692	0.012094606542845	0.263771176105683	0.999914769288888
399	ENSMUSG00000002289	Angptl4	Protein_coding	ENSMUSG00000002289_Angptl4_protein_coding	protein_coding	66.9987800342342	-0.000317888177895494	0.017850571048704	0.64091575196426	0.999914769288888
400	ENSMUSG00000002297	Dbf4	Protein_coding	ENSMUSG00000002297_Dbf4_protein_coding	protein_coding	45.2553853489825	0.00011409757065076	0.0161000052333061	0.856969560831458	0.999914769288888
401	ENSMUSG00000002307	Daxx	Protein_coding	ENSMUSG00000002307_Daxx_protein_coding	protein_coding	557.04768661633	-1.87634678242094e-05	0.0101759364008789	0.973277982515389	0.999914769288888
402	ENSMUSG00000002308	Cd320	Protein_coding	ENSMUSG00000002308_Cd320_protein_coding	protein_coding	260.616212545727	-0.000177619960411059	0.0107397565853789	0.745426581360445	0.999914769288888
403	ENSMUSG00000002319	Ipo4	Protein_coding	ENSMUSG00000002319_Ipo4_protein_coding	protein_coding	720.821364601728	-0.000294048701669133	0.009999133286484	0.635164637292157	0.999914769288888
404	ENSMUSG00000002320	Tm9sf1	Protein_coding	ENSMUSG00000002320_Tm9sf1_protein_coding	protein_coding	638.534024725326	-9.49583094652325e-06	0.00981900113020221	0.987391544143034	0.999914769288888
405	ENSMUSG00000002324	Rec8	Protein_coding	ENSMUSG00000002324_Rec8_protein_coding	protein_coding	13.4330761608948	0.00178316516446239	0.0422370405458537	0.195286585689422	NA
406	ENSMUSG00000002325	Irf9	Protein_coding	ENSMUSG00000002325_Irf9_protein_coding	protein_coding	249.686430267109	-0.000388694963810005	0.0119864839122737	0.495176197565482	0.999914769288888
407	ENSMUSG00000002326	Gmpr2	Protein_coding	ENSMUSG00000002326_Gmpr2_protein_coding	protein_coding	351.559196237082	-0.000296547994809968	0.0104603458408407	0.610637715644271	0.999914769288888
408	ENSMUSG00000002329	Mdp1	Protein_coding	ENSMUSG00000002329_Mdp1_protein_coding	protein_coding	473.948325822055	-0.0002079200179614	0.0105535560219853	0.709852719279719	0.999914769288888
409	ENSMUSG00000002332	Dhrs1	Protein_coding	ENSMUSG00000002332_Dhrs1_protein_coding	protein_coding	753.604414448554	6.75444316586972e-05	0.0100433611621771	0.906370684605672	0.999914769288888
410	ENSMUSG00000002341	Ncan	Protein_coding	ENSMUSG00000002341_Ncan_protein_coding	protein_coding	8444.56027059604	-0.00170098862895285	0.0171153237696785	0.0671625578560344	0.999914769288888
411	ENSMUSG00000002342	Tmem161a	Protein_coding	ENSMUSG00000002342_Tmem161a_protein_coding	protein_coding	561.990304640915	7.48956709488093e-05	0.0100125702367994	0.896916932771346	0.999914769288888
412	ENSMUSG00000002343	Armc6	Protein_coding	ENSMUSG00000002343_Armc6_protein_coding	protein_coding	488.017599706791	0.000118524551180046	0.0099879176659371	0.839571532479501	0.999914769288888
413	ENSMUSG00000002345	Borcs8	Protein_coding	ENSMUSG00000002345_Borcs8_protein_coding	protein_coding	502.416462126402	0.000142755542841134	0.0105365236055539	0.794976496380317	0.999914769288888
414	ENSMUSG00000002346	Slc25a42	Protein_coding	ENSMUSG00000002346_Slc25a42_protein_coding	protein_coding	1148.28834719312	0.000106684390461237	0.00989409455414168	0.857922081731864	0.999914769288888
415	ENSMUSG00000002365	Snx9	Protein_coding	ENSMUSG00000002365_Snx9_protein_coding	protein_coding	1020.25505468152	-0.00108160289528825	0.013957429364855	0.149550988872674	0.999914769288888
416	ENSMUSG00000002372	Ranbp3	Protein_coding	ENSMUSG00000002372_Ranbp3_protein_coding	protein_coding	2368.57942481864	-0.000332866043342789	0.00979577078736675	0.614097205633339	0.999914769288888
417	ENSMUSG00000002379	Ndufa11	Protein_coding	ENSMUSG00000002379_Ndufa11_protein_coding	protein_coding	1525.36477379387	0.000159134190315941	0.0106108936396761	0.771789945921983	0.999914769288888
418	ENSMUSG00000002384	Bmp8b	Protein_coding	ENSMUSG00000002384_Bmp8b_protein_coding	protein_coding	10.4690333268016	0.000341333608276961	0.0285085982171854	0.726480883801011	NA
419	ENSMUSG00000002393	Nr2f6	Protein_coding	ENSMUSG00000002393_Nr2f6_protein_coding	protein_coding	583.973095720467	0.000308262646786066	0.0101854328074704	0.610138137484567	0.999914769288888
420	ENSMUSG00000002395	Use1	Protein_coding	ENSMUSG00000002395_Use1_protein_coding	protein_coding	827.539200712677	1.50853212939897e-05	0.0102952611725648	0.978190539088553	0.999914769288888
421	ENSMUSG00000002396	Ocel1	Protein_coding	ENSMUSG00000002396_Ocel1_protein_coding	protein_coding	325.223272877747	0.000416462296844882	0.0109033300634076	0.483614349746747	0.999914769288888
422	ENSMUSG00000002409	Dyrk1b	Protein_coding	ENSMUSG00000002409_Dyrk1b_protein_coding	protein_coding	1120.95806181772	-0.000425456777138791	0.0102428744438185	0.501764078471931	0.999914769288888
423	ENSMUSG00000002413	Braf	Protein_coding	ENSMUSG00000002413_Braf_protein_coding	protein_coding	8328.86432360301	-0.000298722873489793	0.00957867567619897	0.669954918035312	0.999914769288888
424	ENSMUSG00000002416	Ndufb2	Protein_coding	ENSMUSG00000002416_Ndufb2_protein_coding	protein_coding	1079.90518605656	0.000123743561243483	0.00980003366349404	0.83996365668515	0.999914769288888
425	ENSMUSG00000002428	Hltf	Protein_coding	ENSMUSG00000002428_Hltf_protein_coding	protein_coding	1380.52374066337	-0.000135089631110925	0.00974247598429635	0.828893285257024	0.999914769288888
426	ENSMUSG00000002455	Prpf6	Protein_coding	ENSMUSG00000002455_Prpf6_protein_coding	protein_coding	2568.06864173556	-0.000659914087906879	0.0105169861088222	0.338793452683376	0.999914769288888
427	ENSMUSG00000002458	Rgs19	Protein_coding	ENSMUSG00000002458_Rgs19_protein_coding	protein_coding	233.434912553035	-0.0024283161939281	0.0307695370786724	0.0537152300121467	0.999914769288888
428	ENSMUSG00000002459	Rgs20	Protein_coding	ENSMUSG00000002459_Rgs20_protein_coding	protein_coding	1355.3864102316	-0.00772904653373345	0.0594952478615432	0.0105330245069261	0.918556807914986
429	ENSMUSG00000002475	Abhd3	Protein_coding	ENSMUSG00000002475_Abhd3_protein_coding	protein_coding	1523.24109721347	-0.000674407651255625	0.0112212262138911	0.308479346534821	0.999914769288888
430	ENSMUSG00000002477	Snrpd1	Protein_coding	ENSMUSG00000002477_Snrpd1_protein_coding	protein_coding	771.956065215794	-0.000373154194542482	0.010166989432494	0.550043193566541	0.999914769288888
431	ENSMUSG00000002486	Tchp	Protein_coding	ENSMUSG00000002486_Tchp_protein_coding	protein_coding	400.377000682159	-5.66762549477174e-06	0.0103517982702887	0.99175455030342	0.999914769288888
432	ENSMUSG00000002489	Tiam1	Protein_coding	ENSMUSG00000002489_Tiam1_protein_coding	protein_coding	11617.3543426272	0.000146759490708089	0.00974503147786359	0.814751711757049	0.999914769288888
433	ENSMUSG00000002496	Tsc2	Protein_coding	ENSMUSG00000002496_Tsc2_protein_coding	protein_coding	3744.53426452249	-0.000240465185199422	0.00959548383471098	0.7240262773489	0.999914769288888
434	ENSMUSG00000002500	Rpl3l	Protein_coding	ENSMUSG00000002500_Rpl3l_protein_coding	protein_coding	8.55714048649121	0.000622439561056212	0.0314968019704994	0.550648709840107	NA
435	ENSMUSG00000002504	Slc9a3r2	Protein_coding	ENSMUSG00000002504_Slc9a3r2_protein_coding	protein_coding	1200.28431808838	-0.000102794085174839	0.0101430312217562	0.856451388400858	0.999914769288888
436	ENSMUSG00000002524	Puf60	Protein_coding	ENSMUSG00000002524_Puf60_protein_coding	protein_coding	2452.51066397295	0.000203842617216789	0.0097953090621639	0.745348776533266	0.999914769288888
437	ENSMUSG00000002546	Golga2	Protein_coding	ENSMUSG00000002546_Golga2_protein_coding	protein_coding	2879.15388010304	7.53183709683365e-05	0.00979567687142141	0.901423020532132	0.999914769288888
438	ENSMUSG00000002550	Uck1	Protein_coding	ENSMUSG00000002550_Uck1_protein_coding	protein_coding	471.289449707277	-0.000541093762473394	0.0119206366136111	0.373165457380494	0.999914769288888
439	ENSMUSG00000002565	Scin	Protein_coding	ENSMUSG00000002565_Scin_protein_coding	protein_coding	10.4380985742429	0.00060084586240034	0.030145399044285	0.555037967741526	NA
440	ENSMUSG00000002578	Ikzf4	Protein_coding	ENSMUSG00000002578_Ikzf4_protein_coding	protein_coding	709.539154440004	0.000260295835466777	0.00998676677690067	0.670931956460269	0.999914769288888
441	ENSMUSG00000002580	Mien1	Protein_coding	ENSMUSG00000002580_Mien1_protein_coding	protein_coding	627.700016177274	0.000146278267358985	0.0107724534781489	0.787208170255654	0.999914769288888
442	ENSMUSG00000002588	Pon1	Protein_coding	ENSMUSG00000002588_Pon1_protein_coding	protein_coding	5.72749839215563	-6.09848651755847e-05	0.0324058578289677	0.952051222264287	NA
443	ENSMUSG00000002602	Axl	Protein_coding	ENSMUSG00000002602_Axl_protein_coding	protein_coding	1124.48315854906	2.399759487865e-05	0.00986695843067083	0.967757830451421	0.999914769288888
444	ENSMUSG00000002603	Tgfb1	Protein_coding	ENSMUSG00000002603_Tgfb1_protein_coding	protein_coding	194.681610036618	0.00011420675035432	0.0108654055565506	0.831356328077459	0.999914769288888
445	ENSMUSG00000002608	Ccdc97	Protein_coding	ENSMUSG00000002608_Ccdc97_protein_coding	protein_coding	1202.50929781497	-0.000413858285295406	0.0100345409342305	0.524518755617946	0.999914769288888
446	ENSMUSG00000002617	Zfp40	Protein_coding	ENSMUSG00000002617_Zfp40_protein_coding	protein_coding	725.948696813847	0.000318617645445101	0.0108571518612539	0.576795775765036	0.999914769288888
447	ENSMUSG00000002625	Akap8l	Protein_coding	ENSMUSG00000002625_Akap8l_protein_coding	protein_coding	3267.42302282433	-0.000540415476734229	0.0110744768772195	0.387174047560595	0.999914769288888
448	ENSMUSG00000002633	Shh	Protein_coding	ENSMUSG00000002633_Shh_protein_coding	protein_coding	156.434883542953	-0.000593459037857396	0.0164727759479029	0.364033582116744	0.999914769288888
449	ENSMUSG00000002635	Pdcd2l	Protein_coding	ENSMUSG00000002635_Pdcd2l_protein_coding	protein_coding	443.825021847969	-0.000114144230847103	0.0101456750960611	0.841098389363124	0.999914769288888
450	ENSMUSG00000002658	Gtf2f1	Protein_coding	ENSMUSG00000002658_Gtf2f1_protein_coding	protein_coding	1093.8559901967	-0.000243312478686861	0.0103759067195119	0.672221098086939	0.999914769288888
451	ENSMUSG00000002660	Clpp	Protein_coding	ENSMUSG00000002660_Clpp_protein_coding	protein_coding	749.382174801889	2.66604769772704e-05	0.0102147927474342	0.961853863487312	0.999914769288888
452	ENSMUSG00000002661	Alkbh7	Protein_coding	ENSMUSG00000002661_Alkbh7_protein_coding	protein_coding	296.046593572106	-7.37635111718862e-07	0.0111877980414149	0.998883908073674	0.999914769288888
453	ENSMUSG00000002664	Pspn	Protein_coding	ENSMUSG00000002664_Pspn_protein_coding	protein_coding	1.56894230808371	6.22283651140554e-05	0.0403888656257083	0.945025705619389	NA
454	ENSMUSG00000002668	Dennd1c	Protein_coding	ENSMUSG00000002668_Dennd1c_protein_coding	protein_coding	29.2728178469234	-0.000823533075300461	0.0254291567216208	0.359749060432178	0.999914769288888
455	ENSMUSG00000002679	Med6	Protein_coding	ENSMUSG00000002679_Med6_protein_coding	protein_coding	405.424205382516	-0.000332810340741428	0.0105533937242175	0.570482018410568	0.999914769288888
456	ENSMUSG00000002688	Prkd1	Protein_coding	ENSMUSG00000002688_Prkd1_protein_coding	protein_coding	1078.49214065588	-0.00260459127680511	0.0308494738852323	0.0452899850929298	0.999914769288888
457	ENSMUSG00000002699	Lcp2	Protein_coding	ENSMUSG00000002699_Lcp2_protein_coding	protein_coding	146.623508019277	-0.000160972563638762	0.0114468617396531	0.763478533092169	0.999914769288888
458	ENSMUSG00000002718	Cse1l	Protein_coding	ENSMUSG00000002718_Cse1l_protein_coding	protein_coding	2002.96262331819	-0.000217052862844996	0.00968745224871694	0.739238329700865	0.999914769288888
459	ENSMUSG00000002728	Naa20	Protein_coding	ENSMUSG00000002728_Naa20_protein_coding	protein_coding	620.368055101555	-0.000723348280082108	0.012280228429221	0.269961435223457	0.999914769288888
460	ENSMUSG00000002731	Prkra	Protein_coding	ENSMUSG00000002731_Prkra_protein_coding	protein_coding	372.983805121087	0.000253516845294746	0.0104598893577271	0.657891187840405	0.999914769288888
461	ENSMUSG00000002732	Fkbp7	Protein_coding	ENSMUSG00000002732_Fkbp7_protein_coding	protein_coding	76.8711565462196	-3.65723968901504e-05	0.012903579335518	0.946644088979103	0.999914769288888
462	ENSMUSG00000002733	Plekha3	Protein_coding	ENSMUSG00000002733_Plekha3_protein_coding	protein_coding	1135.72752488496	-0.00159557765459692	0.0181826869211931	0.0773422659262252	0.999914769288888
463	ENSMUSG00000002741	Ykt6	Protein_coding	ENSMUSG00000002741_Ykt6_protein_coding	protein_coding	1280.85479331611	-0.000280566271534438	0.00986802905777357	0.658029712420889	0.999914769288888
464	ENSMUSG00000002748	Baz1b	Protein_coding	ENSMUSG00000002748_Baz1b_protein_coding	protein_coding	6054.20731522141	-0.000202394606259422	0.00956016996480009	0.767079394086947	0.999914769288888
465	ENSMUSG00000002763	Pex6	Protein_coding	ENSMUSG00000002763_Pex6_protein_coding	protein_coding	1353.60186786865	0.000573077236444171	0.0105372960992522	0.384928752191002	0.999914769288888
466	ENSMUSG00000002767	Mrpl2	Protein_coding	ENSMUSG00000002767_Mrpl2_protein_coding	protein_coding	706.720375443821	-0.000586388997136784	0.0122408052917945	0.341741779483178	0.999914769288888
467	ENSMUSG00000002768	Mea1	Protein_coding	ENSMUSG00000002768_Mea1_protein_coding	protein_coding	1080.23919782453	0.000239248732082763	0.0113844977591193	0.660898155972535	0.999914769288888
468	ENSMUSG00000002769	Gnmt	Protein_coding	ENSMUSG00000002769_Gnmt_protein_coding	protein_coding	37.557542970969	-0.00903675042039182	0.0913250149884281	0.0210277490804895	0.999914769288888
469	ENSMUSG00000002771	Grin2d	Protein_coding	ENSMUSG00000002771_Grin2d_protein_coding	protein_coding	1255.90945554851	-0.00052282344730195	0.0106424596926843	0.41208134504681	0.999914769288888
470	ENSMUSG00000002778	Kdelr1	Protein_coding	ENSMUSG00000002778_Kdelr1_protein_coding	protein_coding	1046.86810311566	0.00038381201850518	0.0102017891559042	0.538719406828078	0.999914769288888
471	ENSMUSG00000002781	Tmem143	Protein_coding	ENSMUSG00000002781_Tmem143_protein_coding	protein_coding	423.976977533413	0.00173558423757243	0.0218264169651967	0.0734219986699645	0.999914769288888
472	ENSMUSG00000002791	Pdxk-ps	pseudogene	ENSMUSG00000002791_Pdxk-ps_pseudogene	pseudogene	27.5656929719293	-0.000154259931245831	0.0199838103964781	0.837770838463962	0.999914769288888
473	ENSMUSG00000002797	Ggct	Protein_coding	ENSMUSG00000002797_Ggct_protein_coding	protein_coding	306.137150735716	-0.000299466853562664	0.0109162456469178	0.595974146585489	0.999914769288888
474	ENSMUSG00000002799	Jag2	Protein_coding	ENSMUSG00000002799_Jag2_protein_coding	protein_coding	1444.30620807198	-0.00053227323853079	0.010713066877589	0.403259217328137	0.999914769288888
475	ENSMUSG00000002803	Btbd6	Protein_coding	ENSMUSG00000002803_Btbd6_protein_coding	protein_coding	766.972061797371	-0.000565702245443731	0.012176486642044	0.355070812992236	0.999914769288888
476	ENSMUSG00000002804	Nudt14	Protein_coding	ENSMUSG00000002804_Nudt14_protein_coding	protein_coding	154.634086393901	-0.00114208086750784	0.0197334480219302	0.154663094799752	0.999914769288888
477	ENSMUSG00000002808	Epdr1	Protein_coding	ENSMUSG00000002808_Epdr1_protein_coding	protein_coding	2410.14276303793	-0.000389448487185855	0.0104950974470144	0.519858404736274	0.999914769288888
478	ENSMUSG00000002812	Flii	Protein_coding	ENSMUSG00000002812_Flii_protein_coding	protein_coding	1998.34153562105	-0.000100826497448417	0.00976308110177476	0.870097606367777	0.999914769288888
479	ENSMUSG00000002814	Top3a	Protein_coding	ENSMUSG00000002814_Top3a_protein_coding	protein_coding	309.936114846869	-0.000182505890431525	0.0106057122224947	0.741096422644474	0.999914769288888
480	ENSMUSG00000002820	Atg4d	Protein_coding	ENSMUSG00000002820_Atg4d_protein_coding	protein_coding	792.132531483882	-0.000137204961392301	0.00981850735450527	0.822490924835173	0.999914769288888
481	ENSMUSG00000002825	Qtrt1	Protein_coding	ENSMUSG00000002825_Qtrt1_protein_coding	protein_coding	307.298486691946	-0.000563891985057062	0.0125119680920475	0.354583223570812	0.999914769288888
482	ENSMUSG00000002831	Plin4	Protein_coding	ENSMUSG00000002831_Plin4_protein_coding	protein_coding	150.221954379953	-0.000922644051466688	0.0230848668788104	0.269892918902904	0.999914769288888
483	ENSMUSG00000002833	Hdgfl2	Protein_coding	ENSMUSG00000002833_Hdgfl2_protein_coding	protein_coding	1877.98211133497	-0.00094089784578157	0.0115104987327099	0.203858191434045	0.999914769288888
484	ENSMUSG00000002835	Chaf1a	Protein_coding	ENSMUSG00000002835_Chaf1a_protein_coding	protein_coding	119.254485524585	0.00082863348075644	0.0176677955592066	0.243015495101475	0.999914769288888
485	ENSMUSG00000002844	Adprh	Protein_coding	ENSMUSG00000002844_Adprh_protein_coding	protein_coding	1368.40139800496	3.1502567689721e-05	0.00998663761531674	0.956564242344	0.999914769288888
486	ENSMUSG00000002845	Tmem39a	Protein_coding	ENSMUSG00000002845_Tmem39a_protein_coding	protein_coding	625.316126162042	0.000200147045295242	0.0110668231483267	0.712490720434453	0.999914769288888
487	ENSMUSG00000002846	Timmdc1	Protein_coding	ENSMUSG00000002846_Timmdc1_protein_coding	protein_coding	645.932470264039	-0.00017581130273165	0.0100270332084454	0.765711151153726	0.999914769288888
488	ENSMUSG00000002847	Pla1a	Protein_coding	ENSMUSG00000002847_Pla1a_protein_coding	protein_coding	20.5048139246226	-0.00247099529074224	0.0485097906539351	0.126055796714207	NA
489	ENSMUSG00000002870	Mcm2	Protein_coding	ENSMUSG00000002870_Mcm2_protein_coding	protein_coding	124.900266846591	0.00069561698439299	0.0154324197439158	0.28762217893674	0.999914769288888
490	ENSMUSG00000002871	Tpra1	Protein_coding	ENSMUSG00000002871_Tpra1_protein_coding	protein_coding	674.961720628219	0.000347910170328524	0.0105789604944123	0.554925877912309	0.999914769288888
491	ENSMUSG00000002881	Nab1	Protein_coding	ENSMUSG00000002881_Nab1_protein_coding	protein_coding	1820.69451405944	-0.000250270240772062	0.00980000275389721	0.694557807110978	0.999914769288888
492	ENSMUSG00000002885	Adgre5	Protein_coding	ENSMUSG00000002885_Adgre5_protein_coding	protein_coding	354.836527454563	-0.00135531884868592	0.0184598665327757	0.106777466621053	0.999914769288888
493	ENSMUSG00000002897	Il17ra	Protein_coding	ENSMUSG00000002897_Il17ra_protein_coding	protein_coding	548.85043978134	-0.000136572422908677	0.010020468934032	0.815191388630341	0.999914769288888
494	ENSMUSG00000002900	Lamb1	Protein_coding	ENSMUSG00000002900_Lamb1_protein_coding	protein_coding	1036.29908747513	-0.000203892728149174	0.0104430891493042	0.717422166891302	0.999914769288888
495	ENSMUSG00000002908	Kcnn1	Protein_coding	ENSMUSG00000002908_Kcnn1_protein_coding	protein_coding	354.239510027025	-3.03356004778859e-05	0.0103777724814806	0.955812207537656	0.999914769288888
496	ENSMUSG00000002910	Arrdc2	Protein_coding	ENSMUSG00000002910_Arrdc2_protein_coding	protein_coding	149.760795260076	-0.000490928508504702	0.0131016516225908	0.407308339992844	0.999914769288888
497	ENSMUSG00000002930	Ppp1r17	Protein_coding	ENSMUSG00000002930_Ppp1r17_protein_coding	protein_coding	440.69371151031	0.00081155386982779	0.0193687852443982	0.271608782237727	0.999914769288888
498	ENSMUSG00000002944	Cd36	Protein_coding	ENSMUSG00000002944_Cd36_protein_coding	protein_coding	36.9102536261482	-0.000362013729770013	0.0186039803590662	0.606684296924227	0.999914769288888
499	ENSMUSG00000002948	Map2k7	Protein_coding	ENSMUSG00000002948_Map2k7_protein_coding	protein_coding	2289.33094952913	0.000161862868913011	0.00958371389561478	0.808601752607364	0.999914769288888
500	ENSMUSG00000002949	Timm44	Protein_coding	ENSMUSG00000002949_Timm44_protein_coding	protein_coding	955.892669935928	-0.000484850546617647	0.0104479692090806	0.446403368239503	0.999914769288888
501	ENSMUSG00000002957	Ap2a2	Protein_coding	ENSMUSG00000002957_Ap2a2_protein_coding	protein_coding	8246.7370903698	-0.000149060749138837	0.009499565268641	0.830142172547442	0.999914769288888
502	ENSMUSG00000002963	Pnkp	Protein_coding	ENSMUSG00000002963_Pnkp_protein_coding	protein_coding	351.383398943443	0.000408530365512928	0.0109878878263984	0.488402455111136	0.999914769288888
503	ENSMUSG00000002968	Med25	Protein_coding	ENSMUSG00000002968_Med25_protein_coding	protein_coding	1694.5338656498	-0.00072896349488739	0.0108782122046814	0.293090644533458	0.999914769288888
504	ENSMUSG00000002980	Bcam	Protein_coding	ENSMUSG00000002980_Bcam_protein_coding	protein_coding	263.682835265166	4.45285442853935e-05	0.0107633982152529	0.933531217571892	0.999914769288888
505	ENSMUSG00000002981	Clptm1	Protein_coding	ENSMUSG00000002981_Clptm1_protein_coding	protein_coding	3598.41039992864	-0.000422188764977339	0.0102496002510081	0.504001817317943	0.999914769288888
506	ENSMUSG00000002983	Relb	Protein_coding	ENSMUSG00000002983_Relb_protein_coding	protein_coding	154.028840187131	-0.000197015590705595	0.0117154732720065	0.714606654769626	0.999914769288888
507	ENSMUSG00000002984	Tomm40	Protein_coding	ENSMUSG00000002984_Tomm40_protein_coding	protein_coding	1496.63444771112	-0.000351111437613489	0.00999144137514313	0.581208667042423	0.999914769288888
508	ENSMUSG00000002985	Apoe	Protein_coding	ENSMUSG00000002985_Apoe_protein_coding	protein_coding	21747.8775090729	-0.00024405594463107	0.0106212249377599	0.664632662518307	0.999914769288888
509	ENSMUSG00000002992	Apoc2	Protein_coding	ENSMUSG00000002992_Apoc2_protein_coding	protein_coding	2.20193967383903	1.81105903216108e-05	0.0386687536430151	0.984883114014421	NA
510	ENSMUSG00000002996	Hbp1	Protein_coding	ENSMUSG00000002996_Hbp1_protein_coding	protein_coding	981.109600474575	-6.9906446757218e-05	0.00972220841048967	0.910456793133392	0.999914769288888
511	ENSMUSG00000002997	Prkar2b	Protein_coding	ENSMUSG00000002997_Prkar2b_protein_coding	protein_coding	2072.69514791074	-0.000686018313751426	0.0111344661445567	0.305052437478999	0.999914769288888
512	ENSMUSG00000003031	Cdkn1b	Protein_coding	ENSMUSG00000003031_Cdkn1b_protein_coding	protein_coding	1455.92064120459	0.000158183655104483	0.010173266643892	0.782574434190606	0.999914769288888
513	ENSMUSG00000003032	Klf4	Protein_coding	ENSMUSG00000003032_Klf4_protein_coding	protein_coding	197.194279184774	-0.00179903938872631	0.0264039187911299	0.0855531997639975	0.999914769288888
514	ENSMUSG00000003033	Ap1m1	Protein_coding	ENSMUSG00000003033_Ap1m1_protein_coding	protein_coding	1496.10473718147	-0.00083241561034872	0.0112681760175956	0.242575164978505	0.999914769288888
515	ENSMUSG00000003037	Rab8a	Protein_coding	ENSMUSG00000003037_Rab8a_protein_coding	protein_coding	962.452655114754	-8.07586785840349e-05	0.00978049591321813	0.894889394748037	0.999914769288888
516	ENSMUSG00000003038	Hmgn2	Protein_coding	ENSMUSG00000003038_Hmgn2_protein_coding	protein_coding	225.874581217058	0.000377271610879903	0.0116313426490123	0.507821568189528	0.999914769288888
517	ENSMUSG00000003039	Fam32a	Protein_coding	ENSMUSG00000003039_Fam32a_protein_coding	protein_coding	1421.82302143995	-0.000580083561161873	0.0112236062030075	0.359064248549637	0.999914769288888
518	ENSMUSG00000003051	Elf3	Protein_coding	ENSMUSG00000003051_Elf3_protein_coding	protein_coding	4.98669175618338	1.99345584233068e-05	0.0345117446652113	0.984333574082609	NA
519	ENSMUSG00000003053	Cyp2c29	Protein_coding	ENSMUSG00000003053_Cyp2c29_protein_coding	protein_coding	2.07756310522507	0.000480395893195589	0.0404108132910029	0.622106055481634	NA
520	ENSMUSG00000003062	Stard3nl	Protein_coding	ENSMUSG00000003062_Stard3nl_protein_coding	protein_coding	960.079560804238	0.000347061191169117	0.0099872668411173	0.585186748026366	0.999914769288888
521	ENSMUSG00000003068	Stk11	Protein_coding	ENSMUSG00000003068_Stk11_protein_coding	protein_coding	2072.87839705587	-0.000191890005421841	0.00961348311257382	0.773017590359553	0.999914769288888
522	ENSMUSG00000003070	Efna2	Protein_coding	ENSMUSG00000003070_Efna2_protein_coding	protein_coding	207.27418276748	-0.000434933207486384	0.0134505048646939	0.457056589910205	0.999914769288888
523	ENSMUSG00000003072	Atp5d	Protein_coding	ENSMUSG00000003072_Atp5d_protein_coding	protein_coding	2633.57496447186	-3.35171563419323e-05	0.0100318408857353	0.953399546522499	0.999914769288888
524	ENSMUSG00000003099	Ppp5c	Protein_coding	ENSMUSG00000003099_Ppp5c_protein_coding	protein_coding	2619.12869975957	0.000202093860478733	0.00979382546029808	0.747418274658898	0.999914769288888
525	ENSMUSG00000003119	Cdk12	Protein_coding	ENSMUSG00000003119_Cdk12_protein_coding	protein_coding	2829.35223057076	-0.000214519240152518	0.00973533728102474	0.737977579780865	0.999914769288888
526	ENSMUSG00000003123	Lipe	Protein_coding	ENSMUSG00000003123_Lipe_protein_coding	protein_coding	436.334004210798	-0.000277954122473142	0.010453206900143	0.630819345350565	0.999914769288888
527	ENSMUSG00000003131	Pafah1b2	Protein_coding	ENSMUSG00000003131_Pafah1b2_protein_coding	protein_coding	5951.95124585553	-3.18028563373127e-06	0.00952387011283141	0.99623124465687	0.999914769288888
528	ENSMUSG00000003134	Tbc1d8	Protein_coding	ENSMUSG00000003134_Tbc1d8_protein_coding	protein_coding	2184.87429062274	-0.000297237619487176	0.0111287877472765	0.595183518231742	0.999914769288888
529	ENSMUSG00000003135	Cnot11	Protein_coding	ENSMUSG00000003135_Cnot11_protein_coding	protein_coding	689.287089098223	-5.51693059317374e-05	0.00985358216902284	0.926387395283374	0.999914769288888
530	ENSMUSG00000003153	Slc2a3	Protein_coding	ENSMUSG00000003153_Slc2a3_protein_coding	protein_coding	3803.96076186267	-0.000381394314755186	0.00977577609771114	0.573911424746852	0.999914769288888
531	ENSMUSG00000003154	Foxj2	Protein_coding	ENSMUSG00000003154_Foxj2_protein_coding	protein_coding	1874.9356980061	-0.000153291808014528	0.00967068394060665	0.811720957230731	0.999914769288888
532	ENSMUSG00000003161	Sri	Protein_coding	ENSMUSG00000003161_Sri_protein_coding	protein_coding	1350.24255478711	0.000376526015181648	0.0101836051545243	0.54611059610569	0.999914769288888
533	ENSMUSG00000003166	Dgcr2	Protein_coding	ENSMUSG00000003166_Dgcr2_protein_coding	protein_coding	37.509856682185	0.00019785486682786	0.0163717982525491	0.757127312859656	0.999914769288888
534	ENSMUSG00000003184	Irf3	Protein_coding	ENSMUSG00000003184_Irf3_protein_coding	protein_coding	404.203306644385	0.000276554743688784	0.0103379259574673	0.636416710195047	0.999914769288888
535	ENSMUSG00000003190	Bcl2l12	Protein_coding	ENSMUSG00000003190_Bcl2l12_protein_coding	protein_coding	52.295812846197	-0.000842842422675217	0.0219323694250019	0.292842610676756	0.999914769288888
536	ENSMUSG00000003198	Zfp959	Protein_coding	ENSMUSG00000003198_Zfp959_protein_coding	protein_coding	129.83893483836	-3.58777058923215e-05	0.011770406038297	0.945919801401098	0.999914769288888
537	ENSMUSG00000003199	Mpnd	Protein_coding	ENSMUSG00000003199_Mpnd_protein_coding	protein_coding	1358.57913600109	4.88297490274659e-05	0.00979524895016271	0.935804157077262	0.999914769288888
538	ENSMUSG00000003200	Sh3gl1	Protein_coding	ENSMUSG00000003200_Sh3gl1_protein_coding	protein_coding	1151.85499083241	-0.000132482019530105	0.00986132588087815	0.82641554101203	0.999914769288888
539	ENSMUSG00000003206	Ebi3	Protein_coding	ENSMUSG00000003206_Ebi3_protein_coding	protein_coding	18.444172931712	0.000933948642537787	0.0294325799283349	0.356970968339928	NA
540	ENSMUSG00000003208	Yju2	Protein_coding	ENSMUSG00000003208_Yju2_protein_coding	protein_coding	226.065501959569	-0.000366113697171946	0.0115535024043797	0.519220499395701	0.999914769288888
541	ENSMUSG00000003226	Ranbp2	Protein_coding	ENSMUSG00000003226_Ranbp2_protein_coding	protein_coding	8137.04331272203	0.000129497355387191	0.00957772013776215	0.845573871900469	0.999914769288888
542	ENSMUSG00000003227	Edar	Protein_coding	ENSMUSG00000003227_Edar_protein_coding	protein_coding	34.0236194997413	-0.00213097446151056	0.0393577873205712	0.121752259012179	0.999914769288888
543	ENSMUSG00000003228	Grk5	Protein_coding	ENSMUSG00000003228_Grk5_protein_coding	protein_coding	2117.50543212463	-0.000107130666153715	0.0098481689523661	0.858930402012293	0.999914769288888
544	ENSMUSG00000003233	Dvl3	Protein_coding	ENSMUSG00000003233_Dvl3_protein_coding	protein_coding	2680.07432885268	-0.000133552685081097	0.00968154126055444	0.83415558276581	0.999914769288888
545	ENSMUSG00000003234	Abcf3	Protein_coding	ENSMUSG00000003234_Abcf3_protein_coding	protein_coding	1679.79038211999	-0.000224711273624798	0.00991456882328788	0.71420634825909	0.999914769288888
546	ENSMUSG00000003235	Eif2b5	Protein_coding	ENSMUSG00000003235_Eif2b5_protein_coding	protein_coding	1062.89887211879	0.000147299090597147	0.00983628634102539	0.809268127467483	0.999914769288888
547	ENSMUSG00000003269	Cyth2	Protein_coding	ENSMUSG00000003269_Cyth2_protein_coding	protein_coding	1461.40567897021	-0.000115206869761167	0.0101006014110107	0.840771086045405	0.999914769288888
548	ENSMUSG00000003271	Sult2b1	Protein_coding	ENSMUSG00000003271_Sult2b1_protein_coding	protein_coding	163.301086648111	-0.000195563023923447	0.0117474062650327	0.716573857409224	0.999914769288888
549	ENSMUSG00000003273	Car11	Protein_coding	ENSMUSG00000003273_Car11_protein_coding	protein_coding	1767.17866848431	-0.000266038919868453	0.0098298769323166	0.67581224052672	0.999914769288888
550	ENSMUSG00000003279	Dlgap1	Protein_coding	ENSMUSG00000003279_Dlgap1_protein_coding	protein_coding	26557.3936365893	-0.00147790926131516	0.0175846801157864	0.088594101449015	0.999914769288888
551	ENSMUSG00000003282	Plag1	Protein_coding	ENSMUSG00000003282_Plag1_protein_coding	protein_coding	285.191490959049	0.00126533215162985	0.0185844973240615	0.122023142450146	0.999914769288888
552	ENSMUSG00000003283	Hck	Protein_coding	ENSMUSG00000003283_Hck_protein_coding	protein_coding	85.4152930768286	-0.000316300552274663	0.0141972623203686	0.587718296327831	0.999914769288888
553	ENSMUSG00000003299	Mrpl4	Protein_coding	ENSMUSG00000003299_Mrpl4_protein_coding	protein_coding	685.317493840007	-0.000382223122799622	0.0106559877152293	0.52053480091177	0.999914769288888
554	ENSMUSG00000003308	Keap1	Protein_coding	ENSMUSG00000003308_Keap1_protein_coding	protein_coding	1530.16702217712	-0.000117149492337269	0.00989302133381814	0.844529153872563	0.999914769288888
555	ENSMUSG00000003309	Ap1m2	Protein_coding	ENSMUSG00000003309_Ap1m2_protein_coding	protein_coding	24.9564014469735	0.000245328399452671	0.021646792385997	0.759595611198703	0.999914769288888
556	ENSMUSG00000003316	Glg1	Protein_coding	ENSMUSG00000003316_Glg1_protein_coding	protein_coding	11051.4101714434	-4.54739034748728e-05	0.00960536242015753	0.944083392885511	0.999914769288888
557	ENSMUSG00000003341	Atp8b3	Protein_coding	ENSMUSG00000003341_Atp8b3_protein_coding	protein_coding	18.9556602876076	-0.000387806792969066	0.0230410358864802	0.643807395416103	NA
558	ENSMUSG00000003344	Btbd2	Protein_coding	ENSMUSG00000003344_Btbd2_protein_coding	protein_coding	1634.63556761956	-0.00017247023485755	0.00972167568128533	0.786107879112481	0.999914769288888
559	ENSMUSG00000003345	Csnk1g2	Protein_coding	ENSMUSG00000003345_Csnk1g2_protein_coding	protein_coding	2941.3931083484	-0.000141054358389207	0.00983418056689305	0.817018194723988	0.999914769288888
560	ENSMUSG00000003346	Abhd17a	Protein_coding	ENSMUSG00000003346_Abhd17a_protein_coding	protein_coding	1616.7037329025	-0.000257116572932762	0.0103519993100923	0.657326960601008	0.999914769288888
561	ENSMUSG00000003348	Mob3a	Protein_coding	ENSMUSG00000003348_Mob3a_protein_coding	protein_coding	404.638218033759	-2.58779580333801e-05	0.0101852299559473	0.963116209659385	0.999914769288888
562	ENSMUSG00000003352	Cacnb3	Protein_coding	ENSMUSG00000003352_Cacnb3_protein_coding	protein_coding	2761.08644234118	-0.000445668992617503	0.0103261741958733	0.481412689006386	0.999914769288888
563	ENSMUSG00000003354	Ccdc65	Protein_coding	ENSMUSG00000003354_Ccdc65_protein_coding	protein_coding	196.541608802624	0.000156638352946086	0.0112982710276352	0.769734393137953	0.999914769288888
564	ENSMUSG00000003355	Fkbp11	Protein_coding	ENSMUSG00000003355_Fkbp11_protein_coding	protein_coding	18.1441928228477	0.000276801781574206	0.0227771319755756	0.740046034976817	NA
565	ENSMUSG00000003360	Ddx23	Protein_coding	ENSMUSG00000003360_Ddx23_protein_coding	protein_coding	2298.72470586828	0.000226214746267846	0.00989733839895153	0.713601775042128	0.999914769288888
566	ENSMUSG00000003363	Pld3	Protein_coding	ENSMUSG00000003363_Pld3_protein_coding	protein_coding	7765.00141500462	-0.000360125482474665	0.0102676079323905	0.55625883862538	0.999914769288888
567	ENSMUSG00000003378	Grik5	Protein_coding	ENSMUSG00000003378_Grik5_protein_coding	protein_coding	6325.86101646323	-0.000726336396513757	0.0109293109354594	0.292618528252631	0.999914769288888
568	ENSMUSG00000003379	Cd79a	Protein_coding	ENSMUSG00000003379_Cd79a_protein_coding	protein_coding	8.65743149298112	-0.00109824978990872	0.0368655083862927	0.350379005216227	NA
569	ENSMUSG00000003380	Rabac1	Protein_coding	ENSMUSG00000003380_Rabac1_protein_coding	protein_coding	1218.10668488508	7.97884694355067e-05	0.010094410440972	0.888735310086288	0.999914769288888
570	ENSMUSG00000003382	Etv3	Protein_coding	ENSMUSG00000003382_Etv3_protein_coding	protein_coding	1111.41652387222	0.000162995855929596	0.00972826559192398	0.796632730011271	0.999914769288888
571	ENSMUSG00000003402	Prkcsh	Protein_coding	ENSMUSG00000003402_Prkcsh_protein_coding	protein_coding	1407.06674179466	-0.000148862596244637	0.00981768351467785	0.808295179745896	0.999914769288888
572	ENSMUSG00000003410	Elavl3	Protein_coding	ENSMUSG00000003410_Elavl3_protein_coding	protein_coding	7669.55031156801	9.23537420853967e-05	0.00953612601595059	0.890985890099257	0.999914769288888
573	ENSMUSG00000003411	Rab3b	Protein_coding	ENSMUSG00000003411_Rab3b_protein_coding	protein_coding	863.414337963416	-0.00157356202199577	0.0178006051421502	0.0788599264145318	0.999914769288888
574	ENSMUSG00000003418	St8sia6	Protein_coding	ENSMUSG00000003418_St8sia6_protein_coding	protein_coding	280.148502169901	-0.0010698237907513	0.0167146089942705	0.155436388397847	0.999914769288888
575	ENSMUSG00000003420	Fcgrt	Protein_coding	ENSMUSG00000003420_Fcgrt_protein_coding	protein_coding	339.02811719046	0.000167206429294943	0.0111845579233724	0.755609858450063	0.999914769288888
576	ENSMUSG00000003421	Nosip	Protein_coding	ENSMUSG00000003421_Nosip_protein_coding	protein_coding	861.899874688148	0.000292193271268328	0.0103686140574574	0.618540185842594	0.999914769288888
577	ENSMUSG00000003423	Pih1d1	Protein_coding	ENSMUSG00000003423_Pih1d1_protein_coding	protein_coding	349.110819971448	8.04546350642206e-05	0.0102004869012903	0.886070106698221	0.999914769288888
578	ENSMUSG00000003429	Rps11	Protein_coding	ENSMUSG00000003429_Rps11_protein_coding	protein_coding	1557.63808717556	1.57002570285891e-05	0.010252683768204	0.977413844265713	0.999914769288888
579	ENSMUSG00000003435	Supt5	Protein_coding	ENSMUSG00000003435_Supt5_protein_coding	protein_coding	3981.30864235032	-0.000141544782423434	0.00966013393969114	0.826076982192723	0.999914769288888
580	ENSMUSG00000003436	Dll3	Protein_coding	ENSMUSG00000003436_Dll3_protein_coding	protein_coding	33.4929059003176	-5.50059582478546e-05	0.0170605171904108	0.933934666948132	0.999914769288888
581	ENSMUSG00000003437	Paf1	Protein_coding	ENSMUSG00000003437_Paf1_protein_coding	protein_coding	1150.16625108029	-9.6375100498163e-06	0.00993371502015784	0.986839345520833	0.999914769288888
582	ENSMUSG00000003438	Timm50	Protein_coding	ENSMUSG00000003438_Timm50_protein_coding	protein_coding	414.906937918597	-0.000286627239427498	0.0105448377849188	0.618550751621326	0.999914769288888
583	ENSMUSG00000003444	Med29	Protein_coding	ENSMUSG00000003444_Med29_protein_coding	protein_coding	282.920118324005	3.41592634550915e-05	0.0105305237512285	0.949624529307541	0.999914769288888
584	ENSMUSG00000003452	Bicd1	Protein_coding	ENSMUSG00000003452_Bicd1_protein_coding	protein_coding	4382.177378978	-0.00065424033536646	0.0108924658487275	0.327333037459427	0.999914769288888
585	ENSMUSG00000003458	Ncstn	Protein_coding	ENSMUSG00000003458_Ncstn_protein_coding	protein_coding	1138.39480707528	0.000180277973827724	0.00969344620396978	0.779237022668758	0.999914769288888
586	ENSMUSG00000003464	Pex19	Protein_coding	ENSMUSG00000003464_Pex19_protein_coding	protein_coding	1399.7050468977	-0.000390258447264977	0.0101573397248056	0.53579993239676	0.999914769288888
587	ENSMUSG00000003469	Phyhip	Protein_coding	ENSMUSG00000003469_Phyhip_protein_coding	protein_coding	9457.21581635466	0.000264114103887315	0.0098055288624093	0.679749771450629	0.999914769288888
588	ENSMUSG00000003476	Crhr2	Protein_coding	ENSMUSG00000003476_Crhr2_protein_coding	protein_coding	63.2866498283867	0.000385632672570896	0.0157670019759641	0.535719399429964	0.999914769288888
589	ENSMUSG00000003477	Inmt	Protein_coding	ENSMUSG00000003477_Inmt_protein_coding	protein_coding	10.1566191866139	0.000457476707359791	0.0285194604049666	0.640464770153549	NA
590	ENSMUSG00000003484	Cyp4f18	Protein_coding	ENSMUSG00000003484_Cyp4f18_protein_coding	protein_coding	2.98595772071252	-0.000154363570507375	0.0372390590753781	0.876442315195416	NA
591	ENSMUSG00000003500	Impdh1	Protein_coding	ENSMUSG00000003500_Impdh1_protein_coding	protein_coding	949.85872266001	-0.000424984380408124	0.0102388884695503	0.50236704572058	0.999914769288888
592	ENSMUSG00000003518	Dusp3	Protein_coding	ENSMUSG00000003518_Dusp3_protein_coding	protein_coding	4559.31261232108	-6.27618881864493e-05	0.00970396644857244	0.920002320006824	0.999914769288888
593	ENSMUSG00000003526	Prodh	Protein_coding	ENSMUSG00000003526_Prodh_protein_coding	protein_coding	593.582230097605	-0.00114776219905594	0.0160692429088136	0.136159297601573	0.999914769288888
594	ENSMUSG00000003527	Ess2	Protein_coding	ENSMUSG00000003527_Ess2_protein_coding	protein_coding	568.553970755805	-0.000190566956214	0.0103457636667829	0.736564139147011	0.999914769288888
595	ENSMUSG00000003528	Slc25a1	Protein_coding	ENSMUSG00000003528_Slc25a1_protein_coding	protein_coding	627.252146828265	-0.0005248688787281	0.0118473253836781	0.384896328599297	0.999914769288888
596	ENSMUSG00000003531	Dgcr6	Protein_coding	ENSMUSG00000003531_Dgcr6_protein_coding	protein_coding	947.722909306334	-0.000167264671256032	0.0100867361637705	0.773954388417788	0.999914769288888
597	ENSMUSG00000003534	Ddr1	Protein_coding	ENSMUSG00000003534_Ddr1_protein_coding	protein_coding	2187.18332657587	7.32638273061739e-05	0.00983608915669259	0.903004970703963	0.999914769288888
598	ENSMUSG00000003541	Ier3	Protein_coding	ENSMUSG00000003541_Ier3_protein_coding	protein_coding	148.282284994046	0.000226664563997248	0.0141046319727425	0.694648517597414	0.999914769288888
599	ENSMUSG00000003545	Fosb	Protein_coding	ENSMUSG00000003545_Fosb_protein_coding	protein_coding	582.338636415155	-0.230018419007984	0.354821557968306	0.00020759644112564	0.098580392468551
600	ENSMUSG00000003546	Klc4	Protein_coding	ENSMUSG00000003546_Klc4_protein_coding	protein_coding	629.056849599611	-5.84591944750144e-05	0.0104693985242514	0.914467974921071	0.999914769288888
601	ENSMUSG00000003549	Ercc1	Protein_coding	ENSMUSG00000003549_Ercc1_protein_coding	protein_coding	363.766168312921	-0.00060541459876322	0.0121781017675842	0.330863453789594	0.999914769288888
602	ENSMUSG00000003555	Cyp17a1	Protein_coding	ENSMUSG00000003555_Cyp17a1_protein_coding	protein_coding	1.20631836215595	-8.97829825376035e-05	0.0417005913275072	0.915809620433722	NA
603	ENSMUSG00000003559	As3mt	Protein_coding	ENSMUSG00000003559_As3mt_protein_coding	protein_coding	351.583756438143	-0.000184965345102672	0.0104599884677646	0.740811919525781	0.999914769288888
604	ENSMUSG00000003573	Homer3	Protein_coding	ENSMUSG00000003573_Homer3_protein_coding	protein_coding	1145.19833604977	0.00072298705027852	0.0146706195674137	0.268305816177339	0.999914769288888
605	ENSMUSG00000003575	Crtc1	Protein_coding	ENSMUSG00000003575_Crtc1_protein_coding	protein_coding	6455.23953804309	0.000192205003890059	0.00951672664396808	0.782470386807645	0.999914769288888
606	ENSMUSG00000003581	Rnf215	Protein_coding	ENSMUSG00000003581_Rnf215_protein_coding	protein_coding	438.980910947821	-0.000444000170640079	0.0108078403439193	0.463646428246508	0.999914769288888
607	ENSMUSG00000003585	Sec14l2	Protein_coding	ENSMUSG00000003585_Sec14l2_protein_coding	protein_coding	984.569741785772	-0.000983292049616663	0.0128451851323771	0.177219345602734	0.999914769288888
608	ENSMUSG00000003604	Aven	Protein_coding	ENSMUSG00000003604_Aven_protein_coding	protein_coding	510.371756064463	-0.00090683850202772	0.0130654899311278	0.197238372581323	0.999914769288888
609	ENSMUSG00000003617	Cp	Protein_coding	ENSMUSG00000003617_Cp_protein_coding	protein_coding	649.568268374865	-0.00101594019773396	0.0142639557763288	0.164202330215504	0.999914769288888
610	ENSMUSG00000003623	Crot	Protein_coding	ENSMUSG00000003623_Crot_protein_coding	protein_coding	766.368593202311	0.000304059319112199	0.0105634123974853	0.599434509381192	0.999914769288888
611	ENSMUSG00000003644	Rps6ka1	Protein_coding	ENSMUSG00000003644_Rps6ka1_protein_coding	protein_coding	2154.62810322722	0.000379334766006749	0.010785047942658	0.519346006318661	0.999914769288888
612	ENSMUSG00000003657	Calb2	Protein_coding	ENSMUSG00000003657_Calb2_protein_coding	protein_coding	2566.16976025034	2.19528953272892e-05	0.0103416989903245	0.968116065407307	0.999914769288888
613	ENSMUSG00000003660	Snrnp200	Protein_coding	ENSMUSG00000003660_Snrnp200_protein_coding	protein_coding	5801.1190752099	0.000665752097866543	0.0104962917467733	0.336879456836138	0.999914769288888
614	ENSMUSG00000003662	Ciao1	Protein_coding	ENSMUSG00000003662_Ciao1_protein_coding	protein_coding	672.099064095445	0.000305547155609434	0.0102726915075667	0.608692791130709	0.999914769288888
615	ENSMUSG00000003665	Has1	Protein_coding	ENSMUSG00000003665_Has1_protein_coding	protein_coding	18.3396812237326	-0.00120567948998173	0.0335460773653282	0.286536951585589	NA
616	ENSMUSG00000003680	Taf6l	Protein_coding	ENSMUSG00000003680_Taf6l_protein_coding	protein_coding	250.193294369721	0.000327283271170748	0.0113389740883992	0.56050412008595	0.999914769288888
617	ENSMUSG00000003721	Insig2	Protein_coding	ENSMUSG00000003721_Insig2_protein_coding	protein_coding	1328.19178397323	-0.00037008667375718	0.00991520975138227	0.570385577716494	0.999914769288888
618	ENSMUSG00000003731	Kpna6	Protein_coding	ENSMUSG00000003731_Kpna6_protein_coding	protein_coding	4024.36425356471	0.000438335891501467	0.00992625064763085	0.514140917215027	0.999914769288888
619	ENSMUSG00000003746	Man1a	Protein_coding	ENSMUSG00000003746_Man1a_protein_coding	protein_coding	1994.92284422386	-0.00217226318496302	0.0251456694836276	0.0518027524704946	0.999914769288888
620	ENSMUSG00000003752	Itpkc	Protein_coding	ENSMUSG00000003752_Itpkc_protein_coding	protein_coding	446.307163804282	0.000113775819817981	0.010004760948516	0.845262855244835	0.999914769288888
621	ENSMUSG00000003762	Coq8b	Protein_coding	ENSMUSG00000003762_Coq8b_protein_coding	protein_coding	541.502367814678	-0.000291802170524652	0.0102574132797403	0.623541184733492	0.999914769288888
622	ENSMUSG00000003778	Brd8	Protein_coding	ENSMUSG00000003778_Brd8_protein_coding	protein_coding	1970.05746561649	-1.6987207335343e-06	0.00961659346139301	0.997895348131174	0.999914769288888
623	ENSMUSG00000003779	Kif20a	Protein_coding	ENSMUSG00000003779_Kif20a_protein_coding	protein_coding	10.3469264413453	0.000182903488642651	0.0262125382684394	0.843280061389186	NA
624	ENSMUSG00000003808	Farsa	Protein_coding	ENSMUSG00000003808_Farsa_protein_coding	protein_coding	623.224012269754	4.92765456901052e-05	0.0100580841923037	0.931303076482257	0.999914769288888
625	ENSMUSG00000003809	Gcdh	Protein_coding	ENSMUSG00000003809_Gcdh_protein_coding	protein_coding	499.544688935455	-0.000257737573313875	0.0106765891821196	0.647453318266434	0.999914769288888
626	ENSMUSG00000003810	Mast2	Protein_coding	ENSMUSG00000003810_Mast2_protein_coding	protein_coding	5477.62397590552	-0.000531101463796298	0.010053984728988	0.438993471057141	0.999914769288888
627	ENSMUSG00000003812	Dnase2a	Protein_coding	ENSMUSG00000003812_Dnase2a_protein_coding	protein_coding	147.923943779849	0.00155238227079723	0.0234554719630132	0.100798137682466	0.999914769288888
628	ENSMUSG00000003813	Rad23a	Protein_coding	ENSMUSG00000003813_Rad23a_protein_coding	protein_coding	1148.48597397317	0.000367151765411836	0.0102901663121549	0.548753127640141	0.999914769288888
629	ENSMUSG00000003814	Calr	Protein_coding	ENSMUSG00000003814_Calr_protein_coding	protein_coding	6885.022819142	-4.74565871075533e-05	0.0100106821354072	0.934385176324787	0.999914769288888
630	ENSMUSG00000003824	Syce2	Protein_coding	ENSMUSG00000003824_Syce2_protein_coding	protein_coding	46.296022832683	-0.000185069616488556	0.0157720290716841	0.766104871164763	0.999914769288888
631	ENSMUSG00000003847	Nfat5	Protein_coding	ENSMUSG00000003847_Nfat5_protein_coding	protein_coding	6219.79303427436	-0.000587387807549267	0.0101613042219924	0.397250861113004	0.999914769288888
632	ENSMUSG00000003848	Nob1	Protein_coding	ENSMUSG00000003848_Nob1_protein_coding	protein_coding	692.880659799283	-0.000296786162003981	0.0101120648489837	0.625631064698013	0.999914769288888
633	ENSMUSG00000003849	Nqo1	Protein_coding	ENSMUSG00000003849_Nqo1_protein_coding	protein_coding	129.763308601135	-0.00023193331428307	0.0126258075029761	0.673050594956368	0.999914769288888
634	ENSMUSG00000003863	Ppfia3	Protein_coding	ENSMUSG00000003863_Ppfia3_protein_coding	protein_coding	4601.62426503543	0.000358959258178001	0.0101583482797848	0.563239487798164	0.999914769288888
635	ENSMUSG00000003865	Gys1	Protein_coding	ENSMUSG00000003865_Gys1_protein_coding	protein_coding	700.780296869439	-0.000554582550884668	0.0109846452026657	0.380499010895551	0.999914769288888
636	ENSMUSG00000003868	Ruvbl2	Protein_coding	ENSMUSG00000003868_Ruvbl2_protein_coding	protein_coding	626.712015276069	4.30915217773348e-05	0.00993942823826349	0.941234825773145	0.999914769288888
637	ENSMUSG00000003872	Lin7b	Protein_coding	ENSMUSG00000003872_Lin7b_protein_coding	protein_coding	515.861362563372	0.000162800900604762	0.0109669900717187	0.762908544638934	0.999914769288888
638	ENSMUSG00000003873	Bax	Protein_coding	ENSMUSG00000003873_Bax_protein_coding	protein_coding	443.909408195316	-0.000400237162641645	0.0106016176203739	0.506509721646016	0.999914769288888
639	ENSMUSG00000003882	Il7r	Protein_coding	ENSMUSG00000003882_Il7r_protein_coding	protein_coding	37.2999100319535	-0.00102269443426625	0.0259097344260638	0.265075596859126	0.999914769288888
640	ENSMUSG00000003923	Tfam	Protein_coding	ENSMUSG00000003923_Tfam_protein_coding	protein_coding	770.203801010878	-0.000389558217393994	0.0104509101700886	0.521557243114359	0.999914769288888
641	ENSMUSG00000003929	Zfp81	Protein_coding	ENSMUSG00000003929_Zfp81_protein_coding	protein_coding	1024.32816691216	-0.000319402167861991	0.0101377075227556	0.601661375366654	0.999914769288888
642	ENSMUSG00000003934	Efnb3	Protein_coding	ENSMUSG00000003934_Efnb3_protein_coding	protein_coding	2177.16688022388	-0.00073754627852785	0.0122292543222748	0.264224810822998	0.999914769288888
643	ENSMUSG00000003948	Mmd	Protein_coding	ENSMUSG00000003948_Mmd_protein_coding	protein_coding	2511.66827119768	-0.00052621522738322	0.0111742740236757	0.394214706422022	0.999914769288888
644	ENSMUSG00000003949	Hlf	Protein_coding	ENSMUSG00000003949_Hlf_protein_coding	protein_coding	5678.66999401458	-0.000569082098828299	0.0104475346872814	0.391456471375807	0.999914769288888
645	ENSMUSG00000003955	Fam162a	Protein_coding	ENSMUSG00000003955_Fam162a_protein_coding	protein_coding	798.160689914094	-0.000541280488576486	0.0109817408063752	0.38901958785861	0.999914769288888
646	ENSMUSG00000003970	Rpl8	Protein_coding	ENSMUSG00000003970_Rpl8_protein_coding	protein_coding	4844.71949580574	-7.05406083306403e-06	0.0105446758177781	0.989570017234399	0.999914769288888
647	ENSMUSG00000003974	Grm3	Protein_coding	ENSMUSG00000003974_Grm3_protein_coding	protein_coding	4247.20286005217	-0.000578384505654664	0.0107964474418476	0.371781899943531	0.999914769288888
648	ENSMUSG00000003992	Ssbp2	Protein_coding	ENSMUSG00000003992_Ssbp2_protein_coding	protein_coding	5935.23413656737	-0.00121278849020111	0.0169761998560184	0.125851969972127	0.999914769288888
649	ENSMUSG00000004018	Fancl	Protein_coding	ENSMUSG00000004018_Fancl_protein_coding	protein_coding	338.911069549541	-0.000297973069343316	0.0124644471261451	0.591525002996772	0.999914769288888
650	ENSMUSG00000004031	Brinp2	Protein_coding	ENSMUSG00000004031_Brinp2_protein_coding	protein_coding	3021.67475535644	-0.000581058965694829	0.0124459128942797	0.34391053566727	0.999914769288888
651	ENSMUSG00000004032	Gstm5	Protein_coding	ENSMUSG00000004032_Gstm5_protein_coding	protein_coding	1075.55916007782	-7.32689724952177e-05	0.0102397424528509	0.895554320220629	0.999914769288888
652	ENSMUSG00000004035	Gstm7	Protein_coding	ENSMUSG00000004035_Gstm7_protein_coding	protein_coding	262.342928449951	0.000117836060960468	0.0121036720763617	0.82572386975753	0.999914769288888
653	ENSMUSG00000004038	Gstm3	Protein_coding	ENSMUSG00000004038_Gstm3_protein_coding	protein_coding	9.90120481721936	0.000295650814243464	0.0273410709983779	0.755913262201819	NA
654	ENSMUSG00000004040	Stat3	Protein_coding	ENSMUSG00000004040_Stat3_protein_coding	protein_coding	1983.51548781656	-0.00088016057930077	0.0112918982827689	0.22626471745716	0.999914769288888
655	ENSMUSG00000004043	Stat5a	Protein_coding	ENSMUSG00000004043_Stat5a_protein_coding	protein_coding	127.249712811015	0.000210101494274759	0.0125290339618705	0.700668434733266	0.999914769288888
656	ENSMUSG00000004044	Cavin1	Protein_coding	ENSMUSG00000004044_Cavin1_protein_coding	protein_coding	697.325857845049	-0.00055523959659971	0.0124574932679225	0.360445967168054	0.999914769288888
657	ENSMUSG00000004054	Map3k11	Protein_coding	ENSMUSG00000004054_Map3k11_protein_coding	protein_coding	722.885974688017	-0.000273813063962314	0.010150312133072	0.647538149399843	0.999914769288888
658	ENSMUSG00000004056	Akt2	Protein_coding	ENSMUSG00000004056_Akt2_protein_coding	protein_coding	2486.20644927093	-0.000153856672846098	0.00960624795038939	0.815750086568928	0.999914769288888
659	ENSMUSG00000004069	Dnaja3	Protein_coding	ENSMUSG00000004069_Dnaja3_protein_coding	protein_coding	1695.17718287441	-0.000538916204656021	0.0103863340300014	0.413067767824893	0.999914769288888
660	ENSMUSG00000004070	Hmox2	Protein_coding	ENSMUSG00000004070_Hmox2_protein_coding	protein_coding	1594.00834779622	-0.000541581043439254	0.0109394582427842	0.390002544598891	0.999914769288888
661	ENSMUSG00000004071	Cdip1	Protein_coding	ENSMUSG00000004071_Cdip1_protein_coding	protein_coding	5355.61009568009	-0.000735174514440215	0.010536636358151	0.303379760513629	0.999914769288888
662	ENSMUSG00000004085	Map3k20	Protein_coding	ENSMUSG00000004085_Map3k20_protein_coding	protein_coding	932.420606111996	-0.00151487742928574	0.0173773610015596	0.0842130674545054	0.999914769288888
663	ENSMUSG00000004096	Cwc15	Protein_coding	ENSMUSG00000004096_Cwc15_protein_coding	protein_coding	1384.64841740113	0.00024601297476103	0.0109629859322241	0.656278815358567	0.999914769288888
664	ENSMUSG00000004098	Col5a3	Protein_coding	ENSMUSG00000004098_Col5a3_protein_coding	protein_coding	117.238110534156	-9.16144193479207e-05	0.0119345845086698	0.863305641403622	0.999914769288888
665	ENSMUSG00000004099	Dnmt1	Protein_coding	ENSMUSG00000004099_Dnmt1_protein_coding	protein_coding	2591.77251763294	-0.000273488616094563	0.00973080829781961	0.676884399171528	0.999914769288888
666	ENSMUSG00000004100	Ppan	Protein_coding	ENSMUSG00000004100_Ppan_protein_coding	protein_coding	219.244036628826	0.0007877424013853	0.0146629486815106	0.238797247107483	0.999914769288888
667	ENSMUSG00000004105	Angptl2	Protein_coding	ENSMUSG00000004105_Angptl2_protein_coding	protein_coding	117.975231387433	0.000129173911444769	0.013157639422586	0.815439218260824	0.999914769288888
668	ENSMUSG00000004110	Cacna1e	Protein_coding	ENSMUSG00000004110_Cacna1e_protein_coding	protein_coding	19087.1876902319	-0.000441398999794935	0.0103929073199623	0.481391237515649	0.999914769288888
669	ENSMUSG00000004113	Cacna1b	Protein_coding	ENSMUSG00000004113_Cacna1b_protein_coding	protein_coding	8145.43658050291	-0.000297162406272127	0.010568547480924	0.606557521402442	0.999914769288888
670	ENSMUSG00000004127	Trmt10a	Protein_coding	ENSMUSG00000004127_Trmt10a_protein_coding	protein_coding	164.841500300078	0.000423425835864046	0.0127416299421777	0.463359731767709	0.999914769288888
671	ENSMUSG00000004151	Etv1	Protein_coding	ENSMUSG00000004151_Etv1_protein_coding	protein_coding	6449.50462178681	0.000692362867818463	0.0116694697230106	0.291350416219648	0.999914769288888
672	ENSMUSG00000004187	Kifc2	Protein_coding	ENSMUSG00000004187_Kifc2_protein_coding	protein_coding	5838.49409062498	0.000113256466436181	0.0096414112873379	0.860574716627418	0.999914769288888
673	ENSMUSG00000004207	Psap	Protein_coding	ENSMUSG00000004207_Psap_protein_coding	protein_coding	28939.6970345737	-3.37069716574414e-05	0.00968315807878152	0.957190871981544	0.999914769288888
674	ENSMUSG00000004221	Ikbkg	Protein_coding	ENSMUSG00000004221_Ikbkg_protein_coding	protein_coding	1322.35881210713	7.49278159721431e-05	0.00969222044867303	0.905102813628549	0.999914769288888
675	ENSMUSG00000004231	Pax2	Protein_coding	ENSMUSG00000004231_Pax2_protein_coding	protein_coding	218.363431007217	0.00508440154943533	0.0493657467875114	0.0211184087361781	0.999914769288888
676	ENSMUSG00000004233	Wars2	Protein_coding	ENSMUSG00000004233_Wars2_protein_coding	protein_coding	838.125461600286	5.62411383593212e-05	0.00986028664040746	0.924842899298632	0.999914769288888
677	ENSMUSG00000004263	Atn1	Protein_coding	ENSMUSG00000004263_Atn1_protein_coding	protein_coding	7599.00305183835	-0.000209915967717773	0.00994715222960985	0.72908182645614	0.999914769288888
678	ENSMUSG00000004264	Phb2	Protein_coding	ENSMUSG00000004264_Phb2_protein_coding	protein_coding	860.490684027916	-9.2175114873157e-05	0.0103193531495485	0.867992012381011	0.999914769288888
679	ENSMUSG00000004266	Ptpn6	Protein_coding	ENSMUSG00000004266_Ptpn6_protein_coding	protein_coding	94.7786958768718	0.000590482645871154	0.0159847395423583	0.359521596278422	0.999914769288888
680	ENSMUSG00000004267	Eno2	Protein_coding	ENSMUSG00000004267_Eno2_protein_coding	protein_coding	15141.8242813491	-7.85175305133912e-06	0.00967275295413453	0.99005176340892	0.999914769288888
681	ENSMUSG00000004268	Emg1	Protein_coding	ENSMUSG00000004268_Emg1_protein_coding	protein_coding	686.854486043998	0.000608025476301992	0.0108637863384539	0.352622288120495	0.999914769288888
682	ENSMUSG00000004270	Lpcat3	Protein_coding	ENSMUSG00000004270_Lpcat3_protein_coding	protein_coding	817.574634880432	0.000128817473735354	0.0098365565108467	0.832050773097084	0.999914769288888
683	ENSMUSG00000004285	Atp6v1f	Protein_coding	ENSMUSG00000004285_Atp6v1f_protein_coding	protein_coding	995.710804706038	-4.79206533265924e-07	0.0104160736077459	0.999298552561111	0.999914769288888
684	ENSMUSG00000004296	Il12b	Protein_coding	ENSMUSG00000004296_Il12b_protein_coding	protein_coding	1.23605803315535	0.000358021525992259	0.0422169250950862	0.681717165968273	NA
685	ENSMUSG00000004317	Clcn5	Protein_coding	ENSMUSG00000004317_Clcn5_protein_coding	protein_coding	1474.53234582622	-2.6403532567931e-05	0.0097027161873193	0.966210955425044	0.999914769288888
686	ENSMUSG00000004319	Clcn3	Protein_coding	ENSMUSG00000004319_Clcn3_protein_coding	protein_coding	6553.34909832607	7.49091508597008e-05	0.00948318888648121	0.913831801327617	0.999914769288888
687	ENSMUSG00000004328	Hif3a	Protein_coding	ENSMUSG00000004328_Hif3a_protein_coding	protein_coding	221.303201217984	-0.0012630070416244	0.0244420357458324	0.163855744580396	0.999914769288888
688	ENSMUSG00000004341	Gpx6	Protein_coding	ENSMUSG00000004341_Gpx6_protein_coding	protein_coding	3.03311116486052	0.000503455806657818	0.0383545605859738	0.624661272057806	NA
689	ENSMUSG00000004344	Gpx5	Protein_coding	ENSMUSG00000004344_Gpx5_protein_coding	protein_coding	1.83223984161894	0.000287729187041866	0.0400603439541497	0.759617540138955	NA
690	ENSMUSG00000004347	Pde1c	Protein_coding	ENSMUSG00000004347_Pde1c_protein_coding	protein_coding	3216.8153485163	-0.000618833357218543	0.0119145855978078	0.325685600038056	0.999914769288888
691	ENSMUSG00000004356	Utp20	Protein_coding	ENSMUSG00000004356_Utp20_protein_coding	protein_coding	1230.51632909515	-0.000100142500519947	0.00976722223211181	0.870793700140123	0.999914769288888
692	ENSMUSG00000004359	Spic	Protein_coding	ENSMUSG00000004359_Spic_protein_coding	protein_coding	2.89171918361775	0.000276777700503774	0.038119401069975	0.779758620945225	NA
693	ENSMUSG00000004360	9330159F19Rik	Protein_coding	ENSMUSG00000004360_9330159F19Rik_protein_coding	protein_coding	2627.39444206105	-0.000591240667249701	0.0108555339271587	0.362356885825587	0.999914769288888
694	ENSMUSG00000004364	Cul3	Protein_coding	ENSMUSG00000004364_Cul3_protein_coding	protein_coding	5095.20365387506	-0.000254366553807539	0.00959432901612372	0.710280490323105	0.999914769288888
695	ENSMUSG00000004366	Sst	Protein_coding	ENSMUSG00000004366_Sst_protein_coding	protein_coding	2343.93638026269	0.000398742626310967	0.0115648174027955	0.488292010253627	0.999914769288888
696	ENSMUSG00000004371	Il11	Protein_coding	ENSMUSG00000004371_Il11_protein_coding	protein_coding	75.6243005097458	0.000738121509005872	0.0187987694695835	0.303726592403333	0.999914769288888
697	ENSMUSG00000004383	Large1	Protein_coding	ENSMUSG00000004383_Large1_protein_coding	protein_coding	7895.91773772603	-0.000647190818781174	0.0122433540143551	0.307193307303327	0.999914769288888
698	ENSMUSG00000004393	Ddx56	Protein_coding	ENSMUSG00000004393_Ddx56_protein_coding	protein_coding	663.176030370556	-1.60634344345998e-05	0.00980585157072581	0.978753928217184	0.999914769288888
699	ENSMUSG00000004394	Tmed4	Protein_coding	ENSMUSG00000004394_Tmed4_protein_coding	protein_coding	1168.73034936293	-0.000180599379773595	0.0101402778315614	0.755430864859656	0.999914769288888
700	ENSMUSG00000004415	Col26a1	Protein_coding	ENSMUSG00000004415_Col26a1_protein_coding	protein_coding	300.475957787293	-0.00324382025098177	0.0390485139317069	0.0411777287085007	0.999914769288888
701	ENSMUSG00000004446	Bid	Protein_coding	ENSMUSG00000004446_Bid_protein_coding	protein_coding	174.971485489549	-0.00128853103325926	0.0208889076934735	0.129755160126614	0.999914769288888
702	ENSMUSG00000004451	Ralb	Protein_coding	ENSMUSG00000004451_Ralb_protein_coding	protein_coding	604.262327042024	-0.000471566675177416	0.0105705998895218	0.450745765996307	0.999914769288888
703	ENSMUSG00000004455	Ppp1cc	Protein_coding	ENSMUSG00000004455_Ppp1cc_protein_coding	protein_coding	2168.71208367799	0.000264714841207518	0.0098227409138926	0.677740736700699	0.999914769288888
704	ENSMUSG00000004460	Dnajb11	Protein_coding	ENSMUSG00000004460_Dnajb11_protein_coding	protein_coding	1484.85684829123	-0.000360799777675733	0.00989847491004663	0.57987842424428	0.999914769288888
705	ENSMUSG00000004462	Tbccd1	Protein_coding	ENSMUSG00000004462_Tbccd1_protein_coding	protein_coding	533.230623716194	6.21241830306629e-05	0.0101153104928857	0.912762878712802	0.999914769288888
706	ENSMUSG00000004473	Clec11a	Protein_coding	ENSMUSG00000004473_Clec11a_protein_coding	protein_coding	91.7273588977345	0.000256604508147106	0.0132040133054348	0.647040215984018	0.999914769288888
707	ENSMUSG00000004500	Zfp324	Protein_coding	ENSMUSG00000004500_Zfp324_protein_coding	protein_coding	436.152171275281	-0.000833668670285248	0.0131844947302267	0.220735718777381	0.999914769288888
708	ENSMUSG00000004508	Gab2	Protein_coding	ENSMUSG00000004508_Gab2_protein_coding	protein_coding	1773.34788349414	-0.00145089406004334	0.0159698404011073	0.0900505307899783	0.999914769288888
709	ENSMUSG00000004530	Coro1c	Protein_coding	ENSMUSG00000004530_Coro1c_protein_coding	protein_coding	2887.55968525386	-0.00010195508726012	0.0096142221870432	0.875487125208104	0.999914769288888
710	ENSMUSG00000004535	Tax1bp1	Protein_coding	ENSMUSG00000004535_Tax1bp1_protein_coding	protein_coding	4587.85697788909	-0.000367403316675117	0.00974403146997206	0.589068117506857	0.999914769288888
711	ENSMUSG00000004540	Psg17	Protein_coding	ENSMUSG00000004540_Psg17_protein_coding	protein_coding	1.63223984161894	0.000448035801820449	0.0414357791255412	0.630227237247111	NA
712	ENSMUSG00000004542	Psg19	Protein_coding	ENSMUSG00000004542_Psg19_protein_coding	protein_coding	1.00631836215595	8.03338932980679e-05	0.0422963051055329	0.92197078690978	NA
713	ENSMUSG00000004552	Ctse	Protein_coding	ENSMUSG00000004552_Ctse_protein_coding	protein_coding	64.2125701292588	-0.00229731057104351	0.0382975774058408	0.096086535864876	0.999914769288888
714	ENSMUSG00000004558	Ndrg2	Protein_coding	ENSMUSG00000004558_Ndrg2_protein_coding	protein_coding	10735.5935286501	-7.23905998957444e-05	0.0101533441987761	0.897973168531054	0.999914769288888
715	ENSMUSG00000004561	Mettl17	Protein_coding	ENSMUSG00000004561_Mettl17_protein_coding	protein_coding	382.887564642192	-9.2949142512264e-06	0.0103088477335239	0.986539045831705	0.999914769288888
716	ENSMUSG00000004562	Arhgef40	Protein_coding	ENSMUSG00000004562_Arhgef40_protein_coding	protein_coding	1089.17196200714	-0.000978843001376602	0.0129029208782323	0.177999361513236	0.999914769288888
717	ENSMUSG00000004565	Pnpla6	Protein_coding	ENSMUSG00000004565_Pnpla6_protein_coding	protein_coding	2048.30166388083	3.00723664738661e-08	0.00966155014762231	0.999962056512768	0.999989376129376
718	ENSMUSG00000004567	Mcoln1	Protein_coding	ENSMUSG00000004567_Mcoln1_protein_coding	protein_coding	1382.27481479075	2.9715999865962e-05	0.00964250889478051	0.962829473158032	0.999914769288888
719	ENSMUSG00000004568	Arhgef18	Protein_coding	ENSMUSG00000004568_Arhgef18_protein_coding	protein_coding	2458.2825420848	-5.82965649082925e-05	0.00956512987911024	0.929746045466715	0.999914769288888
720	ENSMUSG00000004591	Pkn2	Protein_coding	ENSMUSG00000004591_Pkn2_protein_coding	protein_coding	1964.20244374815	-4.08829484597397e-05	0.0100051951914898	0.943484405696634	0.999914769288888
721	ENSMUSG00000004609	Cd33	Protein_coding	ENSMUSG00000004609_Cd33_protein_coding	protein_coding	236.406175710768	9.19390085259681e-05	0.0106484317071978	0.864780674183433	0.999914769288888
722	ENSMUSG00000004610	Etfb	Protein_coding	ENSMUSG00000004610_Etfb_protein_coding	protein_coding	616.106340017817	5.71363574971856e-05	0.0103092079576876	0.917638604789871	0.999914769288888
723	ENSMUSG00000004612	Nkg7	Protein_coding	ENSMUSG00000004612_Nkg7_protein_coding	protein_coding	2.09553737515417	0.000480587376244083	0.0406564847964335	0.619256361107153	NA
724	ENSMUSG00000004626	Stxbp2	Protein_coding	ENSMUSG00000004626_Stxbp2_protein_coding	protein_coding	517.669072953034	-0.000288883605696235	0.0110597402386036	0.605350345479013	0.999914769288888
725	ENSMUSG00000004630	Pcp2	Protein_coding	ENSMUSG00000004630_Pcp2_protein_coding	protein_coding	1071.51783771194	0.00229119937678586	0.03371245349254	0.0739453302985144	0.999914769288888
726	ENSMUSG00000004631	Sgce	Protein_coding	ENSMUSG00000004631_Sgce_protein_coding	protein_coding	1101.05316451312	-0.000689235423226343	0.011217375355942	0.301522393913955	0.999914769288888
727	ENSMUSG00000004633	Chn2	Protein_coding	ENSMUSG00000004633_Chn2_protein_coding	protein_coding	12766.0667716142	0.000765307957862831	0.0122359095854758	0.25260402154227	0.999914769288888
728	ENSMUSG00000004637	Wwox	Protein_coding	ENSMUSG00000004637_Wwox_protein_coding	protein_coding	4591.57441841897	-0.000186288814337652	0.0105707569272288	0.736846430448437	0.999914769288888
729	ENSMUSG00000004642	Slbp	Protein_coding	ENSMUSG00000004642_Slbp_protein_coding	protein_coding	492.395594651718	-0.000271252159250679	0.0107205482891225	0.631069598744963	0.999914769288888
730	ENSMUSG00000004651	Tyr	Protein_coding	ENSMUSG00000004651_Tyr_protein_coding	protein_coding	17.8335022174502	0.000247600096844265	0.0221455062712678	0.761705047799458	NA
731	ENSMUSG00000004654	Ghrhr	Protein_coding	ENSMUSG00000004654_Ghrhr_protein_coding	protein_coding	1.20631836215595	-8.97829825376035e-05	0.0417005913275072	0.915809620433722	NA
732	ENSMUSG00000004655	Aqp1	Protein_coding	ENSMUSG00000004655_Aqp1_protein_coding	protein_coding	89.7771660368034	0.000278424152173481	0.018418985884701	0.691001523819669	0.999914769288888
733	ENSMUSG00000004661	Arid3b	Protein_coding	ENSMUSG00000004661_Arid3b_protein_coding	protein_coding	569.129248933296	-0.000414360757039634	0.0120418978677165	0.471261480708579	0.999914769288888
734	ENSMUSG00000004665	Cnn2	Protein_coding	ENSMUSG00000004665_Cnn2_protein_coding	protein_coding	165.679011125199	-0.00020173442265843	0.0129628226407781	0.715065223743248	0.999914769288888
735	ENSMUSG00000004667	Polr2e	Protein_coding	ENSMUSG00000004667_Polr2e_protein_coding	protein_coding	889.754813174612	0.00014555786527809	0.0108069055055099	0.787861988268912	0.999914769288888
736	ENSMUSG00000004668	Abca13	Protein_coding	ENSMUSG00000004668_Abca13_protein_coding	protein_coding	48.8437302723976	0.00132015258949561	0.029508890338142	0.202013395789521	0.999914769288888
737	ENSMUSG00000004677	Myo9b	Protein_coding	ENSMUSG00000004677_Myo9b_protein_coding	protein_coding	2904.56989035847	-0.000535392913511957	0.0109495617603878	0.393722004151867	0.999914769288888
738	ENSMUSG00000004698	Hdac9	Protein_coding	ENSMUSG00000004698_Hdac9_protein_coding	protein_coding	5023.82264790598	-0.00135173262656861	0.0198943317877475	0.113024748643607	0.999914769288888
739	ENSMUSG00000004707	Ly9	Protein_coding	ENSMUSG00000004707_Ly9_protein_coding	protein_coding	7.97432807798588	0.00066485127175842	0.0320454410916376	0.528605561868564	NA
740	ENSMUSG00000004709	Cd244a	Protein_coding	ENSMUSG00000004709_Cd244a_protein_coding	protein_coding	17.737782620825	0.000326470614737513	0.0237665881219759	0.704688941486441	NA
741	ENSMUSG00000004730	Adgre1	Protein_coding	ENSMUSG00000004730_Adgre1_protein_coding	protein_coding	221.570248443131	-0.000573686213017897	0.0137399829518981	0.34969935743525	0.999914769288888
742	ENSMUSG00000004748	Mtfp1	Protein_coding	ENSMUSG00000004748_Mtfp1_protein_coding	protein_coding	825.52720526466	-0.000328589629495268	0.0112222459182439	0.560435953920974	0.999914769288888
743	ENSMUSG00000004768	Rab23	Protein_coding	ENSMUSG00000004768_Rab23_protein_coding	protein_coding	1113.18312799093	-9.74744384454799e-05	0.0100136311120846	0.866563177540415	0.999914769288888
744	ENSMUSG00000004771	Rab11a	Protein_coding	ENSMUSG00000004771_Rab11a_protein_coding	protein_coding	2670.4622937824	-4.92656049583548e-05	0.00980306050418583	0.935091132841772	0.999914769288888
745	ENSMUSG00000004788	Eif2b2	Protein_coding	ENSMUSG00000004788_Eif2b2_protein_coding	protein_coding	461.722069137611	0.00022445747399865	0.010206158589638	0.700173516304992	0.999914769288888
746	ENSMUSG00000004789	Dlst	Protein_coding	ENSMUSG00000004789_Dlst_protein_coding	protein_coding	3096.59717333528	-0.000155481759509246	0.0095954875207699	0.814763411640309	0.999914769288888
747	ENSMUSG00000004791	Pgf	Protein_coding	ENSMUSG00000004791_Pgf_protein_coding	protein_coding	68.2032982724991	-6.2355261576033e-05	0.0141193448580174	0.913801155933686	0.999914769288888
748	ENSMUSG00000004798	Ulk2	Protein_coding	ENSMUSG00000004798_Ulk2_protein_coding	protein_coding	3930.82464114644	-5.66785363965708e-05	0.00961702530481953	0.930059066482951	0.999914769288888
749	ENSMUSG00000004814	Ccl24	Protein_coding	ENSMUSG00000004814_Ccl24_protein_coding	protein_coding	5.03787528184054	0.00129669263021501	0.0430850606243923	0.292134692801628	NA
750	ENSMUSG00000004815	Dgkq	Protein_coding	ENSMUSG00000004815_Dgkq_protein_coding	protein_coding	1737.86509325625	0.000476940210363064	0.0100900877160414	0.472757493569702	0.999914769288888
751	ENSMUSG00000004821	Tmed11	Protein_coding	ENSMUSG00000004821_Tmed11_protein_coding	protein_coding	2.49761003095588	9.51987365776359e-05	0.0381377450533827	0.921919381254549	NA
752	ENSMUSG00000004837	Grap	Protein_coding	ENSMUSG00000004837_Grap_protein_coding	protein_coding	91.3047774539513	0.000117675271458268	0.012573748530915	0.82808260944395	0.999914769288888
753	ENSMUSG00000004842	Pou1f1	Protein_coding	ENSMUSG00000004842_Pou1f1_protein_coding	protein_coding	2.34027098768175	-0.0004690553389152	0.0401907310820147	0.631528017324926	NA
754	ENSMUSG00000004843	Chmp2b	Protein_coding	ENSMUSG00000004843_Chmp2b_protein_coding	protein_coding	966.73676406504	6.92354965854086e-05	0.00969261588442472	0.91220330336259	0.999914769288888
755	ENSMUSG00000004846	Plod3	Protein_coding	ENSMUSG00000004846_Plod3_protein_coding	protein_coding	733.486692332037	-0.000121531941099225	0.00988928983684394	0.839084831189957	0.999914769288888
756	ENSMUSG00000004849	Ap1s1	Protein_coding	ENSMUSG00000004849_Ap1s1_protein_coding	protein_coding	2148.72803914864	-0.000594045257637651	0.0110293729757435	0.355641281454481	0.999914769288888
757	ENSMUSG00000004864	Mapk13	Protein_coding	ENSMUSG00000004864_Mapk13_protein_coding	protein_coding	23.4035769215245	-0.000106039166990166	0.0198049728630924	0.887400386276268	NA
758	ENSMUSG00000004865	Srpk1	Protein_coding	ENSMUSG00000004865_Srpk1_protein_coding	protein_coding	2172.46821283515	-0.000528701185378129	0.0106677882170976	0.407250107791117	0.999914769288888
759	ENSMUSG00000004872	Pax3	Protein_coding	ENSMUSG00000004872_Pax3_protein_coding	protein_coding	179.242349836552	0.00178436762130387	0.0287803061150008	0.100289190568614	0.999914769288888
760	ENSMUSG00000004880	Lbr	Protein_coding	ENSMUSG00000004880_Lbr_protein_coding	protein_coding	881.079107490855	-0.000576657609950319	0.010828490370111	0.371740316762815	0.999914769288888
761	ENSMUSG00000004885	Crabp2	Protein_coding	ENSMUSG00000004885_Crabp2_protein_coding	protein_coding	60.6363459074186	-0.00190327985005869	0.0365902105879045	0.136652046353521	0.999914769288888
762	ENSMUSG00000004891	Nes	Protein_coding	ENSMUSG00000004891_Nes_protein_coding	protein_coding	399.163218038985	-0.000989152783452829	0.0172222073055404	0.179950449590883	0.999914769288888
763	ENSMUSG00000004892	Bcan	Protein_coding	ENSMUSG00000004892_Bcan_protein_coding	protein_coding	5392.54923201132	-0.000566170482933129	0.010078925142839	0.415509025570408	0.999914769288888
764	ENSMUSG00000004894	Hapln2	Protein_coding	ENSMUSG00000004894_Hapln2_protein_coding	protein_coding	724.254809096871	0.000294822026371936	0.0111804816335607	0.59723745589816	0.999914769288888
765	ENSMUSG00000004895	Prcc	Protein_coding	ENSMUSG00000004895_Prcc_protein_coding	protein_coding	1573.6530918818	-0.000425044107040668	0.010103078767546	0.510758382155831	0.999914769288888
766	ENSMUSG00000004896	Rrnad1	Protein_coding	ENSMUSG00000004896_Rrnad1_protein_coding	protein_coding	495.67947591216	-0.00038787731365465	0.0107585430590519	0.512370968526237	0.999914769288888
767	ENSMUSG00000004897	Hdgf	Protein_coding	ENSMUSG00000004897_Hdgf_protein_coding	protein_coding	2308.20879869262	-0.000270814453501218	0.00982738219612667	0.671122891648761	0.999914769288888
768	ENSMUSG00000004902	Slc25a18	Protein_coding	ENSMUSG00000004902_Slc25a18_protein_coding	protein_coding	1183.99925068345	-0.0016238649922885	0.0202629864894419	0.0793569907250671	0.999914769288888
769	ENSMUSG00000004929	Thop1	Protein_coding	ENSMUSG00000004929_Thop1_protein_coding	protein_coding	844.605154349698	-8.98354853014078e-05	0.00981491172289806	0.882183440315334	0.999914769288888
770	ENSMUSG00000004931	Apba3	Protein_coding	ENSMUSG00000004931_Apba3_protein_coding	protein_coding	275.427802810294	-5.6896715392344e-05	0.0104460105510876	0.916893360419375	0.999914769288888
771	ENSMUSG00000004933	Matk	Protein_coding	ENSMUSG00000004933_Matk_protein_coding	protein_coding	1860.74251724932	-0.000698868144047663	0.0114004945639461	0.293089561711052	0.999914769288888
772	ENSMUSG00000004934	Pias4	Protein_coding	ENSMUSG00000004934_Pias4_protein_coding	protein_coding	813.93268737201	0.000226397969444384	0.00989278877402389	0.713686715348348	0.999914769288888
773	ENSMUSG00000004936	Map2k1	Protein_coding	ENSMUSG00000004936_Map2k1_protein_coding	protein_coding	5414.82471618275	-0.00106846838766212	0.012342440891156	0.161249535253238	0.999914769288888
774	ENSMUSG00000004937	Sgta	Protein_coding	ENSMUSG00000004937_Sgta_protein_coding	protein_coding	2306.00282592472	-0.000213393148671292	0.0102956188970061	0.710077101433563	0.999914769288888
775	ENSMUSG00000004939	Nmrk2	Protein_coding	ENSMUSG00000004939_Nmrk2_protein_coding	protein_coding	5.69839382013876	0.000556013034345369	0.0341895817459804	0.600908311522392	NA
776	ENSMUSG00000004945	Tmem242	Protein_coding	ENSMUSG00000004945_Tmem242_protein_coding	protein_coding	912.945552438418	0.000238629309303404	0.0101010147185793	0.68848606688852	0.999914769288888
777	ENSMUSG00000004947	Dtx2	Protein_coding	ENSMUSG00000004947_Dtx2_protein_coding	protein_coding	473.849053190304	-0.000934504419973625	0.0161407162707889	0.191061336240164	0.999914769288888
778	ENSMUSG00000004948	Zp3	Protein_coding	ENSMUSG00000004948_Zp3_protein_coding	protein_coding	2.06579770415476	0.000118747758360775	0.0394102704142627	0.899371679842594	NA
779	ENSMUSG00000004951	Hspb1	Protein_coding	ENSMUSG00000004951_Hspb1_protein_coding	protein_coding	95.9330862621715	0.000621309910991357	0.0181386950106111	0.369535147624187	0.999914769288888
780	ENSMUSG00000004952	Rasa4	Protein_coding	ENSMUSG00000004952_Rasa4_protein_coding	protein_coding	354.004187988873	5.66423954625496e-05	0.0104917324552382	0.916954258170631	0.999914769288888
781	ENSMUSG00000004961	Syt5	Protein_coding	ENSMUSG00000004961_Syt5_protein_coding	protein_coding	1899.91336005046	-0.000835930189610239	0.0123834502284506	0.224797238207574	0.999914769288888
782	ENSMUSG00000004980	Hnrnpa2b1	Protein_coding	ENSMUSG00000004980_Hnrnpa2b1_protein_coding	protein_coding	9144.13091334117	-0.000102460552821933	0.00957179918293292	0.877218334595752	0.999914769288888
783	ENSMUSG00000004988	Fxyd4	Protein_coding	ENSMUSG00000004988_Fxyd4_protein_coding	protein_coding	1.21482606847035	0.00034119822215811	0.0421840808303267	0.694905490914916	NA
784	ENSMUSG00000004994	Ccdc130	Protein_coding	ENSMUSG00000004994_Ccdc130_protein_coding	protein_coding	274.987824342255	0.000113085131860123	0.0109331943742669	0.832566154189213	0.999914769288888
785	ENSMUSG00000004996	Mri1	Protein_coding	ENSMUSG00000004996_Mri1_protein_coding	protein_coding	220.100868184488	-6.69935441360953e-05	0.010653389074964	0.900894451968075	0.999914769288888
786	ENSMUSG00000005034	Prkacb	Protein_coding	ENSMUSG00000005034_Prkacb_protein_coding	protein_coding	12479.5764728047	5.67928788522408e-05	0.00951758829243546	0.933189825288245	0.999914769288888
787	ENSMUSG00000005043	Sgsh	Protein_coding	ENSMUSG00000005043_Sgsh_protein_coding	protein_coding	247.02889454397	0.00218526392153871	0.0291470002296706	0.0633563142263785	0.999914769288888
788	ENSMUSG00000005045	Chd5	Protein_coding	ENSMUSG00000005045_Chd5_protein_coding	protein_coding	9839.8050908176	-0.000217958282421384	0.00968978711096096	0.738063139752362	0.999914769288888
789	ENSMUSG00000005054	Cstb	Protein_coding	ENSMUSG00000005054_Cstb_protein_coding	protein_coding	380.295542860001	0.00566128313131962	0.0482579692348945	0.0146547213515762	0.999914769288888
790	ENSMUSG00000005057	Sh2b2	Protein_coding	ENSMUSG00000005057_Sh2b2_protein_coding	protein_coding	235.299447322608	-2.55453596437513e-05	0.0108941082374345	0.961610087191589	0.999914769288888
791	ENSMUSG00000005069	Pex5	Protein_coding	ENSMUSG00000005069_Pex5_protein_coding	protein_coding	1449.29279255911	-0.000306257771147398	0.00989336548182239	0.630635346361757	0.999914769288888
792	ENSMUSG00000005078	Jkamp	Protein_coding	ENSMUSG00000005078_Jkamp_protein_coding	protein_coding	869.720871725974	-8.39101337250704e-05	0.00970914457489194	0.893302652311663	0.999914769288888
793	ENSMUSG00000005087	Cd44	Protein_coding	ENSMUSG00000005087_Cd44_protein_coding	protein_coding	244.284434254612	-2.1201314719188e-05	0.0119580197758511	0.96812491771643	0.999914769288888
794	ENSMUSG00000005089	Slc1a2	Protein_coding	ENSMUSG00000005089_Slc1a2_protein_coding	protein_coding	98696.5912450098	0.000138479370968607	0.00964197151711533	0.830835668492757	0.999914769288888
795	ENSMUSG00000005102	Eif2ak4	Protein_coding	ENSMUSG00000005102_Eif2ak4_protein_coding	protein_coding	1736.66928451895	-0.000527239230896848	0.0105233259841575	0.414069820151837	0.999914769288888
796	ENSMUSG00000005103	Wdr1	Protein_coding	ENSMUSG00000005103_Wdr1_protein_coding	protein_coding	3742.37096348072	9.79671752135701e-05	0.00952090972274173	0.885422941404534	0.999914769288888
797	ENSMUSG00000005107	Slc2a9	Protein_coding	ENSMUSG00000005107_Slc2a9_protein_coding	protein_coding	137.727781657447	8.70668601245464e-05	0.0121708424959403	0.870644305343066	0.999914769288888
798	ENSMUSG00000005124	Ccn4	Protein_coding	ENSMUSG00000005124_Ccn4_protein_coding	protein_coding	170.2738105409	-0.000526953528302689	0.0150963761380341	0.396027563227418	0.999914769288888
799	ENSMUSG00000005125	Ndrg1	Protein_coding	ENSMUSG00000005125_Ndrg1_protein_coding	protein_coding	2418.18267016282	0.000214594408773348	0.0104406454698281	0.704347556467569	0.999914769288888
800	ENSMUSG00000005131	4930550C14Rik	Protein_coding	ENSMUSG00000005131_4930550C14Rik_protein_coding	protein_coding	24.6805054419708	0.000225921510756067	0.019270771837127	0.756644900620389	0.999914769288888
801	ENSMUSG00000005142	Man2b1	Protein_coding	ENSMUSG00000005142_Man2b1_protein_coding	protein_coding	893.118946717876	-0.000262804878227208	0.00987033549642435	0.676074065490061	0.999914769288888
802	ENSMUSG00000005148	Klf5	Protein_coding	ENSMUSG00000005148_Klf5_protein_coding	protein_coding	458.638789041882	-0.00109934663664489	0.0153409874406888	0.145109467377662	0.999914769288888
803	ENSMUSG00000005150	Wdr83	Protein_coding	ENSMUSG00000005150_Wdr83_protein_coding	protein_coding	505.270414444218	-0.000793113587088085	0.0126417128624126	0.238411247670151	0.999914769288888
804	ENSMUSG00000005161	Prdx2	Protein_coding	ENSMUSG00000005161_Prdx2_protein_coding	protein_coding	1798.89267430371	-0.000259846266445765	0.0105610081285406	0.64783205245684	0.999914769288888
805	ENSMUSG00000005198	Polr2a	Protein_coding	ENSMUSG00000005198_Polr2a_protein_coding	protein_coding	4020.11122489435	-5.96207542161024e-05	0.00977788097603084	0.922141081277302	0.999914769288888
806	ENSMUSG00000005202	Shbg	Protein_coding	ENSMUSG00000005202_Shbg_protein_coding	protein_coding	1.00631836215595	8.03338932980679e-05	0.0422963051055329	0.92197078690978	NA
807	ENSMUSG00000005204	Senp3	Protein_coding	ENSMUSG00000005204_Senp3_protein_coding	protein_coding	1186.70802891782	-0.000621693663977465	0.0106662628655062	0.352157683502421	0.999914769288888
808	ENSMUSG00000005220	Corin	Protein_coding	ENSMUSG00000005220_Corin_protein_coding	protein_coding	81.3108278919631	0.0012125891463871	0.0252582546709879	0.186509095413487	0.999914769288888
809	ENSMUSG00000005225	Plekha8	Protein_coding	ENSMUSG00000005225_Plekha8_protein_coding	protein_coding	1258.02125854334	-0.000234033711857877	0.00974746819491551	0.715979335966491	0.999914769288888
810	ENSMUSG00000005232	G6pc2	Protein_coding	ENSMUSG00000005232_G6pc2_protein_coding	protein_coding	1.00631836215595	8.03338932980679e-05	0.0422963051055329	0.92197078690978	NA
811	ENSMUSG00000005233	Spc25	Protein_coding	ENSMUSG00000005233_Spc25_protein_coding	protein_coding	6.20617818513368	-0.00030202212511701	0.0317669454175415	0.767259545123222	NA
812	ENSMUSG00000005237	Dnah2	Protein_coding	ENSMUSG00000005237_Dnah2_protein_coding	protein_coding	271.775152119825	-0.00157938308452983	0.0236264860906133	0.0980166748267583	0.999914769288888
813	ENSMUSG00000005251	Ripk4	Protein_coding	ENSMUSG00000005251_Ripk4_protein_coding	protein_coding	41.4952634345184	-0.000256303117776286	0.0198029489894019	0.730687744438594	0.999914769288888
814	ENSMUSG00000005262	Ufd1	Protein_coding	ENSMUSG00000005262_Ufd1_protein_coding	protein_coding	1750.45138013937	-0.000652206153206539	0.0105022647471706	0.343313402697427	0.999914769288888
815	ENSMUSG00000005267	Zfp287	Protein_coding	ENSMUSG00000005267_Zfp287_protein_coding	protein_coding	783.3732224706	-0.00019326808393925	0.00983736072030347	0.754637980047673	0.999914769288888
816	ENSMUSG00000005268	Prlr	Protein_coding	ENSMUSG00000005268_Prlr_protein_coding	protein_coding	153.432084781676	-0.000478643865440254	0.0149953397657249	0.434965627652467	0.999914769288888
817	ENSMUSG00000005299	Letm1	Protein_coding	ENSMUSG00000005299_Letm1_protein_coding	protein_coding	2556.28332757566	-0.000210488259983108	0.00970769126533514	0.744610829091837	0.999914769288888
818	ENSMUSG00000005312	Ubqln1	Protein_coding	ENSMUSG00000005312_Ubqln1_protein_coding	protein_coding	4948.69750972102	-0.000139473724841371	0.00963576059272935	0.830092635398467	0.999914769288888
819	ENSMUSG00000005320	Fgfr4	Protein_coding	ENSMUSG00000005320_Fgfr4_protein_coding	protein_coding	17.5101079675286	-0.00756926709311226	0.0931350984118994	0.0271937646431774	NA
820	ENSMUSG00000005338	Cadm3	Protein_coding	ENSMUSG00000005338_Cadm3_protein_coding	protein_coding	14103.738040004	0.000683868332251663	0.0107879025437627	0.316396121995799	0.999914769288888
821	ENSMUSG00000005354	Txn2	Protein_coding	ENSMUSG00000005354_Txn2_protein_coding	protein_coding	1724.39537953417	-0.000119932280221494	0.00984764481148752	0.842721291912902	0.999914769288888
822	ENSMUSG00000005355	Casp14	Protein_coding	ENSMUSG00000005355_Casp14_protein_coding	protein_coding	1.41645491584831	0.000167079098153795	0.0409588158498466	0.850912456243919	NA
823	ENSMUSG00000005357	Slc1a6	Protein_coding	ENSMUSG00000005357_Slc1a6_protein_coding	protein_coding	778.706573604018	0.00111531250311853	0.0176709289881163	0.148754948895254	0.999914769288888
824	ENSMUSG00000005360	Slc1a3	Protein_coding	ENSMUSG00000005360_Slc1a3_protein_coding	protein_coding	10885.221588933	-7.93352113571441e-05	0.0096987821964673	0.899379823842771	0.999914769288888
825	ENSMUSG00000005362	Crbn	Protein_coding	ENSMUSG00000005362_Crbn_protein_coding	protein_coding	1754.32147555842	0.000863042286452307	0.0113826332921719	0.229812965902936	0.999914769288888
826	ENSMUSG00000005364	Il5ra	Protein_coding	ENSMUSG00000005364_Il5ra_protein_coding	protein_coding	2.52734970195529	0.000423349928372961	0.0391236181540841	0.670421551599119	NA
827	ENSMUSG00000005370	Msh6	Protein_coding	ENSMUSG00000005370_Msh6_protein_coding	protein_coding	891.605887129429	-3.54577247667855e-05	0.0098888650851808	0.952153522039129	0.999914769288888
828	ENSMUSG00000005371	Fbxo11	Protein_coding	ENSMUSG00000005371_Fbxo11_protein_coding	protein_coding	4992.15859602284	-0.000769543340266748	0.010480681301764	0.291800571607082	0.999914769288888
829	ENSMUSG00000005373	Mlxipl	Protein_coding	ENSMUSG00000005373_Mlxipl_protein_coding	protein_coding	74.4443346186756	-0.000612365711748142	0.0171634432025281	0.360573675829224	0.999914769288888
830	ENSMUSG00000005374	Tbl2	Protein_coding	ENSMUSG00000005374_Tbl2_protein_coding	protein_coding	873.051241465252	0.0001031222169779	0.0097321035383795	0.868503076097221	0.999914769288888
831	ENSMUSG00000005378	Bud23	Protein_coding	ENSMUSG00000005378_Bud23_protein_coding	protein_coding	481.953028802197	-0.000370892144672843	0.0109795513483839	0.522544351187371	0.999914769288888
832	ENSMUSG00000005397	Nid1	Protein_coding	ENSMUSG00000005397_Nid1_protein_coding	protein_coding	707.016538568146	-0.000197095553305172	0.0107322995092881	0.720243893283313	0.999914769288888
833	ENSMUSG00000005410	Mcm5	Protein_coding	ENSMUSG00000005410_Mcm5_protein_coding	protein_coding	140.148904542416	0.000755062086089358	0.0158144634331017	0.260198281099622	0.999914769288888
834	ENSMUSG00000005413	Hmox1	Protein_coding	ENSMUSG00000005413_Hmox1_protein_coding	protein_coding	107.94002666699	-0.00213222774618485	0.0325977492355323	0.0826057372493204	0.999914769288888
835	ENSMUSG00000005417	Mprip	Protein_coding	ENSMUSG00000005417_Mprip_protein_coding	protein_coding	15199.750904198	9.72121868137487e-05	0.00949562045587364	0.887862502082351	0.999914769288888
836	ENSMUSG00000005442	Cic	Protein_coding	ENSMUSG00000005442_Cic_protein_coding	protein_coding	8257.85257212658	3.95171415798813e-05	0.00963370488219407	0.950789870017777	0.999914769288888
837	ENSMUSG00000005447	Pafah1b3	Protein_coding	ENSMUSG00000005447_Pafah1b3_protein_coding	protein_coding	223.539058625278	-0.000100108173400288	0.0108889056096532	0.851456831275322	0.999914769288888
838	ENSMUSG00000005465	Il27ra	Protein_coding	ENSMUSG00000005465_Il27ra_protein_coding	protein_coding	9.23945148625493	1.05530264999891e-05	0.0271095471143454	0.991078878941597	NA
839	ENSMUSG00000005469	Prkaca	Protein_coding	ENSMUSG00000005469_Prkaca_protein_coding	protein_coding	4577.83150896606	2.62783850516018e-05	0.00983085834948639	0.965025979785636	0.999914769288888
840	ENSMUSG00000005470	Asf1b	Protein_coding	ENSMUSG00000005470_Asf1b_protein_coding	protein_coding	15.8139062952027	0.000271231124702167	0.0235434673037561	0.751431507110454	NA
841	ENSMUSG00000005474	Myl10	Protein_coding	ENSMUSG00000005474_Myl10_protein_coding	protein_coding	2.42134145798217	-0.000526272783209437	0.0405924057486505	0.592292623648549	NA
842	ENSMUSG00000005481	Ddx39a	Protein_coding	ENSMUSG00000005481_Ddx39a_protein_coding	protein_coding	309.806490140725	-2.51847961379406e-05	0.0103970861259355	0.963232927422422	0.999914769288888
843	ENSMUSG00000005483	Dnajb1	Protein_coding	ENSMUSG00000005483_Dnajb1_protein_coding	protein_coding	1181.40569096834	-0.000717115382822389	0.0129565891796178	0.268825712402116	0.999914769288888
844	ENSMUSG00000005493	Msh4	Protein_coding	ENSMUSG00000005493_Msh4_protein_coding	protein_coding	21.418976418632	-0.000482645668839969	0.0255600354490763	0.595092338821704	NA
845	ENSMUSG00000005501	Usp40	Protein_coding	ENSMUSG00000005501_Usp40_protein_coding	protein_coding	1163.2922429874	-0.000157643765491791	0.0103138686083985	0.779469674674195	0.999914769288888
846	ENSMUSG00000005503	Evx1	Protein_coding	ENSMUSG00000005503_Evx1_protein_coding	protein_coding	15.4905880345811	0.00118889239187127	0.0333354053835065	0.290627576188095	NA
847	ENSMUSG00000005505	Kbtbd4	Protein_coding	ENSMUSG00000005505_Kbtbd4_protein_coding	protein_coding	551.985275041382	5.17519595387078e-05	0.010214715306838	0.926168986914846	0.999914769288888
848	ENSMUSG00000005506	Celf1	Protein_coding	ENSMUSG00000005506_Celf1_protein_coding	protein_coding	10481.6726237451	-0.000407125296755279	0.00982450580560307	0.547962696297502	0.999914769288888
849	ENSMUSG00000005510	Ndufs3	Protein_coding	ENSMUSG00000005510_Ndufs3_protein_coding	protein_coding	1234.73984928255	-0.000102769396227621	0.00984676235093473	0.864550849639287	0.999914769288888
850	ENSMUSG00000005514	Por	Protein_coding	ENSMUSG00000005514_Por_protein_coding	protein_coding	1931.15978072221	-0.00069906704878938	0.0106714995474481	0.31365115854231	0.999914769288888
851	ENSMUSG00000005533	Igf1r	Protein_coding	ENSMUSG00000005533_Igf1r_protein_coding	protein_coding	9271.82638071607	-0.000482500279769581	0.0100157813827827	0.474450753025411	0.999914769288888
852	ENSMUSG00000005534	Insr	Protein_coding	ENSMUSG00000005534_Insr_protein_coding	protein_coding	4730.03514127186	-0.000541341090644802	0.0100283525724156	0.4345546592998	0.999914769288888
853	ENSMUSG00000005540	Fcer2a	Protein_coding	ENSMUSG00000005540_Fcer2a_protein_coding	protein_coding	4.17144247870324	-0.000440605662967125	0.0363271026464318	0.672215942664446	NA
854	ENSMUSG00000005547	Cyp2a5	Protein_coding	ENSMUSG00000005547_Cyp2a5_protein_coding	protein_coding	11.4526104127969	0.000340708796787205	0.0293488284375284	0.730967464098981	NA
855	ENSMUSG00000005553	Atp4a	Protein_coding	ENSMUSG00000005553_Atp4a_protein_coding	protein_coding	14.7558296189279	8.69693115400433e-06	0.0237629848383516	0.991975293695141	NA
856	ENSMUSG00000005566	Trim28	Protein_coding	ENSMUSG00000005566_Trim28_protein_coding	protein_coding	2438.80653263618	0.000161032530223777	0.00958953767328221	0.809037616299473	0.999914769288888
857	ENSMUSG00000005575	Ube2m	Protein_coding	ENSMUSG00000005575_Ube2m_protein_coding	protein_coding	2229.17137772536	7.99052071610243e-05	0.0100500492526085	0.889399939149425	0.999914769288888
858	ENSMUSG00000005580	Adcy9	Protein_coding	ENSMUSG00000005580_Adcy9_protein_coding	protein_coding	5154.21862766914	-0.000740364896088132	0.0115597216898267	0.271857662312404	0.999914769288888
859	ENSMUSG00000005583	Mef2c	Protein_coding	ENSMUSG00000005583_Mef2c_protein_coding	protein_coding	12157.4683000026	0.000724193398958748	0.0109445831371146	0.293080494713053	0.999914769288888
860	ENSMUSG00000005609	Ctr9	Protein_coding	ENSMUSG00000005609_Ctr9_protein_coding	protein_coding	1756.15622501717	-0.000390815949582994	0.0101951015131764	0.533083999433427	0.999914769288888
861	ENSMUSG00000005610	Eif4g2	Protein_coding	ENSMUSG00000005610_Eif4g2_protein_coding	protein_coding	14111.6073645781	-0.000169511903916768	0.00960648256700026	0.79818994648917	0.999914769288888
862	ENSMUSG00000005611	Irag1	Protein_coding	ENSMUSG00000005611_Irag1_protein_coding	protein_coding	356.305801724419	-0.000675789273036928	0.0130149495284813	0.288701656205168	0.999914769288888
863	ENSMUSG00000005615	Pcyt1a	Protein_coding	ENSMUSG00000005615_Pcyt1a_protein_coding	protein_coding	1643.8481071552	0.000278859002252871	0.00986731464614437	0.659811424901698	0.999914769288888
864	ENSMUSG00000005621	Zfp592	Protein_coding	ENSMUSG00000005621_Zfp592_protein_coding	protein_coding	2055.41327350509	-0.000151061916014452	0.00964169745494681	0.816307341767044	0.999914769288888
865	ENSMUSG00000005625	Psmd4	Protein_coding	ENSMUSG00000005625_Psmd4_protein_coding	protein_coding	2310.09779840807	-0.000140226328970636	0.0100295893729659	0.810198121960861	0.999914769288888
866	ENSMUSG00000005628	Tmod4	Protein_coding	ENSMUSG00000005628_Tmod4_protein_coding	protein_coding	41.6758932935284	-0.000487988299330614	0.0208337718457115	0.524832255049004	0.999914769288888
867	ENSMUSG00000005640	Insrr	Protein_coding	ENSMUSG00000005640_Insrr_protein_coding	protein_coding	70.6932331260605	-0.000892942770573146	0.0219877381352173	0.268115080593373	0.999914769288888
868	ENSMUSG00000005649	Cabp5	Protein_coding	ENSMUSG00000005649_Cabp5_protein_coding	protein_coding	3.78424707607296	-0.000962752663987856	0.0421324406927143	0.384257520198277	NA
869	ENSMUSG00000005656	Snx6	Protein_coding	ENSMUSG00000005656_Snx6_protein_coding	protein_coding	1202.75053523808	-0.000744645128902449	0.0110361389099264	0.281749345344961	0.999914769288888
870	ENSMUSG00000005667	Mthfd2	Protein_coding	ENSMUSG00000005667_Mthfd2_protein_coding	protein_coding	209.787034253783	-3.28708691764409e-05	0.0109452166612008	0.950555223569096	0.999914769288888
871	ENSMUSG00000005672	Kit	Protein_coding	ENSMUSG00000005672_Kit_protein_coding	protein_coding	2684.94982174865	0.000243200452712757	0.0101291096003063	0.68202243506675	0.999914769288888
872	ENSMUSG00000005674	Tomm40l	Protein_coding	ENSMUSG00000005674_Tomm40l_protein_coding	protein_coding	895.755265876486	-1.07602974804145e-05	0.00985729474006363	0.985568302099666	0.999914769288888
873	ENSMUSG00000005677	Nr1i3	Protein_coding	ENSMUSG00000005677_Nr1i3_protein_coding	protein_coding	3.43653099587716	0.000179557116492204	0.0367288521419366	0.857875208846484	NA
874	ENSMUSG00000005681	Apoa2	Protein_coding	ENSMUSG00000005681_Apoa2_protein_coding	protein_coding	1.20631836215595	-8.97829825376035e-05	0.0417005913275072	0.915809620433722	NA
875	ENSMUSG00000005682	Pan2	Protein_coding	ENSMUSG00000005682_Pan2_protein_coding	protein_coding	748.859439017777	0.000412480707966821	0.0110286191201393	0.484102524259055	0.999914769288888
876	ENSMUSG00000005683	Cs	Protein_coding	ENSMUSG00000005683_Cs_protein_coding	protein_coding	5409.40021160969	-0.00020729960683072	0.0098229633904618	0.739584935000818	0.999914769288888
877	ENSMUSG00000005686	Ampd3	Protein_coding	ENSMUSG00000005686_Ampd3_protein_coding	protein_coding	1329.21459196073	-0.000131475153622686	0.0096572421528936	0.838069910423949	0.999914769288888
878	ENSMUSG00000005687	Bcas2	Protein_coding	ENSMUSG00000005687_Bcas2_protein_coding	protein_coding	1033.6764934351	-0.000393923317992114	0.010407758040621	0.51962865104713	0.999914769288888
879	ENSMUSG00000005696	Sh2d1a	Protein_coding	ENSMUSG00000005696_Sh2d1a_protein_coding	protein_coding	1.3392026370843	-0.000208609006058641	0.0415901434316731	0.810120757323448	NA
880	ENSMUSG00000005698	Ctcf	Protein_coding	ENSMUSG00000005698_Ctcf_protein_coding	protein_coding	2666.38058404591	-0.000510015440561673	0.0100441459422907	0.453464433330712	0.999914769288888
881	ENSMUSG00000005699	Pard6a	Protein_coding	ENSMUSG00000005699_Pard6a_protein_coding	protein_coding	448.042190152611	-0.0001369748411517	0.0114041578997064	0.797101486416252	0.999914769288888
882	ENSMUSG00000005705	Agrp	Protein_coding	ENSMUSG00000005705_Agrp_protein_coding	protein_coding	122.636805860861	-0.000198369032686027	0.011800275871835	0.712921849858718	0.999914769288888
883	ENSMUSG00000005716	Pvalb	Protein_coding	ENSMUSG00000005716_Pvalb_protein_coding	protein_coding	2443.06387783625	0.000982347557879015	0.0189176546029578	0.194828102905629	0.999914769288888
884	ENSMUSG00000005718	Tfap4	Protein_coding	ENSMUSG00000005718_Tfap4_protein_coding	protein_coding	236.89907418211	0.00059769373527789	0.0129768146108664	0.332427641714792	0.999914769288888
885	ENSMUSG00000005732	Ranbp1	Protein_coding	ENSMUSG00000005732_Ranbp1_protein_coding	protein_coding	1044.3506424822	-7.93955646323114e-05	0.0102556347902378	0.886755827890233	0.999914769288888
886	ENSMUSG00000005763	Cd247	Protein_coding	ENSMUSG00000005763_Cd247_protein_coding	protein_coding	19.4333300385843	0.000240727945923019	0.0209933167775643	0.75821169685497	NA
887	ENSMUSG00000005774	Rfx5	Protein_coding	ENSMUSG00000005774_Rfx5_protein_coding	protein_coding	651.095567013742	0.000317426901452243	0.0103151981535396	0.594828395230741	0.999914769288888
888	ENSMUSG00000005779	Psmb4	Protein_coding	ENSMUSG00000005779_Psmb4_protein_coding	protein_coding	1375.81959726448	-3.67791982990471e-05	0.0103114056581133	0.946821131573709	0.999914769288888
889	ENSMUSG00000005800	Mmp8	Protein_coding	ENSMUSG00000005800_Mmp8_protein_coding	protein_coding	2.0423763953113	0.000511718952713152	0.040450737757065	0.602509309702289	NA
890	ENSMUSG00000005802	Slc30a4	Protein_coding	ENSMUSG00000005802_Slc30a4_protein_coding	protein_coding	1712.24060951461	0.000332915257474687	0.00986162816778091	0.608073212610744	0.999914769288888
891	ENSMUSG00000005803	Sqor	Protein_coding	ENSMUSG00000005803_Sqor_protein_coding	protein_coding	186.426978081556	0.000189848282932283	0.0109539174168546	0.726914189790971	0.999914769288888
892	ENSMUSG00000005804	Bloc1s6	Protein_coding	ENSMUSG00000005804_Bloc1s6_protein_coding	protein_coding	696.448246006419	0.000186015095523679	0.00994790879529648	0.7570056220194	0.999914769288888
893	ENSMUSG00000005813	Metap1	Protein_coding	ENSMUSG00000005813_Metap1_protein_coding	protein_coding	1197.50369479673	-0.000535223506338313	0.0104211059862402	0.413667530695664	0.999914769288888
894	ENSMUSG00000005823	Gpr108	Protein_coding	ENSMUSG00000005823_Gpr108_protein_coding	protein_coding	602.863682711525	-0.000515888415585176	0.0112533567050919	0.399594163319775	0.999914769288888
895	ENSMUSG00000005824	Tnfsf14	Protein_coding	ENSMUSG00000005824_Tnfsf14_protein_coding	protein_coding	1.3392026370843	-0.000208609006058641	0.0415901434316731	0.810120757323448	NA
896	ENSMUSG00000005836	Gata6	Protein_coding	ENSMUSG00000005836_Gata6_protein_coding	protein_coding	13.8125199230846	0.000599519503271932	0.0281123809804304	0.53813415945034	NA
897	ENSMUSG00000005846	Rsl1d1	Protein_coding	ENSMUSG00000005846_Rsl1d1_protein_coding	protein_coding	798.108184206316	-0.000393311314651562	0.0101349841946563	0.534594375307179	0.999914769288888
898	ENSMUSG00000005864	Cnga2	Protein_coding	ENSMUSG00000005864_Cnga2_protein_coding	protein_coding	6.58272772199218	-0.00158505625207852	0.0449367984054629	0.232824574640912	NA
899	ENSMUSG00000005871	Apc	Protein_coding	ENSMUSG00000005871_Apc_protein_coding	protein_coding	18277.672313865	-0.00119200245295277	0.0122235617654589	0.13855651477052	0.999914769288888
900	ENSMUSG00000005873	Reep5	Protein_coding	ENSMUSG00000005873_Reep5_protein_coding	protein_coding	5973.71864221701	4.3236784881248e-06	0.00965976849363844	0.994548524435465	0.999914769288888
901	ENSMUSG00000005881	Ergic3	Protein_coding	ENSMUSG00000005881_Ergic3_protein_coding	protein_coding	1799.87226748221	-0.000254261868768256	0.0105742019090569	0.653884261094528	0.999914769288888
902	ENSMUSG00000005882	Uqcc1	Protein_coding	ENSMUSG00000005882_Uqcc1_protein_coding	protein_coding	1589.09605771929	-0.00146060824113745	0.0154337256416178	0.0890648024510671	0.999914769288888
903	ENSMUSG00000005883	Spo11	Protein_coding	ENSMUSG00000005883_Spo11_protein_coding	protein_coding	11.5708761466877	-0.000298682018451437	0.0290713335305147	0.761624106943298	NA
904	ENSMUSG00000005886	Ncoa2	Protein_coding	ENSMUSG00000005886_Ncoa2_protein_coding	protein_coding	6896.5432570174	-0.000506909809087043	0.0100636185888624	0.454043870068624	0.999914769288888
905	ENSMUSG00000005892	Trh	Protein_coding	ENSMUSG00000005892_Trh_protein_coding	protein_coding	111.707390842085	-0.486701626795497	0.516533259344679	8.15201997324303e-05	0.0546516514018696
906	ENSMUSG00000005893	Nr2c2	Protein_coding	ENSMUSG00000005893_Nr2c2_protein_coding	protein_coding	5990.57851110292	0.000187189428757904	0.00952394123248873	0.786932713019415	0.999914769288888
907	ENSMUSG00000005897	Nr2c1	Protein_coding	ENSMUSG00000005897_Nr2c1_protein_coding	protein_coding	663.348489909091	1.58507623036415e-05	0.0104500662127873	0.976738662549927	0.999914769288888
908	ENSMUSG00000005899	Smpd4	Protein_coding	ENSMUSG00000005899_Smpd4_protein_coding	protein_coding	1428.47388655936	0.000176990149900251	0.010728535229913	0.746407317954048	0.999914769288888
909	ENSMUSG00000005907	Pex1	Protein_coding	ENSMUSG00000005907_Pex1_protein_coding	protein_coding	969.844973610751	-0.000740822501214048	0.0122911537213322	0.262256867999567	0.999914769288888
910	ENSMUSG00000005917	Otx1	Protein_coding	ENSMUSG00000005917_Otx1_protein_coding	protein_coding	97.5912313629972	-0.000219851590091901	0.0142907302735564	0.705478436086348	0.999914769288888
911	ENSMUSG00000005936	Kctd20	Protein_coding	ENSMUSG00000005936_Kctd20_protein_coding	protein_coding	1916.37911842546	-0.000822453636951231	0.0112019717249308	0.247608076983797	0.999914769288888
912	ENSMUSG00000005947	Itgae	Protein_coding	ENSMUSG00000005947_Itgae_protein_coding	protein_coding	20.6923832967543	-0.00147899432310053	0.035698743893191	0.220325135372326	NA
913	ENSMUSG00000005949	Ctns	Protein_coding	ENSMUSG00000005949_Ctns_protein_coding	protein_coding	584.383516200279	5.94306129217724e-05	0.0102776071032724	0.914667842903048	0.999914769288888
914	ENSMUSG00000005950	P2rx5	Protein_coding	ENSMUSG00000005950_P2rx5_protein_coding	protein_coding	75.2427502017932	0.00113640448788627	0.0237701131058416	0.193766468971877	0.999914769288888
915	ENSMUSG00000005951	Shpk	Protein_coding	ENSMUSG00000005951_Shpk_protein_coding	protein_coding	161.454495230764	5.17259499129379e-05	0.0110181359421542	0.922216326806201	0.999914769288888
916	ENSMUSG00000005952	Trpv1	Protein_coding	ENSMUSG00000005952_Trpv1_protein_coding	protein_coding	4.84737673655037	0.000606164633504124	0.0354511161632146	0.57247692525357	NA
917	ENSMUSG00000005958	Ephb3	Protein_coding	ENSMUSG00000005958_Ephb3_protein_coding	protein_coding	578.240758366088	-5.1005978148981e-07	0.0100355851692279	0.999289178306301	0.999914769288888
918	ENSMUSG00000005968	Tuft1	Protein_coding	ENSMUSG00000005968_Tuft1_protein_coding	protein_coding	148.789716777842	0.000197002430993334	0.0118565894824306	0.71485044257148	0.999914769288888
919	ENSMUSG00000005973	Rcn1	Protein_coding	ENSMUSG00000005973_Rcn1_protein_coding	protein_coding	411.639287132788	-0.000632875236503239	0.0117681285535638	0.319782054942193	0.999914769288888
920	ENSMUSG00000005981	Trap1	Protein_coding	ENSMUSG00000005981_Trap1_protein_coding	protein_coding	2293.14531649988	-0.000121967929541564	0.00955782374909526	0.855572096799777	0.999914769288888
921	ENSMUSG00000005982	Naa60	Protein_coding	ENSMUSG00000005982_Naa60_protein_coding	protein_coding	2124.17484601284	-6.57614796649906e-05	0.00958098816970593	0.920248394615875	0.999914769288888
922	ENSMUSG00000005983	1700037C18Rik	Protein_coding	ENSMUSG00000005983_1700037C18Rik_protein_coding	protein_coding	71.6053942473637	0.000254214186983695	0.013873785623734	0.657424654934576	0.999914769288888
923	ENSMUSG00000005986	Ankrd13d	Protein_coding	ENSMUSG00000005986_Ankrd13d_protein_coding	protein_coding	1395.41129885501	-0.000541312400599518	0.010717194781519	0.397288209874522	0.999914769288888
924	ENSMUSG00000005994	Tyrp1	Protein_coding	ENSMUSG00000005994_Tyrp1_protein_coding	protein_coding	12.2340948289448	-0.0020069223536291	0.0457973964722544	0.171766739220771	NA
925	ENSMUSG00000006005	Tpr	Protein_coding	ENSMUSG00000006005_Tpr_protein_coding	protein_coding	4971.22485810164	-2.55904146330613e-05	0.00969539217166009	0.967334129131074	0.999914769288888
926	ENSMUSG00000006007	Pdc	Protein_coding	ENSMUSG00000006007_Pdc_protein_coding	protein_coding	1.3392026370843	-0.000208609006058641	0.0415901434316731	0.810120757323448	NA
927	ENSMUSG00000006010	Odr4	Protein_coding	ENSMUSG00000006010_Odr4_protein_coding	protein_coding	1058.29438539862	-0.000256128394367504	0.010169351834125	0.665792399499431	0.999914769288888
928	ENSMUSG00000006014	Prg4	Protein_coding	ENSMUSG00000006014_Prg4_protein_coding	protein_coding	56.813565361005	0.000662058792011504	0.0230744823254055	0.425473909310193	0.999914769288888
929	ENSMUSG00000006019	Dhx34	Protein_coding	ENSMUSG00000006019_Dhx34_protein_coding	protein_coding	427.144518038916	0.000221860138167222	0.0105374427808245	0.693099528784441	0.999914769288888
930	ENSMUSG00000006021	Kptn	Protein_coding	ENSMUSG00000006021_Kptn_protein_coding	protein_coding	445.748576192112	-0.000375971697120791	0.0104912600801777	0.531972715905341	0.999914769288888
931	ENSMUSG00000006024	Napa	Protein_coding	ENSMUSG00000006024_Napa_protein_coding	protein_coding	4022.4332277104	-2.61692370343022e-05	0.00967249028281704	0.966874647653818	0.999914769288888
932	ENSMUSG00000006050	Sra1	Protein_coding	ENSMUSG00000006050_Sra1_protein_coding	protein_coding	437.213064554104	0.000176059037167732	0.0101319225737211	0.76136206253086	0.999914769288888
933	ENSMUSG00000006056	Calcoco2	Protein_coding	ENSMUSG00000006056_Calcoco2_protein_coding	protein_coding	3.27764775003223	0.000280799175214983	0.0373810856070871	0.779698143042422	NA
934	ENSMUSG00000006057	Atp5g1	Protein_coding	ENSMUSG00000006057_Atp5g1_protein_coding	protein_coding	1130.531013434	-0.000429669225917899	0.0218477516379956	0.591685461992385	0.999914769288888
935	ENSMUSG00000006058	Snf8	Protein_coding	ENSMUSG00000006058_Snf8_protein_coding	protein_coding	826.648153069329	0.000325741467018594	0.010829927169791	0.570039297000453	0.999914769288888
936	ENSMUSG00000006095	Tbcb	Protein_coding	ENSMUSG00000006095_Tbcb_protein_coding	protein_coding	1256.88050722464	-9.25945484744244e-05	0.0103235573854973	0.867346469443182	0.999914769288888
937	ENSMUSG00000006127	Inpp5k	Protein_coding	ENSMUSG00000006127_Inpp5k_protein_coding	protein_coding	1471.61346673184	-0.00116243166202372	0.0141483888595114	0.13309043617969	0.999914769288888
938	ENSMUSG00000006134	Crkl	Protein_coding	ENSMUSG00000006134_Crkl_protein_coding	protein_coding	2569.19836892376	-0.000151829436874443	0.00968810890110201	0.812256674743219	0.999914769288888
939	ENSMUSG00000006143	Upk3bl	Protein_coding	ENSMUSG00000006143_Upk3bl_protein_coding	protein_coding	5.88781345802264	0.00030952736225378	0.0323663061465785	0.762848737185747	NA
940	ENSMUSG00000006154	Eps8l1	Protein_coding	ENSMUSG00000006154_Eps8l1_protein_coding	protein_coding	15.3138066504361	-0.00023870546248311	0.0283365875951641	0.80558500462857	NA
941	ENSMUSG00000006169	Clint1	Protein_coding	ENSMUSG00000006169_Clint1_protein_coding	protein_coding	2345.91061686624	-0.000220437537539108	0.00960574863873529	0.74344180684782	0.999914769288888
942	ENSMUSG00000006179	Prss16	Protein_coding	ENSMUSG00000006179_Prss16_protein_coding	protein_coding	13.2510255256019	0.00111729066376772	0.034684441093988	0.330043808250702	NA
943	ENSMUSG00000006191	Cdkal1	Protein_coding	ENSMUSG00000006191_Cdkal1_protein_coding	protein_coding	3191.51976159475	-0.00071146040769963	0.011748107546271	0.281397072900405	0.999914769288888
944	ENSMUSG00000006204	Cdcp3	Protein_coding	ENSMUSG00000006204_Cdcp3_protein_coding	protein_coding	37.3392008819161	-5.56512983893936e-05	0.0165409016425569	0.931490981132853	0.999914769288888
945	ENSMUSG00000006205	Htra1	Protein_coding	ENSMUSG00000006205_Htra1_protein_coding	protein_coding	3345.12102046176	-0.000773632938276805	0.011646229868049	0.256870284039086	0.999914769288888
946	ENSMUSG00000006215	Zbtb17	Protein_coding	ENSMUSG00000006215_Zbtb17_protein_coding	protein_coding	944.782631187535	-0.00112768902197107	0.0143191719157239	0.139398875731258	0.999914769288888
947	ENSMUSG00000006216	Clcnkb	Protein_coding	ENSMUSG00000006216_Clcnkb_protein_coding	protein_coding	7.18685673998966	-0.000719902437305567	0.0348177690800269	0.509598109124483	NA
948	ENSMUSG00000006218	Fam131c	Protein_coding	ENSMUSG00000006218_Fam131c_protein_coding	protein_coding	98.9026588053349	0.00252802594151879	0.0381927558983651	0.075174367592237	0.999914769288888
949	ENSMUSG00000006219	Fblim1	Protein_coding	ENSMUSG00000006219_Fblim1_protein_coding	protein_coding	40.877235676005	-0.000227029247237315	0.0174780614915937	0.73582114691464	0.999914769288888
950	ENSMUSG00000006221	Hspb7	Protein_coding	ENSMUSG00000006221_Hspb7_protein_coding	protein_coding	13.2023413249435	0.000275438659120863	0.0290174954467352	0.779307435939611	NA
951	ENSMUSG00000006235	Epor	Protein_coding	ENSMUSG00000006235_Epor_protein_coding	protein_coding	109.550917841135	-0.000513435612325712	0.0143720368601305	0.398628247082932	0.999914769288888
952	ENSMUSG00000006241	Ccdc159	Protein_coding	ENSMUSG00000006241_Ccdc159_protein_coding	protein_coding	192.419794721103	-0.000219816006428886	0.0123161524187717	0.686669424386954	0.999914769288888
953	ENSMUSG00000006262	Mob1b	Protein_coding	ENSMUSG00000006262_Mob1b_protein_coding	protein_coding	1625.18752482429	-6.6150399658827e-05	0.00965674945264398	0.917175689623984	0.999914769288888
954	ENSMUSG00000006269	Atp6v1b1	Protein_coding	ENSMUSG00000006269_Atp6v1b1_protein_coding	protein_coding	1.20631836215595	-8.97829825376035e-05	0.0417005913275072	0.915809620433722	NA
955	ENSMUSG00000006270	Vax1	Protein_coding	ENSMUSG00000006270_Vax1_protein_coding	protein_coding	16.4420376615061	1.14807264889438e-05	0.0229205639049028	0.989118477222855	NA
956	ENSMUSG00000006273	Atp6v1b2	Protein_coding	ENSMUSG00000006273_Atp6v1b2_protein_coding	protein_coding	10668.8082657604	-0.000341587637859546	0.00996593111728871	0.591759159094624	0.999914769288888
957	ENSMUSG00000006276	Eps15l1	Protein_coding	ENSMUSG00000006276_Eps15l1_protein_coding	protein_coding	3576.65870512602	-0.00172593510531198	0.0179241211580363	0.065912275768772	0.999914769288888
958	ENSMUSG00000006281	Tep1	Protein_coding	ENSMUSG00000006281_Tep1_protein_coding	protein_coding	396.66475429938	0.000170632939883793	0.0103034259673531	0.762942956206881	0.999914769288888
959	ENSMUSG00000006288	Ttc5	Protein_coding	ENSMUSG00000006288_Ttc5_protein_coding	protein_coding	664.300677402612	6.56676032106163e-05	0.0101198104624357	0.907784395251529	0.999914769288888
960	ENSMUSG00000006289	Osgep	Protein_coding	ENSMUSG00000006289_Osgep_protein_coding	protein_coding	422.472657034216	0.000366695749464296	0.0106623290370789	0.534523729864795	0.999914769288888
961	ENSMUSG00000006299	Aamp	Protein_coding	ENSMUSG00000006299_Aamp_protein_coding	protein_coding	2288.95231902451	-3.56124637482578e-05	0.0100051871185142	0.95074100772354	0.999914769288888
962	ENSMUSG00000006301	Tmbim1	Protein_coding	ENSMUSG00000006301_Tmbim1_protein_coding	protein_coding	982.260089532564	0.00040105701482395	0.0105378333395752	0.508145976574763	0.999914769288888
963	ENSMUSG00000006304	Arpc2	Protein_coding	ENSMUSG00000006304_Arpc2_protein_coding	protein_coding	2702.79222556857	-0.000641447610042813	0.0105169136873374	0.348104205319017	0.999914769288888
964	ENSMUSG00000006307	Kmt2b	Protein_coding	ENSMUSG00000006307_Kmt2b_protein_coding	protein_coding	2917.81449755379	-0.000106587990035481	0.0095552947597676	0.873405723102588	0.999914769288888
965	ENSMUSG00000006310	Zbtb32	Protein_coding	ENSMUSG00000006310_Zbtb32_protein_coding	protein_coding	2.06579770415476	0.000118747758360775	0.0394102704142627	0.899371679842594	NA
966	ENSMUSG00000006311	Etv2	Protein_coding	ENSMUSG00000006311_Etv2_protein_coding	protein_coding	1.40631836215595	-0.000244183496898971	0.0416168714076808	0.779758969122059	NA
967	ENSMUSG00000006313	Upk1a	Protein_coding	ENSMUSG00000006313_Upk1a_protein_coding	protein_coding	30.3447881273113	-0.00049403563548476	0.0219457013649347	0.537614369163938	0.999914769288888
968	ENSMUSG00000006315	Tmem147	Protein_coding	ENSMUSG00000006315_Tmem147_protein_coding	protein_coding	558.306572040963	2.07746111891333e-05	0.0107212161856126	0.968982461521221	0.999914769288888
969	ENSMUSG00000006333	Rps9	Protein_coding	ENSMUSG00000006333_Rps9_protein_coding	protein_coding	2911.17482444548	0.000160420719075388	0.0103522141018098	0.774942021903061	0.999914769288888
970	ENSMUSG00000006335	Tfpt	Protein_coding	ENSMUSG00000006335_Tfpt_protein_coding	protein_coding	464.767306624511	-0.00053976437713912	0.012168574995273	0.372188604903871	0.999914769288888
971	ENSMUSG00000006342	Susd2	Protein_coding	ENSMUSG00000006342_Susd2_protein_coding	protein_coding	418.161237309362	0.000252582439778114	0.0112324544075481	0.64558174334285	0.999914769288888
972	ENSMUSG00000006344	Ggt5	Protein_coding	ENSMUSG00000006344_Ggt5_protein_coding	protein_coding	72.4398621158406	0.000174528176042506	0.0137050721667941	0.758106696676554	0.999914769288888
973	ENSMUSG00000006345	Ggt1	Protein_coding	ENSMUSG00000006345_Ggt1_protein_coding	protein_coding	36.6864458734183	0.000370341146190302	0.0194917613976134	0.612097474517308	0.999914769288888
974	ENSMUSG00000006356	Crip2	Protein_coding	ENSMUSG00000006356_Crip2_protein_coding	protein_coding	1063.92079653701	0.000204458935099881	0.0104503679571387	0.716539161454551	0.999914769288888
975	ENSMUSG00000006360	Crip1	Protein_coding	ENSMUSG00000006360_Crip1_protein_coding	protein_coding	56.4378250766463	0.000288884983177752	0.0155881793170533	0.639212415714015	0.999914769288888
976	ENSMUSG00000006362	Cbfa2t3	Protein_coding	ENSMUSG00000006362_Cbfa2t3_protein_coding	protein_coding	2323.51054963408	0.000527211692916945	0.0100554714393844	0.441365798483445	0.999914769288888
977	ENSMUSG00000006369	Fbln1	Protein_coding	ENSMUSG00000006369_Fbln1_protein_coding	protein_coding	332.627209886868	-0.00030735677379585	0.011466732504125	0.580853110526444	0.999914769288888
978	ENSMUSG00000006373	Pgrmc1	Protein_coding	ENSMUSG00000006373_Pgrmc1_protein_coding	protein_coding	3457.94824214536	-0.000354655673904057	0.0104809362071553	0.551981617697467	0.999914769288888
979	ENSMUSG00000006378	Gcat	Protein_coding	ENSMUSG00000006378_Gcat_protein_coding	protein_coding	175.847771672062	-0.000210708113362686	0.0114067577951116	0.696942815820398	0.999914769288888
980	ENSMUSG00000006386	Tek	Protein_coding	ENSMUSG00000006386_Tek_protein_coding	protein_coding	563.966701388719	-0.000475263066156427	0.0111416312079705	0.431137258914707	0.999914769288888
981	ENSMUSG00000006389	Mpl	Protein_coding	ENSMUSG00000006389_Mpl_protein_coding	protein_coding	5.37918835507324	-0.000790743556183966	0.0373897260953162	0.47626196971431	NA
982	ENSMUSG00000006390	Elovl1	Protein_coding	ENSMUSG00000006390_Elovl1_protein_coding	protein_coding	336.11372699628	-0.000101725030579649	0.0108780204811284	0.849180615503462	0.999914769288888
983	ENSMUSG00000006392	Med8	Protein_coding	ENSMUSG00000006392_Med8_protein_coding	protein_coding	343.866701289935	-0.000416986765963545	0.0110906623818197	0.47895576102498	0.999914769288888
984	ENSMUSG00000006395	Hyi	Protein_coding	ENSMUSG00000006395_Hyi_protein_coding	protein_coding	164.156831800032	0.0011602403467538	0.0233171222979918	0.181389030520351	0.999914769288888
985	ENSMUSG00000006398	Cdc20	Protein_coding	ENSMUSG00000006398_Cdc20_protein_coding	protein_coding	21.7625477014281	-0.000292603145185665	0.0218703369010972	0.716896405518364	NA
986	ENSMUSG00000006403	Adamts4	Protein_coding	ENSMUSG00000006403_Adamts4_protein_coding	protein_coding	1122.94524892227	0.000208791862055759	0.0102907344008926	0.715782879253302	0.999914769288888
987	ENSMUSG00000006411	Nectin4	Protein_coding	ENSMUSG00000006411_Nectin4_protein_coding	protein_coding	177.929488769486	-2.09759456709083e-05	0.0117168800918893	0.968328204353469	0.999914769288888
988	ENSMUSG00000006412	Pfdn2	Protein_coding	ENSMUSG00000006412_Pfdn2_protein_coding	protein_coding	1268.3023642103	-3.56046270282916e-05	0.0100250393116568	0.950569028779017	0.999914769288888
989	ENSMUSG00000006418	Rnf114	Protein_coding	ENSMUSG00000006418_Rnf114_protein_coding	protein_coding	1721.69737296602	-0.000533904906344966	0.0101888549611907	0.427667333089047	0.999914769288888
990	ENSMUSG00000006423	Steep1	Protein_coding	ENSMUSG00000006423_Steep1_protein_coding	protein_coding	887.951277100296	-0.00048623150340132	0.0103591626379614	0.449773019340352	0.999914769288888
991	ENSMUSG00000006435	Neurl1a	Protein_coding	ENSMUSG00000006435_Neurl1a_protein_coding	protein_coding	5082.465737017	7.25321399782009e-05	0.00949197776735096	0.916099104140888	0.999914769288888
992	ENSMUSG00000006442	Srm	Protein_coding	ENSMUSG00000006442_Srm_protein_coding	protein_coding	732.209008527461	-0.000541234292645346	0.012453533116385	0.369888691446416	0.999914769288888
993	ENSMUSG00000006445	Epha2	Protein_coding	ENSMUSG00000006445_Epha2_protein_coding	protein_coding	68.063543766868	-0.00755973593459128	0.0742116068010102	0.0209041841532828	0.999914769288888
994	ENSMUSG00000006456	Rbm14	Protein_coding	ENSMUSG00000006456_Rbm14_protein_coding	protein_coding	1848.02991394554	-0.000962477739928301	0.0124042406525471	0.186104707178444	0.999914769288888
995	ENSMUSG00000006457	Actn3	Protein_coding	ENSMUSG00000006457_Actn3_protein_coding	protein_coding	63.3220322300149	0.00208762697719416	0.0527444043237763	0.148103616964914	0.999914769288888
996	ENSMUSG00000006462	A530013C23Rik	lncRNA	ENSMUSG00000006462_A530013C23Rik_lncRNA	lncRNA	45.6027365431972	-0.000711326919035651	0.0210543461010411	0.356746541198303	0.999914769288888
997	ENSMUSG00000006463	Zdhhc24	Protein_coding	ENSMUSG00000006463_Zdhhc24_protein_coding	protein_coding	448.828944428133	0.000416078587470457	0.0106984226162892	0.489785931098526	0.999914769288888
998	ENSMUSG00000006464	Bbs1	Protein_coding	ENSMUSG00000006464_Bbs1_protein_coding	protein_coding	1208.75297372336	9.6436187894577e-05	0.00963655249634589	0.880976374483029	0.999914769288888
999	ENSMUSG00000006469	Slc34a3	Protein_coding	ENSMUSG00000006469_Slc34a3_protein_coding	protein_coding	3.61148083965574	0.000357355673953189	0.0367861769612388	0.726927980422529	NA
1000	ENSMUSG00000006471	Ndor1	Protein_coding	ENSMUSG00000006471_Ndor1_protein_coding	protein_coding	6.8768318461352	0.00183651009599455	0.0470676355860973	0.193751686373459	NA
1001	ENSMUSG00000006476	Nsmf	Protein_coding	ENSMUSG00000006476_Nsmf_protein_coding	protein_coding	5106.73219453227	-0.000271522144144987	0.010193589580772	0.647919701816093	0.999914769288888
1002	ENSMUSG00000006488	Prl7a1	Protein_coding	ENSMUSG00000006488_Prl7a1_protein_coding	protein_coding	1.2079472095339	-9.06446349919298e-05	0.0416992226889576	0.915017202341693	NA
1003	ENSMUSG00000006494	Pdk1	Protein_coding	ENSMUSG00000006494_Pdk1_protein_coding	protein_coding	1193.18361224904	0.000118265613193433	0.00966055906410841	0.853547915649338	0.999914769288888
1004	ENSMUSG00000006498	Ptbp1	Protein_coding	ENSMUSG00000006498_Ptbp1_protein_coding	protein_coding	949.1985730598	-8.75597878719258e-05	0.00988644529311065	0.882993051140397	0.999914769288888
1005	ENSMUSG00000006517	Mvd	Protein_coding	ENSMUSG00000006517_Mvd_protein_coding	protein_coding	310.172982556167	0.000322652826645236	0.0112426945229109	0.566408939696862	0.999914769288888
1006	ENSMUSG00000006519	Cyba	Protein_coding	ENSMUSG00000006519_Cyba_protein_coding	protein_coding	111.568372670189	-0.0003503846409815	0.0151906169301219	0.564022757107859	0.999914769288888
1007	ENSMUSG00000006522	Itih3	Protein_coding	ENSMUSG00000006522_Itih3_protein_coding	protein_coding	1523.68113327979	-0.000699158583722918	0.0142877314997252	0.278474267570508	0.999914769288888
1008	ENSMUSG00000006526	Stimate	Protein_coding	ENSMUSG00000006526_Stimate_protein_coding	protein_coding	1302.01626372511	-0.000307195727855525	0.0101266268639555	0.614336159917531	0.999914769288888
1009	ENSMUSG00000006527	Sfmbt1	Protein_coding	ENSMUSG00000006527_Sfmbt1_protein_coding	protein_coding	2563.7506775767	-0.000534746885965179	0.0101137303601149	0.432245856722124	0.999914769288888
1010	ENSMUSG00000006538	Ihh	Protein_coding	ENSMUSG00000006538_Ihh_protein_coding	protein_coding	9.46199427679724	-0.000114226165672261	0.0288249615229718	0.906827820806149	NA
1011	ENSMUSG00000006542	Prkag3	Protein_coding	ENSMUSG00000006542_Prkag3_protein_coding	protein_coding	10.983539234484	0.00159390425816397	0.0416172724316837	0.229983047233553	NA
1012	ENSMUSG00000006546	Cryba2	Protein_coding	ENSMUSG00000006546_Cryba2_protein_coding	protein_coding	4.59413541770837	0.00107912793910054	0.0416390688137625	0.353643260106483	NA
1013	ENSMUSG00000006567	Atp7b	Protein_coding	ENSMUSG00000006567_Atp7b_protein_coding	protein_coding	190.851832599705	3.96710934592068e-05	0.0107155597590536	0.940879876595595	0.999914769288888
1014	ENSMUSG00000006570	Defb2	Protein_coding	ENSMUSG00000006570_Defb2_protein_coding	protein_coding	1.23605803315535	0.000358021525992259	0.0422169250950862	0.681717165968273	NA
1015	ENSMUSG00000006574	Slc4a1	Protein_coding	ENSMUSG00000006574_Slc4a1_protein_coding	protein_coding	38.3354439593919	-0.00141211986791231	0.0342337337001532	0.225456873669705	0.999914769288888
1016	ENSMUSG00000006575	Rundc3a	Protein_coding	ENSMUSG00000006575_Rundc3a_protein_coding	protein_coding	4891.328396187	-0.000108010287446168	0.00979036025570976	0.860006259557414	0.999914769288888
1017	ENSMUSG00000006576	Slc4a3	Protein_coding	ENSMUSG00000006576_Slc4a3_protein_coding	protein_coding	4063.85279657992	-4.81061724425798e-05	0.00952355741700111	0.943162839972246	0.999914769288888
1018	ENSMUSG00000006585	Cdt1	Protein_coding	ENSMUSG00000006585_Cdt1_protein_coding	protein_coding	43.8176529493807	0.00168000536424233	0.0321979529339414	0.141560410559724	0.999914769288888
1019	ENSMUSG00000006586	Runx1t1	Protein_coding	ENSMUSG00000006586_Runx1t1_protein_coding	protein_coding	3669.92251376216	-0.00211484800700518	0.0233799566635595	0.0507814586143824	0.999914769288888
1020	ENSMUSG00000006587	Snai3	Protein_coding	ENSMUSG00000006587_Snai3_protein_coding	protein_coding	12.450821374351	-0.000452969916916882	0.0274435898817547	0.635539270441668	NA
1021	ENSMUSG00000006589	Aprt	Protein_coding	ENSMUSG00000006589_Aprt_protein_coding	protein_coding	185.92415633175	0.00031088224265388	0.0134763897946208	0.58514334047073	0.999914769288888
1022	ENSMUSG00000006599	Gtf2h1	Protein_coding	ENSMUSG00000006599_Gtf2h1_protein_coding	protein_coding	1128.22719549823	-0.000835881182012766	0.0114839763506479	0.236895260605512	0.999914769288888
1023	ENSMUSG00000006611	Hfe	Protein_coding	ENSMUSG00000006611_Hfe_protein_coding	protein_coding	67.1720515939072	0.000150169149937872	0.0142702635043429	0.795811742103845	0.999914769288888
1024	ENSMUSG00000006638	Abhd1	Protein_coding	ENSMUSG00000006638_Abhd1_protein_coding	protein_coding	228.547478579581	-5.58541251555485e-05	0.012322877187167	0.917011293136661	0.999914769288888
1025	ENSMUSG00000006641	Slc5a6	Protein_coding	ENSMUSG00000006641_Slc5a6_protein_coding	protein_coding	504.133200615083	0.000999887259869997	0.0153224358391315	0.169025609255464	0.999914769288888
1026	ENSMUSG00000006642	Tcf23	Protein_coding	ENSMUSG00000006642_Tcf23_protein_coding	protein_coding	19.6638520822101	9.63210898772948e-05	0.021850745872348	0.905435783186475	NA
1027	ENSMUSG00000006649	Nphs1	Protein_coding	ENSMUSG00000006649_Nphs1_protein_coding	protein_coding	34.6180002107965	0.000226118618412202	0.0177129799822767	0.739570985277814	0.999914769288888
1028	ENSMUSG00000006651	Aplp1	Protein_coding	ENSMUSG00000006651_Aplp1_protein_coding	protein_coding	20655.6908599288	-0.000226441902514875	0.0102357590680938	0.696720321753411	0.999914769288888
1029	ENSMUSG00000006673	Qrich1	Protein_coding	ENSMUSG00000006673_Qrich1_protein_coding	protein_coding	3550.90407919468	-0.000456399903242151	0.00983678304738023	0.509203459294091	0.999914769288888
1030	ENSMUSG00000006675	P4htm	Protein_coding	ENSMUSG00000006675_P4htm_protein_coding	protein_coding	1367.09919906087	-0.000209822865927636	0.00999165674612632	0.726826507061522	0.999914769288888
1031	ENSMUSG00000006676	Usp19	Protein_coding	ENSMUSG00000006676_Usp19_protein_coding	protein_coding	3865.24777985444	0.000308484766725139	0.00963607436985503	0.653655550797436	0.999914769288888
1032	ENSMUSG00000006678	Pola1	Protein_coding	ENSMUSG00000006678_Pola1_protein_coding	protein_coding	1003.50263047521	-0.000415326405067562	0.0110074717651255	0.482122514003992	0.999914769288888
1033	ENSMUSG00000006699	Cdc42	Protein_coding	ENSMUSG00000006699_Cdc42_protein_coding	protein_coding	4688.80177392291	-0.000230358105665156	0.00956488266821011	0.737735084399177	0.999914769288888
1034	ENSMUSG00000006705	Pknox1	Protein_coding	ENSMUSG00000006705_Pknox1_protein_coding	protein_coding	1032.29037026196	-0.000649934834763117	0.0110797768028921	0.324108298189818	0.999914769288888
1035	ENSMUSG00000006711	D130043K22Rik	Protein_coding	ENSMUSG00000006711_D130043K22Rik_protein_coding	protein_coding	1506.7320131197	-0.000238217764404979	0.0100289214240587	0.692598293937076	0.999914769288888
1036	ENSMUSG00000006715	Gmnn	Protein_coding	ENSMUSG00000006715_Gmnn_protein_coding	protein_coding	61.2167594261335	0.000688568395508589	0.0214070898977656	0.378150631737654	0.999914769288888
1037	ENSMUSG00000006717	Acot13	Protein_coding	ENSMUSG00000006717_Acot13_protein_coding	protein_coding	781.813842847134	0.000540474430346787	0.0113010635826925	0.382162673156668	0.999914769288888
1038	ENSMUSG00000006720	Zfp184	Protein_coding	ENSMUSG00000006720_Zfp184_protein_coding	protein_coding	101.457750543889	-0.000201732594961672	0.0126908475958669	0.712872231903129	0.999914769288888
1039	ENSMUSG00000006724	Cyp27b1	Protein_coding	ENSMUSG00000006724_Cyp27b1_protein_coding	protein_coding	10.0288099262912	-0.000634888532332135	0.0307367272732774	0.53805655474314	NA
1040	ENSMUSG00000006728	Cdk4	Protein_coding	ENSMUSG00000006728_Cdk4_protein_coding	protein_coding	553.663785259405	-0.000357781450438027	0.0108094953099348	0.538832616533154	0.999914769288888
1041	ENSMUSG00000006731	B4galnt1	Protein_coding	ENSMUSG00000006731_B4galnt1_protein_coding	protein_coding	1947.68860378564	0.000188569422973429	0.00978866458773101	0.763130936784071	0.999914769288888
1042	ENSMUSG00000006732	Mettl1	Protein_coding	ENSMUSG00000006732_Mettl1_protein_coding	protein_coding	196.882735265166	0.000329201901835078	0.0119848890619141	0.555407627958015	0.999914769288888
1043	ENSMUSG00000006736	Tspan31	Protein_coding	ENSMUSG00000006736_Tspan31_protein_coding	protein_coding	785.955169259175	5.44128027416853e-05	0.00979363194284965	0.928555398304138	0.999914769288888
1044	ENSMUSG00000006740	Kif5b	Protein_coding	ENSMUSG00000006740_Kif5b_protein_coding	protein_coding	8670.62147215924	-7.9426789690038e-05	0.00968255825927238	0.899845756097786	0.999914769288888
1045	ENSMUSG00000006763	Saal1	Protein_coding	ENSMUSG00000006763_Saal1_protein_coding	protein_coding	516.649271975087	0.000465718682708346	0.0105594474567851	0.455532914000617	0.999914769288888
1046	ENSMUSG00000006764	Tph2	Protein_coding	ENSMUSG00000006764_Tph2_protein_coding	protein_coding	129.825820487171	-0.000409702671072007	0.0182378653168223	0.553138227745518	0.999914769288888
1047	ENSMUSG00000006777	Krt23	Protein_coding	ENSMUSG00000006777_Krt23_protein_coding	protein_coding	3.13385935467001	0.00299372496890236	0.0672211561343234	0.055278819930627	NA
1048	ENSMUSG00000006782	Cnp	Protein_coding	ENSMUSG00000006782_Cnp_protein_coding	protein_coding	6869.13462151321	-7.0847675140078e-05	0.0100995056646614	0.900928286573441	0.999914769288888
1049	ENSMUSG00000006784	Odad4	Protein_coding	ENSMUSG00000006784_Odad4_protein_coding	protein_coding	62.1001814630437	0.000215312499946129	0.0154612224047552	0.725334137117898	0.999914769288888
1050	ENSMUSG00000006800	Sulf2	Protein_coding	ENSMUSG00000006800_Sulf2_protein_coding	protein_coding	2877.57738044116	-0.000468779552642241	0.0109574862616265	0.440322449856378	0.999914769288888
1051	ENSMUSG00000006818	Sod2	Protein_coding	ENSMUSG00000006818_Sod2_protein_coding	protein_coding	8354.47598397842	-0.00036770054676691	0.00979779182505047	0.583181021573903	0.999914769288888
1052	ENSMUSG00000006850	Tmco6	Protein_coding	ENSMUSG00000006850_Tmco6_protein_coding	protein_coding	207.682316265711	-0.00014295233221854	0.0118781824919339	0.789149208575677	0.999914769288888
1053	ENSMUSG00000006906	Stambp	Protein_coding	ENSMUSG00000006906_Stambp_protein_coding	protein_coding	744.226003654492	-0.000497757346764365	0.0105458983078104	0.432984530587879	0.999914769288888
1054	ENSMUSG00000006920	Ezh1	Protein_coding	ENSMUSG00000006920_Ezh1_protein_coding	protein_coding	2251.42816842187	-0.000153908935867024	0.00957385061114879	0.818278084320797	0.999914769288888
1055	ENSMUSG00000006930	Hap1	Protein_coding	ENSMUSG00000006930_Hap1_protein_coding	protein_coding	4709.42018605989	-0.00229501630610508	0.0224083580829365	0.040615239679458	0.999914769288888
1056	ENSMUSG00000006931	P3h4	Protein_coding	ENSMUSG00000006931_P3h4_protein_coding	protein_coding	390.098562157694	-4.78498501198193e-05	0.0103311432508683	0.930764365847439	0.999914769288888
1057	ENSMUSG00000006932	Ctnnb1	Protein_coding	ENSMUSG00000006932_Ctnnb1_protein_coding	protein_coding	10547.6120414434	5.99665568074324e-05	0.00955724532484753	0.928027714791931	0.999914769288888
1058	ENSMUSG00000006941	Eif1b	Protein_coding	ENSMUSG00000006941_Eif1b_protein_coding	protein_coding	1467.42487360004	-0.000516873331703973	0.011647732179417	0.392651144741907	0.999914769288888
1059	ENSMUSG00000006958	Chrd	Protein_coding	ENSMUSG00000006958_Chrd_protein_coding	protein_coding	575.384153338522	0.000489731649056446	0.0109048645662643	0.42627155563543	0.999914769288888
1060	ENSMUSG00000006998	Psmd2	Protein_coding	ENSMUSG00000006998_Psmd2_protein_coding	protein_coding	3832.86755390004	-5.09664758429366e-05	0.0097902666183976	0.933111175795056	0.999914769288888
1061	ENSMUSG00000007021	Syngr3	Protein_coding	ENSMUSG00000007021_Syngr3_protein_coding	protein_coding	1907.87917523437	-0.0003142273828362	0.0104890969542345	0.591313730951935	0.999914769288888
1062	ENSMUSG00000007029	Vars	Protein_coding	ENSMUSG00000007029_Vars_protein_coding	protein_coding	1426.17434239022	-0.000136148934433789	0.00965359127355743	0.832806330217527	0.999914769288888
1063	ENSMUSG00000007030	Vwa7	Protein_coding	ENSMUSG00000007030_Vwa7_protein_coding	protein_coding	333.4697593374	0.00311747904541643	0.0344113834805841	0.0349913559348285	0.999914769288888
1064	ENSMUSG00000007033	Hspa1l	Protein_coding	ENSMUSG00000007033_Hspa1l_protein_coding	protein_coding	24.1570136426588	0.000255991605072916	0.0215472572204779	0.748481636419007	NA
1065	ENSMUSG00000007034	Slc44a4	Protein_coding	ENSMUSG00000007034_Slc44a4_protein_coding	protein_coding	3.77107327248152	0.00145429874438151	0.0463363632454847	0.242982480982642	NA
1066	ENSMUSG00000007035	Msh5	Protein_coding	ENSMUSG00000007035_Msh5_protein_coding	protein_coding	66.8723651011128	0.00105856329719568	0.0234076362480529	0.216576387789804	0.999914769288888
1067	ENSMUSG00000007036	Abhd16a	Protein_coding	ENSMUSG00000007036_Abhd16a_protein_coding	protein_coding	1789.2989715938	0.00035895327795462	0.0105955685285036	0.543886639244061	0.999914769288888
1068	ENSMUSG00000007038	Neu1	Protein_coding	ENSMUSG00000007038_Neu1_protein_coding	protein_coding	853.436071595303	0.000283413257547614	0.0101667027855914	0.636578614759883	0.999914769288888
1069	ENSMUSG00000007039	Ddah2	Protein_coding	ENSMUSG00000007039_Ddah2_protein_coding	protein_coding	171.341132448351	0.00170032080000236	0.0267409413962197	0.0991789403738962	0.999914769288888
1070	ENSMUSG00000007041	Clic1	Protein_coding	ENSMUSG00000007041_Clic1_protein_coding	protein_coding	237.7143130765	0.000908779355717918	0.0188463287203119	0.221251639783791	0.999914769288888
1071	ENSMUSG00000007050	Lsm2	Protein_coding	ENSMUSG00000007050_Lsm2_protein_coding	protein_coding	181.936286232494	0.00036521412645923	0.0123075026491677	0.518078211578154	0.999914769288888
1072	ENSMUSG00000007080	Pole	Protein_coding	ENSMUSG00000007080_Pole_protein_coding	protein_coding	50.2858398725953	0.00042688996819471	0.0167902678443507	0.511330277911773	0.999914769288888
1073	ENSMUSG00000007097	Atp1a2	Protein_coding	ENSMUSG00000007097_Atp1a2_protein_coding	protein_coding	33706.1491850091	6.99502032907819e-05	0.00993729131284614	0.905069643497613	0.999914769288888
1074	ENSMUSG00000007107	Atp1a4	Protein_coding	ENSMUSG00000007107_Atp1a4_protein_coding	protein_coding	96.3589292512321	0.000152974562015949	0.0131093380481737	0.782114403352006	0.999914769288888
1075	ENSMUSG00000007122	Casq1	Protein_coding	ENSMUSG00000007122_Casq1_protein_coding	protein_coding	24.8776719134675	0.00496024661623608	0.0763450687171628	0.0469556594794153	0.999914769288888
1076	ENSMUSG00000007207	Stx1a	Protein_coding	ENSMUSG00000007207_Stx1a_protein_coding	protein_coding	2397.39728586501	0.000665432546507541	0.0115049066398844	0.307067929020166	0.999914769288888
1077	ENSMUSG00000007209	Ceacam9	Protein_coding	ENSMUSG00000007209_Ceacam9_protein_coding	protein_coding	2.78126820593453	-0.000725357894897927	0.0419476989671524	0.473520485147006	NA
1078	ENSMUSG00000007216	Zfp775	Protein_coding	ENSMUSG00000007216_Zfp775_protein_coding	protein_coding	335.952494235942	-6.51232961796242e-05	0.0103683468015205	0.90568521579049	0.999914769288888
1079	ENSMUSG00000007279	Scube2	Protein_coding	ENSMUSG00000007279_Scube2_protein_coding	protein_coding	119.756482831978	-0.00199120352529342	0.0328169044168361	0.0988441663867618	0.999914769288888
1080	ENSMUSG00000007338	Mrpl49	Protein_coding	ENSMUSG00000007338_Mrpl49_protein_coding	protein_coding	549.026865759393	0.000114719970592619	0.0101364834183478	0.840543016462185	0.999914769288888
1081	ENSMUSG00000007379	Dennd2c	Protein_coding	ENSMUSG00000007379_Dennd2c_protein_coding	protein_coding	47.5385982572749	-0.000256097242368363	0.0159121777346475	0.682140209801945	0.999914769288888
1082	ENSMUSG00000007411	Mark3	Protein_coding	ENSMUSG00000007411_Mark3_protein_coding	protein_coding	3525.29936521125	-0.00100749847622928	0.0140895690692045	0.166502567055454	0.999914769288888
1083	ENSMUSG00000007415	Gatad1	Protein_coding	ENSMUSG00000007415_Gatad1_protein_coding	protein_coding	1885.79708956468	0.000288360706817752	0.0101305751851222	0.633272515842106	0.999914769288888
1084	ENSMUSG00000007440	Pcdha10	Protein_coding	ENSMUSG00000007440_Pcdha10_protein_coding	protein_coding	185.159153799356	-3.48966128824875e-05	0.0117193244497488	0.947355497012921	0.999914769288888
1085	ENSMUSG00000007457	2310003L06Rik	Protein_coding	ENSMUSG00000007457_2310003L06Rik_protein_coding	protein_coding	1.97220000283962	-0.000224386465879714	0.0396952428491064	0.811662109283269	NA
1086	ENSMUSG00000007458	M6pr	Protein_coding	ENSMUSG00000007458_M6pr_protein_coding	protein_coding	1560.21625656976	-0.00014218858600808	0.0100910529917423	0.805672430723529	0.999914769288888
1087	ENSMUSG00000007476	Lrrc8a	Protein_coding	ENSMUSG00000007476_Lrrc8a_protein_coding	protein_coding	2873.01652201743	6.52483766101831e-05	0.00957174251861192	0.921205017386958	0.999914769288888
1088	ENSMUSG00000007480	Mc5r	Protein_coding	ENSMUSG00000007480_Mc5r_protein_coding	protein_coding	32.6184148921956	0.00140843939695957	0.0313649658833408	0.196704116751262	0.999914769288888
1089	ENSMUSG00000007564	Ppp2r1a	Protein_coding	ENSMUSG00000007564_Ppp2r1a_protein_coding	protein_coding	7669.40704184918	-0.000248006979013988	0.0103680793551934	0.667091410617117	0.999914769288888
1090	ENSMUSG00000007570	Fance	Protein_coding	ENSMUSG00000007570_Fance_protein_coding	protein_coding	328.496993017887	-0.000833432498667485	0.0138163085789182	0.219579793231722	0.999914769288888
1091	ENSMUSG00000007589	Tinf2	Protein_coding	ENSMUSG00000007589_Tinf2_protein_coding	protein_coding	251.652658009127	0.000173509320138472	0.0109198066755241	0.748866192479478	0.999914769288888
1092	ENSMUSG00000007591	Tssk4	Protein_coding	ENSMUSG00000007591_Tssk4_protein_coding	protein_coding	10.297185292519	0.000150321106886379	0.0262129503439492	0.870910928526037	NA
1093	ENSMUSG00000007594	Hapln4	Protein_coding	ENSMUSG00000007594_Hapln4_protein_coding	protein_coding	3957.15309365667	0.000543132051583286	0.0111640698149059	0.383304487280146	0.999914769288888
1094	ENSMUSG00000007603	Dus3l	Protein_coding	ENSMUSG00000007603_Dus3l_protein_coding	protein_coding	878.298181045963	0.000486706556879401	0.0103295099236781	0.450994980635648	0.999914769288888
1095	ENSMUSG00000007610	Gtpbp3	Protein_coding	ENSMUSG00000007610_Gtpbp3_protein_coding	protein_coding	752.532509388573	-0.000151661217484071	0.00993009369967247	0.79959682000924	0.999914769288888
1096	ENSMUSG00000007613	Tgfbr1	Protein_coding	ENSMUSG00000007613_Tgfbr1_protein_coding	protein_coding	1285.98603661622	-0.000447851987634726	0.0104478800129716	0.473840211262441	0.999914769288888
1097	ENSMUSG00000007617	Homer1	Protein_coding	ENSMUSG00000007617_Homer1_protein_coding	protein_coding	8500.29794182544	-0.000273154535562721	0.0110336654567864	0.623495932508269	0.999914769288888
1098	ENSMUSG00000007646	Rad51c	Protein_coding	ENSMUSG00000007646_Rad51c_protein_coding	protein_coding	185.236368341071	-0.00139441319767335	0.0222159212473634	0.118308257346902	0.999914769288888
1099	ENSMUSG00000007653	Gabrb2	Protein_coding	ENSMUSG00000007653_Gabrb2_protein_coding	protein_coding	11396.1195270216	0.000486799574427725	0.00985125103503627	0.486247168810587	0.999914769288888
1100	ENSMUSG00000007655	Cav1	Protein_coding	ENSMUSG00000007655_Cav1_protein_coding	protein_coding	331.171985007354	-0.00116265170507298	0.0182515765216666	0.140894056632904	0.999914769288888
1101	ENSMUSG00000007656	Arpp19	Protein_coding	ENSMUSG00000007656_Arpp19_protein_coding	protein_coding	3799.14094487399	-2.70831152523481e-05	0.00975896595524376	0.964695043269268	0.999914769288888
1102	ENSMUSG00000007659	Bcl2l1	Protein_coding	ENSMUSG00000007659_Bcl2l1_protein_coding	protein_coding	3551.8052805418	-0.000434303526852524	0.00984598718240624	0.524688550012469	0.999914769288888
1103	ENSMUSG00000007670	Khsrp	Protein_coding	ENSMUSG00000007670_Khsrp_protein_coding	protein_coding	3150.27067850412	-0.000395675123099312	0.00984843587847086	0.554859478200828	0.999914769288888
1104	ENSMUSG00000007682	Dio2	Protein_coding	ENSMUSG00000007682_Dio2_protein_coding	protein_coding	1723.04094254624	-0.00134957828552911	0.0154345481068025	0.102472682816527	0.999914769288888
1105	ENSMUSG00000007721	Ccdc124	Protein_coding	ENSMUSG00000007721_Ccdc124_protein_coding	protein_coding	868.671150108025	1.06903874758871e-05	0.0100428355549304	0.985085061305054	0.999914769288888
1106	ENSMUSG00000007739	Cct4	Protein_coding	ENSMUSG00000007739_Cct4_protein_coding	protein_coding	1749.69189790514	-0.000119505196413113	0.00964972502720871	0.852676785902763	0.999914769288888
1107	ENSMUSG00000007777	0610009B22Rik	Protein_coding	ENSMUSG00000007777_0610009B22Rik_protein_coding	protein_coding	250.368102574842	-7.61376069206148e-05	0.0116540079539262	0.8856262667893	0.999914769288888
1108	ENSMUSG00000007783	Cpt1c	Protein_coding	ENSMUSG00000007783_Cpt1c_protein_coding	protein_coding	1680.00638275659	-0.000322146427458464	0.00999693950808747	0.60774615961688	0.999914769288888
1109	ENSMUSG00000007805	Twist2	Protein_coding	ENSMUSG00000007805_Twist2_protein_coding	protein_coding	43.5250375667579	-0.000100911649351376	0.0157291945456943	0.871119432243375	0.999914769288888
1110	ENSMUSG00000007812	Zfp655	Protein_coding	ENSMUSG00000007812_Zfp655_protein_coding	protein_coding	1126.47339282916	-6.63689367165596e-05	0.00972449522745756	0.914867470978894	0.999914769288888
1111	ENSMUSG00000007815	Rhoa	Protein_coding	ENSMUSG00000007815_Rhoa_protein_coding	protein_coding	3308.22192898081	5.35368370020972e-05	0.00989022820134372	0.927902239547726	0.999914769288888
1112	ENSMUSG00000007817	Zmiz1	Protein_coding	ENSMUSG00000007817_Zmiz1_protein_coding	protein_coding	13187.5045569466	0.000370352363236594	0.00980706030317734	0.57999635999301	0.999914769288888
1113	ENSMUSG00000007827	Ankrd26	Protein_coding	ENSMUSG00000007827_Ankrd26_protein_coding	protein_coding	1171.97123721253	-0.000627549594927449	0.0107761873766729	0.34496882970868	0.999914769288888
1114	ENSMUSG00000007833	Aldh16a1	Protein_coding	ENSMUSG00000007833_Aldh16a1_protein_coding	protein_coding	154.574053677425	0.000457773572434414	0.0136701244447296	0.438488090804634	0.999914769288888
1115	ENSMUSG00000007836	Hnrnpa0	Protein_coding	ENSMUSG00000007836_Hnrnpa0_protein_coding	protein_coding	2848.9660929205	-3.43255793117563e-05	0.0099473482561824	0.95306332455609	0.999914769288888
1116	ENSMUSG00000007837	Prrg2	Protein_coding	ENSMUSG00000007837_Prrg2_protein_coding	protein_coding	83.3239333716268	0.000889495036045601	0.0203487851538718	0.247068479401644	0.999914769288888
1117	ENSMUSG00000007850	Hnrnph1	Protein_coding	ENSMUSG00000007850_Hnrnph1_protein_coding	protein_coding	5767.72576035496	-0.000333236299283078	0.00967911346169765	0.626124812046544	0.999914769288888
1118	ENSMUSG00000007867	Ift43	Protein_coding	ENSMUSG00000007867_Ift43_protein_coding	protein_coding	1142.1019909024	-0.00167298843846012	0.0205417794506352	0.07538217278784	0.999914769288888
1119	ENSMUSG00000007872	Id3	Protein_coding	ENSMUSG00000007872_Id3_protein_coding	protein_coding	390.450179102422	-0.00142623604430469	0.0196708324930859	0.100837604713852	0.999914769288888
1120	ENSMUSG00000007877	Tcap	Protein_coding	ENSMUSG00000007877_Tcap_protein_coding	protein_coding	27.8403331822702	0.00142903066011711	0.0338375965713792	0.216614306921515	0.999914769288888
1121	ENSMUSG00000007880	Arid1a	Protein_coding	ENSMUSG00000007880_Arid1a_protein_coding	protein_coding	8512.05823963788	-0.000470178183874583	0.00977543147341625	0.505942543598175	0.999914769288888
1122	ENSMUSG00000007888	Crlf1	Protein_coding	ENSMUSG00000007888_Crlf1_protein_coding	protein_coding	69.6614781070648	-0.00032678087460085	0.0160323935863011	0.603086516773892	0.999914769288888
1123	ENSMUSG00000007891	Ctsd	Protein_coding	ENSMUSG00000007891_Ctsd_protein_coding	protein_coding	982.418673741432	-1.35226004744593e-05	0.00994723757907936	0.98148262597085	0.999914769288888
1124	ENSMUSG00000007892	Rplp1	Protein_coding	ENSMUSG00000007892_Rplp1_protein_coding	protein_coding	2902.40329128065	0.000351938088289018	0.0251965059838056	0.695757073379648	0.999914769288888
1125	ENSMUSG00000007908	Hmgcll1	Protein_coding	ENSMUSG00000007908_Hmgcll1_protein_coding	protein_coding	1503.05528525632	-0.000404171807433122	0.0106692057087125	0.500830354562358	0.999914769288888
1126	ENSMUSG00000007944	Ttc9b	Protein_coding	ENSMUSG00000007944_Ttc9b_protein_coding	protein_coding	755.009651828715	0.000208139590753577	0.0108968978769259	0.703916615064209	0.999914769288888
1127	ENSMUSG00000007946	Phox2a	Protein_coding	ENSMUSG00000007946_Phox2a_protein_coding	protein_coding	4.9787943003615	0.000434809279275588	0.034864576623016	0.677859314147945	NA
1128	ENSMUSG00000007950	Abhd8	Protein_coding	ENSMUSG00000007950_Abhd8_protein_coding	protein_coding	3548.92680803477	-8.80031557571257e-05	0.0101693214866833	0.876138770717252	0.999914769288888
1129	ENSMUSG00000007987	Ift22	Protein_coding	ENSMUSG00000007987_Ift22_protein_coding	protein_coding	996.989341001889	0.000445745531720629	0.0108366479222025	0.461426934338014	0.999914769288888
1130	ENSMUSG00000007989	Fzd3	Protein_coding	ENSMUSG00000007989_Fzd3_protein_coding	protein_coding	6511.04720260378	-9.8026634222791e-05	0.00961439139195362	0.880157449037448	0.999914769288888
1131	ENSMUSG00000008028	1700008O03Rik	Protein_coding	ENSMUSG00000008028_1700008O03Rik_protein_coding	protein_coding	41.550969130532	-0.000377637240173728	0.0175081713687728	0.57295520232711	0.999914769288888
1132	ENSMUSG00000008035	Mid1ip1	Protein_coding	ENSMUSG00000008035_Mid1ip1_protein_coding	protein_coding	1670.51715598467	-2.1722696336685e-06	0.0103335284139604	0.996845468036085	0.999914769288888
1133	ENSMUSG00000008036	Ap2s1	Protein_coding	ENSMUSG00000008036_Ap2s1_protein_coding	protein_coding	1854.60923814135	-0.000263768387161036	0.0100574602576197	0.663123792652158	0.999914769288888
1134	ENSMUSG00000008090	Fgfrl1	Protein_coding	ENSMUSG00000008090_Fgfrl1_protein_coding	protein_coding	399.427790163853	0.000297299512509533	0.0107311333433801	0.602129552046027	0.999914769288888
1135	ENSMUSG00000008129	Brme1	Protein_coding	ENSMUSG00000008129_Brme1_protein_coding	protein_coding	96.4245079393339	0.000384639736227479	0.0141478825139698	0.513026283680653	0.999914769288888
1136	ENSMUSG00000008136	Fhl2	Protein_coding	ENSMUSG00000008136_Fhl2_protein_coding	protein_coding	727.129828859543	0.00030381968776846	0.0112432696428897	0.586634195438667	0.999914769288888
1137	ENSMUSG00000008140	Emc10	Protein_coding	ENSMUSG00000008140_Emc10_protein_coding	protein_coding	1691.30590256092	0.000158070321325479	0.00992561186688482	0.791880019960457	0.999914769288888
1138	ENSMUSG00000008153	Clstn3	Protein_coding	ENSMUSG00000008153_Clstn3_protein_coding	protein_coding	13655.1065156421	0.000272722850064758	0.00968084704071969	0.682616837492321	0.999914769288888
1139	ENSMUSG00000008167	Fbxw9	Protein_coding	ENSMUSG00000008167_Fbxw9_protein_coding	protein_coding	286.288815214872	-0.000479213345018832	0.0118074311475393	0.418593867084477	0.999914769288888
1140	ENSMUSG00000008193	Spib	Protein_coding	ENSMUSG00000008193_Spib_protein_coding	protein_coding	7.45183576386641	-0.00156492903970527	0.044615603679754	0.236885580204631	NA
1141	ENSMUSG00000008200	Fnbp4	Protein_coding	ENSMUSG00000008200_Fnbp4_protein_coding	protein_coding	1731.75583451366	-7.24592024670266e-05	0.00999149174946766	0.900618610487754	0.999914769288888
1142	ENSMUSG00000008206	Cers4	Protein_coding	ENSMUSG00000008206_Cers4_protein_coding	protein_coding	1797.05727298181	3.22504032168576e-06	0.00962359623471347	0.995992470021533	0.999914769288888
1143	ENSMUSG00000008226	Scrn3	Protein_coding	ENSMUSG00000008226_Scrn3_protein_coding	protein_coding	807.596970569119	0.000287598934378747	0.00994166527548329	0.645531157323389	0.999914769288888
1144	ENSMUSG00000008301	Phax	Protein_coding	ENSMUSG00000008301_Phax_protein_coding	protein_coding	952.100682182998	-0.000128466005202809	0.00979844671515406	0.834193362861967	0.999914769288888
1145	ENSMUSG00000008305	Tle1	Protein_coding	ENSMUSG00000008305_Tle1_protein_coding	protein_coding	2277.00992536452	-0.00133477869552884	0.0181387873073441	0.10885265475634	0.999914769288888
1146	ENSMUSG00000008307	1700109H08Rik	Protein_coding	ENSMUSG00000008307_1700109H08Rik_protein_coding	protein_coding	337.334708104228	0.00119625298151167	0.0191631477441852	0.138471707167765	0.999914769288888
1147	ENSMUSG00000008318	Relt	Protein_coding	ENSMUSG00000008318_Relt_protein_coding	protein_coding	478.740830699209	0.000167154365598025	0.0104973631481105	0.763084409766644	0.999914769288888
1148	ENSMUSG00000008333	Snrpb2	Protein_coding	ENSMUSG00000008333_Snrpb2_protein_coding	protein_coding	432.482812084774	0.00049266410749667	0.0110820809730681	0.419636293932572	0.999914769288888
1149	ENSMUSG00000008348	Ubc	Protein_coding	ENSMUSG00000008348_Ubc_protein_coding	protein_coding	19043.4601962357	7.80881408574341e-05	0.00985498966142235	0.896220526459005	0.999914769288888
1150	ENSMUSG00000008373	Prpf31	Protein_coding	ENSMUSG00000008373_Prpf31_protein_coding	protein_coding	749.492544737875	3.55026923951173e-06	0.0101054551958353	0.994993820445844	0.999914769288888
1151	ENSMUSG00000008384	Sertad1	Protein_coding	ENSMUSG00000008384_Sertad1_protein_coding	protein_coding	179.728546288549	0.000999964891408256	0.0225192639396357	0.228020390763115	0.999914769288888
1152	ENSMUSG00000008393	Carhsp1	Protein_coding	ENSMUSG00000008393_Carhsp1_protein_coding	protein_coding	812.410294936006	-0.00054392560168246	0.0117140369719669	0.373473257512702	0.999914769288888
1153	ENSMUSG00000008398	Elk3	Protein_coding	ENSMUSG00000008398_Elk3_protein_coding	protein_coding	422.26609374118	-0.000367003507437395	0.0106278985299123	0.535322226095796	0.999914769288888
1154	ENSMUSG00000008429	Herpud2	Protein_coding	ENSMUSG00000008429_Herpud2_protein_coding	protein_coding	1666.08207970143	-0.000229890126372778	0.00978758248735588	0.717214343834528	0.999914769288888
1155	ENSMUSG00000008435	Rdh13	Protein_coding	ENSMUSG00000008435_Rdh13_protein_coding	protein_coding	881.899893383347	-0.000352253286486401	0.0101039346787862	0.572611639434907	0.999914769288888
1156	ENSMUSG00000008438	Adam21	Protein_coding	ENSMUSG00000008438_Adam21_protein_coding	protein_coding	42.6848198591534	0.00108928955399832	0.0261080301167376	0.239967434205103	0.999914769288888
1157	ENSMUSG00000008450	Nutf2	Protein_coding	ENSMUSG00000008450_Nutf2_protein_coding	protein_coding	617.855955372495	-0.000778418063597343	0.0125494746073328	0.244759739424155	0.999914769288888
1158	ENSMUSG00000008461	Fut1	Protein_coding	ENSMUSG00000008461_Fut1_protein_coding	protein_coding	5.91659427172177	0.00114886551186794	0.0393564273443447	0.339083658793175	NA
1159	ENSMUSG00000008475	Arpc5	Protein_coding	ENSMUSG00000008475_Arpc5_protein_coding	protein_coding	1163.1212464701	-0.000875836104981884	0.0130511301928266	0.206991429365248	0.999914769288888
1160	ENSMUSG00000008482	Rnf151	Protein_coding	ENSMUSG00000008482_Rnf151_protein_coding	protein_coding	13.9135613003573	-0.0025666741153331	0.0520987697683617	0.124513058085357	NA
1161	ENSMUSG00000008489	Elavl2	Protein_coding	ENSMUSG00000008489_Elavl2_protein_coding	protein_coding	3532.35162968661	5.99736471906544e-07	0.0100195601122657	0.999166644615087	0.999914769288888
1162	ENSMUSG00000008496	Pou2f2	Protein_coding	ENSMUSG00000008496_Pou2f2_protein_coding	protein_coding	719.325187066973	-0.000459363139403614	0.010910949112642	0.448734753025603	0.999914769288888
1163	ENSMUSG00000008540	Mgst1	Protein_coding	ENSMUSG00000008540_Mgst1_protein_coding	protein_coding	102.782731667905	-0.000266055940599357	0.0131911031815	0.635282392384187	0.999914769288888
1164	ENSMUSG00000008575	Nfib	Protein_coding	ENSMUSG00000008575_Nfib_protein_coding	protein_coding	9786.25420369555	0.000472639598763608	0.0101691324151872	0.470454141372326	0.999914769288888
1165	ENSMUSG00000008590	Htr3b	Protein_coding	ENSMUSG00000008590_Htr3b_protein_coding	protein_coding	1.00631836215595	8.03338932980679e-05	0.0422963051055329	0.92197078690978	NA
1166	ENSMUSG00000008601	Rab25	Protein_coding	ENSMUSG00000008601_Rab25_protein_coding	protein_coding	9.55841017025256	0.000669239284867587	0.0305326842534414	0.515608339678192	NA
1167	ENSMUSG00000008604	Ubqln4	Protein_coding	ENSMUSG00000008604_Ubqln4_protein_coding	protein_coding	2768.74770028809	-0.000271255799349206	0.00974841223459649	0.677465863799695	0.999914769288888
1168	ENSMUSG00000008658	Rbfox1	Protein_coding	ENSMUSG00000008658_Rbfox1_protein_coding	protein_coding	49037.9338960749	-0.000216700873175262	0.0109180873058027	0.692841231758236	0.999914769288888
1169	ENSMUSG00000008668	Rps18	Protein_coding	ENSMUSG00000008668_Rps18_protein_coding	protein_coding	164.356147274295	-7.22378379633481e-05	0.01098341288122	0.891822947932283	0.999914769288888
1170	ENSMUSG00000008682	Rpl10	Protein_coding	ENSMUSG00000008682_Rpl10_protein_coding	protein_coding	338.809196551737	0.00100262181720115	0.0148473089678075	0.167594499955277	0.999914769288888
1171	ENSMUSG00000008683	Rps15a	Protein_coding	ENSMUSG00000008683_Rps15a_protein_coding	protein_coding	1744.2545827269	0.000249813563418602	0.00980775783169749	0.694423232563014	0.999914769288888
1172	ENSMUSG00000008690	Ncaph2	Protein_coding	ENSMUSG00000008690_Ncaph2_protein_coding	protein_coding	2009.98160722611	0.000255067590233785	0.00992030442540549	0.680728444127632	0.999914769288888
1173	ENSMUSG00000008730	Hipk1	Protein_coding	ENSMUSG00000008730_Hipk1_protein_coding	protein_coding	9880.25642017261	0.00047791955651895	0.0100325045473549	0.476359369165613	0.999914769288888
1174	ENSMUSG00000008734	Gprc5b	Protein_coding	ENSMUSG00000008734_Gprc5b_protein_coding	protein_coding	6616.79717024468	-0.000294974755953298	0.00977391413540106	0.651739079386062	0.999914769288888
1175	ENSMUSG00000008763	Man1a2	Protein_coding	ENSMUSG00000008763_Man1a2_protein_coding	protein_coding	4966.99101994418	-8.70899578157796e-05	0.00955581881042793	0.896060858342553	0.999914769288888
1176	ENSMUSG00000008789	Ceacam5	Protein_coding	ENSMUSG00000008789_Ceacam5_protein_coding	protein_coding	3.65338427224524	0.000754494641842724	0.0386245157874802	0.489519639032017	NA
1177	ENSMUSG00000008813	Tppp2	Protein_coding	ENSMUSG00000008813_Tppp2_protein_coding	protein_coding	1.23605803315535	0.000358021525992259	0.0422169250950862	0.681717165968273	NA
1178	ENSMUSG00000008822	Acyp1	Protein_coding	ENSMUSG00000008822_Acyp1_protein_coding	protein_coding	466.404349209671	-0.000292984785679568	0.0103415318336787	0.61876321711939	0.999914769288888
1179	ENSMUSG00000008845	Cd163	Protein_coding	ENSMUSG00000008845_Cd163_protein_coding	protein_coding	43.486508460549	-0.000280841093404791	0.0179413915857469	0.682045735083844	0.999914769288888
1180	ENSMUSG00000008855	Hdac5	Protein_coding	ENSMUSG00000008855_Hdac5_protein_coding	protein_coding	6319.92486047306	-0.000313230980637704	0.00973895345349953	0.637796661053441	0.999914769288888
1181	ENSMUSG00000008859	Rala	Protein_coding	ENSMUSG00000008859_Rala_protein_coding	protein_coding	1829.89527940179	-0.000653088790443058	0.0104221263736744	0.346751156375167	0.999914769288888
1182	ENSMUSG00000008874	Clec3a	Protein_coding	ENSMUSG00000008874_Clec3a_protein_coding	protein_coding	1.65307344578417	0.000851661351192319	0.0444461647239975	0.385238400110546	NA
1183	ENSMUSG00000008892	Vdac3	Protein_coding	ENSMUSG00000008892_Vdac3_protein_coding	protein_coding	1509.01752955911	-0.000415961187676338	0.0102129857093553	0.511119562081452	0.999914769288888
1184	ENSMUSG00000008932	Slc1a7	Protein_coding	ENSMUSG00000008932_Slc1a7_protein_coding	protein_coding	4.72889675207163	-0.00110192551284197	0.0425253627944106	0.341271501514303	NA
1185	ENSMUSG00000008958	Vps72	Protein_coding	ENSMUSG00000008958_Vps72_protein_coding	protein_coding	657.444494869843	0.00018447720367973	0.00998757267497037	0.75693921147425	0.999914769288888
1186	ENSMUSG00000008976	Gabpa	Protein_coding	ENSMUSG00000008976_Gabpa_protein_coding	protein_coding	1255.98226579175	-4.10253923009246e-06	0.00977854954992856	0.994614674945624	0.999914769288888
1187	ENSMUSG00000008999	Bmp7	Protein_coding	ENSMUSG00000008999_Bmp7_protein_coding	protein_coding	676.695264807949	-0.00150979268743337	0.0198264138567489	0.0905587347110989	0.999914769288888
1188	ENSMUSG00000009013	Dynll1	Protein_coding	ENSMUSG00000009013_Dynll1_protein_coding	protein_coding	2686.70028798	-0.000273225661341877	0.0105357682044164	0.633493130483455	0.999914769288888
1189	ENSMUSG00000009030	Pdcl	Protein_coding	ENSMUSG00000009030_Pdcl_protein_coding	protein_coding	555.827020557922	0.000312994944428385	0.0105439179451908	0.590765696239504	0.999914769288888
1190	ENSMUSG00000009035	Tmem184b	Protein_coding	ENSMUSG00000009035_Tmem184b_protein_coding	protein_coding	2641.68076930354	-0.00065530584326356	0.010346764378666	0.349611194450966	0.999914769288888
1191	ENSMUSG00000009070	Rsph14	Protein_coding	ENSMUSG00000009070_Rsph14_protein_coding	protein_coding	40.5955554126837	-0.000170042136033659	0.0165039882255651	0.791866640761226	0.999914769288888
1192	ENSMUSG00000009073	Nf2	Protein_coding	ENSMUSG00000009073_Nf2_protein_coding	protein_coding	3060.62484699188	-0.000298721406652751	0.00965060743922504	0.660981870140003	0.999914769288888
1193	ENSMUSG00000009075	Cabp7	Protein_coding	ENSMUSG00000009075_Cabp7_protein_coding	protein_coding	1243.7020065555	-0.00057572152967579	0.0136582701484591	0.347943961714838	0.999914769288888
1194	ENSMUSG00000009076	Zmat5	Protein_coding	ENSMUSG00000009076_Zmat5_protein_coding	protein_coding	341.635406112967	-0.000135233691006522	0.0103646900988318	0.808088452096306	0.999914769288888
1195	ENSMUSG00000009079	Ewsr1	Protein_coding	ENSMUSG00000009079_Ewsr1_protein_coding	protein_coding	4454.26649131008	-0.000546753232572876	0.010372329319076	0.408867377472	0.999914769288888
1196	ENSMUSG00000009090	Ap1b1	Protein_coding	ENSMUSG00000009090_Ap1b1_protein_coding	protein_coding	5785.78298298396	-0.000419429925096736	0.00991282436206263	0.529919478170987	0.999914769288888
1197	ENSMUSG00000009092	Derl3	Protein_coding	ENSMUSG00000009092_Derl3_protein_coding	protein_coding	27.7924557179831	-0.000518848098505973	0.0223857054983388	0.523877525462773	0.999914769288888
1198	ENSMUSG00000009093	Gstt4	Protein_coding	ENSMUSG00000009093_Gstt4_protein_coding	protein_coding	2.37304217178315	-0.000932362482569813	0.044873246943612	0.354274231445146	NA
1199	ENSMUSG00000009097	Tbx1	Protein_coding	ENSMUSG00000009097_Tbx1_protein_coding	protein_coding	40.2267881582849	0.000188482313140521	0.0161673241074375	0.766178647036932	0.999914769288888
1200	ENSMUSG00000009108	Gnat2	Protein_coding	ENSMUSG00000009108_Gnat2_protein_coding	protein_coding	1.21482606847035	0.00034119822215811	0.0421840808303267	0.694905490914916	NA
1201	ENSMUSG00000009112	Bcl2l13	Protein_coding	ENSMUSG00000009112_Bcl2l13_protein_coding	protein_coding	2004.20039598581	-0.000527445355650478	0.0100933428929896	0.438377088592577	0.999914769288888
1202	ENSMUSG00000009114	2610028H24Rik	Protein_coding	ENSMUSG00000009114_2610028H24Rik_protein_coding	protein_coding	2.2698975678542	-0.000425851189583712	0.0402036673071118	0.659420569924789	NA
1203	ENSMUSG00000009115	Spatc1l	Protein_coding	ENSMUSG00000009115_Spatc1l_protein_coding	protein_coding	6.7526331931842	-0.000223273646260888	0.0327936173479477	0.827116951267731	NA
1204	ENSMUSG00000009145	Dqx1	Protein_coding	ENSMUSG00000009145_Dqx1_protein_coding	protein_coding	38.2064830073505	0.000462887654543259	0.0193621833349416	0.522156901491987	0.999914769288888
1205	ENSMUSG00000009185	Ccl8	Protein_coding	ENSMUSG00000009185_Ccl8_protein_coding	protein_coding	1.60631836215595	-0.000385931327620784	0.0418708670836004	0.666504483521678	NA
1206	ENSMUSG00000009207	Lnpk	Protein_coding	ENSMUSG00000009207_Lnpk_protein_coding	protein_coding	2181.6374105659	-0.000145187397772684	0.0097242777406569	0.817826798505045	0.999914769288888
1207	ENSMUSG00000009210	Prr29	Protein_coding	ENSMUSG00000009210_Prr29_protein_coding	protein_coding	4.84734758225232	-0.00051174332260858	0.0352542494451432	0.628589996378505	NA
1208	ENSMUSG00000009214	Mymk	Protein_coding	ENSMUSG00000009214_Mymk_protein_coding	protein_coding	5.66321284702208	-0.000935860401897307	0.0387633275350096	0.412913997219104	NA
1209	ENSMUSG00000009216	Fam163b	Protein_coding	ENSMUSG00000009216_Fam163b_protein_coding	protein_coding	2661.97548370315	-0.000621925559138463	0.0123709958561621	0.320090113142435	0.999914769288888
1210	ENSMUSG00000009246	Trpm5	Protein_coding	ENSMUSG00000009246_Trpm5_protein_coding	protein_coding	3.87787393168615	0.000588721862665889	0.0375056965895314	0.578822056470341	NA
1211	ENSMUSG00000009248	Ascl2	Protein_coding	ENSMUSG00000009248_Ascl2_protein_coding	protein_coding	3.74276542150419	0.00204229173359055	0.0533455861050848	0.143889242229915	NA
1212	ENSMUSG00000009281	Rarres2	Protein_coding	ENSMUSG00000009281_Rarres2_protein_coding	protein_coding	108.945332610505	0.000954000670792654	0.0200448596050604	0.216361127353703	0.999914769288888
1213	ENSMUSG00000009291	Pttg1ip	Protein_coding	ENSMUSG00000009291_Pttg1ip_protein_coding	protein_coding	1424.77833284793	-0.000414210820117975	0.0109302683974309	0.484862170044779	0.999914769288888
1214	ENSMUSG00000009292	Trpm2	Protein_coding	ENSMUSG00000009292_Trpm2_protein_coding	protein_coding	1589.09147473836	-0.000160179895793421	0.00967554409759672	0.803439315372698	0.999914769288888
1215	ENSMUSG00000009293	Ube2g2	Protein_coding	ENSMUSG00000009293_Ube2g2_protein_coding	protein_coding	1033.37773619558	-0.000410406353973935	0.0102213532308664	0.515171843279225	0.999914769288888
1216	ENSMUSG00000009350	Mpo	Protein_coding	ENSMUSG00000009350_Mpo_protein_coding	protein_coding	5.80511414034427	0.000334312390490519	0.0336235032450589	0.746442866382383	NA
1217	ENSMUSG00000009356	Lpo	Protein_coding	ENSMUSG00000009356_Lpo_protein_coding	protein_coding	29.5205566491828	0.00513396640153609	0.0684291656834474	0.0451245584226129	0.999914769288888
1218	ENSMUSG00000009376	Met	Protein_coding	ENSMUSG00000009376_Met_protein_coding	protein_coding	245.086865002074	0.000153052745584917	0.0110451901837554	0.775732263708527	0.999914769288888
1219	ENSMUSG00000009378	Slc16a12	Protein_coding	ENSMUSG00000009378_Slc16a12_protein_coding	protein_coding	161.414216184231	5.15157017440673e-05	0.0120405827720095	0.922859501753154	0.999914769288888
1220	ENSMUSG00000009394	Syn2	Protein_coding	ENSMUSG00000009394_Syn2_protein_coding	protein_coding	9572.36606488187	0.00126216856388747	0.0150343740267084	0.115173458716615	0.999914769288888
1221	ENSMUSG00000009406	Elk1	Protein_coding	ENSMUSG00000009406_Elk1_protein_coding	protein_coding	1324.13716250943	-0.000768906703162343	0.0110319389826545	0.272038502632165	0.999914769288888
1222	ENSMUSG00000009418	Nav1	Protein_coding	ENSMUSG00000009418_Nav1_protein_coding	protein_coding	5374.48722311357	-0.000939642020264473	0.0117596024973787	0.200048777488683	0.999914769288888
1223	ENSMUSG00000009470	Tnpo1	Protein_coding	ENSMUSG00000009470_Tnpo1_protein_coding	protein_coding	4965.95952338761	-0.000519018468586705	0.0102974711288018	0.430722720235131	0.999914769288888
1224	ENSMUSG00000009471	Myod1	Protein_coding	ENSMUSG00000009471_Myod1_protein_coding	protein_coding	3.21533392228729	-0.00026252798793347	0.0368769207740101	0.794737194488312	NA
1225	ENSMUSG00000009487	Otog	Protein_coding	ENSMUSG00000009487_Otog_protein_coding	protein_coding	3.47640722056893	0.000830063662309908	0.0399242183261709	0.449746730476506	NA
1226	ENSMUSG00000009535	Rnmt	Protein_coding	ENSMUSG00000009535_Rnmt_protein_coding	protein_coding	2000.30715091598	0.000605430734922853	0.010291586552318	0.378918027759048	0.999914769288888
1227	ENSMUSG00000009545	Kcnq1	Protein_coding	ENSMUSG00000009545_Kcnq1_protein_coding	protein_coding	94.2616950377809	-0.00310172022091455	0.043120612177841	0.0583801510059318	0.999914769288888
1228	ENSMUSG00000009549	Srp14	Protein_coding	ENSMUSG00000009549_Srp14_protein_coding	protein_coding	1516.94745893993	-0.000175697624044689	0.0100706688196332	0.764089038174662	0.999914769288888
1229	ENSMUSG00000009551	6330409D20Rik	lncRNA	ENSMUSG00000009551_6330409D20Rik_lncRNA	lncRNA	88.3947802978384	0.000390925733833445	0.0142642148113262	0.508093713583849	0.999914769288888
1230	ENSMUSG00000009555	Cdk9	Protein_coding	ENSMUSG00000009555_Cdk9_protein_coding	protein_coding	1171.69519066666	0.000301163760808274	0.0100785437332379	0.623116242247988	0.999914769288888
1231	ENSMUSG00000009563	Tor2a	Protein_coding	ENSMUSG00000009563_Tor2a_protein_coding	protein_coding	343.575569441266	-0.00057897657752742	0.0117661934563249	0.350641537435942	0.999914769288888
1232	ENSMUSG00000009566	Fpgs	Protein_coding	ENSMUSG00000009566_Fpgs_protein_coding	protein_coding	195.12981672352	-2.8413492226089e-05	0.0114753017243748	0.957019177320566	0.999914769288888
1233	ENSMUSG00000009569	Mrtfb	Protein_coding	ENSMUSG00000009569_Mrtfb_protein_coding	protein_coding	12013.8165671314	-0.000679323488487489	0.01050575251236	0.329898058375235	0.999914769288888
1234	ENSMUSG00000009575	Cbx5	Protein_coding	ENSMUSG00000009575_Cbx5_protein_coding	protein_coding	10611.0665734702	-0.000143758176068545	0.00952223435822019	0.833893162814941	0.999914769288888
1235	ENSMUSG00000009580	Odam	Protein_coding	ENSMUSG00000009580_Odam_protein_coding	protein_coding	1.43605803315535	0.000183792759915929	0.040959563387708	0.836582746372627	NA
1236	ENSMUSG00000009585	Apobec3	Protein_coding	ENSMUSG00000009585_Apobec3_protein_coding	protein_coding	80.7921979580827	-0.000604391802984384	0.0170410508112055	0.364446537215402	0.999914769288888
1237	ENSMUSG00000009588	St6galnac1	Protein_coding	ENSMUSG00000009588_St6galnac1_protein_coding	protein_coding	1.9651241165473	0.000168841309396718	0.039579139992706	0.857211649489542	NA
1238	ENSMUSG00000009596	Taf7l	Protein_coding	ENSMUSG00000009596_Taf7l_protein_coding	protein_coding	4.80148867035569	-0.00018382745413332	0.0346316871790693	0.857093309370364	NA
1239	ENSMUSG00000009614	Sardh	Protein_coding	ENSMUSG00000009614_Sardh_protein_coding	protein_coding	346.152296960581	-0.000385320687142844	0.011570948642617	0.500660799674225	0.999914769288888
1240	ENSMUSG00000009621	Vav2	Protein_coding	ENSMUSG00000009621_Vav2_protein_coding	protein_coding	1057.40730942729	-0.000608748840484395	0.010907581125746	0.350852968421838	0.999914769288888
1241	ENSMUSG00000009628	Tex15	Protein_coding	ENSMUSG00000009628_Tex15_protein_coding	protein_coding	98.4405454140198	-0.0157082341606532	0.106184752763082	0.0076321798757536	0.782491558272059
1242	ENSMUSG00000009630	Ppp2cb	Protein_coding	ENSMUSG00000009630_Ppp2cb_protein_coding	protein_coding	1944.92180630683	-0.000265708735079075	0.0102139210798311	0.65329180249548	0.999914769288888
1243	ENSMUSG00000009633	G0s2	Protein_coding	ENSMUSG00000009633_G0s2_protein_coding	protein_coding	98.6106057803367	0.000125808798550256	0.0128474690190343	0.818117966163727	0.999914769288888
1244	ENSMUSG00000009640	Dmap1	Protein_coding	ENSMUSG00000009640_Dmap1_protein_coding	protein_coding	579.070121032633	1.61168772870978e-05	0.0102087312108601	0.976942439397221	0.999914769288888
1245	ENSMUSG00000009646	Pla2g12b	Protein_coding	ENSMUSG00000009646_Pla2g12b_protein_coding	protein_coding	1.79868197908312	0.000300297144583526	0.0403075020075274	0.747955827695611	NA
1246	ENSMUSG00000009647	Mcu	Protein_coding	ENSMUSG00000009647_Mcu_protein_coding	protein_coding	3209.1514393476	-0.00121519803113648	0.0151992475151981	0.122765837579318	0.999914769288888
1247	ENSMUSG00000009654	Oit3	Protein_coding	ENSMUSG00000009654_Oit3_protein_coding	protein_coding	6.56331589524391	-0.00026568188982254	0.0328166948370799	0.795525084370627	NA
1248	ENSMUSG00000009670	Tex11	Protein_coding	ENSMUSG00000009670_Tex11_protein_coding	protein_coding	30.595283925455	-0.00779794918056931	0.0867527177824996	0.0263981145816399	0.999914769288888
1249	ENSMUSG00000009681	Bcr	Protein_coding	ENSMUSG00000009681_Bcr_protein_coding	protein_coding	6613.462899761	-0.00129615257210589	0.0132823322658183	0.11455606183495	0.999914769288888
1250	ENSMUSG00000009687	Fxyd5	Protein_coding	ENSMUSG00000009687_Fxyd5_protein_coding	protein_coding	280.813577449483	0.00013898347173408	0.0109403965866285	0.795908648889414	0.999914769288888
1251	ENSMUSG00000009731	Kcnd1	Protein_coding	ENSMUSG00000009731_Kcnd1_protein_coding	protein_coding	425.978551436784	5.49029982908196e-05	0.0100539284282509	0.92358009100482	0.999914769288888
1252	ENSMUSG00000009733	Tfcp2	Protein_coding	ENSMUSG00000009733_Tfcp2_protein_coding	protein_coding	1187.02482086933	-0.000641453628684869	0.0110111324755171	0.330319475553204	0.999914769288888
1253	ENSMUSG00000009734	Pou6f2	Protein_coding	ENSMUSG00000009734_Pou6f2_protein_coding	protein_coding	233.073174422621	-0.000582162600583595	0.0169203016542773	0.378979438078966	0.999914769288888
1254	ENSMUSG00000009739	Pou6f1	Protein_coding	ENSMUSG00000009739_Pou6f1_protein_coding	protein_coding	3400.52745445877	5.20263467711291e-05	0.00956765747621876	0.937171564379422	0.999914769288888
1255	ENSMUSG00000009741	Ubp1	Protein_coding	ENSMUSG00000009741_Ubp1_protein_coding	protein_coding	2328.31069526954	-0.000333511855427119	0.0101659913818065	0.586469104516257	0.999914769288888
1256	ENSMUSG00000009772	Nuak2	Protein_coding	ENSMUSG00000009772_Nuak2_protein_coding	protein_coding	54.7874517036565	0.000993709445100792	0.024559868937587	0.258569450569687	0.999914769288888
1257	ENSMUSG00000009828	Cilk1	Protein_coding	ENSMUSG00000009828_Cilk1_protein_coding	protein_coding	1491.04452319538	-0.000969639075274982	0.0124889993197265	0.18345118409108	0.999914769288888
1258	ENSMUSG00000009863	Sdhb	Protein_coding	ENSMUSG00000009863_Sdhb_protein_coding	protein_coding	1980.28606728476	-0.000145686888733936	0.0101155355708139	0.800400706700349	0.999914769288888
1259	ENSMUSG00000009876	Cox4i2	Protein_coding	ENSMUSG00000009876_Cox4i2_protein_coding	protein_coding	31.3894853610227	-0.00011833733948213	0.0174558138654184	0.86083605488783	0.999914769288888
1260	ENSMUSG00000009894	Snap47	Protein_coding	ENSMUSG00000009894_Snap47_protein_coding	protein_coding	5868.40897925139	-0.000196556823175811	0.00991022978989968	0.746574752316253	0.999914769288888
1261	ENSMUSG00000009900	Wnt3a	Protein_coding	ENSMUSG00000009900_Wnt3a_protein_coding	protein_coding	2.04703675579125	-0.000304968154814994	0.0402183743444852	0.745197335404152	NA
1262	ENSMUSG00000009905	Kdsr	Protein_coding	ENSMUSG00000009905_Kdsr_protein_coding	protein_coding	1387.64913292919	2.31365347423999e-06	0.00968792212257182	0.997051932782849	0.999914769288888
1263	ENSMUSG00000009907	Vps4b	Protein_coding	ENSMUSG00000009907_Vps4b_protein_coding	protein_coding	1608.99394559443	-4.90535418444007e-05	0.00960552323505926	0.939703948074732	0.999914769288888
1264	ENSMUSG00000009927	Rps25	Protein_coding	ENSMUSG00000009927_Rps25_protein_coding	protein_coding	651.821871806845	0.000169734562323484	0.0107028144944353	0.756351526720233	0.999914769288888
1265	ENSMUSG00000009941	Nxf2	Protein_coding	ENSMUSG00000009941_Nxf2_protein_coding	protein_coding	5.2904815017	-0.000164667968077945	0.0325045622914077	0.871479534763758	NA
1266	ENSMUSG00000009995	Tafazzin	Protein_coding	ENSMUSG00000009995_Tafazzin_protein_coding	protein_coding	772.159312860911	-0.000189321237268227	0.0103709294122427	0.737451794069686	0.999914769288888
1267	ENSMUSG00000010021	Kif19a	Protein_coding	ENSMUSG00000010021_Kif19a_protein_coding	protein_coding	150.834681851943	0.000434086726991354	0.0162904133133786	0.495872771320196	0.999914769288888
1268	ENSMUSG00000010025	Aldh3a2	Protein_coding	ENSMUSG00000010025_Aldh3a2_protein_coding	protein_coding	1299.63599818053	0.000357105692169681	0.0100686597881143	0.570461005528464	0.999914769288888
1269	ENSMUSG00000010044	Zmynd10	Protein_coding	ENSMUSG00000010044_Zmynd10_protein_coding	protein_coding	59.0748554153475	-0.00154066763276657	0.0296221486596675	0.14715628591797	0.999914769288888
1270	ENSMUSG00000010045	Tmem115	Protein_coding	ENSMUSG00000010045_Tmem115_protein_coding	protein_coding	558.45442467092	-3.94523242041808e-05	0.0103241385626618	0.942895471008515	0.999914769288888
1271	ENSMUSG00000010047	Hyal2	Protein_coding	ENSMUSG00000010047_Hyal2_protein_coding	protein_coding	168.800749390396	6.19714139522718e-05	0.0116389161859294	0.906690530510803	0.999914769288888
1272	ENSMUSG00000010048	Ifrd2	Protein_coding	ENSMUSG00000010048_Ifrd2_protein_coding	protein_coding	174.285433273907	2.08007474574259e-05	0.0110110548681194	0.968633288232446	0.999914769288888
1273	ENSMUSG00000010051	Hyal1	Protein_coding	ENSMUSG00000010051_Hyal1_protein_coding	protein_coding	241.296783271871	0.000327027746712218	0.0114525106334448	0.559767177962076	0.999914769288888
1274	ENSMUSG00000010054	Tusc2	Protein_coding	ENSMUSG00000010054_Tusc2_protein_coding	protein_coding	1057.12568628881	4.26850519126662e-05	0.0099505039675941	0.941648666876724	0.999914769288888
1275	ENSMUSG00000010057	Nprl2	Protein_coding	ENSMUSG00000010057_Nprl2_protein_coding	protein_coding	430.682499887833	-0.000132608062593364	0.0100397318958214	0.819669423837957	0.999914769288888
1276	ENSMUSG00000010064	Slc38a3	Protein_coding	ENSMUSG00000010064_Slc38a3_protein_coding	protein_coding	1939.62483654851	-0.000294470329491293	0.00999096027334299	0.635273830530076	0.999914769288888
1277	ENSMUSG00000010066	Cacna2d2	Protein_coding	ENSMUSG00000010066_Cacna2d2_protein_coding	protein_coding	4006.42029373491	0.000118690328419711	0.00963579559483446	0.854441295511035	0.999914769288888
1278	ENSMUSG00000010067	Rassf1	Protein_coding	ENSMUSG00000010067_Rassf1_protein_coding	protein_coding	278.726108539528	-0.00021663419067341	0.0110229302480469	0.691771465022559	0.999914769288888
1279	ENSMUSG00000010080	Epn3	Protein_coding	ENSMUSG00000010080_Epn3_protein_coding	protein_coding	285.42219237223	0.0023363714309668	0.03208005657083	0.063871577224386	0.999914769288888
1280	ENSMUSG00000010086	Rnf112	Protein_coding	ENSMUSG00000010086_Rnf112_protein_coding	protein_coding	3861.77009295605	0.00129463629994812	0.0132229332190537	0.115070796677062	0.999914769288888
1281	ENSMUSG00000010095	Slc3a2	Protein_coding	ENSMUSG00000010095_Slc3a2_protein_coding	protein_coding	2336.78486508997	-0.000646810225188415	0.010622944127788	0.340777806412547	0.999914769288888
1282	ENSMUSG00000010097	Nxf1	Protein_coding	ENSMUSG00000010097_Nxf1_protein_coding	protein_coding	1595.79976846825	0.000236109691131088	0.0103453303749914	0.681569817269309	0.999914769288888
1283	ENSMUSG00000010110	Stx5a	Protein_coding	ENSMUSG00000010110_Stx5a_protein_coding	protein_coding	1244.97859407582	-0.000703593340110084	0.0121180285937387	0.280437625922615	0.999914769288888
1284	ENSMUSG00000010122	Slc47a1	Protein_coding	ENSMUSG00000010122_Slc47a1_protein_coding	protein_coding	204.102734682401	0.00123387346207072	0.021377551566119	0.144690594754651	0.999914769288888
1285	ENSMUSG00000010136	Pifo	Protein_coding	ENSMUSG00000010136_Pifo_protein_coding	protein_coding	11.332699995394	0.00480566823350831	0.0758921233130151	0.0477504826152144	NA
1286	ENSMUSG00000010142	Tnfrsf13b	Protein_coding	ENSMUSG00000010142_Tnfrsf13b_protein_coding	protein_coding	36.6614627797382	-0.000953933607094541	0.0259428928251756	0.297609789610425	0.999914769288888
1287	ENSMUSG00000010154	Spire2	Protein_coding	ENSMUSG00000010154_Spire2_protein_coding	protein_coding	760.230015580615	-0.000787044339864119	0.0118605646754102	0.248443723596757	0.999914769288888
1288	ENSMUSG00000010175	Prox1	Protein_coding	ENSMUSG00000010175_Prox1_protein_coding	protein_coding	2268.5061327956	-7.42575365577122e-06	0.00966121685693336	0.990632533299694	0.999914769288888
1289	ENSMUSG00000010205	Raver1	Protein_coding	ENSMUSG00000010205_Raver1_protein_coding	protein_coding	1474.16756360994	-0.000259432778381283	0.00981607837953611	0.683725792129532	0.999914769288888
1290	ENSMUSG00000010277	Bltp2	Protein_coding	ENSMUSG00000010277_Bltp2_protein_coding	protein_coding	10873.5993041091	8.71750224667896e-05	0.0095164637007425	0.898047166600955	0.999914769288888
1291	ENSMUSG00000010290	AI597479	Protein_coding	ENSMUSG00000010290_AI597479_protein_coding	protein_coding	889.035287490573	0.000258113326629933	0.0101051484083936	0.666710808647291	0.999914769288888
1292	ENSMUSG00000010307	Tmem86a	Protein_coding	ENSMUSG00000010307_Tmem86a_protein_coding	protein_coding	186.372819145948	8.25919949178035e-05	0.011159945537337	0.876143290021738	0.999914769288888
1293	ENSMUSG00000010311	Optc	Protein_coding	ENSMUSG00000010311_Optc_protein_coding	protein_coding	27.7271524488583	0.000573828781290036	0.0224837794841736	0.481440024785004	0.999914769288888
1294	ENSMUSG00000010342	Tex14	Protein_coding	ENSMUSG00000010342_Tex14_protein_coding	protein_coding	131.732130429851	0.000373869030870538	0.014689520442164	0.531478020935302	0.999914769288888
1295	ENSMUSG00000010358	Ifi35	Protein_coding	ENSMUSG00000010358_Ifi35_protein_coding	protein_coding	52.377899595067	-0.00016201135402008	0.0158412139016864	0.795314300354874	0.999914769288888
1296	ENSMUSG00000010362	Rdm1	Protein_coding	ENSMUSG00000010362_Rdm1_protein_coding	protein_coding	91.4761080787421	-1.19142087623735e-06	0.0128227641405125	0.998254719949586	0.999914769288888
1297	ENSMUSG00000010376	Nedd8	Protein_coding	ENSMUSG00000010376_Nedd8_protein_coding	protein_coding	1471.31227456265	0.000269675148242352	0.0102481209970821	0.647496286594301	0.999914769288888
1298	ENSMUSG00000010392	Gosr1	Protein_coding	ENSMUSG00000010392_Gosr1_protein_coding	protein_coding	1687.8261869118	-0.000189494478083103	0.00973193009862815	0.765997099614884	0.999914769288888
1299	ENSMUSG00000010406	Mrpl52	Protein_coding	ENSMUSG00000010406_Mrpl52_protein_coding	protein_coding	342.904540189183	0.00077302880178644	0.0137577185376047	0.243172023128147	0.999914769288888
1300	ENSMUSG00000010435	Spaca7	Protein_coding	ENSMUSG00000010435_Spaca7_protein_coding	protein_coding	1.41645491584831	0.000167079098153795	0.0409588158498466	0.850912456243919	NA
1301	ENSMUSG00000010453	Kansl3	Protein_coding	ENSMUSG00000010453_Kansl3_protein_coding	protein_coding	3171.95345176934	-0.000406879632427279	0.00989128223172201	0.541812464830854	0.999914769288888
1302	ENSMUSG00000010461	Eya4	Protein_coding	ENSMUSG00000010461_Eya4_protein_coding	protein_coding	225.547297067614	-0.000211524644890699	0.012386926284635	0.697892380734453	0.999914769288888
1303	ENSMUSG00000010476	Ebf3	Protein_coding	ENSMUSG00000010476_Ebf3_protein_coding	protein_coding	648.890637194638	-3.30811521223771e-05	0.010302741078755	0.952195065123724	0.999914769288888
1304	ENSMUSG00000010492	Uckl1os	lncRNA	ENSMUSG00000010492_Uckl1os_lncRNA	lncRNA	15.2275793682684	0.000418620542089145	0.0251936120501451	0.641500563051557	NA
1305	ENSMUSG00000010505	Myt1	Protein_coding	ENSMUSG00000010505_Myt1_protein_coding	protein_coding	1902.67585729564	-6.5579116628559e-05	0.0100279807477191	0.909310556689418	0.999914769288888
1306	ENSMUSG00000010517	Faf1	Protein_coding	ENSMUSG00000010517_Faf1_protein_coding	protein_coding	4094.1152336036	-0.000109882583923351	0.0100710786204082	0.848600920967412	0.999914769288888
1307	ENSMUSG00000010529	Gm266	Protein_coding	ENSMUSG00000010529_Gm266_protein_coding	protein_coding	78.2752976670707	-0.0432713554472209	0.19763166523873	0.00273333526127485	0.440889032782927
1308	ENSMUSG00000010538	Tsacc	Protein_coding	ENSMUSG00000010538_Tsacc_protein_coding	protein_coding	136.852038761323	-0.000256650247360355	0.0121597355901147	0.639382126021199	0.999914769288888
1309	ENSMUSG00000010554	Mettl16	Protein_coding	ENSMUSG00000010554_Mettl16_protein_coding	protein_coding	1857.2991662424	-0.000238147568201579	0.00967940515020462	0.717716086363685	0.999914769288888
1310	ENSMUSG00000010592	Dazl	Protein_coding	ENSMUSG00000010592_Dazl_protein_coding	protein_coding	38.9151320858958	-8.14068423524143e-05	0.0183070459206121	0.907738745621343	0.999914769288888
1311	ENSMUSG00000010601	Apol7a	Protein_coding	ENSMUSG00000010601_Apol7a_protein_coding	protein_coding	4.55234147841605	0.00206142274145777	0.052376069542548	0.151584724497357	NA
1312	ENSMUSG00000010607	Pigyl	Protein_coding	ENSMUSG00000010607_Pigyl_protein_coding	protein_coding	237.516108119877	-9.92545546684142e-06	0.0126026232814809	0.985345432267344	0.999914769288888
1313	ENSMUSG00000010608	Rbm25	Protein_coding	ENSMUSG00000010608_Rbm25_protein_coding	protein_coding	4018.76199744033	-0.000144304523305512	0.00969650059518531	0.820543065696363	0.999914769288888
1314	ENSMUSG00000010609	Psen2	Protein_coding	ENSMUSG00000010609_Psen2_protein_coding	protein_coding	514.856577533927	-5.04483078101215e-05	0.00993496258321503	0.931337415714447	0.999914769288888
1315	ENSMUSG00000010651	Acaa1b	Protein_coding	ENSMUSG00000010651_Acaa1b_protein_coding	protein_coding	81.8647070911552	0.00048554962427665	0.0154591434913198	0.435373706391648	0.999914769288888
1316	ENSMUSG00000010660	Plcd1	Protein_coding	ENSMUSG00000010660_Plcd1_protein_coding	protein_coding	326.893795116015	0.000192794223711835	0.0105365164823149	0.729209853542148	0.999914769288888
1317	ENSMUSG00000010663	Fads1	Protein_coding	ENSMUSG00000010663_Fads1_protein_coding	protein_coding	5197.4583833302	2.26571194820795e-05	0.00955728431653153	0.972700804152214	0.999914769288888
1318	ENSMUSG00000010721	Lmbr1	Protein_coding	ENSMUSG00000010721_Lmbr1_protein_coding	protein_coding	1785.12665590989	-0.000817220734363166	0.0118934894521081	0.236829585966594	0.999914769288888
1319	ENSMUSG00000010751	Tnfrsf22	Protein_coding	ENSMUSG00000010751_Tnfrsf22_protein_coding	protein_coding	58.8861257960195	-0.00251133377641723	0.0400696214051726	0.0849775084505336	0.999914769288888
1320	ENSMUSG00000010755	Cars	Protein_coding	ENSMUSG00000010755_Cars_protein_coding	protein_coding	1364.88025466985	-0.000419809078387495	0.0104509747994886	0.495985233312055	0.999914769288888
1321	ENSMUSG00000010760	Phlda2	Protein_coding	ENSMUSG00000010760_Phlda2_protein_coding	protein_coding	1.42333377478476	0.000579193234717035	0.0429476859205636	0.527348031006156	NA
1322	ENSMUSG00000010796	Asz1	Protein_coding	ENSMUSG00000010796_Asz1_protein_coding	protein_coding	7.85422355193723	7.28109643493973e-05	0.0307428984576293	0.94203476960916	NA
1323	ENSMUSG00000010797	Wnt2	Protein_coding	ENSMUSG00000010797_Wnt2_protein_coding	protein_coding	68.9009254721402	-0.000279557812409022	0.0153476029869417	0.646584169084742	0.999914769288888
1324	ENSMUSG00000010803	Gabra1	Protein_coding	ENSMUSG00000010803_Gabra1_protein_coding	protein_coding	7938.5063273499	9.69280958027869e-05	0.00961410691270946	0.881482594465423	0.999914769288888
1325	ENSMUSG00000010825	Grid2ip	Protein_coding	ENSMUSG00000010825_Grid2ip_protein_coding	protein_coding	841.180344533793	0.00280199941717295	0.0327166639914737	0.0418621481414351	0.999914769288888
1326	ENSMUSG00000010830	Kdelr3	Protein_coding	ENSMUSG00000010830_Kdelr3_protein_coding	protein_coding	9.79566953596805	0.000504586332718928	0.0288487182907647	0.6094996921786	NA
1327	ENSMUSG00000010841	Cfap97d1	Protein_coding	ENSMUSG00000010841_Cfap97d1_protein_coding	protein_coding	7.62951195991844	5.48301651583746e-06	0.0289450323343997	0.995522420969714	NA
1328	ENSMUSG00000010911	Apip	Protein_coding	ENSMUSG00000010911_Apip_protein_coding	protein_coding	356.415680315307	0.000315831116262083	0.0105751811586487	0.586878999897996	0.999914769288888
1329	ENSMUSG00000010914	Pdhx	Protein_coding	ENSMUSG00000010914_Pdhx_protein_coding	protein_coding	1303.85685658211	0.000289071194203712	0.00980215220165635	0.654958014182545	0.999914769288888
1330	ENSMUSG00000010936	Vac14	Protein_coding	ENSMUSG00000010936_Vac14_protein_coding	protein_coding	1806.12790726633	-0.000678589550257745	0.0114643011324104	0.301386678219795	0.999914769288888
1331	ENSMUSG00000011008	Mcoln2	Protein_coding	ENSMUSG00000011008_Mcoln2_protein_coding	protein_coding	2.95445622037248	0.000946536941896066	0.0428873514541379	0.380858788715996	NA
1332	ENSMUSG00000011034	Slc5a1	Protein_coding	ENSMUSG00000011034_Slc5a1_protein_coding	protein_coding	29.6303845156814	0.0018433259292712	0.0370043620522719	0.149978049658117	0.999914769288888
1333	ENSMUSG00000011096	Akt1s1	Protein_coding	ENSMUSG00000011096_Akt1s1_protein_coding	protein_coding	655.13605397904	-0.000483911697970618	0.0106787617719443	0.437646097201019	0.999914769288888
1334	ENSMUSG00000011114	Tbrg1	Protein_coding	ENSMUSG00000011114_Tbrg1_protein_coding	protein_coding	581.17928305835	0.000595351093488941	0.0117117178460013	0.341573220129157	0.999914769288888
1335	ENSMUSG00000011118	Panx3	Protein_coding	ENSMUSG00000011118_Panx3_protein_coding	protein_coding	1.17276049962013	-7.09230088357726e-05	0.0417305780239108	0.933243741808646	NA
1336	ENSMUSG00000011148	Adssl1	Protein_coding	ENSMUSG00000011148_Adssl1_protein_coding	protein_coding	517.868011161088	0.000212324942828651	0.0104024472904973	0.708144811830652	0.999914769288888
1337	ENSMUSG00000011154	Cfap161	Protein_coding	ENSMUSG00000011154_Cfap161_protein_coding	protein_coding	18.1984321958931	9.98163000448678e-05	0.0214452699526734	0.900559007363071	NA
1338	ENSMUSG00000011158	Brf1	Protein_coding	ENSMUSG00000011158_Brf1_protein_coding	protein_coding	1423.77226197499	0.000747910739531535	0.0108789010252505	0.285094660965836	0.999914769288888
1339	ENSMUSG00000011171	Vipr2	Protein_coding	ENSMUSG00000011171_Vipr2_protein_coding	protein_coding	408.194605898278	-0.0431884908975453	0.170323368556914	0.0019250749652198	0.362268712533863
1340	ENSMUSG00000011179	Odc1	Protein_coding	ENSMUSG00000011179_Odc1_protein_coding	protein_coding	471.807118418528	0.000150232032985387	0.0106630693114402	0.783061905279382	0.999914769288888
1341	ENSMUSG00000011254	Thg1l	Protein_coding	ENSMUSG00000011254_Thg1l_protein_coding	protein_coding	148.867190905179	-2.23896657989772e-05	0.0110630374190085	0.966204680376792	0.999914769288888
1342	ENSMUSG00000011256	Adam19	Protein_coding	ENSMUSG00000011256_Adam19_protein_coding	protein_coding	1337.0636921432	-0.000343482755449344	0.0105409770129879	0.560467372405835	0.999914769288888
1343	ENSMUSG00000011257	Pabpc4	Protein_coding	ENSMUSG00000011257_Pabpc4_protein_coding	protein_coding	519.678741535893	3.11161754185517e-05	0.0100293309761523	0.956747490713317	0.999914769288888
1344	ENSMUSG00000011263	Exoc3l2	Protein_coding	ENSMUSG00000011263_Exoc3l2_protein_coding	protein_coding	14.5550720947915	0.000416903548721884	0.0263781425304323	0.653903875982721	NA
1345	ENSMUSG00000011267	Zfp296	Protein_coding	ENSMUSG00000011267_Zfp296_protein_coding	protein_coding	29.0747547299489	-0.000292470461430116	0.0192438488770423	0.686938362484953	0.999914769288888
1346	ENSMUSG00000011305	Plin5	Protein_coding	ENSMUSG00000011305_Plin5_protein_coding	protein_coding	12.8540747905723	0.000515834462873032	0.0312654262262614	0.616799603667097	NA
1347	ENSMUSG00000011306	Sugp1	Protein_coding	ENSMUSG00000011306_Sugp1_protein_coding	protein_coding	1519.78095236423	-3.56364491200237e-05	0.00970585137973757	0.954381477242114	0.999914769288888
1348	ENSMUSG00000011349	Dmrtc2	Protein_coding	ENSMUSG00000011349_Dmrtc2_protein_coding	protein_coding	1.88281311678357	0.00112637732223158	0.0466559500122995	0.282428197428957	NA
1349	ENSMUSG00000011350	Gm5893	lncRNA	ENSMUSG00000011350_Gm5893_lncRNA	lncRNA	2.24925525424775	0.000733948936049528	0.041551505771882	0.474948782537435	NA
1350	ENSMUSG00000011382	Dhdh	Protein_coding	ENSMUSG00000011382_Dhdh_protein_coding	protein_coding	444.099798090745	-0.000135836090232046	0.0102447023641313	0.809827046712799	0.999914769288888
1351	ENSMUSG00000011427	Zfp790	Protein_coding	ENSMUSG00000011427_Zfp790_protein_coding	protein_coding	755.096972756855	-0.000202536594794776	0.0100403150547903	0.732982251416531	0.999914769288888
1352	ENSMUSG00000011463	Cpb1	Protein_coding	ENSMUSG00000011463_Cpb1_protein_coding	protein_coding	2.67374491368866	0.000423454781932327	0.0383603154859173	0.675360483508764	NA
1353	ENSMUSG00000011486	Slc25a41	Protein_coding	ENSMUSG00000011486_Slc25a41_protein_coding	protein_coding	23.3674782604769	0.000280961350809791	0.0209620862416876	0.718580934020751	NA
1354	ENSMUSG00000011589	Fsd1	Protein_coding	ENSMUSG00000011589_Fsd1_protein_coding	protein_coding	799.958229750328	-9.04288626430593e-05	0.0101580615233218	0.873007274498733	0.999914769288888
1355	ENSMUSG00000011632	Pinlyp	Protein_coding	ENSMUSG00000011632_Pinlyp_protein_coding	protein_coding	1.98595772071252	0.000507088291156477	0.0406542520464713	0.603020024650923	NA
1356	ENSMUSG00000011658	Fuz	Protein_coding	ENSMUSG00000011658_Fuz_protein_coding	protein_coding	248.411852511632	0.000221931195938173	0.0106283247735196	0.691015564777285	0.999914769288888
1357	ENSMUSG00000011751	Sptbn4	Protein_coding	ENSMUSG00000011751_Sptbn4_protein_coding	protein_coding	7919.72545679087	-0.000435684582627351	0.00975026931179757	0.533895978061315	0.999914769288888
1358	ENSMUSG00000011752	Pgam1	Protein_coding	ENSMUSG00000011752_Pgam1_protein_coding	protein_coding	2607.5847068874	-4.98844965443043e-05	0.00987805478387507	0.932979919617816	0.999914769288888
1359	ENSMUSG00000011831	Evi5	Protein_coding	ENSMUSG00000011831_Evi5_protein_coding	protein_coding	2921.9911345988	-0.000502631883714021	0.0103528003678332	0.438700829698254	0.999914769288888
1360	ENSMUSG00000011832	Evi5l	Protein_coding	ENSMUSG00000011832_Evi5l_protein_coding	protein_coding	3345.12363021371	-0.00053224327155199	0.0100226388944723	0.440736186964523	0.999914769288888
1361	ENSMUSG00000011837	Snapc2	Protein_coding	ENSMUSG00000011837_Snapc2_protein_coding	protein_coding	304.246071982768	0.000103902912912128	0.0113444323236082	0.844676169258398	0.999914769288888
1362	ENSMUSG00000011877	Git1	Protein_coding	ENSMUSG00000011877_Git1_protein_coding	protein_coding	6277.37738412812	7.39919050616051e-05	0.0097823878796002	0.903503519716017	0.999914769288888
1363	ENSMUSG00000011884	Gltp	Protein_coding	ENSMUSG00000011884_Gltp_protein_coding	protein_coding	1051.57348847641	0.000304096537845102	0.0101643076742715	0.615420869978389	0.999914769288888
1364	ENSMUSG00000011958	Bnip2	Protein_coding	ENSMUSG00000011958_Bnip2_protein_coding	protein_coding	964.109260278137	0.000453673226924212	0.0103365314843499	0.474769719351714	0.999914769288888
1365	ENSMUSG00000011960	Ccnt1	Protein_coding	ENSMUSG00000011960_Ccnt1_protein_coding	protein_coding	2174.19266363274	-0.000401976191700651	0.00985004797100225	0.549591154343344	0.999914769288888
1366	ENSMUSG00000012017	Scarf2	Protein_coding	ENSMUSG00000012017_Scarf2_protein_coding	protein_coding	112.407265147041	-0.000124331138689059	0.0132687501926669	0.822957788708788	0.999914769288888
1367	ENSMUSG00000012042	4930579F01Rik	Protein_coding	ENSMUSG00000012042_4930579F01Rik_protein_coding	protein_coding	8.14116857596983	0.000406362054591867	0.029747139501768	0.68462967670984	NA
1368	ENSMUSG00000012076	Brms1l	Protein_coding	ENSMUSG00000012076_Brms1l_protein_coding	protein_coding	1810.40301659877	-0.000411526304014814	0.0098660775438084	0.540425553397908	0.999914769288888
1369	ENSMUSG00000012114	Med15	Protein_coding	ENSMUSG00000012114_Med15_protein_coding	protein_coding	2887.80350648591	-0.00110578407694883	0.0123434335983289	0.153449498661564	0.999914769288888
1370	ENSMUSG00000012117	Dhdds	Protein_coding	ENSMUSG00000012117_Dhdds_protein_coding	protein_coding	1844.13631675851	-0.000368688137086222	0.00985671468852213	0.576699403955551	0.999914769288888
1371	ENSMUSG00000012123	Crybg2	Protein_coding	ENSMUSG00000012123_Crybg2_protein_coding	protein_coding	28.6777484059722	8.47312505403215e-05	0.0182747543984742	0.903843742619681	0.999914769288888
1372	ENSMUSG00000012126	Ubxn11	Protein_coding	ENSMUSG00000012126_Ubxn11_protein_coding	protein_coding	496.141824560429	1.08000544724009e-05	0.0106398508370252	0.983936571591572	0.999914769288888
1373	ENSMUSG00000012187	Mogat1	Protein_coding	ENSMUSG00000012187_Mogat1_protein_coding	protein_coding	11.8827795438069	0.00028324167528242	0.0267323078928556	0.76257373416842	NA
1374	ENSMUSG00000012211	Tex22	Protein_coding	ENSMUSG00000012211_Tex22_protein_coding	protein_coding	47.4643917121295	0.000346836427538975	0.0170974520516257	0.598346310716322	0.999914769288888
1375	ENSMUSG00000012282	Wnt8a	Protein_coding	ENSMUSG00000012282_Wnt8a_protein_coding	protein_coding	1.60250017061953	4.5371198680023e-05	0.0401881916589434	0.960199997499189	NA
1376	ENSMUSG00000012296	Tjap1	Protein_coding	ENSMUSG00000012296_Tjap1_protein_coding	protein_coding	1060.79057437426	-0.000495572630715743	0.011514689153922	0.40962766873277	0.999914769288888
1377	ENSMUSG00000012350	Ehf	Protein_coding	ENSMUSG00000012350_Ehf_protein_coding	protein_coding	8.03425985445709	-0.00274079879001587	0.057626971333342	0.107417669850956	NA
1378	ENSMUSG00000012396	Nanog	Protein_coding	ENSMUSG00000012396_Nanog_protein_coding	protein_coding	3.09620736523184	0.000433642293429322	0.0377399257516585	0.671904154347984	NA
1379	ENSMUSG00000012405	Rpl15	Protein_coding	ENSMUSG00000012405_Rpl15_protein_coding	protein_coding	1030.29011105559	-5.20892895009154e-05	0.0100386676561541	0.927658837772145	0.999914769288888
1380	ENSMUSG00000012422	Tmem167	Protein_coding	ENSMUSG00000012422_Tmem167_protein_coding	protein_coding	1596.01528855182	0.000179895014716777	0.00981076577487307	0.77176192322414	0.999914769288888
1381	ENSMUSG00000012428	Steap4	Protein_coding	ENSMUSG00000012428_Steap4_protein_coding	protein_coding	7.39854180206085	-0.000295652204582553	0.0300174830164817	0.767377040043101	NA
1382	ENSMUSG00000012429	Mplkip	Protein_coding	ENSMUSG00000012429_Mplkip_protein_coding	protein_coding	260.368719784591	1.77001492057881e-05	0.0111111218087304	0.973255055556733	0.999914769288888
1383	ENSMUSG00000012443	Kif11	Protein_coding	ENSMUSG00000012443_Kif11_protein_coding	protein_coding	42.0286545897463	0.000416272148210475	0.0187226590980757	0.554978078254062	0.999914769288888
1384	ENSMUSG00000012483	Rpa3	Protein_coding	ENSMUSG00000012483_Rpa3_protein_coding	protein_coding	111.463934508119	-2.66959189714712e-05	0.0120654698735796	0.959972174597437	0.999914769288888
1385	ENSMUSG00000012519	Mlkl	Protein_coding	ENSMUSG00000012519_Mlkl_protein_coding	protein_coding	25.1334723131679	-0.00166815103089817	0.0367023629684097	0.18249088105804	0.999914769288888
1386	ENSMUSG00000012520	Phox2b	Protein_coding	ENSMUSG00000012520_Phox2b_protein_coding	protein_coding	30.8106096625476	0.0805926526440946	0.317409736843987	0.00119057933241885	0.277624982808495
1387	ENSMUSG00000012535	Tnpo3	Protein_coding	ENSMUSG00000012535_Tnpo3_protein_coding	protein_coding	2642.02472044314	-0.000219457593900352	0.00962777706455415	0.742239028074293	0.999914769288888
1388	ENSMUSG00000012609	Ttll5	Protein_coding	ENSMUSG00000012609_Ttll5_protein_coding	protein_coding	4189.96455833478	-0.000260956200343075	0.00965611301474148	0.696863296463519	0.999914769288888
1389	ENSMUSG00000012640	Zfp715	Protein_coding	ENSMUSG00000012640_Zfp715_protein_coding	protein_coding	959.767242356373	-5.78784208225748e-05	0.00984440366458735	0.922987910175751	0.999914769288888
1390	ENSMUSG00000012705	Retn	Protein_coding	ENSMUSG00000012705_Retn_protein_coding	protein_coding	8.23257836411557	-0.00120519411692349	0.0389392341925406	0.321205876299645	NA
1391	ENSMUSG00000012777	Acp4	Protein_coding	ENSMUSG00000012777_Acp4_protein_coding	protein_coding	1.20631836215595	-8.97829825376035e-05	0.0417005913275072	0.915809620433722	NA
1392	ENSMUSG00000012819	Cdh23	Protein_coding	ENSMUSG00000012819_Cdh23_protein_coding	protein_coding	447.366636106645	-0.000600610417126396	0.0143613682619451	0.335771358141089	0.999914769288888
1393	ENSMUSG00000012848	Rps5	Protein_coding	ENSMUSG00000012848_Rps5_protein_coding	protein_coding	3552.9816304541	-4.65951238909456e-05	0.0105564564596346	0.931259755686794	0.999914769288888
1394	ENSMUSG00000012889	Podnl1	Protein_coding	ENSMUSG00000012889_Podnl1_protein_coding	protein_coding	3.65414179638161	-0.000190682927086171	0.0356628684675873	0.851026825496577	NA
1395	ENSMUSG00000013033	Adgrl1	Protein_coding	ENSMUSG00000013033_Adgrl1_protein_coding	protein_coding	22958.239875454	0.000192780829173087	0.00956213011234319	0.777021191875862	0.999914769288888
1396	ENSMUSG00000013076	Amotl1	Protein_coding	ENSMUSG00000013076_Amotl1_protein_coding	protein_coding	2894.09309164684	-0.000594201939064431	0.0103728645700665	0.380665764400807	0.999914769288888
1397	ENSMUSG00000013089	Etv5	Protein_coding	ENSMUSG00000013089_Etv5_protein_coding	protein_coding	3346.94467733444	-0.00079316427346879	0.01245874991941	0.239717052991191	0.999914769288888
1398	ENSMUSG00000013091	Tmem190	Protein_coding	ENSMUSG00000013091_Tmem190_protein_coding	protein_coding	2.06197951261835	0.000510680322281475	0.0406916911435865	0.600426652965515	NA
1399	ENSMUSG00000013150	Gfod2	Protein_coding	ENSMUSG00000013150_Gfod2_protein_coding	protein_coding	923.06264852661	-0.000378464015861126	0.0100582096987293	0.552317978790471	0.999914769288888
1400	ENSMUSG00000013155	Enkd1	Protein_coding	ENSMUSG00000013155_Enkd1_protein_coding	protein_coding	107.003744434687	0.000165101111346362	0.0126861198306503	0.762306676754722	0.999914769288888
1401	ENSMUSG00000013158	4933405L10Rik	Protein_coding	ENSMUSG00000013158_4933405L10Rik_protein_coding	protein_coding	4.49084497112463	0.000442037255697196	0.0357278195276116	0.672395064997753	NA
1402	ENSMUSG00000013160	Atp6v0d1	Protein_coding	ENSMUSG00000013160_Atp6v0d1_protein_coding	protein_coding	3582.97721309711	-0.000273479651735756	0.00975453308381632	0.674678597734227	0.999914769288888
1403	ENSMUSG00000013236	Ptprs	Protein_coding	ENSMUSG00000013236_Ptprs_protein_coding	protein_coding	19061.8373819569	2.80119249898553e-05	0.00949051450096223	0.967453536297231	0.999914769288888
1404	ENSMUSG00000013275	Slc41a1	Protein_coding	ENSMUSG00000013275_Slc41a1_protein_coding	protein_coding	2401.15600176108	0.000200639157582123	0.00985549390629456	0.74505860228493	0.999914769288888
1405	ENSMUSG00000013338	Fer1l4	Protein_coding	ENSMUSG00000013338_Fer1l4_protein_coding	protein_coding	1.38126820593453	0.000186787948752657	0.0410534487736124	0.833333965181932	NA
1406	ENSMUSG00000013353	4931406B18Rik	Protein_coding	ENSMUSG00000013353_4931406B18Rik_protein_coding	protein_coding	1.00631836215595	8.03338932980679e-05	0.0422963051055329	0.92197078690978	NA
1407	ENSMUSG00000013367	Iglon5	Protein_coding	ENSMUSG00000013367_Iglon5_protein_coding	protein_coding	1396.43431776668	0.00010548315103451	0.00971440241168331	0.866360957416104	0.999914769288888
1408	ENSMUSG00000013415	Igf2bp1	Protein_coding	ENSMUSG00000013415_Igf2bp1_protein_coding	protein_coding	3.04324771855288	0.000851643815167445	0.0410485723069026	0.432687387384939	NA
1409	ENSMUSG00000013418	B4galnt2	Protein_coding	ENSMUSG00000013418_B4galnt2_protein_coding	protein_coding	9.71797344878029	0.000408484534307202	0.0280247255751241	0.672972543956638	NA
1410	ENSMUSG00000013419	Zfp651	Protein_coding	ENSMUSG00000013419_Zfp651_protein_coding	protein_coding	2137.44700725362	-0.000530566714187075	0.0105267180517559	0.411755673594596	0.999914769288888
1411	ENSMUSG00000013465	Nelfb	Protein_coding	ENSMUSG00000013465_Nelfb_protein_coding	protein_coding	1172.6603338024	-0.000403609386805577	0.0100094165408012	0.534702565978956	0.999914769288888
1412	ENSMUSG00000013483	Card14	Protein_coding	ENSMUSG00000013483_Card14_protein_coding	protein_coding	28.8385459902359	0.000821343896806257	0.0266951504963829	0.380328008355404	0.999914769288888
1413	ENSMUSG00000013495	Tmem175	Protein_coding	ENSMUSG00000013495_Tmem175_protein_coding	protein_coding	1050.59801495476	-0.000239636129997013	0.00994512403558711	0.695819617113052	0.999914769288888
1414	ENSMUSG00000013523	Bcas1	Protein_coding	ENSMUSG00000013523_Bcas1_protein_coding	protein_coding	4933.64456753945	-0.000175395876979651	0.0104552176433117	0.753202784399235	0.999914769288888
1415	ENSMUSG00000013539	Tango2	Protein_coding	ENSMUSG00000013539_Tango2_protein_coding	protein_coding	2548.06762437525	-0.00100240865092849	0.0136906093942462	0.168587496680121	0.999914769288888
1416	ENSMUSG00000013562	4833413E03Rik	lncRNA	ENSMUSG00000013562_4833413E03Rik_lncRNA	lncRNA	1.21482606847035	0.00034119822215811	0.0421840808303267	0.694905490914916	NA
1417	ENSMUSG00000013584	Aldh1a2	Protein_coding	ENSMUSG00000013584_Aldh1a2_protein_coding	protein_coding	434.620696069126	-0.000636958408487257	0.0154047773799137	0.321687337013734	0.999914769288888
1418	ENSMUSG00000013593	Ndufs2	Protein_coding	ENSMUSG00000013593_Ndufs2_protein_coding	protein_coding	2983.18856679132	-0.000248009688108778	0.0100732861661007	0.679413305143723	0.999914769288888
1419	ENSMUSG00000013611	Snx31	Protein_coding	ENSMUSG00000013611_Snx31_protein_coding	protein_coding	14.6253857183019	0.000299184154597684	0.0242963328786939	0.732875522580216	NA
1420	ENSMUSG00000013622	Atraid	Protein_coding	ENSMUSG00000013622_Atraid_protein_coding	protein_coding	543.495767935275	0.000328945990964737	0.010774561286922	0.568066127690662	0.999914769288888
1421	ENSMUSG00000013629	Cad	Protein_coding	ENSMUSG00000013629_Cad_protein_coding	protein_coding	975.946494205535	0.000128875208107617	0.00987548037836918	0.830344448769601	0.999914769288888
1422	ENSMUSG00000013643	Lypd8	Protein_coding	ENSMUSG00000013643_Lypd8_protein_coding	protein_coding	1.80575786537544	-0.00010236596397694	0.0398145388287291	0.911880955147809	NA
1423	ENSMUSG00000013646	Sh3bp5l	Protein_coding	ENSMUSG00000013646_Sh3bp5l_protein_coding	protein_coding	1288.38581873433	0.000371734546269577	0.0103316170625084	0.542626246967134	0.999914769288888
1424	ENSMUSG00000013653	1810065E05Rik	Protein_coding	ENSMUSG00000013653_1810065E05Rik_protein_coding	protein_coding	1.00631836215595	8.03338932980679e-05	0.0422963051055329	0.92197078690978	NA
1425	ENSMUSG00000013662	Atad1	Protein_coding	ENSMUSG00000013662_Atad1_protein_coding	protein_coding	2372.69588712356	-0.000292694367677127	0.00970906759390042	0.660284327902883	0.999914769288888
1426	ENSMUSG00000013663	Pten	Protein_coding	ENSMUSG00000013663_Pten_protein_coding	protein_coding	9158.94755835685	-0.000312990909517957	0.00963536953540483	0.649618027305078	0.999914769288888
1427	ENSMUSG00000013668	4933402N03Rik	Protein_coding	ENSMUSG00000013668_4933402N03Rik_protein_coding	protein_coding	1.46579770415476	0.000612121751049036	0.0431157663185643	0.507100029702155	NA
1428	ENSMUSG00000013698	Pea15a	Protein_coding	ENSMUSG00000013698_Pea15a_protein_coding	protein_coding	9005.1584166895	4.04709840254413e-05	0.00990488786811849	0.945213877467724	0.999914769288888
1429	ENSMUSG00000013701	Timm23	Protein_coding	ENSMUSG00000013701_Timm23_protein_coding	protein_coding	660.545598294611	-0.000223981181055912	0.0100269114312776	0.708749013346438	0.999914769288888
1430	ENSMUSG00000013707	Tnfaip8l2	Protein_coding	ENSMUSG00000013707_Tnfaip8l2_protein_coding	protein_coding	28.7966636439906	0.000157723278197353	0.0194219378390862	0.830281305548841	0.999914769288888
1431	ENSMUSG00000013736	Trnt1	Protein_coding	ENSMUSG00000013736_Trnt1_protein_coding	protein_coding	934.058541381438	0.000553167612778307	0.0105675080077781	0.395680442096278	0.999914769288888
1432	ENSMUSG00000013766	Ly6g6e	Protein_coding	ENSMUSG00000013766_Ly6g6e_protein_coding	protein_coding	23.7189833506377	-0.00344355964065391	0.0576119037192027	0.0810236275120466	NA
1433	ENSMUSG00000013787	Ehmt2	Protein_coding	ENSMUSG00000013787_Ehmt2_protein_coding	protein_coding	4128.38354877253	-0.000301953032383568	0.00964916082213445	0.658132382722822	0.999914769288888
1434	ENSMUSG00000013822	Elof1	Protein_coding	ENSMUSG00000013822_Elof1_protein_coding	protein_coding	381.451430143212	2.83654199993081e-05	0.0100766023041187	0.960235911455992	0.999914769288888
1435	ENSMUSG00000013833	Med16	Protein_coding	ENSMUSG00000013833_Med16_protein_coding	protein_coding	971.476794421095	1.23479831457226e-05	0.00979974650697223	0.983693847009611	0.999914769288888
1436	ENSMUSG00000013846	St3gal1	Protein_coding	ENSMUSG00000013846_St3gal1_protein_coding	protein_coding	1200.77998077815	-0.000383641478176882	0.0101641715575457	0.541060216105655	0.999914769288888
1437	ENSMUSG00000013858	Tmem259	Protein_coding	ENSMUSG00000013858_Tmem259_protein_coding	protein_coding	1731.16817383775	0.000314327742701375	0.00981790519739331	0.629226381156803	0.999914769288888
1438	ENSMUSG00000013878	Rnf170	Protein_coding	ENSMUSG00000013878_Rnf170_protein_coding	protein_coding	933.548966854496	-0.000371004925913354	0.010217515764693	0.549082261332031	0.999914769288888
1439	ENSMUSG00000013921	Clip3	Protein_coding	ENSMUSG00000013921_Clip3_protein_coding	protein_coding	14561.2329677336	0.000179045275720289	0.00988722261161543	0.768414369801466	0.999914769288888
1440	ENSMUSG00000013928	1700020L13Rik	Protein_coding	ENSMUSG00000013928_1700020L13Rik_protein_coding	protein_coding	10.1126985887318	-4.28479449505127e-05	0.0274499195712731	0.964050094267452	NA
1441	ENSMUSG00000013936	Myl2	Protein_coding	ENSMUSG00000013936_Myl2_protein_coding	protein_coding	5.30379541114914	0.000377846053922835	0.0333637239647649	0.715697417736517	NA
1442	ENSMUSG00000013973	Dedd	Protein_coding	ENSMUSG00000013973_Dedd_protein_coding	protein_coding	926.120397152849	-0.00045826719728645	0.0104102255589087	0.467648634672509	0.999914769288888
1443	ENSMUSG00000013974	Mcemp1	Protein_coding	ENSMUSG00000013974_Mcemp1_protein_coding	protein_coding	3.78865491868793	-0.00027913072976463	0.0352954742834948	0.785576449762663	NA
1444	ENSMUSG00000013997	Nit1	Protein_coding	ENSMUSG00000013997_Nit1_protein_coding	protein_coding	454.801016896439	0.00023651282521184	0.0102695281125504	0.68376645148527	0.999914769288888
1445	ENSMUSG00000014030	Pax5	Protein_coding	ENSMUSG00000014030_Pax5_protein_coding	protein_coding	111.637823639399	0.00043639837223551	0.0139321431026771	0.460162507529033	0.999914769288888
1446	ENSMUSG00000014039	Prdm15	Protein_coding	ENSMUSG00000014039_Prdm15_protein_coding	protein_coding	1266.97276484637	-0.000792767953658119	0.0135250088750506	0.235264743316893	0.999914769288888
1447	ENSMUSG00000014074	Rnf168	Protein_coding	ENSMUSG00000014074_Rnf168_protein_coding	protein_coding	1015.19374601979	-0.000171864410201766	0.00987414786453405	0.777659272544567	0.999914769288888
1448	ENSMUSG00000014075	Dynlt2b	Protein_coding	ENSMUSG00000014075_Dynlt2b_protein_coding	protein_coding	306.789656478661	-0.0012290573138475	0.0174167120572591	0.124208582604807	0.999914769288888
1449	ENSMUSG00000014077	Chp1	Protein_coding	ENSMUSG00000014077_Chp1_protein_coding	protein_coding	2651.57091100898	-8.27931888047076e-05	0.00954636115980254	0.901562763100334	0.999914769288888
1450	ENSMUSG00000014158	Trpv4	Protein_coding	ENSMUSG00000014158_Trpv4_protein_coding	protein_coding	193.596732764027	-0.000179938430334705	0.0129622289258333	0.744182508858749	0.999914769288888
1451	ENSMUSG00000014164	Klhl3	Protein_coding	ENSMUSG00000014164_Klhl3_protein_coding	protein_coding	4119.27212835022	-0.000519697847619145	0.011777522758808	0.389195402404401	0.999914769288888
1452	ENSMUSG00000014177	Tvp23b	Protein_coding	ENSMUSG00000014177_Tvp23b_protein_coding	protein_coding	611.000298192053	-0.000314051697778102	0.0100738167966747	0.610614555207986	0.999914769288888
1453	ENSMUSG00000014195	Dnajc7	Protein_coding	ENSMUSG00000014195_Dnajc7_protein_coding	protein_coding	3779.97003881052	-0.000558824913281658	0.0100493040899329	0.422178172183068	0.999914769288888
1454	ENSMUSG00000014198	Zfp385c	Protein_coding	ENSMUSG00000014198_Zfp385c_protein_coding	protein_coding	311.351229393161	0.00856651341329525	0.0713416554234549	0.0132720404661254	0.982712135849789
1455	ENSMUSG00000014226	Cacybp	Protein_coding	ENSMUSG00000014226_Cacybp_protein_coding	protein_coding	1150.68316590821	-0.000331941075709739	0.0101578228106183	0.58842158343799	0.999914769288888
1456	ENSMUSG00000014232	Cluap1	Protein_coding	ENSMUSG00000014232_Cluap1_protein_coding	protein_coding	917.800169479568	-0.000558163999645581	0.0111713958167095	0.373594473456609	0.999914769288888
1457	ENSMUSG00000014243	Zswim7	Protein_coding	ENSMUSG00000014243_Zswim7_protein_coding	protein_coding	276.929080913439	-0.000203186581272167	0.0114654266614574	0.706586606256988	0.999914769288888
1458	ENSMUSG00000014245	Pigl	Protein_coding	ENSMUSG00000014245_Pigl_protein_coding	protein_coding	329.144253137495	-0.000333146978312725	0.0118547843450426	0.551350794589094	0.999914769288888
1459	ENSMUSG00000014294	Ndufa2	Protein_coding	ENSMUSG00000014294_Ndufa2_protein_coding	protein_coding	1935.12600680621	-2.04684735053912e-05	0.0107376883201192	0.969415261669022	0.999914769288888
1460	ENSMUSG00000014301	Pam16	Protein_coding	ENSMUSG00000014301_Pam16_protein_coding	protein_coding	302.863739642003	-0.000881071515961451	0.0163448027615105	0.21063603401608	0.999914769288888
1461	ENSMUSG00000014303	Glis2	Protein_coding	ENSMUSG00000014303_Glis2_protein_coding	protein_coding	681.640413510752	4.21316376649297e-05	0.0100622211426261	0.941165477300705	0.999914769288888
1462	ENSMUSG00000014313	Cox6c	Protein_coding	ENSMUSG00000014313_Cox6c_protein_coding	protein_coding	5508.0429663119	-0.000122894046503066	0.0107959190228269	0.819534448365571	0.999914769288888
1463	ENSMUSG00000014329	Bicc1	Protein_coding	ENSMUSG00000014329_Bicc1_protein_coding	protein_coding	926.745593905968	-0.00107479141061286	0.0162459344476203	0.152583582835253	0.999914769288888
1464	ENSMUSG00000014349	Ube2z	Protein_coding	ENSMUSG00000014349_Ube2z_protein_coding	protein_coding	2262.94382704037	9.22074169933596e-05	0.00970734888835575	0.883052561662493	0.999914769288888
1465	ENSMUSG00000014351	Gip	Protein_coding	ENSMUSG00000014351_Gip_protein_coding	protein_coding	1.00631836215595	8.03338932980679e-05	0.0422963051055329	0.92197078690978	NA
1466	ENSMUSG00000014353	Tmem87b	Protein_coding	ENSMUSG00000014353_Tmem87b_protein_coding	protein_coding	1538.45856081769	-0.000157600064985224	0.00991350809680727	0.793005347109646	0.999914769288888
1467	ENSMUSG00000014355	Anapc1	Protein_coding	ENSMUSG00000014355_Anapc1_protein_coding	protein_coding	4361.37934910136	-5.19861066325063e-05	0.00952508735339038	0.93855747793245	0.999914769288888
1468	ENSMUSG00000014361	Mertk	Protein_coding	ENSMUSG00000014361_Mertk_protein_coding	protein_coding	1599.67506756012	-0.00246538990288795	0.0286709106777491	0.0459734737045123	0.999914769288888
1469	ENSMUSG00000014402	Tsg101	Protein_coding	ENSMUSG00000014402_Tsg101_protein_coding	protein_coding	1099.92880197156	-0.000581031332424562	0.0104555552656792	0.384030393604098	0.999914769288888
1470	ENSMUSG00000014418	Hps5	Protein_coding	ENSMUSG00000014418_Hps5_protein_coding	protein_coding	839.871333498224	-0.000412044804727608	0.010823449992717	0.489468617721715	0.999914769288888
1471	ENSMUSG00000014426	Map3k4	Protein_coding	ENSMUSG00000014426_Map3k4_protein_coding	protein_coding	3216.64158818994	-0.000409779176386609	0.00989014594763838	0.539593170147387	0.999914769288888
1472	ENSMUSG00000014444	Piezo1	Protein_coding	ENSMUSG00000014444_Piezo1_protein_coding	protein_coding	432.837793186568	0.000316581192762029	0.0105854330066795	0.585798042601802	0.999914769288888
1473	ENSMUSG00000014453	Blk	Protein_coding	ENSMUSG00000014453_Blk_protein_coding	protein_coding	2.04074754793335	0.00051260267493794	0.0404577136555163	0.60190354702539	NA
1474	ENSMUSG00000014470	Rnf166	Protein_coding	ENSMUSG00000014470_Rnf166_protein_coding	protein_coding	964.351821641159	-3.82515763535435e-05	0.00980687796007571	0.94947936057554	0.999914769288888
1475	ENSMUSG00000014496	Ankrd28	Protein_coding	ENSMUSG00000014496_Ankrd28_protein_coding	protein_coding	4103.17008091672	9.29005401243898e-05	0.0098398698166695	0.877447222946486	0.999914769288888
1476	ENSMUSG00000014498	Ankrd52	Protein_coding	ENSMUSG00000014498_Ankrd52_protein_coding	protein_coding	4538.07408823857	0.00020807819323855	0.00960798551898548	0.75619422206042	0.999914769288888
1477	ENSMUSG00000014503	Pkd2l2	Protein_coding	ENSMUSG00000014503_Pkd2l2_protein_coding	protein_coding	36.48372956375	-5.35204797666635e-05	0.0162498965311152	0.933182650728823	0.999914769288888
1478	ENSMUSG00000014504	Srp19	Protein_coding	ENSMUSG00000014504_Srp19_protein_coding	protein_coding	666.325927600309	-0.000426065115586413	0.0104301796813426	0.491820866580254	0.999914769288888
1479	ENSMUSG00000014529	Tmbim7	Protein_coding	ENSMUSG00000014529_Tmbim7_protein_coding	protein_coding	2.14083148446226	-0.000808815681604556	0.0435686843952629	0.415433103376001	NA
1480	ENSMUSG00000014542	Clec4f	Protein_coding	ENSMUSG00000014542_Clec4f_protein_coding	protein_coding	1.83184148109917	0.000612194024821581	0.0420433911640032	0.525529728607325	NA
1481	ENSMUSG00000014543	Klra17	Protein_coding	ENSMUSG00000014543_Klra17_protein_coding	protein_coding	13.0777366022094	-0.000961120736433541	0.0327633762673651	0.379892804730535	NA
1482	ENSMUSG00000014547	Wdfy2	Protein_coding	ENSMUSG00000014547_Wdfy2_protein_coding	protein_coding	2056.36391287521	-0.000346644084892011	0.0100078355115597	0.584094410250369	0.999914769288888
1483	ENSMUSG00000014550	Rbsn	Protein_coding	ENSMUSG00000014550_Rbsn_protein_coding	protein_coding	1900.22752672439	0.000133950495395092	0.00976964653226221	0.828862820227672	0.999914769288888
1484	ENSMUSG00000014551	Mrps25	Protein_coding	ENSMUSG00000014551_Mrps25_protein_coding	protein_coding	952.489418602042	0.000283468116167074	0.00990890938689728	0.652038145185202	0.999914769288888
1485	ENSMUSG00000014554	Dguok	Protein_coding	ENSMUSG00000014554_Dguok_protein_coding	protein_coding	814.283154147506	-0.000242585670647398	0.010496710397674	0.669460255368608	0.999914769288888
1486	ENSMUSG00000014592	Camta1	Protein_coding	ENSMUSG00000014592_Camta1_protein_coding	protein_coding	20179.6833084108	-0.000483498979661841	0.00974506346897441	0.500228987462481	0.999914769288888
1487	ENSMUSG00000014599	Csf1	Protein_coding	ENSMUSG00000014599_Csf1_protein_coding	protein_coding	816.146488929896	0.000672040946062373	0.0121971626534604	0.294828742174356	0.999914769288888
1488	ENSMUSG00000014601	Strip1	Protein_coding	ENSMUSG00000014601_Strip1_protein_coding	protein_coding	1705.36550245389	0.000504370228831684	0.010293468164814	0.440746616505969	0.999914769288888
1489	ENSMUSG00000014602	Kif1a	Protein_coding	ENSMUSG00000014602_Kif1a_protein_coding	protein_coding	54916.8192273705	1.82763727859463e-05	0.00959295948993627	0.977599779512267	0.999914769288888
1490	ENSMUSG00000014603	Alx3	Protein_coding	ENSMUSG00000014603_Alx3_protein_coding	protein_coding	39.718879537999	-0.00683374079010199	0.0799510896686613	0.0310037521000747	0.999914769288888
1491	ENSMUSG00000014606	Slc25a11	Protein_coding	ENSMUSG00000014606_Slc25a11_protein_coding	protein_coding	1396.21117810655	-0.000303503263089873	0.0103631985935199	0.606960905106285	0.999914769288888
1492	ENSMUSG00000014609	Chrne	Protein_coding	ENSMUSG00000014609_Chrne_protein_coding	protein_coding	3.9106159614895	-0.00107508109340599	0.0429547605534155	0.344455037328926	NA
1493	ENSMUSG00000014633	Cmc2	Protein_coding	ENSMUSG00000014633_Cmc2_protein_coding	protein_coding	346.280173257702	-4.29477052127276e-05	0.0106617050256812	0.936199887364459	0.999914769288888
1494	ENSMUSG00000014668	Chfr	Protein_coding	ENSMUSG00000014668_Chfr_protein_coding	protein_coding	1558.97851891084	-0.000876892094495408	0.0140054675824295	0.204370749994642	0.999914769288888
1495	ENSMUSG00000014686	Ceacam16	Protein_coding	ENSMUSG00000014686_Ceacam16_protein_coding	protein_coding	8.67464823877383	-0.000304570409062351	0.0292739236693352	0.757936668723455	NA
1496	ENSMUSG00000014704	Hoxa2	Protein_coding	ENSMUSG00000014704_Hoxa2_protein_coding	protein_coding	19.3156018414448	-6.27127876379525e-05	0.0209584172708208	0.936300404343266	NA
1497	ENSMUSG00000014725	Adam28	Protein_coding	ENSMUSG00000014725_Adam28_protein_coding	protein_coding	1.95096803815462	-0.000239583775019372	0.0397771608865157	0.799099340446666	NA
1498	ENSMUSG00000014747	Ankrd53	Protein_coding	ENSMUSG00000014747_Ankrd53_protein_coding	protein_coding	1.3392026370843	-0.000208609006058641	0.0415901434316731	0.810120757323448	NA
1499	ENSMUSG00000014748	Tex261	Protein_coding	ENSMUSG00000014748_Tex261_protein_coding	protein_coding	1041.26059028955	0.000419305940503757	0.0100237076287358	0.520975320103075	0.999914769288888
1500	ENSMUSG00000014763	Fam120b	Protein_coding	ENSMUSG00000014763_Fam120b_protein_coding	protein_coding	2624.29347892221	-0.000597911929466024	0.010350879151193	0.379759034937138	0.999914769288888
1501	ENSMUSG00000014767	Tbp	Protein_coding	ENSMUSG00000014767_Tbp_protein_coding	protein_coding	937.913438018976	-0.000439858478867759	0.0102727520492377	0.488764282828742	0.999914769288888
1502	ENSMUSG00000014769	Psmb1	Protein_coding	ENSMUSG00000014769_Psmb1_protein_coding	protein_coding	2417.09412146155	-0.000665066112334788	0.0115418597078223	0.306602579562053	0.999914769288888
1503	ENSMUSG00000014771	Pdcd2	Protein_coding	ENSMUSG00000014771_Pdcd2_protein_coding	protein_coding	252.751107862844	-0.000165146994885528	0.0105739250389373	0.764371062804743	0.999914769288888
1504	ENSMUSG00000014773	Dll1	Protein_coding	ENSMUSG00000014773_Dll1_protein_coding	protein_coding	194.795197400093	-0.000556757179968628	0.0135246055507533	0.360229570799091	0.999914769288888
1505	ENSMUSG00000014776	Nol3	Protein_coding	ENSMUSG00000014776_Nol3_protein_coding	protein_coding	433.654492761201	-0.000162649571166137	0.0108120418206977	0.764517847521947	0.999914769288888
1506	ENSMUSG00000014778	Fhod1	Protein_coding	ENSMUSG00000014778_Fhod1_protein_coding	protein_coding	150.284589901901	-0.000319399182864556	0.0122562620559798	0.566451381154087	0.999914769288888
1507	ENSMUSG00000014782	Plekhg4	Protein_coding	ENSMUSG00000014782_Plekhg4_protein_coding	protein_coding	148.114816296482	0.000580602852091399	0.0145986261652384	0.351051559352589	0.999914769288888
1508	ENSMUSG00000014786	Slc9a5	Protein_coding	ENSMUSG00000014786_Slc9a5_protein_coding	protein_coding	944.967569902519	0.000401881103052152	0.0104430111163249	0.511281559574921	0.999914769288888
1509	ENSMUSG00000014791	Elmo3	Protein_coding	ENSMUSG00000014791_Elmo3_protein_coding	protein_coding	62.2488415234903	0.000587670282110613	0.0191408876625592	0.412044126831089	0.999914769288888
1510	ENSMUSG00000014813	Stc1	Protein_coding	ENSMUSG00000014813_Stc1_protein_coding	protein_coding	97.1065621593158	-0.000525370685875783	0.0149510015255169	0.395524249586117	0.999914769288888
1511	ENSMUSG00000014837	4931428F04Rik	Protein_coding	ENSMUSG00000014837_4931428F04Rik_protein_coding	protein_coding	746.705117268086	-0.000128549280429	0.00989948707916116	0.829800882302543	0.999914769288888
1512	ENSMUSG00000014846	Tppp3	Protein_coding	ENSMUSG00000014846_Tppp3_protein_coding	protein_coding	862.275490590599	0.000415515813320163	0.0104786388945871	0.498338632522727	0.999914769288888
1513	ENSMUSG00000014850	Msh3	Protein_coding	ENSMUSG00000014850_Msh3_protein_coding	protein_coding	1095.55896843405	-0.00041256840602835	0.010342939597042	0.506935249052532	0.999914769288888
1514	ENSMUSG00000014852	Adamts13	Protein_coding	ENSMUSG00000014852_Adamts13_protein_coding	protein_coding	44.0946910342887	0.00055970900258986	0.0196050351153006	0.442664124299866	0.999914769288888
1515	ENSMUSG00000014856	Tmem208	Protein_coding	ENSMUSG00000014856_Tmem208_protein_coding	protein_coding	573.888175142634	0.000339287292944814	0.0105709572578137	0.563540860600807	0.999914769288888
1516	ENSMUSG00000014859	E2f4	Protein_coding	ENSMUSG00000014859_E2f4_protein_coding	protein_coding	860.575366736248	-0.000689049368151082	0.0110391241545146	0.30615338001292	0.999914769288888
1517	ENSMUSG00000014867	Surf4	Protein_coding	ENSMUSG00000014867_Surf4_protein_coding	protein_coding	1411.77621572335	0.000119860433049278	0.00969735086519874	0.849663516205439	0.999914769288888
1518	ENSMUSG00000014873	Surf2	Protein_coding	ENSMUSG00000014873_Surf2_protein_coding	protein_coding	461.585001854737	0.00044768172628408	0.010892325695268	0.458351494848222	0.999914769288888
1519	ENSMUSG00000014905	Dnajb9	Protein_coding	ENSMUSG00000014905_Dnajb9_protein_coding	protein_coding	794.387597112765	-0.000230320859330737	0.0108180350675966	0.677356019284532	0.999914769288888
1520	ENSMUSG00000014907	Naf1	Protein_coding	ENSMUSG00000014907_Naf1_protein_coding	protein_coding	490.840959904571	0.000207092285416734	0.010506051363905	0.711940950976296	0.999914769288888
1521	ENSMUSG00000014932	Yes1	Protein_coding	ENSMUSG00000014932_Yes1_protein_coding	protein_coding	906.623551304637	-0.00150829813753847	0.0178895897768324	0.0857405963099817	0.999914769288888
1522	ENSMUSG00000014956	Ppp1cb	Protein_coding	ENSMUSG00000014956_Ppp1cb_protein_coding	protein_coding	7011.40633856604	-0.000357476445865114	0.00982013054587147	0.589828286352759	0.999914769288888
1523	ENSMUSG00000014959	Gorasp2	Protein_coding	ENSMUSG00000014959_Gorasp2_protein_coding	protein_coding	2089.89349086267	-0.000379405165399104	0.0100053922380343	0.555272732621189	0.999914769288888
1524	ENSMUSG00000014980	Tsen15	Protein_coding	ENSMUSG00000014980_Tsen15_protein_coding	protein_coding	367.213663927249	0.000311216598504334	0.0114714878629417	0.576596836610938	0.999914769288888
1525	ENSMUSG00000015001	Oc90	Protein_coding	ENSMUSG00000015001_Oc90_protein_coding	protein_coding	4.83164730128885	-0.000229418201453949	0.0356976861898476	0.821755137476035	NA
1526	ENSMUSG00000015002	Efr3a	Protein_coding	ENSMUSG00000015002_Efr3a_protein_coding	protein_coding	5509.06279354674	-5.74878504912761e-05	0.00952508901432107	0.932104737930999	0.999914769288888
1527	ENSMUSG00000015013	Trappc2l	Protein_coding	ENSMUSG00000015013_Trappc2l_protein_coding	protein_coding	574.515611255468	0.00254843921805678	0.0330115446704721	0.0542481385541702	0.999914769288888
1528	ENSMUSG00000015016	Acsf3	Protein_coding	ENSMUSG00000015016_Acsf3_protein_coding	protein_coding	862.994566815037	0.000278433118966548	0.010046770073516	0.648232740536644	0.999914769288888
1529	ENSMUSG00000015023	Ddx19a	Protein_coding	ENSMUSG00000015023_Ddx19a_protein_coding	protein_coding	907.617520555883	-0.000573812051081883	0.0106916430562888	0.37821558474325	0.999914769288888
1530	ENSMUSG00000015027	Galns	Protein_coding	ENSMUSG00000015027_Galns_protein_coding	protein_coding	287.907740160684	-0.000836625230453938	0.0148216036427035	0.219820048159356	0.999914769288888
1531	ENSMUSG00000015053	Gata2	Protein_coding	ENSMUSG00000015053_Gata2_protein_coding	protein_coding	143.282466688473	-0.000359865933462842	0.0128670903789822	0.52597771887085	0.999914769288888
1532	ENSMUSG00000015083	C8g	Protein_coding	ENSMUSG00000015083_C8g_protein_coding	protein_coding	12.6032518450883	0.00152923086131609	0.0389962904718052	0.232376775153905	NA
1533	ENSMUSG00000015085	Entpd2	Protein_coding	ENSMUSG00000015085_Entpd2_protein_coding	protein_coding	118.611952245065	9.27427723813722e-05	0.0119374992149453	0.861658796266386	0.999914769288888
1534	ENSMUSG00000015087	Rabl6	Protein_coding	ENSMUSG00000015087_Rabl6_protein_coding	protein_coding	4178.62982892409	-0.000440556221570493	0.009859997363646	0.518594446859543	0.999914769288888
1535	ENSMUSG00000015090	Ptgds	Protein_coding	ENSMUSG00000015090_Ptgds_protein_coding	protein_coding	10904.5703389334	-0.000332202716545077	0.0198849668981328	0.655300683379987	0.999914769288888
1536	ENSMUSG00000015092	Edf1	Protein_coding	ENSMUSG00000015092_Edf1_protein_coding	protein_coding	1564.93746651694	0.000379384834420973	0.0111700109424139	0.511103474828493	0.999914769288888
1537	ENSMUSG00000015093	Clic3	Protein_coding	ENSMUSG00000015093_Clic3_protein_coding	protein_coding	8.16278885856948	0.000879396184745533	0.0340572234281989	0.42733495948624	NA
1538	ENSMUSG00000015094	Npdc1	Protein_coding	ENSMUSG00000015094_Npdc1_protein_coding	protein_coding	2470.55388394641	0.000170744875228576	0.00989746145596599	0.777803936144821	0.999914769288888
1539	ENSMUSG00000015095	Fbxw5	Protein_coding	ENSMUSG00000015095_Fbxw5_protein_coding	protein_coding	1453.25922650458	4.62713718319464e-06	0.00960928209701689	0.994285312474007	0.999914769288888
1540	ENSMUSG00000015112	Slc25a13	Protein_coding	ENSMUSG00000015112_Slc25a13_protein_coding	protein_coding	642.826310850095	-0.000655985765588692	0.0131355197446178	0.298883492359988	0.999914769288888
1541	ENSMUSG00000015120	Ube2i	Protein_coding	ENSMUSG00000015120_Ube2i_protein_coding	protein_coding	1073.82506336273	0.000175176678405816	0.00982377358522274	0.776514609634889	0.999914769288888
1542	ENSMUSG00000015126	Tsr3	Protein_coding	ENSMUSG00000015126_Tsr3_protein_coding	protein_coding	335.647847152536	0.00027475190618478	0.0107260680559197	0.627011071065168	0.999914769288888
1543	ENSMUSG00000015127	Unkl	Protein_coding	ENSMUSG00000015127_Unkl_protein_coding	protein_coding	1681.12598760368	-0.000648702510083528	0.0112928754133252	0.319652560520112	0.999914769288888
1544	ENSMUSG00000015133	Lrrk1	Protein_coding	ENSMUSG00000015133_Lrrk1_protein_coding	protein_coding	443.171752979197	-0.00243030995075396	0.0265639011088371	0.0426269624062523	0.999914769288888
1545	ENSMUSG00000015134	Aldh1a3	Protein_coding	ENSMUSG00000015134_Aldh1a3_protein_coding	protein_coding	39.5932566319601	-8.19638331011428e-05	0.0162426338065438	0.897753029132476	0.999914769288888
1546	ENSMUSG00000015143	Actn1	Protein_coding	ENSMUSG00000015143_Actn1_protein_coding	protein_coding	2583.18249931785	-0.000620658812062696	0.0121223571066534	0.322623100719859	0.999914769288888
1547	ENSMUSG00000015149	Sirt2	Protein_coding	ENSMUSG00000015149_Sirt2_protein_coding	protein_coding	3520.5204188847	-0.00065584263390071	0.0110601508579887	0.321648290294814	0.999914769288888
1548	ENSMUSG00000015165	Hnrnpl	Protein_coding	ENSMUSG00000015165_Hnrnpl_protein_coding	protein_coding	5304.33811654539	-0.00024125431620384	0.00958132173559385	0.724849474604977	0.999914769288888
1549	ENSMUSG00000015176	Nolc1	Protein_coding	ENSMUSG00000015176_Nolc1_protein_coding	protein_coding	1409.32616661882	-0.000365786755690814	0.0104819464324392	0.541596826554546	0.999914769288888
1550	ENSMUSG00000015189	Casd1	Protein_coding	ENSMUSG00000015189_Casd1_protein_coding	protein_coding	2009.77304161069	-0.000200783071958767	0.00968886518366808	0.756770980749594	0.999914769288888
1551	ENSMUSG00000015202	Cnksr3	Protein_coding	ENSMUSG00000015202_Cnksr3_protein_coding	protein_coding	2678.54382919049	0.000191750033668786	0.00996828795505077	0.749184037706468	0.999914769288888
1552	ENSMUSG00000015214	Mtmr1	Protein_coding	ENSMUSG00000015214_Mtmr1_protein_coding	protein_coding	1815.18849443691	-0.000719275458419432	0.0118962731008379	0.275874887676016	0.999914769288888
1553	ENSMUSG00000015217	Hmgb3	Protein_coding	ENSMUSG00000015217_Hmgb3_protein_coding	protein_coding	279.252801365799	-0.000619183171443614	0.0140341888112608	0.322036420038713	0.999914769288888
1554	ENSMUSG00000015222	Map2	Protein_coding	ENSMUSG00000015222_Map2_protein_coding	protein_coding	47697.0374805784	-0.000202526203715048	0.00977305364993058	0.74838673846638	0.999914769288888
1555	ENSMUSG00000015224	Cyp2j9	Protein_coding	ENSMUSG00000015224_Cyp2j9_protein_coding	protein_coding	759.244406893131	-0.000319124774011531	0.0102247910307486	0.597349087187344	0.999914769288888
1556	ENSMUSG00000015242	Nipsnap3a	Protein_coding	ENSMUSG00000015242_Nipsnap3a_protein_coding	protein_coding	1.20631836215595	-8.97829825376035e-05	0.0417005913275072	0.915809620433722	NA
1557	ENSMUSG00000015243	Abca1	Protein_coding	ENSMUSG00000015243_Abca1_protein_coding	protein_coding	4560.99783726132	-0.000904915035924262	0.0113395995274424	0.217626814054862	0.999914769288888
1558	ENSMUSG00000015247	Nipsnap3b	Protein_coding	ENSMUSG00000015247_Nipsnap3b_protein_coding	protein_coding	141.665847063503	-0.000476647087895623	0.0138289209924585	0.423644746591749	0.999914769288888
1559	ENSMUSG00000015289	Lage3	Protein_coding	ENSMUSG00000015289_Lage3_protein_coding	protein_coding	145.747576090745	0.000506329917983565	0.0148986128333223	0.41025273819661	0.999914769288888
1560	ENSMUSG00000015290	Ubl4a	Protein_coding	ENSMUSG00000015290_Ubl4a_protein_coding	protein_coding	906.701317672704	3.52795772184697e-06	0.0101943703980522	0.994960459620344	0.999914769288888
1561	ENSMUSG00000015291	Gdi1	Protein_coding	ENSMUSG00000015291_Gdi1_protein_coding	protein_coding	11164.6511176732	-0.000111425041599938	0.00963847434873478	0.862916898329649	0.999914769288888
1562	ENSMUSG00000015305	Sash1	Protein_coding	ENSMUSG00000015305_Sash1_protein_coding	protein_coding	5588.44583528433	-0.00121556399831307	0.0145119391788187	0.123158696054303	0.999914769288888
1563	ENSMUSG00000015312	Gadd45b	Protein_coding	ENSMUSG00000015312_Gadd45b_protein_coding	protein_coding	277.412765606822	-0.000653036956844027	0.0146004681665521	0.305262996517118	0.999914769288888
1564	ENSMUSG00000015314	Slamf6	Protein_coding	ENSMUSG00000015314_Slamf6_protein_coding	protein_coding	11.7692956220327	0.00280139668848931	0.0538431157870039	0.110163070362066	NA
1565	ENSMUSG00000015316	Slamf1	Protein_coding	ENSMUSG00000015316_Slamf1_protein_coding	protein_coding	4.4635208259376	0.000529156471797287	0.0351762261016317	0.617912912262734	NA
1566	ENSMUSG00000015335	Zdhhc12	Protein_coding	ENSMUSG00000015335_Zdhhc12_protein_coding	protein_coding	70.8608918722823	0.000470627373103865	0.017039304135962	0.474194975558308	0.999914769288888
1567	ENSMUSG00000015337	Endog	Protein_coding	ENSMUSG00000015337_Endog_protein_coding	protein_coding	232.740740501927	-7.81515352511616e-05	0.0118959978127845	0.883037980613056	0.999914769288888
1568	ENSMUSG00000015340	Cybb	Protein_coding	ENSMUSG00000015340_Cybb_protein_coding	protein_coding	33.2185970569346	0.000375643711394009	0.019088109673325	0.600657953075806	0.999914769288888
1569	ENSMUSG00000015341	Golga7	Protein_coding	ENSMUSG00000015341_Golga7_protein_coding	protein_coding	1030.23755740519	0.000211768505539189	0.0100223678727524	0.723027621750948	0.999914769288888
1570	ENSMUSG00000015342	Xk	Protein_coding	ENSMUSG00000015342_Xk_protein_coding	protein_coding	1100.39095810758	0.000491809825208239	0.0107082989594734	0.430945689825278	0.999914769288888
1571	ENSMUSG00000015354	Pcolce2	Protein_coding	ENSMUSG00000015354_Pcolce2_protein_coding	protein_coding	252.916116765915	-0.000810039239863966	0.0140649457752263	0.228431988395408	0.999914769288888
1572	ENSMUSG00000015355	Cd48	Protein_coding	ENSMUSG00000015355_Cd48_protein_coding	protein_coding	16.8081249411617	0.000554311249042519	0.0256583371869777	0.542330734717861	NA
1573	ENSMUSG00000015357	Clpx	Protein_coding	ENSMUSG00000015357_Clpx_protein_coding	protein_coding	1499.77772281983	-0.00065156900836382	0.010956661688518	0.326718748674876	0.999914769288888
1574	ENSMUSG00000015363	Trabd	Protein_coding	ENSMUSG00000015363_Trabd_protein_coding	protein_coding	819.313822565868	0.000847806966378136	0.012090305453568	0.223739058533391	0.999914769288888
1575	ENSMUSG00000015365	Mov10l1	Protein_coding	ENSMUSG00000015365_Mov10l1_protein_coding	protein_coding	7.26301581966621	-0.00105289874682152	0.0385138385856942	0.370391074874636	NA
1576	ENSMUSG00000015377	Dennd6b	Protein_coding	ENSMUSG00000015377_Dennd6b_protein_coding	protein_coding	1300.28446885985	8.48169697093476e-05	0.009952746331018	0.884896587995197	0.999914769288888
1577	ENSMUSG00000015396	Cd83	Protein_coding	ENSMUSG00000015396_Cd83_protein_coding	protein_coding	412.293941164746	0.000402647412694911	0.0122687254559395	0.48164777089204	0.999914769288888
1578	ENSMUSG00000015401	Cltrn	Protein_coding	ENSMUSG00000015401_Cltrn_protein_coding	protein_coding	2.91502380410447	0.000200230460650152	0.0372002945371003	0.840899469975982	NA
1579	ENSMUSG00000015405	Ace2	Protein_coding	ENSMUSG00000015405_Ace2_protein_coding	protein_coding	32.4049503200799	5.99349183803467e-05	0.0177638341218076	0.930338966118845	0.999914769288888
1580	ENSMUSG00000015437	Gzmb	Protein_coding	ENSMUSG00000015437_Gzmb_protein_coding	protein_coding	1.2079472095339	-9.06446349919298e-05	0.0416992226889576	0.915017202341693	NA
1581	ENSMUSG00000015443	Gzmn	Protein_coding	ENSMUSG00000015443_Gzmn_protein_coding	protein_coding	1.2079472095339	-9.06446349919298e-05	0.0416992226889576	0.915017202341693	NA
1582	ENSMUSG00000015451	C4a	lncRNA	ENSMUSG00000015451_C4a_lncRNA	lncRNA	151.033420879234	-0.00206551878923628	0.0319506533738997	0.0858436270765376	0.999914769288888
1583	ENSMUSG00000015452	Ager	Protein_coding	ENSMUSG00000015452_Ager_protein_coding	protein_coding	10.9695510291492	0.000106238185936385	0.0264038693226068	0.908968524390203	NA
1584	ENSMUSG00000015461	Atf6b	Protein_coding	ENSMUSG00000015461_Atf6b_protein_coding	protein_coding	1062.19466531558	0.000435960354559408	0.0102371621526963	0.493804141987755	0.999914769288888
1585	ENSMUSG00000015467	Egfl8	Protein_coding	ENSMUSG00000015467_Egfl8_protein_coding	protein_coding	55.0523182904377	-0.000105020873194189	0.0155517917186016	0.864766837113767	0.999914769288888
1586	ENSMUSG00000015468	Notch4	Protein_coding	ENSMUSG00000015468_Notch4_protein_coding	protein_coding	227.874596500466	-0.00457691363961786	0.0463401648827857	0.0241402996391925	0.999914769288888
1587	ENSMUSG00000015474	Ppt2	Protein_coding	ENSMUSG00000015474_Ppt2_protein_coding	protein_coding	817.252356631678	4.35215968113123e-05	0.00976639775247032	0.943229060442539	0.999914769288888
1588	ENSMUSG00000015476	Prrt1	Protein_coding	ENSMUSG00000015476_Prrt1_protein_coding	protein_coding	3274.55011895783	0.000111180086101713	0.0098159909837041	0.855004316708153	0.999914769288888
1589	ENSMUSG00000015478	Rnf5	Protein_coding	ENSMUSG00000015478_Rnf5_protein_coding	protein_coding	690.657271968146	-0.000375482564102409	0.0125231163725355	0.508314469718181	0.999914769288888
1590	ENSMUSG00000015484	Fam163a	Protein_coding	ENSMUSG00000015484_Fam163a_protein_coding	protein_coding	325.06594153424	-0.0496043552918088	0.176839002132147	0.00147890853334851	0.32374515067271
1591	ENSMUSG00000015488	Cacfd1	Protein_coding	ENSMUSG00000015488_Cacfd1_protein_coding	protein_coding	1211.96786199022	-5.89153692712703e-05	0.00963150166153249	0.926883664785336	0.999914769288888
1592	ENSMUSG00000015501	Hivep2	Protein_coding	ENSMUSG00000015501_Hivep2_protein_coding	protein_coding	16915.9424329305	-0.000569121739754645	0.0103394533016957	0.397009183829069	0.999914769288888
1593	ENSMUSG00000015519	2310057J18Rik	Protein_coding	ENSMUSG00000015519_2310057J18Rik_protein_coding	protein_coding	1.56894230808371	6.22283651140554e-05	0.0403888656257083	0.945025705619389	NA
1594	ENSMUSG00000015522	Arnt	Protein_coding	ENSMUSG00000015522_Arnt_protein_coding	protein_coding	2721.12411283366	-0.000589222432348556	0.0112373455931907	0.353377380445342	0.999914769288888
1595	ENSMUSG00000015533	Itga2	Protein_coding	ENSMUSG00000015533_Itga2_protein_coding	protein_coding	19.932411100898	-0.0012562964729428	0.0337760767097051	0.270773010649378	NA
1596	ENSMUSG00000015536	Mocs2	Protein_coding	ENSMUSG00000015536_Mocs2_protein_coding	protein_coding	837.534032114883	0.000262652515943778	0.0102265737249903	0.656080414854883	0.999914769288888
1597	ENSMUSG00000015542	Nat9	Protein_coding	ENSMUSG00000015542_Nat9_protein_coding	protein_coding	259.118264935085	0.000301759260499614	0.0117615977252464	0.585831594988738	0.999914769288888
1598	ENSMUSG00000015568	Lpl	Protein_coding	ENSMUSG00000015568_Lpl_protein_coding	protein_coding	566.757151195613	-0.00125414980873349	0.0167450463376173	0.118007354857571	0.999914769288888
1599	ENSMUSG00000015575	Atp6v0e	Protein_coding	ENSMUSG00000015575_Atp6v0e_protein_coding	protein_coding	971.865106793223	-0.000714596272151749	0.011541034179936	0.283336144008899	0.999914769288888
1600	ENSMUSG00000015579	Nkx2-5	Protein_coding	ENSMUSG00000015579_Nkx2-5_protein_coding	protein_coding	1.21482606847035	0.00034119822215811	0.0421840808303267	0.694905490914916	NA
1601	ENSMUSG00000015597	Zfp318	Protein_coding	ENSMUSG00000015597_Zfp318_protein_coding	protein_coding	2156.72499511737	-0.000328128969546969	0.00974272621519471	0.623695711590572	0.999914769288888
1602	ENSMUSG00000015599	Ttbk1	Protein_coding	ENSMUSG00000015599_Ttbk1_protein_coding	protein_coding	8449.40553796548	0.000182741934906404	0.0096769010236705	0.777731666029807	0.999914769288888
1603	ENSMUSG00000015605	Srf	Protein_coding	ENSMUSG00000015605_Srf_protein_coding	protein_coding	1036.1028074219	-0.000360374867039838	0.010211238152047	0.558981173339888	0.999914769288888
1604	ENSMUSG00000015619	Gata3	Protein_coding	ENSMUSG00000015619_Gata3_protein_coding	protein_coding	104.751192029776	-0.0174103659911666	0.117372955072992	0.00756744845668759	0.782491558272059
1605	ENSMUSG00000015647	Lama5	Protein_coding	ENSMUSG00000015647_Lama5_protein_coding	protein_coding	654.617145121418	-0.000744447887339386	0.0126175159645096	0.258275466562555	0.999914769288888
1606	ENSMUSG00000015652	Steap1	Protein_coding	ENSMUSG00000015652_Steap1_protein_coding	protein_coding	13.3290147858203	0.00110358131589208	0.0345586825074648	0.334377449814993	NA
1607	ENSMUSG00000015653	Steap2	Protein_coding	ENSMUSG00000015653_Steap2_protein_coding	protein_coding	1438.54649874859	0.000573930139920284	0.0118476538757775	0.352790123185859	0.999914769288888
1608	ENSMUSG00000015656	Hspa8	Protein_coding	ENSMUSG00000015656_Hspa8_protein_coding	protein_coding	10401.4744661088	-9.44172680449475e-05	0.00997458405884833	0.871610805575966	0.999914769288888
1609	ENSMUSG00000015659	Serac1	Protein_coding	ENSMUSG00000015659_Serac1_protein_coding	protein_coding	1084.12836299223	-0.000131705518938356	0.0101435153231152	0.81781982293583	0.999914769288888
1610	ENSMUSG00000015665	Awat1	Protein_coding	ENSMUSG00000015665_Awat1_protein_coding	protein_coding	1.00631836215595	8.03338932980679e-05	0.0422963051055329	0.92197078690978	NA
1611	ENSMUSG00000015668	Pdzd11	Protein_coding	ENSMUSG00000015668_Pdzd11_protein_coding	protein_coding	349.223634177236	-0.000363964240117227	0.0115123769070374	0.521667100156332	0.999914769288888
1612	ENSMUSG00000015671	Psma2	Protein_coding	ENSMUSG00000015671_Psma2_protein_coding	protein_coding	1468.6674481317	-0.000111170271578378	0.00980098285365416	0.855613476118542	0.999914769288888
1613	ENSMUSG00000015672	Mrpl32	Protein_coding	ENSMUSG00000015672_Mrpl32_protein_coding	protein_coding	267.661903140279	6.66334913723647e-05	0.0108780210953269	0.900424826852694	0.999914769288888
1614	ENSMUSG00000015697	Setdb1	Protein_coding	ENSMUSG00000015697_Setdb1_protein_coding	protein_coding	1777.15636115187	-0.000549896317960612	0.0105371356191814	0.399017206612564	0.999914769288888
1615	ENSMUSG00000015702	Anxa9	Protein_coding	ENSMUSG00000015702_Anxa9_protein_coding	protein_coding	31.0784427870682	-0.000232543467868542	0.0187368928712388	0.743982892131708	0.999914769288888
1616	ENSMUSG00000015709	Arnt2	Protein_coding	ENSMUSG00000015709_Arnt2_protein_coding	protein_coding	10310.9531771229	0.000119790339313027	0.00959591764814621	0.85556214616256	0.999914769288888
1617	ENSMUSG00000015711	Prune1	Protein_coding	ENSMUSG00000015711_Prune1_protein_coding	protein_coding	809.921719833257	0.000157273695109292	0.00984262222091208	0.796834257385798	0.999914769288888
1618	ENSMUSG00000015714	Cers2	Protein_coding	ENSMUSG00000015714_Cers2_protein_coding	protein_coding	1137.88497785995	0.000412021060463729	0.0101359246654934	0.519029649850541	0.999914769288888
1619	ENSMUSG00000015721	Nlrp5	Protein_coding	ENSMUSG00000015721_Nlrp5_protein_coding	protein_coding	3.24265806747433	-0.000289687702069035	0.0373428801571026	0.773314120010544	NA
1620	ENSMUSG00000015733	Capza2	Protein_coding	ENSMUSG00000015733_Capza2_protein_coding	protein_coding	4228.22041878023	-0.000186654385099305	0.00967724445018093	0.773334957606702	0.999914769288888
1621	ENSMUSG00000015745	Plekho1	Protein_coding	ENSMUSG00000015745_Plekho1_protein_coding	protein_coding	1040.44409642947	0.000147778430104924	0.0100202489897672	0.800906104808786	0.999914769288888
1622	ENSMUSG00000015747	Vps45	Protein_coding	ENSMUSG00000015747_Vps45_protein_coding	protein_coding	1766.72446904918	0.00027915437449333	0.0104770354325444	0.62874314573966	0.999914769288888
1623	ENSMUSG00000015748	Prpf3	Protein_coding	ENSMUSG00000015748_Prpf3_protein_coding	protein_coding	753.041734677755	-0.000907276673201627	0.0126635826195637	0.199536504314129	0.999914769288888
1624	ENSMUSG00000015749	Anp32e	Protein_coding	ENSMUSG00000015749_Anp32e_protein_coding	protein_coding	2236.11849905618	-8.13993517896678e-05	0.00973845780526278	0.895428047967881	0.999914769288888
1625	ENSMUSG00000015750	Aph1a	Protein_coding	ENSMUSG00000015750_Aph1a_protein_coding	protein_coding	414.766010314485	0.000305052663786488	0.010320291843622	0.607122951749547	0.999914769288888
1626	ENSMUSG00000015755	Tab2	Protein_coding	ENSMUSG00000015755_Tab2_protein_coding	protein_coding	3397.66515991169	-0.000820968885607461	0.0107975471330325	0.259728709883527	0.999914769288888
1627	ENSMUSG00000015757	Ppil4	Protein_coding	ENSMUSG00000015757_Ppil4_protein_coding	protein_coding	1401.54022202361	6.99540846130582e-05	0.00963168177979911	0.913338980890204	0.999914769288888
1628	ENSMUSG00000015759	Cnih1	Protein_coding	ENSMUSG00000015759_Cnih1_protein_coding	protein_coding	1077.12865849721	-0.000706497550408438	0.0122511171603481	0.277840547616049	0.999914769288888
1629	ENSMUSG00000015766	Eps8	Protein_coding	ENSMUSG00000015766_Eps8_protein_coding	protein_coding	3172.91324186336	-1.34614575459868e-05	0.00981058659970146	0.982169832971172	0.999914769288888
1630	ENSMUSG00000015776	Med22	Protein_coding	ENSMUSG00000015776_Med22_protein_coding	protein_coding	426.966102139919	0.00021761870346427	0.0104088827770732	0.701547417945355	0.999914769288888
1631	ENSMUSG00000015787	Abo	Protein_coding	ENSMUSG00000015787_Abo_protein_coding	protein_coding	1.81263672431189	0.000277920723364393	0.0398814100514823	0.768520410571257	NA
1632	ENSMUSG00000015790	Surf1	Protein_coding	ENSMUSG00000015790_Surf1_protein_coding	protein_coding	852.454437691548	-0.000105027035589398	0.010482188271348	0.847836607566827	0.999914769288888
1633	ENSMUSG00000015804	Med28	Protein_coding	ENSMUSG00000015804_Med28_protein_coding	protein_coding	1107.96519960657	0.000197778140014504	0.010039341075726	0.73866533361961	0.999914769288888
1634	ENSMUSG00000015806	Qdpr	Protein_coding	ENSMUSG00000015806_Qdpr_protein_coding	protein_coding	3465.18422649288	-0.000212826776572223	0.0105895253757685	0.703008596064928	0.999914769288888
1635	ENSMUSG00000015812	Gnrh1	Protein_coding	ENSMUSG00000015812_Gnrh1_protein_coding	protein_coding	34.7651109884081	-0.00060985500183425	0.0232576363782879	0.466550552207232	0.999914769288888
1636	ENSMUSG00000015829	Tnr	Protein_coding	ENSMUSG00000015829_Tnr_protein_coding	protein_coding	11356.1730497219	-0.000403199398577412	0.0100383808485743	0.532892663187242	0.999914769288888
1637	ENSMUSG00000015837	Sqstm1	Protein_coding	ENSMUSG00000015837_Sqstm1_protein_coding	protein_coding	7237.90108666343	-0.000292249666425047	0.0102907672765243	0.621621745644615	0.999914769288888
1638	ENSMUSG00000015839	Nfe2l2	Protein_coding	ENSMUSG00000015839_Nfe2l2_protein_coding	protein_coding	563.920153238075	-0.000754707961877797	0.0128100167713047	0.252869468423595	0.999914769288888
1639	ENSMUSG00000015843	Rxrg	Protein_coding	ENSMUSG00000015843_Rxrg_protein_coding	protein_coding	380.714044934404	-0.00835850936277527	0.0641739032266812	0.0104410867171239	0.918556807914986
1640	ENSMUSG00000015846	Rxra	Protein_coding	ENSMUSG00000015846_Rxra_protein_coding	protein_coding	1498.69735508305	5.21808943112262e-05	0.00963559800254774	0.935069349934675	0.999914769288888
1641	ENSMUSG00000015850	Adamtsl4	Protein_coding	ENSMUSG00000015850_Adamtsl4_protein_coding	protein_coding	407.225536200526	0.00155702877228489	0.0212061653798971	0.0898544058615369	0.999914769288888
1642	ENSMUSG00000015852	Fcrls	Protein_coding	ENSMUSG00000015852_Fcrls_protein_coding	protein_coding	58.8212299270437	0.000225571676817284	0.0157016438019126	0.715811053589569	0.999914769288888
1643	ENSMUSG00000015869	Prpsap1	Protein_coding	ENSMUSG00000015869_Prpsap1_protein_coding	protein_coding	1350.81216465114	-0.000447790190817048	0.0102239020335644	0.485464222317376	0.999914769288888
1644	ENSMUSG00000015879	Fam184b	Protein_coding	ENSMUSG00000015879_Fam184b_protein_coding	protein_coding	617.04966599738	-0.00104263267127726	0.0183024616687944	0.171233721499129	0.999914769288888
1645	ENSMUSG00000015880	Ncapg	Protein_coding	ENSMUSG00000015880_Ncapg_protein_coding	protein_coding	11.3468389072866	0.000668645179455499	0.02962634609676	0.508211719667181	NA
1646	ENSMUSG00000015882	Lcorl	Protein_coding	ENSMUSG00000015882_Lcorl_protein_coding	protein_coding	1591.37984101842	-2.15314071174999e-05	0.0104826131020927	0.968328695231283	0.999914769288888
1647	ENSMUSG00000015889	Lta4h	Protein_coding	ENSMUSG00000015889_Lta4h_protein_coding	protein_coding	1047.20093025325	-0.000386874859383445	0.0103044505400274	0.530588578579305	0.999914769288888
1648	ENSMUSG00000015890	Amdhd1	Protein_coding	ENSMUSG00000015890_Amdhd1_protein_coding	protein_coding	5.74987619889165	-0.000299675408890075	0.0336260756513672	0.771250016733118	NA
1649	ENSMUSG00000015932	Dstn	Protein_coding	ENSMUSG00000015932_Dstn_protein_coding	protein_coding	2243.55084856584	-4.83121821471421e-05	0.00970104990352304	0.938348435168753	0.999914769288888
1650	ENSMUSG00000015937	Macroh2a1	Protein_coding	ENSMUSG00000015937_Macroh2a1_protein_coding	protein_coding	3300.29250807447	-0.000242334295756928	0.00962513476443745	0.718887257487196	0.999914769288888
1651	ENSMUSG00000015942	Gtf2ird2	Protein_coding	ENSMUSG00000015942_Gtf2ird2_protein_coding	protein_coding	745.003284945248	-0.00033411820414304	0.0102829106129666	0.579917488803394	0.999914769288888
1652	ENSMUSG00000015943	Bola1	Protein_coding	ENSMUSG00000015943_Bola1_protein_coding	protein_coding	191.143828830508	0.00012078407980698	0.0115085970513036	0.820193684416994	0.999914769288888
1653	ENSMUSG00000015944	Castor2	Protein_coding	ENSMUSG00000015944_Castor2_protein_coding	protein_coding	5884.80292886803	-0.000112091475216559	0.00963190804601909	0.862484181344091	0.999914769288888
1654	ENSMUSG00000015947	Fcgr1	Protein_coding	ENSMUSG00000015947_Fcgr1_protein_coding	protein_coding	70.4890524935069	-0.000337404215585262	0.0149098453714824	0.574031816506527	0.999914769288888
1655	ENSMUSG00000015950	Ncf1	Protein_coding	ENSMUSG00000015950_Ncf1_protein_coding	protein_coding	142.368543065021	0.000723229294785708	0.0153246748773956	0.27224027336742	0.999914769288888
1656	ENSMUSG00000015957	Wnt11	Protein_coding	ENSMUSG00000015957_Wnt11_protein_coding	protein_coding	28.7055775574306	0.000160096730652723	0.0182515982433261	0.818853146114045	0.999914769288888
1657	ENSMUSG00000015961	Adss	Protein_coding	ENSMUSG00000015961_Adss_protein_coding	protein_coding	1904.42850730587	-0.000104481791104652	0.00965481152335327	0.870390358567951	0.999914769288888
1658	ENSMUSG00000015962	1700016C15Rik	Protein_coding	ENSMUSG00000015962_1700016C15Rik_protein_coding	protein_coding	3.11502380410447	8.41061595841152e-05	0.0364996252553633	0.932968427908763	NA
1659	ENSMUSG00000015966	Il17rb	Protein_coding	ENSMUSG00000015966_Il17rb_protein_coding	protein_coding	41.8449651923669	-0.000387043853747746	0.0180023350139867	0.571662494972461	0.999914769288888
1660	ENSMUSG00000015968	Cacna1d	Protein_coding	ENSMUSG00000015968_Cacna1d_protein_coding	protein_coding	6411.15235842034	-0.00151328636030085	0.0209848322305525	0.0943827240257304	0.999914769288888
1661	ENSMUSG00000015970	Chdh	Protein_coding	ENSMUSG00000015970_Chdh_protein_coding	protein_coding	275.467118252178	-0.000506268785651598	0.0149852399514657	0.411375548675865	0.999914769288888
1662	ENSMUSG00000015971	Actr8	Protein_coding	ENSMUSG00000015971_Actr8_protein_coding	protein_coding	1441.84638893669	-0.000616655331470135	0.0105220207002702	0.360938048660834	0.999914769288888
1663	ENSMUSG00000015980	Lrrc27	Protein_coding	ENSMUSG00000015980_Lrrc27_protein_coding	protein_coding	265.137723959896	-2.60914861000684e-05	0.0102866007959546	0.96234048162217	0.999914769288888
1664	ENSMUSG00000015981	Stk32c	Protein_coding	ENSMUSG00000015981_Stk32c_protein_coding	protein_coding	2413.16438954872	-0.000226532547663798	0.0100870681436278	0.70288364665558	0.999914769288888
1665	ENSMUSG00000015994	Fnta	Protein_coding	ENSMUSG00000015994_Fnta_protein_coding	protein_coding	1249.12859371282	0.000131154157171456	0.00978866543956255	0.831345508945154	0.999914769288888
1666	ENSMUSG00000016018	Mtrex	Protein_coding	ENSMUSG00000016018_Mtrex_protein_coding	protein_coding	2139.55542557062	-0.000419749403840932	0.0098309930308235	0.537369009745387	0.999914769288888
1667	ENSMUSG00000016024	Lbp	Protein_coding	ENSMUSG00000016024_Lbp_protein_coding	protein_coding	379.213490417481	-8.68631615563213e-05	0.023977936944759	0.920486953503343	0.999914769288888
1668	ENSMUSG00000016028	Celsr1	Protein_coding	ENSMUSG00000016028_Celsr1_protein_coding	protein_coding	378.682947937158	7.69696224746738e-06	0.010050184294319	0.989246622317363	0.999914769288888
1669	ENSMUSG00000016087	Fli1	Protein_coding	ENSMUSG00000016087_Fli1_protein_coding	protein_coding	557.072822498305	-0.000510833961779478	0.0121217647913709	0.392746850579909	0.999914769288888
1670	ENSMUSG00000016128	Stard13	Protein_coding	ENSMUSG00000016128_Stard13_protein_coding	protein_coding	1684.63991379757	-0.00117608199379829	0.0155504732834113	0.129901278679868	0.999914769288888
1671	ENSMUSG00000016150	Tenm1	Protein_coding	ENSMUSG00000016150_Tenm1_protein_coding	protein_coding	10291.7531697589	0.000938280539701581	0.0130539102002332	0.188111610133578	0.999914769288888
1672	ENSMUSG00000016179	Camk1g	Protein_coding	ENSMUSG00000016179_Camk1g_protein_coding	protein_coding	736.770107924847	-0.000631937840720373	0.0113951949983138	0.326314048126561	0.999914769288888
1673	ENSMUSG00000016181	Utp25	Protein_coding	ENSMUSG00000016181_Utp25_protein_coding	protein_coding	847.001660480382	-5.22562698080913e-06	0.010049852238512	0.992699386460574	0.999914769288888
1674	ENSMUSG00000016194	Hsd11b1	Protein_coding	ENSMUSG00000016194_Hsd11b1_protein_coding	protein_coding	227.454967198341	-0.000108875464040499	0.0117352811302693	0.837665031419844	0.999914769288888
1675	ENSMUSG00000016200	Syt14	Protein_coding	ENSMUSG00000016200_Syt14_protein_coding	protein_coding	2562.61447926164	-3.66994802017744e-05	0.00983481797807193	0.951151064145459	0.999914769288888
1676	ENSMUSG00000016206	H2-M3	Protein_coding	ENSMUSG00000016206_H2-M3_protein_coding	protein_coding	37.4846472789543	-0.000108377053860737	0.0165656760754949	0.867061178225247	0.999914769288888
1677	ENSMUSG00000016239	Lonrf3	Protein_coding	ENSMUSG00000016239_Lonrf3_protein_coding	protein_coding	690.289244216899	-2.33468734911365e-05	0.0100691496339085	0.967299412751649	0.999914769288888
1678	ENSMUSG00000016252	Atp5e	Protein_coding	ENSMUSG00000016252_Atp5e_protein_coding	protein_coding	1234.39104114532	0.000145892225537491	0.0103006960536745	0.795208580968982	0.999914769288888
1679	ENSMUSG00000016253	Nelfcd	Protein_coding	ENSMUSG00000016253_Nelfcd_protein_coding	protein_coding	772.86522793666	0.000335640430302164	0.0101631574476883	0.584600729190115	0.999914769288888
1680	ENSMUSG00000016255	Tubb1	Protein_coding	ENSMUSG00000016255_Tubb1_protein_coding	protein_coding	6.67003621544942	-0.000476135701240479	0.0328300170497614	0.648505951098586	NA
1681	ENSMUSG00000016256	Ctsz	Protein_coding	ENSMUSG00000016256_Ctsz_protein_coding	protein_coding	824.742693280026	0.000823909381215244	0.0139362492603418	0.22307535251437	0.999914769288888
1682	ENSMUSG00000016257	Prelid3b	Protein_coding	ENSMUSG00000016257_Prelid3b_protein_coding	protein_coding	768.944695464408	1.83019907128867e-05	0.0100780633582309	0.974319178542464	0.999914769288888
1683	ENSMUSG00000016262	Sertad4	Protein_coding	ENSMUSG00000016262_Sertad4_protein_coding	protein_coding	515.880193196303	-0.00132598563681572	0.0168098196743963	0.106882823847151	0.999914769288888
1684	ENSMUSG00000016308	Ube2a	Protein_coding	ENSMUSG00000016308_Ube2a_protein_coding	protein_coding	559.207095189415	1.36992094957326e-05	0.00985044549001799	0.981660618334023	0.999914769288888
1685	ENSMUSG00000016319	Slc25a5	Protein_coding	ENSMUSG00000016319_Slc25a5_protein_coding	protein_coding	2936.52044969603	-0.000299481967584568	0.0104517179022588	0.607852126621945	0.999914769288888
1686	ENSMUSG00000016327	Atp1b4	Protein_coding	ENSMUSG00000016327_Atp1b4_protein_coding	protein_coding	1.20631836215595	-8.97829825376035e-05	0.0417005913275072	0.915809620433722	NA
1687	ENSMUSG00000016344	Ppdpf	Protein_coding	ENSMUSG00000016344_Ppdpf_protein_coding	protein_coding	300.983872874097	-0.0018978458224603	0.0273830790748908	0.0799953695208933	0.999914769288888
1688	ENSMUSG00000016346	Kcnq2	Protein_coding	ENSMUSG00000016346_Kcnq2_protein_coding	protein_coding	13694.3169966507	-0.000375249339486634	0.00983113675508317	0.57349450496513	0.999914769288888
1689	ENSMUSG00000016349	Eef1a2	Protein_coding	ENSMUSG00000016349_Eef1a2_protein_coding	protein_coding	18085.2498234643	7.27539125745026e-05	0.0101338406033186	0.897762669360578	0.999914769288888
1690	ENSMUSG00000016356	Col20a1	Protein_coding	ENSMUSG00000016356_Col20a1_protein_coding	protein_coding	325.887895175749	-0.00107270679836385	0.0169948814515969	0.155895029981755	0.999914769288888
1691	ENSMUSG00000016382	Pls3	Protein_coding	ENSMUSG00000016382_Pls3_protein_coding	protein_coding	2880.08530657464	-0.000300591400749872	0.0101396375742072	0.620268821340158	0.999914769288888
1692	ENSMUSG00000016386	Mpped2	Protein_coding	ENSMUSG00000016386_Mpped2_protein_coding	protein_coding	1815.06965187302	-0.00098450006760051	0.0148033979964393	0.172364098141561	0.999914769288888
1693	ENSMUSG00000016409	Nkap	Protein_coding	ENSMUSG00000016409_Nkap_protein_coding	protein_coding	549.785210045302	-0.000802812851289569	0.0122759014972926	0.237687235940416	0.999914769288888
1694	ENSMUSG00000016427	Ndufa1	Protein_coding	ENSMUSG00000016427_Ndufa1_protein_coding	protein_coding	936.999893042162	-0.000194601348253957	0.0111752913112644	0.718981633910069	0.999914769288888
1695	ENSMUSG00000016458	Wt1	Protein_coding	ENSMUSG00000016458_Wt1_protein_coding	protein_coding	11.1689330966668	0.00114221236407004	0.0390655801099615	0.340999315344878	NA
1696	ENSMUSG00000016477	E2f3	Protein_coding	ENSMUSG00000016477_E2f3_protein_coding	protein_coding	1388.97297357503	-0.000392552171575703	0.0107983759599431	0.507097478942845	0.999914769288888
1697	ENSMUSG00000016481	Cr1l	Protein_coding	ENSMUSG00000016481_Cr1l_protein_coding	protein_coding	772.355404830589	-0.000622252432068657	0.0114422275992961	0.330646599142339	0.999914769288888
1698	ENSMUSG00000016487	Ppfibp1	Protein_coding	ENSMUSG00000016487_Ppfibp1_protein_coding	protein_coding	1302.32824193039	-0.00117491137964518	0.0210060067407309	0.155995586948244	0.999914769288888
1699	ENSMUSG00000016493	Cd46	Protein_coding	ENSMUSG00000016493_Cd46_protein_coding	protein_coding	389.180930916357	-0.000495924354882634	0.0129263631141893	0.402834368863932	0.999914769288888
1700	ENSMUSG00000016494	Cd34	Protein_coding	ENSMUSG00000016494_Cd34_protein_coding	protein_coding	686.158322703158	0.000641664088501633	0.0132787283384579	0.306702560337244	0.999914769288888
1701	ENSMUSG00000016495	Plgrkt	Protein_coding	ENSMUSG00000016495_Plgrkt_protein_coding	protein_coding	505.822888781321	-0.000561637725109071	0.0118190886282794	0.360801962203778	0.999914769288888
1702	ENSMUSG00000016496	Cd274	Protein_coding	ENSMUSG00000016496_Cd274_protein_coding	protein_coding	85.9536797805573	0.000349249631840467	0.014474687247918	0.554763430480691	0.999914769288888
1703	ENSMUSG00000016498	Pdcd1lg2	Protein_coding	ENSMUSG00000016498_Pdcd1lg2_protein_coding	protein_coding	4.72707087733781	-0.000461259540509643	0.0357384790964254	0.659956829605486	NA
1704	ENSMUSG00000016503	Gtf3a	Protein_coding	ENSMUSG00000016503_Gtf3a_protein_coding	protein_coding	343.636423637304	-0.000325119005340762	0.0109719402192457	0.567818808939735	0.999914769288888
1705	ENSMUSG00000016510	Mtif3	Protein_coding	ENSMUSG00000016510_Mtif3_protein_coding	protein_coding	420.225883237449	0.000556093800451617	0.0115179288177881	0.368315697550439	0.999914769288888
1706	ENSMUSG00000016520	Lnx2	Protein_coding	ENSMUSG00000016520_Lnx2_protein_coding	protein_coding	973.46455551004	-0.000252226333079992	0.0102244028878104	0.6677112519724	0.999914769288888
1707	ENSMUSG00000016524	Il19	Protein_coding	ENSMUSG00000016524_Il19_protein_coding	protein_coding	1.81283375166776	-0.000521036010532576	0.0423768818644242	0.57026602813025	NA
1708	ENSMUSG00000016526	Dyrk3	Protein_coding	ENSMUSG00000016526_Dyrk3_protein_coding	protein_coding	208.521289763527	-5.5753752174424e-06	0.0113177033404397	0.991557290724942	0.999914769288888
1709	ENSMUSG00000016528	Mapkapk2	Protein_coding	ENSMUSG00000016528_Mapkapk2_protein_coding	protein_coding	956.112192635178	-0.000217875192643305	0.0100816142943505	0.713120031979293	0.999914769288888
1710	ENSMUSG00000016529	Il10	Protein_coding	ENSMUSG00000016529_Il10_protein_coding	protein_coding	3.89401802107338	0.000271291783190006	0.0351381207635558	0.791459118469964	NA
1711	ENSMUSG00000016534	Lamp2	Protein_coding	ENSMUSG00000016534_Lamp2_protein_coding	protein_coding	3184.79786541872	-0.000816051017558754	0.0108840514002474	0.258654861113029	0.999914769288888
1712	ENSMUSG00000016541	Atxn10	Protein_coding	ENSMUSG00000016541_Atxn10_protein_coding	protein_coding	5153.0459226819	-0.000496070112910575	0.00990461498164444	0.474719343918384	0.999914769288888
1713	ENSMUSG00000016552	Foxred2	Protein_coding	ENSMUSG00000016552_Foxred2_protein_coding	protein_coding	831.076918514496	0.000393446027202213	0.0104321022146133	0.518978083337405	0.999914769288888
1714	ENSMUSG00000016554	Eif3d	Protein_coding	ENSMUSG00000016554_Eif3d_protein_coding	protein_coding	1318.92650011833	0.000210221127407909	0.00998211916200239	0.726858366927029	0.999914769288888
1715	ENSMUSG00000016559	H3f3b	Protein_coding	ENSMUSG00000016559_H3f3b_protein_coding	protein_coding	2618.07225855964	0.000335850471307541	0.0105975655470333	0.56606292735812	0.999914769288888
1716	ENSMUSG00000016619	Nup50	Protein_coding	ENSMUSG00000016619_Nup50_protein_coding	protein_coding	1536.7925850942	4.41296187960601e-05	0.00963452873890323	0.945055561420319	0.999914769288888
1717	ENSMUSG00000016624	Phf21b	Protein_coding	ENSMUSG00000016624_Phf21b_protein_coding	protein_coding	1051.96306937397	0.000104167560747446	0.0102822020324812	0.851932411091046	0.999914769288888
1718	ENSMUSG00000016626	Nlrp14	Protein_coding	ENSMUSG00000016626_Nlrp14_protein_coding	protein_coding	1.37276049962013	-0.000230830663023917	0.0414860616736872	0.792266759450916	NA
1719	ENSMUSG00000016637	Ift27	Protein_coding	ENSMUSG00000016637_Ift27_protein_coding	protein_coding	504.447262706276	-0.000687038943470456	0.0122058235298067	0.287408543181259	0.999914769288888
1720	ENSMUSG00000016664	Pacsin2	Protein_coding	ENSMUSG00000016664_Pacsin2_protein_coding	protein_coding	2567.14906421791	-0.00295295565312644	0.0255266513343829	0.0254050295425119	0.999914769288888
1721	ENSMUSG00000016756	Cmah	Protein_coding	ENSMUSG00000016756_Cmah_protein_coding	protein_coding	19.8746395142872	-0.000333940271685492	0.0224761228989743	0.685178438505154	NA
1722	ENSMUSG00000016757	Ttll12	Protein_coding	ENSMUSG00000016757_Ttll12_protein_coding	protein_coding	540.350574385931	-0.000193308022432138	0.0101162775405544	0.740774642978573	0.999914769288888
1723	ENSMUSG00000016758	Bik	Protein_coding	ENSMUSG00000016758_Bik_protein_coding	protein_coding	10.772980902771	-0.000288818060765882	0.0277691237910851	0.763505637497685	NA
1724	ENSMUSG00000016763	Scube1	Protein_coding	ENSMUSG00000016763_Scube1_protein_coding	protein_coding	1812.62634233115	-0.000270737243731221	0.0103609446644773	0.641894641022587	0.999914769288888
1725	ENSMUSG00000016831	Tox4	Protein_coding	ENSMUSG00000016831_Tox4_protein_coding	protein_coding	1511.45814183566	0.000215715871858654	0.00977327316276801	0.733737879571732	0.999914769288888
1726	ENSMUSG00000016833	Mrps18c	Protein_coding	ENSMUSG00000016833_Mrps18c_protein_coding	protein_coding	75.209855593589	0.000414210126283696	0.0157173001424154	0.505949966592576	0.999914769288888
1727	ENSMUSG00000016918	Sulf1	Protein_coding	ENSMUSG00000016918_Sulf1_protein_coding	protein_coding	852.377461482423	0.000979449150751615	0.0172168995781043	0.182881478380882	0.999914769288888
1728	ENSMUSG00000016921	Srsf6	Protein_coding	ENSMUSG00000016921_Srsf6_protein_coding	protein_coding	1684.75086371217	0.000264046683156754	0.00987298115557545	0.674587625148026	0.999914769288888
1729	ENSMUSG00000016933	Plcg1	Protein_coding	ENSMUSG00000016933_Plcg1_protein_coding	protein_coding	3821.34399978484	6.10969017445015e-05	0.00959726015898544	0.925300968370512	0.999914769288888
1730	ENSMUSG00000016940	Kctd2	Protein_coding	ENSMUSG00000016940_Kctd2_protein_coding	protein_coding	1377.76940958684	3.97960750329183e-05	0.00968297713428381	0.949491530310668	0.999914769288888
1731	ENSMUSG00000016942	Tmprss6	Protein_coding	ENSMUSG00000016942_Tmprss6_protein_coding	protein_coding	8.2884016508387	-0.000431209501419688	0.0300995532136277	0.668680655660366	NA
1732	ENSMUSG00000016946	Kctd5	Protein_coding	ENSMUSG00000016946_Kctd5_protein_coding	protein_coding	801.011859695255	-0.000482624936414675	0.0104524395216265	0.447786274198033	0.999914769288888
1733	ENSMUSG00000016982	Pom121l2	Protein_coding	ENSMUSG00000016982_Pom121l2_protein_coding	protein_coding	1.4079472095339	-0.000249535419080922	0.041504438515629	0.776511663561385	NA
1734	ENSMUSG00000016984	Etaa1	Protein_coding	ENSMUSG00000016984_Etaa1_protein_coding	protein_coding	328.512358921623	0.000948251495416464	0.0147914544627606	0.18255181593627	0.999914769288888
1735	ENSMUSG00000016995	Matn4	Protein_coding	ENSMUSG00000016995_Matn4_protein_coding	protein_coding	361.978352875764	-0.000667146344453329	0.015783805629359	0.307112138502596	0.999914769288888
1736	ENSMUSG00000016998	Svs4	Protein_coding	ENSMUSG00000016998_Svs4_protein_coding	protein_coding	1.00631836215595	8.03338932980679e-05	0.0422963051055329	0.92197078690978	NA
1737	ENSMUSG00000017002	Slpi	Protein_coding	ENSMUSG00000017002_Slpi_protein_coding	protein_coding	84.4540277652774	-7.37245759305596e-05	0.0127709198068294	0.892253734141546	0.999914769288888
1738	ENSMUSG00000017004	Svs5	Protein_coding	ENSMUSG00000017004_Svs5_protein_coding	protein_coding	1.00631836215595	8.03338932980679e-05	0.0422963051055329	0.92197078690978	NA
1739	ENSMUSG00000017007	Rbpjl	Protein_coding	ENSMUSG00000017007_Rbpjl_protein_coding	protein_coding	71.4522325887012	-0.000224209247274446	0.0143018921141575	0.700100823137629	0.999914769288888
1740	ENSMUSG00000017009	Sdc4	Protein_coding	ENSMUSG00000017009_Sdc4_protein_coding	protein_coding	2095.15256804505	-0.000240431019439121	0.0101649726357258	0.683517136730514	0.999914769288888
1741	ENSMUSG00000017057	Il13ra1	Protein_coding	ENSMUSG00000017057_Il13ra1_protein_coding	protein_coding	173.404957234583	-0.000572490189303106	0.0135680278906269	0.349707539094193	0.999914769288888
1742	ENSMUSG00000017064	Prl5a1	Protein_coding	ENSMUSG00000017064_Prl5a1_protein_coding	protein_coding	2.81187920017552	0.000645504889508049	0.0396366417147827	0.536175028638898	NA
1743	ENSMUSG00000017119	Nbr1	Protein_coding	ENSMUSG00000017119_Nbr1_protein_coding	protein_coding	5209.65303766489	0.000241410033224135	0.00965160989461047	0.717079315365113	0.999914769288888
1744	ENSMUSG00000017132	Cyth1	Protein_coding	ENSMUSG00000017132_Cyth1_protein_coding	protein_coding	4337.41428289981	-0.000390506028299501	0.01017481220664	0.53453848690963	0.999914769288888
1745	ENSMUSG00000017144	Rnd3	Protein_coding	ENSMUSG00000017144_Rnd3_protein_coding	protein_coding	619.03705461534	-0.00773620052561761	0.0615877235824504	0.0116111245137804	0.954381050552225
1746	ENSMUSG00000017146	Brca1	Protein_coding	ENSMUSG00000017146_Brca1_protein_coding	protein_coding	84.6171738695441	0.00139279591335195	0.0260380978546233	0.147254231440647	0.999914769288888
1747	ENSMUSG00000017165	Gast	Protein_coding	ENSMUSG00000017165_Gast_protein_coding	protein_coding	1.79828361856335	0.000633507179904323	0.0422367788647335	0.511766662714091	NA
1748	ENSMUSG00000017167	Cntnap1	Protein_coding	ENSMUSG00000017167_Cntnap1_protein_coding	protein_coding	10422.0552035938	0.000325183726229725	0.00969153880376888	0.63191728457893	0.999914769288888
1749	ENSMUSG00000017176	Nt5c3b	Protein_coding	ENSMUSG00000017176_Nt5c3b_protein_coding	protein_coding	921.71202095396	-0.000245629985188412	0.00983187816069418	0.696998279079124	0.999914769288888
1750	ENSMUSG00000017188	Coa3	Protein_coding	ENSMUSG00000017188_Coa3_protein_coding	protein_coding	823.608087271895	0.000139646390817235	0.0108797306756786	0.795420169468044	0.999914769288888
1751	ENSMUSG00000017195	Zpbp2	Protein_coding	ENSMUSG00000017195_Zpbp2_protein_coding	protein_coding	3.63900201219865	-0.000236248261177119	0.0366549520861411	0.814884542846039	NA
1752	ENSMUSG00000017204	Gsdma	Protein_coding	ENSMUSG00000017204_Gsdma_protein_coding	protein_coding	4.27946788796897	0.00088072233233484	0.0395503751355517	0.431606939513488	NA
1753	ENSMUSG00000017210	Med24	Protein_coding	ENSMUSG00000017210_Med24_protein_coding	protein_coding	2312.93424220772	-0.000154993351437533	0.0095869170536963	0.815999043159548	0.999914769288888
1754	ENSMUSG00000017211	Gsdma2	Protein_coding	ENSMUSG00000017211_Gsdma2_protein_coding	protein_coding	1.81120490428981	-0.000537987705640425	0.0422496063167767	0.562539477118611	NA
1755	ENSMUSG00000017221	Psmd3	Protein_coding	ENSMUSG00000017221_Psmd3_protein_coding	protein_coding	2516.08995614734	0.00012568732444975	0.00987834752013145	0.834244923502192	0.999914769288888
1756	ENSMUSG00000017264	Exosc10	Protein_coding	ENSMUSG00000017264_Exosc10_protein_coding	protein_coding	1286.66157093182	-0.000583638147394902	0.0104351188615737	0.383516573191168	0.999914769288888
1757	ENSMUSG00000017286	Glod4	Protein_coding	ENSMUSG00000017286_Glod4_protein_coding	protein_coding	2395.79757383201	-0.000546177040510487	0.0100193602003792	0.432278631588131	0.999914769288888
1758	ENSMUSG00000017288	Vps53	Protein_coding	ENSMUSG00000017288_Vps53_protein_coding	protein_coding	1822.99783326354	-0.000711455698565551	0.0109778436170039	0.297684565528597	0.999914769288888
1759	ENSMUSG00000017291	Taok1	Protein_coding	ENSMUSG00000017291_Taok1_protein_coding	protein_coding	12842.8351321327	-0.000108318169766214	0.00954213696335104	0.872241651229462	0.999914769288888
1760	ENSMUSG00000017299	Dnttip1	Protein_coding	ENSMUSG00000017299_Dnttip1_protein_coding	protein_coding	1097.3406670986	-0.000350382955436166	0.0100033974208601	0.581006860989221	0.999914769288888
1761	ENSMUSG00000017300	Tnnc2	Protein_coding	ENSMUSG00000017300_Tnnc2_protein_coding	protein_coding	40.6386899128177	0.00856075361189782	0.151407507842939	0.00332991802796613	0.513037556618662
1762	ENSMUSG00000017307	Acot8	Protein_coding	ENSMUSG00000017307_Acot8_protein_coding	protein_coding	425.526754359987	-0.000485400210756321	0.0111862608130894	0.42266861938739	0.999914769288888
1763	ENSMUSG00000017309	Cd300lg	Protein_coding	ENSMUSG00000017309_Cd300lg_protein_coding	protein_coding	6.40415097723595	-0.000184969648644616	0.0312697716272711	0.854644401079064	NA
1764	ENSMUSG00000017311	Pyy	Protein_coding	ENSMUSG00000017311_Pyy_protein_coding	protein_coding	2.22822031691862	-4.16581530786898e-05	0.0387872274273731	0.965137717970884	NA
1765	ENSMUSG00000017314	Mpp2	Protein_coding	ENSMUSG00000017314_Mpp2_protein_coding	protein_coding	3968.52084039611	-0.000821843355861826	0.0117095476718246	0.237877801573602	0.999914769288888
1766	ENSMUSG00000017344	Vtn	Protein_coding	ENSMUSG00000017344_Vtn_protein_coding	protein_coding	1207.51886563496	7.99897591068234e-05	0.0104058972801016	0.884104828366845	0.999914769288888
1767	ENSMUSG00000017376	Nlk	Protein_coding	ENSMUSG00000017376_Nlk_protein_coding	protein_coding	4251.79704611961	-0.000495217231345845	0.0114136285103323	0.411389701632949	0.999914769288888
1768	ENSMUSG00000017386	Traf4	Protein_coding	ENSMUSG00000017386_Traf4_protein_coding	protein_coding	237.407786863009	0.000111041027983684	0.0106794311436299	0.837270692340162	0.999914769288888
1769	ENSMUSG00000017390	Aldoc	Protein_coding	ENSMUSG00000017390_Aldoc_protein_coding	protein_coding	15170.1140913397	0.000301390690905258	0.0110680446244285	0.591447118513902	0.999914769288888
1770	ENSMUSG00000017400	Stac2	Protein_coding	ENSMUSG00000017400_Stac2_protein_coding	protein_coding	2129.67212078686	-0.000724558335257044	0.0113819838716084	0.281989764279044	0.999914769288888
1771	ENSMUSG00000017404	Rpl19	Protein_coding	ENSMUSG00000017404_Rpl19_protein_coding	protein_coding	689.499437503168	0.000387291258950816	0.011781638625673	0.497336629249962	0.999914769288888
1772	ENSMUSG00000017405	Nek8	Protein_coding	ENSMUSG00000017405_Nek8_protein_coding	protein_coding	57.2555411213719	0.000242286231040844	0.015531433825943	0.693446875048143	0.999914769288888
1773	ENSMUSG00000017412	Cacnb4	Protein_coding	ENSMUSG00000017412_Cacnb4_protein_coding	protein_coding	13584.849450141	9.94623606387637e-05	0.00966622973434084	0.875918844841839	0.999914769288888
1774	ENSMUSG00000017417	Plxdc1	Protein_coding	ENSMUSG00000017417_Plxdc1_protein_coding	protein_coding	1203.89073786298	0.000136611223111141	0.00988544422048837	0.82023588001033	0.999914769288888
1775	ENSMUSG00000017418	Arl5b	Protein_coding	ENSMUSG00000017418_Arl5b_protein_coding	protein_coding	1359.27727011546	-1.90442490099416e-06	0.00960171029759956	0.997655705487349	0.999914769288888
1776	ENSMUSG00000017421	Zfp207	Protein_coding	ENSMUSG00000017421_Zfp207_protein_coding	protein_coding	4212.62634441247	-0.0003403393466695	0.0101797872952671	0.579237595236865	0.999914769288888
1777	ENSMUSG00000017428	Psmd11	Protein_coding	ENSMUSG00000017428_Psmd11_protein_coding	protein_coding	2103.46165762202	-0.000550890416904709	0.0102905542996154	0.410801005955227	0.999914769288888
1778	ENSMUSG00000017446	C1qtnf1	Protein_coding	ENSMUSG00000017446_C1qtnf1_protein_coding	protein_coding	132.194982293525	0.000148099623660735	0.012646409109556	0.78557852172288	0.999914769288888
1779	ENSMUSG00000017453	Pipox	Protein_coding	ENSMUSG00000017453_Pipox_protein_coding	protein_coding	55.9788593252615	8.37083157725936e-05	0.0140243988440475	0.883969037017163	0.999914769288888
1780	ENSMUSG00000017466	Timp2	Protein_coding	ENSMUSG00000017466_Timp2_protein_coding	protein_coding	6821.15982037057	-0.000450408450553497	0.0100500876277328	0.495029584975883	0.999914769288888
1781	ENSMUSG00000017478	Zc3h18	Protein_coding	ENSMUSG00000017478_Zc3h18_protein_coding	protein_coding	1608.74720094306	-0.000578685002053258	0.0104548009830396	0.385435018278409	0.999914769288888
1782	ENSMUSG00000017485	Top2b	Protein_coding	ENSMUSG00000017485_Top2b_protein_coding	protein_coding	5352.94061819172	-0.000266153296997985	0.0096252927597899	0.695109135251207	0.999914769288888
1783	ENSMUSG00000017491	Rarb	Protein_coding	ENSMUSG00000017491_Rarb_protein_coding	protein_coding	1259.66471159573	-0.00755004528184541	0.0683710535872634	0.0168228118745229	0.999914769288888
1784	ENSMUSG00000017493	Igfbp4	Protein_coding	ENSMUSG00000017493_Igfbp4_protein_coding	protein_coding	656.657600890956	-0.00120473846417261	0.0185695419725354	0.133571827898379	0.999914769288888
1785	ENSMUSG00000017499	Cdc6	Protein_coding	ENSMUSG00000017499_Cdc6_protein_coding	protein_coding	22.7126080669835	-0.000528447988016097	0.0233887418210455	0.531351764409052	NA
1786	ENSMUSG00000017548	Suz12	Protein_coding	ENSMUSG00000017548_Suz12_protein_coding	protein_coding	1968.42653226554	-0.000533542767625201	0.010198088835696	0.427302117166089	0.999914769288888
1787	ENSMUSG00000017550	Atad5	Protein_coding	ENSMUSG00000017550_Atad5_protein_coding	protein_coding	289.375756875564	6.34083821408944e-05	0.0107188270422914	0.905811727027757	0.999914769288888
1788	ENSMUSG00000017561	Crlf3	Protein_coding	ENSMUSG00000017561_Crlf3_protein_coding	protein_coding	827.718683091527	-0.000335082053350128	0.0102551910627814	0.580324168531176	0.999914769288888
1789	ENSMUSG00000017588	Krt27	Protein_coding	ENSMUSG00000017588_Krt27_protein_coding	protein_coding	1.00631836215595	8.03338932980679e-05	0.0422963051055329	0.92197078690978	NA
1790	ENSMUSG00000017607	Tns4	Protein_coding	ENSMUSG00000017607_Tns4_protein_coding	protein_coding	11.5785316981854	0.000677202222498664	0.0301295487504349	0.507455157931413	NA
1791	ENSMUSG00000017615	Tnfaip1	Protein_coding	ENSMUSG00000017615_Tnfaip1_protein_coding	protein_coding	1092.72235219823	-0.000585058803133059	0.0106721134579743	0.372356657143843	0.999914769288888
1792	ENSMUSG00000017631	Abr	Protein_coding	ENSMUSG00000017631_Abr_protein_coding	protein_coding	16680.8018666126	-0.000653433375094041	0.0107910856417766	0.331089478201624	0.999914769288888
1793	ENSMUSG00000017639	Rab11fip4	Protein_coding	ENSMUSG00000017639_Rab11fip4_protein_coding	protein_coding	14159.1715023637	-1.02070981615843e-05	0.00958645222555151	0.987523104635285	0.999914769288888
1794	ENSMUSG00000017652	Cd40	Protein_coding	ENSMUSG00000017652_Cd40_protein_coding	protein_coding	33.2019585892494	-0.00066311631089898	0.0229756017809818	0.423056989093371	0.999914769288888
1795	ENSMUSG00000017664	Slc35c2	Protein_coding	ENSMUSG00000017664_Slc35c2_protein_coding	protein_coding	823.182952355395	-0.000462492162963734	0.0103903681070319	0.465441937072477	0.999914769288888
1796	ENSMUSG00000017667	Zfp334	Protein_coding	ENSMUSG00000017667_Zfp334_protein_coding	protein_coding	1446.72218595663	-2.5736470321609e-05	0.00967816833311268	0.967352563773495	0.999914769288888
1797	ENSMUSG00000017670	Elmo2	Protein_coding	ENSMUSG00000017670_Elmo2_protein_coding	protein_coding	5124.03093646816	-0.000141297313757226	0.00950121860606663	0.838437670156216	0.999914769288888
1798	ENSMUSG00000017677	Wsb1	Protein_coding	ENSMUSG00000017677_Wsb1_protein_coding	protein_coding	1523.53839042891	0.000656828472768249	0.0137603755126678	0.299087121153347	0.999914769288888
1799	ENSMUSG00000017679	Ttpal	Protein_coding	ENSMUSG00000017679_Ttpal_protein_coding	protein_coding	1814.02459768509	0.000325240215574119	0.00983784138109497	0.61723795023556	0.999914769288888
1800	ENSMUSG00000017686	Rhot1	Protein_coding	ENSMUSG00000017686_Rhot1_protein_coding	protein_coding	2508.77076492318	-0.00053542156555968	0.0100367141633219	0.437602788757776	0.999914769288888
1801	ENSMUSG00000017688	Hnf4g	Protein_coding	ENSMUSG00000017688_Hnf4g_protein_coding	protein_coding	14.9100510460304	-4.89754460709746e-05	0.0244713831040738	0.955773375620197	NA
1802	ENSMUSG00000017692	Rhbdl3	Protein_coding	ENSMUSG00000017692_Rhbdl3_protein_coding	protein_coding	1031.55542823749	-0.000988133815051382	0.0134685577605414	0.172900079265426	0.999914769288888
1803	ENSMUSG00000017697	Ada	Protein_coding	ENSMUSG00000017697_Ada_protein_coding	protein_coding	12.0651496316096	-0.000670492633256092	0.0301013968978745	0.511290025913101	NA
1804	ENSMUSG00000017707	Serinc3	Protein_coding	ENSMUSG00000017707_Serinc3_protein_coding	protein_coding	5691.29259536898	-0.000542943372606687	0.00993344931612157	0.441675678677246	0.999914769288888
1805	ENSMUSG00000017713	Tha1	Protein_coding	ENSMUSG00000017713_Tha1_protein_coding	protein_coding	114.922504131703	0.000595760964269653	0.015261583950564	0.347180071427608	0.999914769288888
1806	ENSMUSG00000017715	Pgs1	Protein_coding	ENSMUSG00000017715_Pgs1_protein_coding	protein_coding	2057.54518203015	-0.00020036763201377	0.00983905953249995	0.74639396169641	0.999914769288888
1807	ENSMUSG00000017716	Birc5	Protein_coding	ENSMUSG00000017716_Birc5_protein_coding	protein_coding	19.0035860617769	-9.13413991349293e-05	0.0214268044696238	0.908913336860034	NA
1808	ENSMUSG00000017718	Afmid	Protein_coding	ENSMUSG00000017718_Afmid_protein_coding	protein_coding	103.4262447672	-0.000590629504739871	0.0166943588478237	0.369294091386319	0.999914769288888
1809	ENSMUSG00000017721	Pigt	Protein_coding	ENSMUSG00000017721_Pigt_protein_coding	protein_coding	1782.60424710482	-0.000159396985227665	0.00968173599578973	0.803910450212432	0.999914769288888
1810	ENSMUSG00000017723	Wfdc2	Protein_coding	ENSMUSG00000017723_Wfdc2_protein_coding	protein_coding	16.1172215902764	0.000600900677548147	0.0277069830219725	0.53301522190469	NA
1811	ENSMUSG00000017724	Etv4	Protein_coding	ENSMUSG00000017724_Etv4_protein_coding	protein_coding	268.908719854388	0.000100715470187689	0.0107388040294588	0.85150448406308	0.999914769288888
1812	ENSMUSG00000017733	Eppin	Protein_coding	ENSMUSG00000017733_Eppin_protein_coding	protein_coding	1.40631836215595	-0.000244183496898971	0.0416168714076808	0.779758969122059	NA
1813	ENSMUSG00000017734	Dbndd2	Protein_coding	ENSMUSG00000017734_Dbndd2_protein_coding	protein_coding	2702.09096786673	-0.000188219681621578	0.010067372684785	0.748918465178142	0.999914769288888
1814	ENSMUSG00000017737	Mmp9	Protein_coding	ENSMUSG00000017737_Mmp9_protein_coding	protein_coding	65.7228508566513	0.000420772265234403	0.0160938242222079	0.505591320768562	0.999914769288888
1815	ENSMUSG00000017740	Slc12a5	Protein_coding	ENSMUSG00000017740_Slc12a5_protein_coding	protein_coding	21040.8387261047	0.000290224770054135	0.00968836139427773	0.66482566699871	0.999914769288888
1816	ENSMUSG00000017747	Ghdc	Protein_coding	ENSMUSG00000017747_Ghdc_protein_coding	protein_coding	138.943726858041	-0.000163865027823285	0.0122214123848033	0.761236694371971	0.999914769288888
1817	ENSMUSG00000017754	Pltp	Protein_coding	ENSMUSG00000017754_Pltp_protein_coding	protein_coding	1629.06164546924	-0.000207425381565346	0.00994516772692089	0.732058243628298	0.999914769288888
1818	ENSMUSG00000017756	Slc12a7	Protein_coding	ENSMUSG00000017756_Slc12a7_protein_coding	protein_coding	330.394110514428	-0.000483208245545638	0.0130781834307196	0.413389399618416	0.999914769288888
1819	ENSMUSG00000017760	Ctsa	Protein_coding	ENSMUSG00000017760_Ctsa_protein_coding	protein_coding	1440.03155705161	-0.000261293153982434	0.00988613516772165	0.67650892840899	0.999914769288888
1820	ENSMUSG00000017764	Zswim1	Protein_coding	ENSMUSG00000017764_Zswim1_protein_coding	protein_coding	490.929809895471	0.00087581358391041	0.012941229805902	0.207551472369853	0.999914769288888
1821	ENSMUSG00000017765	Slc12a4	Protein_coding	ENSMUSG00000017765_Slc12a4_protein_coding	protein_coding	734.394907343799	6.82246263562904e-06	0.0101306403934514	0.990342800453196	0.999914769288888
1822	ENSMUSG00000017767	Spata25	Protein_coding	ENSMUSG00000017767_Spata25_protein_coding	protein_coding	7.39331238991633	-0.00057974668111432	0.0334766027995899	0.585063179261348	NA
1823	ENSMUSG00000017774	Myo1c	Protein_coding	ENSMUSG00000017774_Myo1c_protein_coding	protein_coding	727.286831924939	-0.000342491399971061	0.0102758051617946	0.572257635546768	0.999914769288888
1824	ENSMUSG00000017776	Crk	Protein_coding	ENSMUSG00000017776_Crk_protein_coding	protein_coding	4073.78510724235	-0.00033243617846579	0.00966348229384381	0.628694138206427	0.999914769288888
1825	ENSMUSG00000017778	Cox7c	Protein_coding	ENSMUSG00000017778_Cox7c_protein_coding	protein_coding	532.214401295486	-0.00017111356157364	0.0119777413575265	0.750222815157536	0.999914769288888
1826	ENSMUSG00000017781	Pitpna	Protein_coding	ENSMUSG00000017781_Pitpna_protein_coding	protein_coding	7730.66487489539	-0.000122128617791065	0.00971429354587833	0.846044393615836	0.999914769288888
1827	ENSMUSG00000017801	Mlx	Protein_coding	ENSMUSG00000017801_Mlx_protein_coding	protein_coding	508.95255933024	-0.00015332825410979	0.0106031857931824	0.779694956287958	0.999914769288888
1828	ENSMUSG00000017802	Retreg3	Protein_coding	ENSMUSG00000017802_Retreg3_protein_coding	protein_coding	1899.24848870957	-0.00019226021411382	0.00969736782506237	0.765506752452356	0.999914769288888
1829	ENSMUSG00000017817	Jph2	Protein_coding	ENSMUSG00000017817_Jph2_protein_coding	protein_coding	39.8819141746605	0.00104088912858292	0.0259457031554431	0.257679624803942	0.999914769288888
1830	ENSMUSG00000017830	Dhx58	Protein_coding	ENSMUSG00000017830_Dhx58_protein_coding	protein_coding	48.6942031377854	0.000495244093083293	0.0180541089947786	0.46976966856564	0.999914769288888
1831	ENSMUSG00000017831	Rab5a	Protein_coding	ENSMUSG00000017831_Rab5a_protein_coding	protein_coding	2339.82685523929	-0.000319377614859991	0.00987745573110569	0.61935589350618	0.999914769288888
1832	ENSMUSG00000017832	Hspb9	Protein_coding	ENSMUSG00000017832_Hspb9_protein_coding	protein_coding	1.3392026370843	-0.000208609006058641	0.0415901434316731	0.810120757323448	NA
1833	ENSMUSG00000017837	Nkiras2	Protein_coding	ENSMUSG00000017837_Nkiras2_protein_coding	protein_coding	219.215160296526	0.000249268575322861	0.0115139454424433	0.648067250407843	0.999914769288888
1834	ENSMUSG00000017843	Ppp2r5c	Protein_coding	ENSMUSG00000017843_Ppp2r5c_protein_coding	protein_coding	6335.7130367143	-0.00103226456988833	0.011782483913495	0.176090822850441	0.999914769288888
1835	ENSMUSG00000017858	Ift52	Protein_coding	ENSMUSG00000017858_Ift52_protein_coding	protein_coding	802.133310537402	-0.000170651162588706	0.00988234011504867	0.778685643120962	0.999914769288888
1836	ENSMUSG00000017861	Mybl2	Protein_coding	ENSMUSG00000017861_Mybl2_protein_coding	protein_coding	44.8238164709586	-0.000584140275730577	0.0217047582027648	0.460246082209289	0.999914769288888
1837	ENSMUSG00000017868	Sgk2	Protein_coding	ENSMUSG00000017868_Sgk2_protein_coding	protein_coding	62.0990638017734	0.00138729089176099	0.028152746252739	0.168666126887003	0.999914769288888
1838	ENSMUSG00000017897	Eya2	Protein_coding	ENSMUSG00000017897_Eya2_protein_coding	protein_coding	546.417761010287	-0.00216419208149675	0.0235268961187526	0.0484980082265381	0.999914769288888
1839	ENSMUSG00000017922	Prl3c1	Protein_coding	ENSMUSG00000017922_Prl3c1_protein_coding	protein_coding	1.00631836215595	8.03338932980679e-05	0.0422963051055329	0.92197078690978	NA
1840	ENSMUSG00000017929	B4galt5	Protein_coding	ENSMUSG00000017929_B4galt5_protein_coding	protein_coding	2585.67077855154	-0.000324159067726816	0.00974484403905732	0.627098126353157	0.999914769288888
1841	ENSMUSG00000017943	Gdap1l1	Protein_coding	ENSMUSG00000017943_Gdap1l1_protein_coding	protein_coding	1683.41811619022	0.00019336566955688	0.0096224797295023	0.770598134657156	0.999914769288888
1842	ENSMUSG00000017950	Hnf4a	Protein_coding	ENSMUSG00000017950_Hnf4a_protein_coding	protein_coding	11.3487977639831	-0.000319850129893429	0.0269227344668916	0.734257594641577	NA
1843	ENSMUSG00000017969	Ptgis	Protein_coding	ENSMUSG00000017969_Ptgis_protein_coding	protein_coding	73.6387048713599	-3.40099945892571e-05	0.0132258178880826	0.951010891982348	0.999914769288888
1844	ENSMUSG00000017978	Cadps2	Protein_coding	ENSMUSG00000017978_Cadps2_protein_coding	protein_coding	8986.04809028086	0.000761049058424174	0.0111069654421551	0.273141449268398	0.999914769288888
1845	ENSMUSG00000017999	Ddx27	Protein_coding	ENSMUSG00000017999_Ddx27_protein_coding	protein_coding	790.738339545416	-0.00012625173391932	0.00975852123144847	0.838810729732594	0.999914769288888
1846	ENSMUSG00000018001	Cyth3	Protein_coding	ENSMUSG00000018001_Cyth3_protein_coding	protein_coding	1624.11816311476	-0.000802755215923039	0.0111433396795968	0.256164424820386	0.999914769288888
1847	ENSMUSG00000018008	Cyth4	Protein_coding	ENSMUSG00000018008_Cyth4_protein_coding	protein_coding	260.526767911355	-0.00125823070341917	0.0193802168795327	0.127063193273256	0.999914769288888
1848	ENSMUSG00000018012	Rac3	Protein_coding	ENSMUSG00000018012_Rac3_protein_coding	protein_coding	179.825266620161	-0.0003694708307714	0.0119253097401484	0.513972313504185	0.999914769288888
1849	ENSMUSG00000018040	Rrp7a	Protein_coding	ENSMUSG00000018040_Rrp7a_protein_coding	protein_coding	944.035755344957	-7.48859786558225e-05	0.00977891098258989	0.902455239708502	0.999914769288888
1850	ENSMUSG00000018042	Cyb5r3	Protein_coding	ENSMUSG00000018042_Cyb5r3_protein_coding	protein_coding	1438.8901067699	-1.23414393870024e-05	0.00994728390010938	0.983099140180623	0.999914769288888
1851	ENSMUSG00000018068	Ints2	Protein_coding	ENSMUSG00000018068_Ints2_protein_coding	protein_coding	894.436489009369	-0.000526314648263237	0.0108679476143119	0.402065547732317	0.999914769288888
1852	ENSMUSG00000018076	Med13l	Protein_coding	ENSMUSG00000018076_Med13l_protein_coding	protein_coding	8803.83188658221	-0.000447489882396067	0.00989826731523478	0.509788501564801	0.999914769288888
1853	ENSMUSG00000018102	H2bc4	Protein_coding	ENSMUSG00000018102_H2bc4_protein_coding	protein_coding	455.310317794649	-1.93366712983509e-06	0.0106739813716362	0.997118087468005	0.999914769288888
1854	ENSMUSG00000018126	Baiap2l2	Protein_coding	ENSMUSG00000018126_Baiap2l2_protein_coding	protein_coding	35.6722281814123	-0.000308676868667977	0.0180107187849396	0.653086273816641	0.999914769288888
1855	ENSMUSG00000018143	Mafk	Protein_coding	ENSMUSG00000018143_Mafk_protein_coding	protein_coding	212.821751320081	-0.000458392051047549	0.0119723202340213	0.43386942737471	0.999914769288888
1856	ENSMUSG00000018160	Med1	Protein_coding	ENSMUSG00000018160_Med1_protein_coding	protein_coding	3031.6634202581	0.00020976463700538	0.00961221612265944	0.753991818454458	0.999914769288888
1857	ENSMUSG00000018166	Erbb3	Protein_coding	ENSMUSG00000018166_Erbb3_protein_coding	protein_coding	668.11934195318	-0.000362829135126853	0.0108190733930835	0.533792930564564	0.999914769288888
1858	ENSMUSG00000018167	Stard3	Protein_coding	ENSMUSG00000018167_Stard3_protein_coding	protein_coding	641.177239757797	-0.000555708980042153	0.0110774611778411	0.377365451706815	0.999914769288888
1859	ENSMUSG00000018168	Ikzf3	Protein_coding	ENSMUSG00000018168_Ikzf3_protein_coding	protein_coding	13.5725533167886	0.00112911691161526	0.0337778931738577	0.317743717359609	NA
1860	ENSMUSG00000018169	Mfng	Protein_coding	ENSMUSG00000018169_Mfng_protein_coding	protein_coding	82.2744452987604	-9.65559491455621e-05	0.0127071902852951	0.859012926305573	0.999914769288888
1861	ENSMUSG00000018171	Vmp1	Protein_coding	ENSMUSG00000018171_Vmp1_protein_coding	protein_coding	2369.37398200534	-0.00059475922970112	0.0107809900287	0.362820675213986	0.999914769288888
1862	ENSMUSG00000018189	Uchl5	Protein_coding	ENSMUSG00000018189_Uchl5_protein_coding	protein_coding	1249.58630385298	-6.66199716769758e-05	0.0100986932475299	0.906773007304668	0.999914769288888
1863	ENSMUSG00000018196	Glrx2	Protein_coding	ENSMUSG00000018196_Glrx2_protein_coding	protein_coding	1122.00944848888	-0.000308939782723395	0.0098815550010895	0.628977637688935	0.999914769288888
1864	ENSMUSG00000018199	Ro60	Protein_coding	ENSMUSG00000018199_Ro60_protein_coding	protein_coding	2561.53756219115	0.000493188906871083	0.0103690886778983	0.444375088621063	0.999914769288888
1865	ENSMUSG00000018209	Stk4	Protein_coding	ENSMUSG00000018209_Stk4_protein_coding	protein_coding	1898.23963763095	-0.000602004873359564	0.0104286716370651	0.373416049426134	0.999914769288888
1866	ENSMUSG00000018211	Wfdc15b	Protein_coding	ENSMUSG00000018211_Wfdc15b_protein_coding	protein_coding	1.17276049962013	-7.09230088357726e-05	0.0417305780239108	0.933243741808646	NA
1867	ENSMUSG00000018217	Pmp22	Protein_coding	ENSMUSG00000018217_Pmp22_protein_coding	protein_coding	713.452952637412	0.000197460153204653	0.0108782473552561	0.717818821519697	0.999914769288888
1868	ENSMUSG00000018238	Gdf9	Protein_coding	ENSMUSG00000018238_Gdf9_protein_coding	protein_coding	6.45531820928717	0.00238259314144316	0.0540338933228845	0.131558443090173	NA
1869	ENSMUSG00000018239	Zcchc10	Protein_coding	ENSMUSG00000018239_Zcchc10_protein_coding	protein_coding	152.709681557067	0.00011020495410616	0.0116130660778489	0.835558516560546	0.999914769288888
1870	ENSMUSG00000018263	Tbx5	Protein_coding	ENSMUSG00000018263_Tbx5_protein_coding	protein_coding	2.08281311678357	0.000898368595513116	0.043640341259226	0.384888406547333	NA
1871	ENSMUSG00000018286	Psmb6	Protein_coding	ENSMUSG00000018286_Psmb6_protein_coding	protein_coding	1126.85395064493	-0.000188670491260552	0.010761232067857	0.730685811690911	0.999914769288888
1872	ENSMUSG00000018287	Spag7	Protein_coding	ENSMUSG00000018287_Spag7_protein_coding	protein_coding	740.682115879676	0.000365848420964876	0.0112087580184231	0.523324770078564	0.999914769288888
1873	ENSMUSG00000018293	Pfn1	Protein_coding	ENSMUSG00000018293_Pfn1_protein_coding	protein_coding	1810.22724419531	-0.000161351611215272	0.0105776219889634	0.769347059431347	0.999914769288888
1874	ENSMUSG00000018322	Tomm34	Protein_coding	ENSMUSG00000018322_Tomm34_protein_coding	protein_coding	1636.09363308652	-0.000234125021722895	0.00965748045060022	0.724006377518666	0.999914769288888
1875	ENSMUSG00000018326	Ywhab	Protein_coding	ENSMUSG00000018326_Ywhab_protein_coding	protein_coding	10005.5293923349	-0.000200112325535513	0.00978087984089617	0.750545322683366	0.999914769288888
1876	ENSMUSG00000018334	Ksr1	Protein_coding	ENSMUSG00000018334_Ksr1_protein_coding	protein_coding	3519.29002425733	-0.00135030616883567	0.0187425840396635	0.108510230854307	0.999914769288888
1877	ENSMUSG00000018339	Gpx3	Protein_coding	ENSMUSG00000018339_Gpx3_protein_coding	protein_coding	378.419576356737	-0.00031777782503648	0.0117052585418465	0.568274270169743	0.999914769288888
1878	ENSMUSG00000018340	Anxa6	Protein_coding	ENSMUSG00000018340_Anxa6_protein_coding	protein_coding	3094.02742316297	0.000298486240822892	0.00994971843007421	0.63407189527476	0.999914769288888
1879	ENSMUSG00000018341	Il12rb2	Protein_coding	ENSMUSG00000018341_Il12rb2_protein_coding	protein_coding	17.1657136274819	-0.00196611604768975	0.0433704075451611	0.169377718973833	NA
1880	ENSMUSG00000018347	Zkscan6	Protein_coding	ENSMUSG00000018347_Zkscan6_protein_coding	protein_coding	450.9002959759	-0.000327508086060755	0.0103409917349884	0.583727076388943	0.999914769288888
1881	ENSMUSG00000018362	Kpna2	Protein_coding	ENSMUSG00000018362_Kpna2_protein_coding	protein_coding	145.839342155097	5.62292689800612e-05	0.011172461902127	0.915274116013306	0.999914769288888
1882	ENSMUSG00000018363	Smurf2	Protein_coding	ENSMUSG00000018363_Smurf2_protein_coding	protein_coding	2197.69619368785	-0.00052292273579106	0.0103336313293496	0.426155680757072	0.999914769288888
1883	ENSMUSG00000018372	Cep95	Protein_coding	ENSMUSG00000018372_Cep95_protein_coding	protein_coding	740.307308645902	0.000285138705568383	0.0102311242031336	0.631708060088236	0.999914769288888
1884	ENSMUSG00000018377	Vezf1	Protein_coding	ENSMUSG00000018377_Vezf1_protein_coding	protein_coding	1786.00268295678	0.000152646438275943	0.00965428659572355	0.813597725265525	0.999914769288888
1885	ENSMUSG00000018378	Cuedc1	Protein_coding	ENSMUSG00000018378_Cuedc1_protein_coding	protein_coding	1872.5280291455	-0.000273201433607991	0.009671016424967	0.683179167316851	0.999914769288888
1886	ENSMUSG00000018379	Srsf1	Protein_coding	ENSMUSG00000018379_Srsf1_protein_coding	protein_coding	3614.34802267707	0.00101756608062643	0.0119974825057737	0.176642219304736	0.999914769288888
1887	ENSMUSG00000018381	Abi3	Protein_coding	ENSMUSG00000018381_Abi3_protein_coding	protein_coding	205.990711810232	-0.000313717433502564	0.0118480318400603	0.572377938531079	0.999914769288888
1888	ENSMUSG00000018387	Shroom1	Protein_coding	ENSMUSG00000018387_Shroom1_protein_coding	protein_coding	139.761228153001	-0.000296762327650098	0.0133257392456757	0.599902076220073	0.999914769288888
1889	ENSMUSG00000018395	Kif3a	Protein_coding	ENSMUSG00000018395_Kif3a_protein_coding	protein_coding	3771.74979863487	-0.000303550685739411	0.00974272408565915	0.646517762962052	0.999914769288888
1890	ENSMUSG00000018398	Septin8	Protein_coding	ENSMUSG00000018398_Septin8_protein_coding	protein_coding	7560.89212215243	0.000186683315099127	0.00958034591269218	0.781746255015845	0.999914769288888
1891	ENSMUSG00000018401	Mtmr4	Protein_coding	ENSMUSG00000018401_Mtmr4_protein_coding	protein_coding	4392.56066742332	-0.000379120264559593	0.00972311325481863	0.581605388978824	0.999914769288888
1892	ENSMUSG00000018405	Mrm1	Protein_coding	ENSMUSG00000018405_Mrm1_protein_coding	protein_coding	222.812388855976	0.0008506164379301	0.0147199469788112	0.214336875498428	0.999914769288888
1893	ENSMUSG00000018411	Mapt	Protein_coding	ENSMUSG00000018411_Mapt_protein_coding	protein_coding	18286.9863699517	-0.000175666853293711	0.00952186531079828	0.799351210415916	0.999914769288888
1894	ENSMUSG00000018412	Kansl1	Protein_coding	ENSMUSG00000018412_Kansl1_protein_coding	protein_coding	6705.47147316227	-0.000805245157232505	0.0112339725969988	0.253046247157349	0.999914769288888
1895	ENSMUSG00000018415	Gid4	Protein_coding	ENSMUSG00000018415_Gid4_protein_coding	protein_coding	2153.69049477532	0.000289740667471962	0.00981815914001559	0.652917956554082	0.999914769288888
1896	ENSMUSG00000018417	Myo1b	Protein_coding	ENSMUSG00000018417_Myo1b_protein_coding	protein_coding	1363.83373698911	-0.00065035785998341	0.0112546520558464	0.31964614562675	0.999914769288888
1897	ENSMUSG00000018425	Dhx40	Protein_coding	ENSMUSG00000018425_Dhx40_protein_coding	protein_coding	876.092146232156	-0.00087741108584925	0.0119298705680845	0.21608560146288	0.999914769288888
1898	ENSMUSG00000018427	Ypel2	Protein_coding	ENSMUSG00000018427_Ypel2_protein_coding	protein_coding	3874.48344463517	-0.00109017568966436	0.0135335033541011	0.149005578350322	0.999914769288888
1899	ENSMUSG00000018428	Akap1	Protein_coding	ENSMUSG00000018428_Akap1_protein_coding	protein_coding	1708.80699323401	-8.56317552706971e-05	0.00959501967987682	0.895885534803892	0.999914769288888
1900	ENSMUSG00000018433	Nol11	Protein_coding	ENSMUSG00000018433_Nol11_protein_coding	protein_coding	657.755253834245	-0.000657723119058565	0.0112410222031366	0.316232034088591	0.999914769288888
1901	ENSMUSG00000018442	Derl2	Protein_coding	ENSMUSG00000018442_Derl2_protein_coding	protein_coding	714.989620342972	-0.000647950074005233	0.0117176377794195	0.31252199888827	0.999914769288888
1902	ENSMUSG00000018446	C1qbp	Protein_coding	ENSMUSG00000018446_C1qbp_protein_coding	protein_coding	842.144171343026	-0.000763796945224336	0.0131307991605096	0.247826670429202	0.999914769288888
1903	ENSMUSG00000018449	Rpain	Protein_coding	ENSMUSG00000018449_Rpain_protein_coding	protein_coding	265.867340514675	-0.00012931166553369	0.0113031513003864	0.808114704403919	0.999914769288888
1904	ENSMUSG00000018451	6330403K07Rik	Protein_coding	ENSMUSG00000018451_6330403K07Rik_protein_coding	protein_coding	2822.17147895802	-0.000531352418075654	0.0115293231261852	0.384323438447252	0.999914769288888
1905	ENSMUSG00000018459	Slc13a3	Protein_coding	ENSMUSG00000018459_Slc13a3_protein_coding	protein_coding	934.699388402819	-0.00114278036822087	0.0172196375758821	0.140618689767398	0.999914769288888
1906	ENSMUSG00000018470	Kcnab3	Protein_coding	ENSMUSG00000018470_Kcnab3_protein_coding	protein_coding	1644.77228790467	4.02870059377982e-05	0.010438288991094	0.941054954203294	0.999914769288888
1907	ENSMUSG00000018474	Chd3	Protein_coding	ENSMUSG00000018474_Chd3_protein_coding	protein_coding	14905.8525123473	-0.000420413366176808	0.0102940647036316	0.5030175701074	0.999914769288888
1908	ENSMUSG00000018476	Kdm6b	Protein_coding	ENSMUSG00000018476_Kdm6b_protein_coding	protein_coding	2211.41429308186	-0.00034796098410857	0.00977111768307803	0.603014180604645	0.999914769288888
1909	ENSMUSG00000018479	Chct1	Protein_coding	ENSMUSG00000018479_Chct1_protein_coding	protein_coding	3.03959740007429	-0.00095301122219257	0.0429986625749372	0.377544266143853	NA
1910	ENSMUSG00000018481	Appbp2	Protein_coding	ENSMUSG00000018481_Appbp2_protein_coding	protein_coding	4825.30340200128	-0.000246025933740419	0.00961608700362291	0.716133304832845	0.999914769288888
1911	ENSMUSG00000018486	Wnt9b	Protein_coding	ENSMUSG00000018486_Wnt9b_protein_coding	protein_coding	53.1814413075752	-0.000337349791394391	0.0164699613178349	0.598442732572883	0.999914769288888
1912	ENSMUSG00000018500	Adora2b	Protein_coding	ENSMUSG00000018500_Adora2b_protein_coding	protein_coding	93.7580054690621	-0.0014048381782923	0.0266323644043721	0.14986457622433	0.999914769288888
1913	ENSMUSG00000018501	Ncor1	Protein_coding	ENSMUSG00000018501_Ncor1_protein_coding	protein_coding	10315.3288166929	-0.000459473999640138	0.00973109202827182	0.518750582793867	0.999914769288888
1914	ENSMUSG00000018507	Trpv2	Protein_coding	ENSMUSG00000018507_Trpv2_protein_coding	protein_coding	522.955294208782	0.000274233459768591	0.0101453086736028	0.647339292927372	0.999914769288888
1915	ENSMUSG00000018509	Cenpv	Protein_coding	ENSMUSG00000018509_Cenpv_protein_coding	protein_coding	549.66222957502	-0.000649642753210727	0.0114522687521109	0.315982745706886	0.999914769288888
1916	ENSMUSG00000018537	Pcgf2	Protein_coding	ENSMUSG00000018537_Pcgf2_protein_coding	protein_coding	771.372704431416	-0.000330590391294223	0.0105299356588671	0.573461958844811	0.999914769288888
1917	ENSMUSG00000018541	Cwc25	Protein_coding	ENSMUSG00000018541_Cwc25_protein_coding	protein_coding	621.028067718639	-0.000817152533178575	0.0130035343399923	0.227425278844484	0.999914769288888
1918	ENSMUSG00000018543	1700001P01Rik	Protein_coding	ENSMUSG00000018543_1700001P01Rik_protein_coding	protein_coding	40.9066487138676	-0.000641408566389418	0.0207995845859242	0.400884148998106	0.999914769288888
1919	ENSMUSG00000018547	Pip4k2b	Protein_coding	ENSMUSG00000018547_Pip4k2b_protein_coding	protein_coding	4747.25228028378	7.07722593903755e-05	0.00964604474585549	0.911831683430374	0.999914769288888
1920	ENSMUSG00000018548	Trim37	Protein_coding	ENSMUSG00000018548_Trim37_protein_coding	protein_coding	12292.2785348406	0.000195173365880189	0.00967451372309188	0.764120906585326	0.999914769288888
1921	ENSMUSG00000018554	Ybx2	Protein_coding	ENSMUSG00000018554_Ybx2_protein_coding	protein_coding	91.2724461167235	0.00127105324472474	0.0250063235280129	0.167257497006097	0.999914769288888
1922	ENSMUSG00000018559	Ctdnep1	Protein_coding	ENSMUSG00000018559_Ctdnep1_protein_coding	protein_coding	1143.936346804	-0.000199099034599984	0.00995862030835332	0.74101730260461	0.999914769288888
1923	ENSMUSG00000018565	Elp5	Protein_coding	ENSMUSG00000018565_Elp5_protein_coding	protein_coding	869.814938604692	0.000466379232813047	0.0107396700840592	0.44847994618348	0.999914769288888
1924	ENSMUSG00000018566	Slc2a4	Protein_coding	ENSMUSG00000018566_Slc2a4_protein_coding	protein_coding	42.8250732351107	0.000283447088539228	0.0191495484519393	0.695069435892859	0.999914769288888
1925	ENSMUSG00000018567	Gabarap	Protein_coding	ENSMUSG00000018567_Gabarap_protein_coding	protein_coding	1775.41767828479	-0.000150174122493452	0.0109397806262216	0.780393399826334	0.999914769288888
1926	ENSMUSG00000018569	Cldn7	Protein_coding	ENSMUSG00000018569_Cldn7_protein_coding	protein_coding	1.37276049962013	-0.000230830663023917	0.0414860616736872	0.792266759450916	NA
1927	ENSMUSG00000018570	2810408A11Rik	Protein_coding	ENSMUSG00000018570_2810408A11Rik_protein_coding	protein_coding	7.60806385618465	-0.00119811878217923	0.0398526308313445	0.324394670039861	NA
1928	ENSMUSG00000018572	Phf23	Protein_coding	ENSMUSG00000018572_Phf23_protein_coding	protein_coding	886.310235465715	-0.000494219121804057	0.0112687159604656	0.414614908131487	0.999914769288888
1929	ENSMUSG00000018574	Acadvl	Protein_coding	ENSMUSG00000018574_Acadvl_protein_coding	protein_coding	900.093943505157	-8.72340501183584e-05	0.0100984331388473	0.878493470633905	0.999914769288888
1930	ENSMUSG00000018581	Dnah11	Protein_coding	ENSMUSG00000018581_Dnah11_protein_coding	protein_coding	1078.20786956655	-0.000392530661734709	0.0124082110376857	0.491335295413538	0.999914769288888
1931	ENSMUSG00000018583	G3bp1	Protein_coding	ENSMUSG00000018583_G3bp1_protein_coding	protein_coding	2194.43465019758	-0.000885293056328263	0.011422556600594	0.221922018386408	0.999914769288888
1932	ENSMUSG00000018585	Atox1	Protein_coding	ENSMUSG00000018585_Atox1_protein_coding	protein_coding	478.394130114152	1.69519038680729e-05	0.0105705222054415	0.974900011306642	0.999914769288888
1933	ENSMUSG00000018589	Glra2	Protein_coding	ENSMUSG00000018589_Glra2_protein_coding	protein_coding	413.744975395958	-0.000322873963105833	0.0107282286120222	0.575391882784061	0.999914769288888
1934	ENSMUSG00000018593	Sparc	Protein_coding	ENSMUSG00000018593_Sparc_protein_coding	protein_coding	9403.33282877158	-1.81375312345343e-05	0.0103913609164121	0.973523341184012	0.999914769288888
1935	ENSMUSG00000018595	Glra4	Protein_coding	ENSMUSG00000018595_Glra4_protein_coding	protein_coding	26.8533171535654	0.000499429191909999	0.0242084364779516	0.565734203588117	0.999914769288888
1936	ENSMUSG00000018599	Mief2	Protein_coding	ENSMUSG00000018599_Mief2_protein_coding	protein_coding	280.476052628465	0.000414375376128643	0.0114749449927036	0.475247409551504	0.999914769288888
1937	ENSMUSG00000018604	Tbx3	Protein_coding	ENSMUSG00000018604_Tbx3_protein_coding	protein_coding	179.424287406399	-0.0102454836039124	0.0775439302450768	0.0101471844268344	0.90703144795366
1938	ENSMUSG00000018620	Mmp20	Protein_coding	ENSMUSG00000018620_Mmp20_protein_coding	protein_coding	4.01640657869278	0.000488871573715318	0.0376635935088428	0.63712907012514	NA
1939	ENSMUSG00000018623	Mmp7	Protein_coding	ENSMUSG00000018623_Mmp7_protein_coding	protein_coding	1.20631836215595	-8.97829825376035e-05	0.0417005913275072	0.915809620433722	NA
1940	ENSMUSG00000018634	Crhr1	Protein_coding	ENSMUSG00000018634_Crhr1_protein_coding	protein_coding	2210.27639038102	0.000235931910741469	0.0102034279697484	0.687010226875965	0.999914769288888
1941	ENSMUSG00000018648	Dusp14	Protein_coding	ENSMUSG00000018648_Dusp14_protein_coding	protein_coding	971.832270363787	-0.000989606737840911	0.0147961773533302	0.170984189836851	0.999914769288888
1942	ENSMUSG00000018651	Tada2a	Protein_coding	ENSMUSG00000018651_Tada2a_protein_coding	protein_coding	1362.50179158539	-0.000674944483710302	0.0112883613219304	0.306703638960214	0.999914769288888
1943	ENSMUSG00000018654	Ikzf1	Protein_coding	ENSMUSG00000018654_Ikzf1_protein_coding	protein_coding	274.085426167953	-0.00164566598095663	0.024734735179364	0.0951497744177268	0.999914769288888
1944	ENSMUSG00000018659	Pnpo	Protein_coding	ENSMUSG00000018659_Pnpo_protein_coding	protein_coding	440.216583980327	-0.000386972291918133	0.0106315932133262	0.517087785903135	0.999914769288888
1945	ENSMUSG00000018661	Cog1	Protein_coding	ENSMUSG00000018661_Cog1_protein_coding	protein_coding	1469.0822110193	-0.000143934827172637	0.00978402125225095	0.816006458932538	0.999914769288888
1946	ENSMUSG00000018666	Cbx1	Protein_coding	ENSMUSG00000018666_Cbx1_protein_coding	protein_coding	1094.25560930583	5.78908728298649e-05	0.00989076714026046	0.9220831979406	0.999914769288888
1947	ENSMUSG00000018669	Cdk5rap3	Protein_coding	ENSMUSG00000018669_Cdk5rap3_protein_coding	protein_coding	518.124996684091	-1.0957561480503e-05	0.010251033812355	0.984236786816367	0.999914769288888
1948	ENSMUSG00000018672	Copz2	Protein_coding	ENSMUSG00000018672_Copz2_protein_coding	protein_coding	51.1759131134995	-0.000785509130888651	0.0224238488267442	0.333270537208673	0.999914769288888
1949	ENSMUSG00000018677	Slc25a39	Protein_coding	ENSMUSG00000018677_Slc25a39_protein_coding	protein_coding	898.588330702743	-0.000135314513744214	0.0105321540860554	0.805176837177816	0.999914769288888
1950	ENSMUSG00000018678	Sp2	Protein_coding	ENSMUSG00000018678_Sp2_protein_coding	protein_coding	621.937481568519	0.000675067805931118	0.0123651855629248	0.291980053683078	0.999914769288888
1951	ENSMUSG00000018697	Aatf	Protein_coding	ENSMUSG00000018697_Aatf_protein_coding	protein_coding	1317.67831222162	-0.00100172928653571	0.0129738889105584	0.171780908902801	0.999914769288888
1952	ENSMUSG00000018698	Lhx1	Protein_coding	ENSMUSG00000018698_Lhx1_protein_coding	protein_coding	409.236647448897	0.0033583646227933	0.040969856893475	0.0418922453990003	0.999914769288888
1953	ENSMUSG00000018707	Dync1h1	Protein_coding	ENSMUSG00000018707_Dync1h1_protein_coding	protein_coding	40767.5853831926	0.00010508744908395	0.00963715666431002	0.87055615777573	0.999914769288888
1954	ENSMUSG00000018727	Cpsf4l	Protein_coding	ENSMUSG00000018727_Cpsf4l_protein_coding	protein_coding	8.47543491720825	-3.31445018345899e-05	0.0285344925780218	0.972753310757089	NA
1955	ENSMUSG00000018733	Pex12	Protein_coding	ENSMUSG00000018733_Pex12_protein_coding	protein_coding	114.436970011294	0.000128772359247551	0.0122900374865389	0.810845980770859	0.999914769288888
1956	ENSMUSG00000018736	Ndel1	Protein_coding	ENSMUSG00000018736_Ndel1_protein_coding	protein_coding	2012.34272285088	-0.000224845228840138	0.00976500258134196	0.724416255382066	0.999914769288888
1957	ENSMUSG00000018740	Slc25a35	Protein_coding	ENSMUSG00000018740_Slc25a35_protein_coding	protein_coding	222.659534248445	-6.93676549705122e-05	0.0107844773278147	0.896761453234692	0.999914769288888
1958	ENSMUSG00000018750	Zbtb4	Protein_coding	ENSMUSG00000018750_Zbtb4_protein_coding	protein_coding	6179.01774806533	0.00032903265878061	0.00976748677956898	0.620352147325347	0.999914769288888
1959	ENSMUSG00000018752	Tnfsfm13	Protein_coding	ENSMUSG00000018752_Tnfsfm13_protein_coding	protein_coding	14.622942496454	-5.76893267779397e-05	0.0279882654065732	0.952127040361806	NA
1960	ENSMUSG00000018761	Mpdu1	Protein_coding	ENSMUSG00000018761_Mpdu1_protein_coding	protein_coding	502.927493379497	0.00018193045964424	0.0100085362084785	0.759059549777252	0.999914769288888
1961	ENSMUSG00000018765	Fxr2	Protein_coding	ENSMUSG00000018765_Fxr2_protein_coding	protein_coding	3758.37920544832	-0.000254124201297552	0.00966732944602331	0.702550506855005	0.999914769288888
1962	ENSMUSG00000018770	Atp5g3	Protein_coding	ENSMUSG00000018770_Atp5g3_protein_coding	protein_coding	3456.72757037111	-0.000191866358945748	0.010425319564774	0.732876083680218	0.999914769288888
1963	ENSMUSG00000018774	Cd68	Protein_coding	ENSMUSG00000018774_Cd68_protein_coding	protein_coding	101.253399762916	-0.00165552455091172	0.0284696961420522	0.116858803009972	0.999914769288888
1964	ENSMUSG00000018776	Slc35g3	Protein_coding	ENSMUSG00000018776_Slc35g3_protein_coding	protein_coding	1.40957605691185	-0.000245818110164788	0.0416183936820537	0.77838203964027	NA
1965	ENSMUSG00000018796	Acsl1	Protein_coding	ENSMUSG00000018796_Acsl1_protein_coding	protein_coding	1959.08545097967	-0.000268528139495929	0.00973121966579035	0.681799342548847	0.999914769288888
1966	ENSMUSG00000018800	Abca5	Protein_coding	ENSMUSG00000018800_Abca5_protein_coding	protein_coding	3460.75918134487	0.000544279401253521	0.0101599119595382	0.423053250611455	0.999914769288888
1967	ENSMUSG00000018809	Smyd4	Protein_coding	ENSMUSG00000018809_Smyd4_protein_coding	protein_coding	541.427746725749	-0.000164694793275851	0.0101137625469626	0.776222738240655	0.999914769288888
1968	ENSMUSG00000018819	Lsp1	Protein_coding	ENSMUSG00000018819_Lsp1_protein_coding	protein_coding	77.072634730931	-0.000461177745283015	0.0156138990819894	0.459478418615232	0.999914769288888
1969	ENSMUSG00000018820	Zfyve27	Protein_coding	ENSMUSG00000018820_Zfyve27_protein_coding	protein_coding	2166.34597714268	0.000147696210847207	0.00957573299958814	0.825081452221829	0.999914769288888
1970	ENSMUSG00000018821	Avpi1	Protein_coding	ENSMUSG00000018821_Avpi1_protein_coding	protein_coding	223.276722307817	0.000214923676578123	0.0123107865871315	0.693007469900459	0.999914769288888
1971	ENSMUSG00000018822	Sfrp5	Protein_coding	ENSMUSG00000018822_Sfrp5_protein_coding	protein_coding	92.4015425123093	-0.000733184069871198	0.0180217902710358	0.295666398533289	0.999914769288888
1972	ENSMUSG00000018830	Myh11	Protein_coding	ENSMUSG00000018830_Myh11_protein_coding	protein_coding	288.90361425668	-0.000453845380191163	0.0124450855230104	0.436279941258732	0.999914769288888
1973	ENSMUSG00000018841	Rad51d	Protein_coding	ENSMUSG00000018841_Rad51d_protein_coding	protein_coding	574.69116552623	0.000358811229875827	0.0104546165634652	0.549113211698376	0.999914769288888
1974	ENSMUSG00000018845	Unc45b	Protein_coding	ENSMUSG00000018845_Unc45b_protein_coding	protein_coding	62.8707019207346	0.000244692228714554	0.0148618446750473	0.681684541646589	0.999914769288888
1975	ENSMUSG00000018846	Pank3	Protein_coding	ENSMUSG00000018846_Pank3_protein_coding	protein_coding	2905.95619825486	0.000349157351998962	0.00971514737589047	0.607962850200704	0.999914769288888
1976	ENSMUSG00000018848	Rars	Protein_coding	ENSMUSG00000018848_Rars_protein_coding	protein_coding	1369.7989604443	-0.000403007201931561	0.0100464803074827	0.532466050142115	0.999914769288888
1977	ENSMUSG00000018849	Wwc1	Protein_coding	ENSMUSG00000018849_Wwc1_protein_coding	protein_coding	3700.73506886265	-0.000408086453321004	0.0101188190913272	0.52334704387028	0.999914769288888
1978	ENSMUSG00000018858	Mrpl58	Protein_coding	ENSMUSG00000018858_Mrpl58_protein_coding	protein_coding	921.479735847224	-0.000213419168882203	0.00991907645087752	0.726665667094934	0.999914769288888
1979	ENSMUSG00000018861	Fdxr	Protein_coding	ENSMUSG00000018861_Fdxr_protein_coding	protein_coding	327.675184647188	0.000221279715549451	0.0107122988393504	0.690208827881604	0.999914769288888
1980	ENSMUSG00000018862	Otop3	Protein_coding	ENSMUSG00000018862_Otop3_protein_coding	protein_coding	3.27394194104453	-0.000595145169086779	0.0396526557711762	0.562605238178258	NA
1981	ENSMUSG00000018865	Sult4a1	Protein_coding	ENSMUSG00000018865_Sult4a1_protein_coding	protein_coding	7082.19293002145	2.60246395546315e-06	0.00971472514481697	0.996652547314804	0.999914769288888
1982	ENSMUSG00000018868	Pnpla5	Protein_coding	ENSMUSG00000018868_Pnpla5_protein_coding	protein_coding	1.21482606847035	0.00034119822215811	0.0421840808303267	0.694905490914916	NA
1983	ENSMUSG00000018882	Mrpl45	Protein_coding	ENSMUSG00000018882_Mrpl45_protein_coding	protein_coding	754.672640810687	-0.000427336884552066	0.0110554242250856	0.470944805416664	0.999914769288888
1984	ENSMUSG00000018893	Mb	Protein_coding	ENSMUSG00000018893_Mb_protein_coding	protein_coding	13.0233575936189	0.0105843239996488	0.119593954782359	0.0125451458774012	NA
1985	ENSMUSG00000018899	Irf1	Protein_coding	ENSMUSG00000018899_Irf1_protein_coding	protein_coding	101.900500492936	-0.000362636414028181	0.0134704450802542	0.528161639029206	0.999914769288888
1986	ENSMUSG00000018900	Slc22a5	Protein_coding	ENSMUSG00000018900_Slc22a5_protein_coding	protein_coding	645.541984928069	-0.000208544758148905	0.0102215333957921	0.718438915682022	0.999914769288888
1987	ENSMUSG00000018906	P4ha2	Protein_coding	ENSMUSG00000018906_P4ha2_protein_coding	protein_coding	528.915113935008	-0.00152687928397668	0.02152246912818	0.0948886666359907	0.999914769288888
1988	ENSMUSG00000018907	Alox12e	Protein_coding	ENSMUSG00000018907_Alox12e_protein_coding	protein_coding	1.94933919077667	-0.00024357266170008	0.0396236773993194	0.796956302781533	NA
1989	ENSMUSG00000018909	Arrb1	Protein_coding	ENSMUSG00000018909_Arrb1_protein_coding	protein_coding	11137.403290275	8.85536907436392e-05	0.00948403065297476	0.898347827991062	0.999914769288888
1990	ENSMUSG00000018916	Csf2	Protein_coding	ENSMUSG00000018916_Csf2_protein_coding	protein_coding	1.23605803315535	0.000358021525992259	0.0422169250950862	0.681717165968273	NA
1991	ENSMUSG00000018919	Tm4sf5	Protein_coding	ENSMUSG00000018919_Tm4sf5_protein_coding	protein_coding	4.67545410006574	-0.00118582250576586	0.0427058552290804	0.319156606127754	NA
1992	ENSMUSG00000018920	Cxcl16	Protein_coding	ENSMUSG00000018920_Cxcl16_protein_coding	protein_coding	42.5997988151547	-0.000559727822917542	0.0211748430700224	0.470488268249351	0.999914769288888
1993	ENSMUSG00000018921	Pelp1	Protein_coding	ENSMUSG00000018921_Pelp1_protein_coding	protein_coding	1077.92754753017	0.000101402862200962	0.00967593544040344	0.873107887406254	0.999914769288888
1994	ENSMUSG00000018923	Med11	Protein_coding	ENSMUSG00000018923_Med11_protein_coding	protein_coding	119.133936203755	0.000150678846853871	0.0130126902404558	0.78454279083298	0.999914769288888
1995	ENSMUSG00000018924	Alox15	Protein_coding	ENSMUSG00000018924_Alox15_protein_coding	protein_coding	2.65776296056216	0.000764156591188748	0.04093491939482	0.468872070994727	NA
1996	ENSMUSG00000018925	Heatr9	Protein_coding	ENSMUSG00000018925_Heatr9_protein_coding	protein_coding	1.62333377478476	0.000397582551569856	0.0411892346070766	0.667534973488105	NA
1997	ENSMUSG00000018927	Ccl6	Protein_coding	ENSMUSG00000018927_Ccl6_protein_coding	protein_coding	13.482300844288	0.000155209087262179	0.0245404333236124	0.860704689347781	NA
1998	ENSMUSG00000018930	Ccl4	Protein_coding	ENSMUSG00000018930_Ccl4_protein_coding	protein_coding	1.82659146954067	0.000233483907995482	0.0400666874885416	0.801982142232946	NA
1999	ENSMUSG00000018931	Natd1	Protein_coding	ENSMUSG00000018931_Natd1_protein_coding	protein_coding	471.813705567317	0.000118259458981012	0.00997970660288419	0.840173384966425	0.999914769288888
[truncated: 44,929 more rows]
