# Supplementary material for: Biochemical and structural insights into a 5’ to 3’ RNA ligase reveal a potential role in tRNA ligation
Source: bioRxiv. 2024 Apr 24:2024.04.24.590974. Preprint. [Version 1] doi: 10.1101/2024.04.24.590974 (PMC11071452; doi:10.1101/2024.04.24.590974)
Supplement: Supplement 7 [file media-7.csv]

	Ensbl	Gene_name	Type	derowname	Type2	baseMean	log2FoldChange	lfcSE	pvalue	padj	lgp
1	ENSMUSG00000000001		Protein_coding	ENSMUSG00000000001_Gnai3_protein_coding	protein_coding	1229.903501	-0.000250444	0.015356127	0.908741873	0.998117295	0.000818419
2	ENSMUSG00000000003	Pbsn	Protein_coding	ENSMUSG00000000003_Pbsn_protein_coding	protein_coding	1.182104588	-0.002994376	0.147084166	0.80464568	NA	#VALUE!
3	ENSMUSG00000000028	Cdc45	Protein_coding	ENSMUSG00000000028_Cdc45_protein_coding	protein_coding	64.71773907	0.005874988	0.053816792	0.422326596	0.955307231	0.019856935
4	ENSMUSG00000000031	H19	lncRNA	ENSMUSG00000000031_H19_lncRNA	lncRNA	52.89575094	0.023672286	0.177535101	0.169442268	0.828332219	0.081795446
5	ENSMUSG00000000037	Scml2	Protein_coding	ENSMUSG00000000037_Scml2_protein_coding	protein_coding	56.32512055	0.016784898	0.091838603	0.171626139	0.830990767	0.080403802
6	ENSMUSG00000000049	Apoh	Protein_coding	ENSMUSG00000000049_Apoh_protein_coding	protein_coding	18.22196583	0.002497447	0.076357859	0.822772695	0.995265366	0.002061109
7	ENSMUSG00000000056	Narf	Protein_coding	ENSMUSG00000000056_Narf_protein_coding	protein_coding	1426.324243	0.000644785	0.016036002	0.775105041	0.989119798	0.004751105
8	ENSMUSG00000000058	Cav2	Protein_coding	ENSMUSG00000000058_Cav2_protein_coding	protein_coding	352.8250409	0.032776114	0.107583198	0.043036498	0.531729416	0.274309313
9	ENSMUSG00000000078	Klf6	Protein_coding	ENSMUSG00000000078_Klf6_protein_coding	protein_coding	1043.406762	0.00102298	0.01839885	0.688059405	0.985458348	0.006361727
10	ENSMUSG00000000085	Scmh1	Protein_coding	ENSMUSG00000000085_Scmh1_protein_coding	protein_coding	1940.126851	-0.002706417	0.022070527	0.346525626	0.934414317	0.029460516
11	ENSMUSG00000000088	Cox5a	Protein_coding	ENSMUSG00000000088_Cox5a_protein_coding	protein_coding	2647.819116	-0.000275333	0.017478092	0.911345671	0.998117295	0.000818419
12	ENSMUSG00000000093	Tbx2	Protein_coding	ENSMUSG00000000093_Tbx2_protein_coding	protein_coding	48.31648617	0.023530599	0.112654765	0.125393627	0.777075254	0.109536921
13	ENSMUSG00000000094	Tbx4	Protein_coding	ENSMUSG00000000094_Tbx4_protein_coding	protein_coding	11.6533869	-0.004049018	0.092734859	0.756484191	0.987847394	0.005310142
14	ENSMUSG00000000103	Zfy2	Protein_coding	ENSMUSG00000000103_Zfy2_protein_coding	protein_coding	3.892872174	-0.005284675	0.125888479	0.721125715	NA	#VALUE!
15	ENSMUSG00000000120	Ngfr	Protein_coding	ENSMUSG00000000120_Ngfr_protein_coding	protein_coding	134.896705	-0.085696178	0.215626578	0.022642094	0.386033332	0.413375194
16	ENSMUSG00000000125	Wnt3	Protein_coding	ENSMUSG00000000125_Wnt3_protein_coding	protein_coding	196.512572	-0.005722112	0.044668032	0.329179158	0.928636496	0.032154252
17	ENSMUSG00000000126	Wnt9a	Protein_coding	ENSMUSG00000000126_Wnt9a_protein_coding	protein_coding	242.4621596	-0.316226081	0.267249158	0.001223324	0.053192595	1.274148822
18	ENSMUSG00000000127	Fer	Protein_coding	ENSMUSG00000000127_Fer_protein_coding	protein_coding	1923.198157	-0.010446495	0.046216326	0.087741509	0.699616989	0.155139653
19	ENSMUSG00000000131	Xpo6	Protein_coding	ENSMUSG00000000131_Xpo6_protein_coding	protein_coding	3475.112822	-0.000136922	0.014630395	0.947835775	0.998117295	0.000818419
20	ENSMUSG00000000134	Tfe3	Protein_coding	ENSMUSG00000000134_Tfe3_protein_coding	protein_coding	989.1615183	0.000313546	0.015612384	0.887526135	0.998117295	0.000818419
21	ENSMUSG00000000142	Axin2	Protein_coding	ENSMUSG00000000142_Axin2_protein_coding	protein_coding	1202.955641	0.001154436	0.017042621	0.623291818	0.985458348	0.006361727
22	ENSMUSG00000000148	Brat1	Protein_coding	ENSMUSG00000000148_Brat1_protein_coding	protein_coding	429.0841433	-8.33E-07	0.020001578	0.999765853	0.999928186	3.11896E-05
23	ENSMUSG00000000149	Gna12	Protein_coding	ENSMUSG00000000149_Gna12_protein_coding	protein_coding	2886.825021	-0.003223046	0.024772235	0.312820918	0.923227739	0.034691155
24	ENSMUSG00000000154	Slc22a18	Protein_coding	ENSMUSG00000000154_Slc22a18_protein_coding	protein_coding	18.04717038	0.003233462	0.076969115	0.772724709	0.988520749	0.005014211
25	ENSMUSG00000000157	Itgb2l	Protein_coding	ENSMUSG00000000157_Itgb2l_protein_coding	protein_coding	1.478568144	0.007491043	0.148904917	0.56406514	NA	#VALUE!
26	ENSMUSG00000000159	Igsf5	Protein_coding	ENSMUSG00000000159_Igsf5_protein_coding	protein_coding	45.78015451	-0.134079457	0.297234062	0.015631387	0.317234541	0.498619532
27	ENSMUSG00000000167	Pih1d2	Protein_coding	ENSMUSG00000000167_Pih1d2_protein_coding	protein_coding	51.37362742	-0.006997199	0.060646515	0.396462762	0.946057337	0.024082542
28	ENSMUSG00000000168	Dlat	Protein_coding	ENSMUSG00000000168_Dlat_protein_coding	protein_coding	1992.823368	0.001221612	0.017273887	0.606966877	0.984982257	0.006571593
29	ENSMUSG00000000171	Sdhd	Protein_coding	ENSMUSG00000000171_Sdhd_protein_coding	protein_coding	1351.235239	-0.000660032	0.018239859	0.796421581	0.992998418	0.003051444
30	ENSMUSG00000000182	Fgf23	Protein_coding	ENSMUSG00000000182_Fgf23_protein_coding	protein_coding	7.668015868	-0.019992331	0.144000634	0.269292121	NA	#VALUE!
31	ENSMUSG00000000183	Fgf6	Protein_coding	ENSMUSG00000000183_Fgf6_protein_coding	protein_coding	1.176900959	-0.002939165	0.147081946	0.808037429	NA	#VALUE!
32	ENSMUSG00000000184	Ccnd2	Protein_coding	ENSMUSG00000000184_Ccnd2_protein_coding	protein_coding	1713.774981	0.001480745	0.019888615	0.5841455	0.981974054	0.007899987
33	ENSMUSG00000000194	Gpr107	Protein_coding	ENSMUSG00000000194_Gpr107_protein_coding	protein_coding	2242.190885	0.000750021	0.014981188	0.722807159	0.986332235	0.005976773
34	ENSMUSG00000000197	Nalcn	Protein_coding	ENSMUSG00000000197_Nalcn_protein_coding	protein_coding	4847.574173	0.003382663	0.024143755	0.276094679	0.908449278	0.041699316
35	ENSMUSG00000000202	Btbd17	Protein_coding	ENSMUSG00000000202_Btbd17_protein_coding	protein_coding	373.2433569	-5.35E-05	0.021105359	0.985746948	0.998117295	0.000818419
36	ENSMUSG00000000204	Slfn4	Protein_coding	ENSMUSG00000000204_Slfn4_protein_coding	protein_coding	1.542219875	-0.002981496	0.143518353	0.81648377	NA	#VALUE!
37	ENSMUSG00000000214	Th	Protein_coding	ENSMUSG00000000214_Th_protein_coding	protein_coding	425.5392839	0.1571944	0.359210908	0.014095036	0.298390183	0.525215469
38	ENSMUSG00000000215	Ins2	Protein_coding	ENSMUSG00000000215_Ins2_protein_coding	protein_coding	3.402375564	-0.015948189	0.154586949	0.321652281	NA	#VALUE!
39	ENSMUSG00000000216	Scnn1g	Protein_coding	ENSMUSG00000000216_Scnn1g_protein_coding	protein_coding	29.17655403	0.00683404	0.072829222	0.504695624	0.969498413	0.013452898
40	ENSMUSG00000000223	Drp2	Protein_coding	ENSMUSG00000000223_Drp2_protein_coding	protein_coding	1999.788679	0.003898953	0.026620586	0.251715578	0.895054541	0.0481505
41	ENSMUSG00000000244	Tspan32	Protein_coding	ENSMUSG00000000244_Tspan32_protein_coding	protein_coding	4.564068028	0.010900799	0.136209281	0.485622479	NA	#VALUE!
42	ENSMUSG00000000247	Lhx2	Protein_coding	ENSMUSG00000000247_Lhx2_protein_coding	protein_coding	771.2043869	-0.007391177	0.039884182	0.147741004	0.805661353	0.093847469
43	ENSMUSG00000000248	Clec2g	Protein_coding	ENSMUSG00000000248_Clec2g_protein_coding	protein_coding	7.043571568	0.02195535	0.154148416	0.24133727	NA	#VALUE!
44	ENSMUSG00000000253	Gmpr	Protein_coding	ENSMUSG00000000253_Gmpr_protein_coding	protein_coding	1025.239596	-0.000264512	0.017101634	0.912993421	0.998117295	0.000818419
45	ENSMUSG00000000263	Glra1	Protein_coding	ENSMUSG00000000263_Glra1_protein_coding	protein_coding	946.8378925	0.000814146	0.087380628	0.948149485	0.998117295	0.000818419
46	ENSMUSG00000000266	Mid2	Protein_coding	ENSMUSG00000000266_Mid2_protein_coding	protein_coding	1127.335599	0.003164459	0.026405796	0.355289767	0.934768832	0.029295777
47	ENSMUSG00000000275	Trim25	Protein_coding	ENSMUSG00000000275_Trim25_protein_coding	protein_coding	262.8218961	-0.002798942	0.029896629	0.484635925	0.965784687	0.015119685
48	ENSMUSG00000000276	Dgke	Protein_coding	ENSMUSG00000000276_Dgke_protein_coding	protein_coding	2451.677117	0.003488496	0.026239664	0.30072202	0.917845672	0.037230336
49	ENSMUSG00000000278	Scpep1	Protein_coding	ENSMUSG00000000278_Scpep1_protein_coding	protein_coding	454.7460906	-0.004445696	0.031979187	0.277427897	0.908536663	0.041657542
50	ENSMUSG00000000282	Mnt	Protein_coding	ENSMUSG00000000282_Mnt_protein_coding	protein_coding	1360.359226	-0.000286262	0.015367548	0.8957838	0.998117295	0.000818419
51	ENSMUSG00000000290	Itgb2	Protein_coding	ENSMUSG00000000290_Itgb2_protein_coding	protein_coding	134.8502533	-0.005362511	0.045140967	0.371003327	0.938587809	0.027525091
52	ENSMUSG00000000295	Hddc2	Protein_coding	ENSMUSG00000000295_Hddc2_protein_coding	protein_coding	175.3363322	0.00043939	0.028325732	0.913956623	0.998117295	0.000818419
53	ENSMUSG00000000296	Tpd52l1	Protein_coding	ENSMUSG00000000296_Tpd52l1_protein_coding	protein_coding	353.9167661	-0.703650183	0.169617488	4.79E-06	0.000446929	3.34976177
54	ENSMUSG00000000301	Pemt	Protein_coding	ENSMUSG00000000301_Pemt_protein_coding	protein_coding	77.74270958	0.002991549	0.044770087	0.637737935	0.985458348	0.006361727
55	ENSMUSG00000000303	Cdh1	Protein_coding	ENSMUSG00000000303_Cdh1_protein_coding	protein_coding	169.6700214	0.01174535	0.063847854	0.159524217	0.820658696	0.085837424
56	ENSMUSG00000000305	Cdh4	Protein_coding	ENSMUSG00000000305_Cdh4_protein_coding	protein_coding	2265.365245	0.000172553	0.015622395	0.938099958	0.998117295	0.000818419
57	ENSMUSG00000000308	Ckmt1	Protein_coding	ENSMUSG00000000308_Ckmt1_protein_coding	protein_coding	3792.960909	-0.007618779	0.040673862	0.143954331	0.802823506	0.09537992
58	ENSMUSG00000000317	Bcl6b	Protein_coding	ENSMUSG00000000317_Bcl6b_protein_coding	protein_coding	54.83671896	0.014861328	0.08735709	0.202279883	0.857620199	0.066704999
59	ENSMUSG00000000318	Clec10a	Protein_coding	ENSMUSG00000000318_Clec10a_protein_coding	protein_coding	26.53967271	0.020983809	0.120659984	0.196335985	0.855486648	0.067786765
60	ENSMUSG00000000320	Alox12	Protein_coding	ENSMUSG00000000320_Alox12_protein_coding	protein_coding	15.88792848	-0.00945312	0.105346866	0.509122072	0.970596722	0.01296118
61	ENSMUSG00000000326	Comt	Protein_coding	ENSMUSG00000000326_Comt_protein_coding	protein_coding	1482.367176	-0.002117063	0.019796018	0.419911358	0.955307231	0.019856935
62	ENSMUSG00000000339	Rtca	Protein_coding	ENSMUSG00000000339_Rtca_protein_coding	protein_coding	983.9722585	-0.000738644	0.018142496	0.771069375	0.988291317	0.00511502
63	ENSMUSG00000000340	Dbt	Protein_coding	ENSMUSG00000000340_Dbt_protein_coding	protein_coding	493.1612889	-0.000842389	0.021182658	0.776492938	0.989119798	0.004751105
64	ENSMUSG00000000346	Dazap2	Protein_coding	ENSMUSG00000000346_Dazap2_protein_coding	protein_coding	1534.713378	0.000855293	0.018547595	0.740777936	0.987847394	0.005310142
65	ENSMUSG00000000355	Mcts1	Protein_coding	ENSMUSG00000000355_Mcts1_protein_coding	protein_coding	626.3760472	-0.000841801	0.018230325	0.740514748	0.987847394	0.005310142
66	ENSMUSG00000000359	Rem1	Protein_coding	ENSMUSG00000000359_Rem1_protein_coding	protein_coding	21.16888519	-0.005385778	0.085091424	0.657057235	0.985458348	0.006361727
67	ENSMUSG00000000365	Rnf17	Protein_coding	ENSMUSG00000000365_Rnf17_protein_coding	protein_coding	35.97377709	0.017102201	0.113258981	0.26180405	0.900051639	0.045732573
68	ENSMUSG00000000374	Trappc10	Protein_coding	ENSMUSG00000000374_Trappc10_protein_coding	protein_coding	3580.807018	0.001251749	0.017025857	0.592636582	0.983502486	0.007224538
69	ENSMUSG00000000378	Ccm2	Protein_coding	ENSMUSG00000000378_Ccm2_protein_coding	protein_coding	1232.485541	-0.004429937	0.030853707	0.260534863	0.900051639	0.045732573
70	ENSMUSG00000000381	Wap	Protein_coding	ENSMUSG00000000381_Wap_protein_coding	protein_coding	1.181929633	0.002664774	0.146900917	0.82562718	NA	#VALUE!
71	ENSMUSG00000000384	Tbrg4	Protein_coding	ENSMUSG00000000384_Tbrg4_protein_coding	protein_coding	733.0516975	-0.000357289	0.018275416	0.889934634	0.998117295	0.000818419
72	ENSMUSG00000000385	Tmprss2	Protein_coding	ENSMUSG00000000385_Tmprss2_protein_coding	protein_coding	3.503684617	0.018026792	0.158367094	0.280948603	NA	#VALUE!
73	ENSMUSG00000000386	Mx1	Protein_coding	ENSMUSG00000000386_Mx1_protein_coding	protein_coding	8.8767683	-0.015259091	0.126447167	0.353010976	NA	#VALUE!
74	ENSMUSG00000000392	Fap	Protein_coding	ENSMUSG00000000392_Fap_protein_coding	protein_coding	70.08008673	-0.000456287	0.03816084	0.934788038	0.998117295	0.000818419
75	ENSMUSG00000000394	Gcg	Protein_coding	ENSMUSG00000000394_Gcg_protein_coding	protein_coding	7.559657622	0.115571483	0.37963528	0.002704102	NA	#VALUE!
76	ENSMUSG00000000399	Ndufa9	Protein_coding	ENSMUSG00000000399_Ndufa9_protein_coding	protein_coding	2151.496054	-0.000401325	0.017217345	0.868900341	0.998095769	0.000827785
77	ENSMUSG00000000402	Egfl6	Protein_coding	ENSMUSG00000000402_Egfl6_protein_coding	protein_coding	48.78833464	0.005467796	0.067528481	0.56946763	0.97978755	0.008868083
78	ENSMUSG00000000409	Lck	Protein_coding	ENSMUSG00000000409_Lck_protein_coding	protein_coding	28.10981585	-0.007135404	0.07462547	0.495985277	0.967725557	0.01424779
79	ENSMUSG00000000411	Tssk3	Protein_coding	ENSMUSG00000000411_Tssk3_protein_coding	protein_coding	2.05969008	0.009991966	0.148407138	0.478869421	NA	#VALUE!
80	ENSMUSG00000000416	Cttnbp2	Protein_coding	ENSMUSG00000000416_Cttnbp2_protein_coding	protein_coding	3643.129154	-0.003092195	0.025939586	0.358141316	0.934900777	0.029234479
81	ENSMUSG00000000420	Galnt1	Protein_coding	ENSMUSG00000000420_Galnt1_protein_coding	protein_coding	1808.263205	-2.06E-05	0.018382757	0.993690563	0.999448756	0.000239468
82	ENSMUSG00000000435	Myf5	Protein_coding	ENSMUSG00000000435_Myf5_protein_coding	protein_coding	1.162438397	0.002453597	0.146907699	0.838815776	NA	#VALUE!
83	ENSMUSG00000000439	Mkrn2	Protein_coding	ENSMUSG00000000439_Mkrn2_protein_coding	protein_coding	800.1104949	0.001452641	0.019839623	0.590826533	0.983432958	0.007255241
84	ENSMUSG00000000440	Pparg	Protein_coding	ENSMUSG00000000440_Pparg_protein_coding	protein_coding	363.853893	7.15E-05	0.026464728	0.984973473	0.998117295	0.000818419
85	ENSMUSG00000000441	Raf1	Protein_coding	ENSMUSG00000000441_Raf1_protein_coding	protein_coding	2467.064329	0.000601076	0.014683918	0.773113119	0.988520749	0.005014211
86	ENSMUSG00000000486	Septin1	Protein_coding	ENSMUSG00000000486_Septin1_protein_coding	protein_coding	79.48640241	-0.001678857	0.038912761	0.764444519	0.987847394	0.005310142
87	ENSMUSG00000000489	Pdgfb	Protein_coding	ENSMUSG00000000489_Pdgfb_protein_coding	protein_coding	510.5713266	-0.000520381	0.020137302	0.85462446	0.996486846	0.00152843
88	ENSMUSG00000000530	Acvrl1	Protein_coding	ENSMUSG00000000530_Acvrl1_protein_coding	protein_coding	335.7273723	-0.000660941	0.023979663	0.845775418	0.996472611	0.001534634
89	ENSMUSG00000000531	Tamalin	Protein_coding	ENSMUSG00000000531_Tamalin_protein_coding	protein_coding	1025.148429	0.002868141	0.028483459	0.447306489	0.960920513	0.017312536
90	ENSMUSG00000000532	Acvr1b	Protein_coding	ENSMUSG00000000532_Acvr1b_protein_coding	protein_coding	3841.002542	0.001188098	0.015662326	0.584576033	0.981974054	0.007899987
91	ENSMUSG00000000538	Tom1l2	Protein_coding	ENSMUSG00000000538_Tom1l2_protein_coding	protein_coding	9062.497323	-0.000903653	0.015209676	0.671995011	0.985458348	0.006361727
92	ENSMUSG00000000544	Gpa33	Protein_coding	ENSMUSG00000000544_Gpa33_protein_coding	protein_coding	1.828651691	0.007121191	0.14513238	0.599675219	NA	#VALUE!
93	ENSMUSG00000000552	Zfp385a	Protein_coding	ENSMUSG00000000552_Zfp385a_protein_coding	protein_coding	2539.541863	-0.00274998	0.021787545	0.332382657	0.930155706	0.031444345
94	ENSMUSG00000000555	Itga5	Protein_coding	ENSMUSG00000000555_Itga5_protein_coding	protein_coding	116.5107525	-0.025854347	0.103678742	0.075817371	0.665013318	0.177169657
95	ENSMUSG00000000560	Gabra2	Protein_coding	ENSMUSG00000000560_Gabra2_protein_coding	protein_coding	4576.954156	0.00230743	0.022603591	0.439501242	0.959207564	0.018087405
96	ENSMUSG00000000561	Wdr77	Protein_coding	ENSMUSG00000000561_Wdr77_protein_coding	protein_coding	699.4281037	0.003879584	0.029739823	0.310410137	0.922206954	0.035171607
97	ENSMUSG00000000562	Adora3	Protein_coding	ENSMUSG00000000562_Adora3_protein_coding	protein_coding	5.231022667	-0.003579806	0.118835245	0.80716255	NA	#VALUE!
98	ENSMUSG00000000563	Atp5pb	Protein_coding	ENSMUSG00000000563_Atp5pb_protein_coding	protein_coding	5031.257378	-0.00289812	0.02428161	0.358088709	0.934900777	0.029234479
99	ENSMUSG00000000567	Sox9	Protein_coding	ENSMUSG00000000567_Sox9_protein_coding	protein_coding	1286.496173	0.000268612	0.015959496	0.905586076	0.998117295	0.000818419
100	ENSMUSG00000000568	Hnrnpd	Protein_coding	ENSMUSG00000000568_Hnrnpd_protein_coding	protein_coding	5018.928916	0.002560788	0.020160597	0.333405121	0.930226367	0.031411355
101	ENSMUSG00000000579	Dynlt1c	Protein_coding	ENSMUSG00000000579_Dynlt1c_protein_coding	protein_coding	214.6959067	-0.007253184	0.050745462	0.27353017	0.905903995	0.042917825
102	ENSMUSG00000000581	C1d	Protein_coding	ENSMUSG00000000581_C1d_protein_coding	protein_coding	517.0552782	0.000691912	0.021842814	0.822124741	0.995265366	0.002061109
103	ENSMUSG00000000594	Gm2a	Protein_coding	ENSMUSG00000000594_Gm2a_protein_coding	protein_coding	1830.079889	-0.000321167	0.018630334	0.90294285	0.998117295	0.000818419
104	ENSMUSG00000000600	Krit1	Protein_coding	ENSMUSG00000000600_Krit1_protein_coding	protein_coding	1390.053508	0.002561319	0.02181207	0.36907736	0.938028908	0.027783777
105	ENSMUSG00000000605	Clcn4	Protein_coding	ENSMUSG00000000605_Clcn4_protein_coding	protein_coding	3347.741893	0.002947791	0.023218135	0.327048009	0.927887879	0.032504498
106	ENSMUSG00000000606	Vmn2r88	Protein_coding	ENSMUSG00000000606_Vmn2r88_protein_coding	protein_coding	1.014119141	-0.00015934	0.148022101	0.989044221	NA	#VALUE!
107	ENSMUSG00000000617	Grm6	Protein_coding	ENSMUSG00000000617_Grm6_protein_coding	protein_coding	2.653740845	-0.000831498	0.131180072	0.953218759	NA	#VALUE!
108	ENSMUSG00000000627	Sema4f	Protein_coding	ENSMUSG00000000627_Sema4f_protein_coding	protein_coding	1209.356858	-0.00085857	0.016119229	0.703150575	0.985458348	0.006361727
109	ENSMUSG00000000628	Hk2	Protein_coding	ENSMUSG00000000628_Hk2_protein_coding	protein_coding	306.3363099	0.002135349	0.02767837	0.571411746	0.97978755	0.008868083
110	ENSMUSG00000000631	Myo18a	Protein_coding	ENSMUSG00000000631_Myo18a_protein_coding	protein_coding	6962.741729	-0.000869433	0.016437747	0.704707025	0.985458348	0.006361727
111	ENSMUSG00000000632	Sez6	Protein_coding	ENSMUSG00000000632_Sez6_protein_coding	protein_coding	5439.532322	-0.005192388	0.032916955	0.214683946	0.866489846	0.062236522
112	ENSMUSG00000000673	Haao	Protein_coding	ENSMUSG00000000673_Haao_protein_coding	protein_coding	2.278567346	-0.002143448	0.137073129	0.875713396	NA	#VALUE!
113	ENSMUSG00000000682	Cd52	Protein_coding	ENSMUSG00000000682_Cd52_protein_coding	protein_coding	24.45848083	-0.004419047	0.068714142	0.65622262	0.985458348	0.006361727
114	ENSMUSG00000000686	Abhd15	Protein_coding	ENSMUSG00000000686_Abhd15_protein_coding	protein_coding	72.64100759	0.00084994	0.041394079	0.888467072	0.998117295	0.000818419
115	ENSMUSG00000000690	Hoxb6	Protein_coding	ENSMUSG00000000690_Hoxb6_protein_coding	protein_coding	26.47684271	0.00461473	0.150039653	NA	NA	#VALUE!
116	ENSMUSG00000000693	Loxl3	Protein_coding	ENSMUSG00000000693_Loxl3_protein_coding	protein_coding	119.604479	-0.042084728	0.132829946	0.040012024	0.514959588	0.288226852
117	ENSMUSG00000000706	Btn1a1	Protein_coding	ENSMUSG00000000706_Btn1a1_protein_coding	protein_coding	5.995044255	-0.004216966	0.112716283	0.771971738	NA	#VALUE!
118	ENSMUSG00000000708	Kat2b	Protein_coding	ENSMUSG00000000708_Kat2b_protein_coding	protein_coding	1956.897904	0.000983161	0.017216171	0.680665225	0.985458348	0.006361727
119	ENSMUSG00000000711	Rab5b	Protein_coding	ENSMUSG00000000711_Rab5b_protein_coding	protein_coding	2211.708673	0.005360126	0.034231478	0.21839332	0.86797253	0.061494019
120	ENSMUSG00000000724	Cryba1	Protein_coding	ENSMUSG00000000724_Cryba1_protein_coding	protein_coding	1.349515405	0.00533452	0.147336479	0.67187865	NA	#VALUE!
121	ENSMUSG00000000730	Dnmt3l	Protein_coding	ENSMUSG00000000730_Dnmt3l_protein_coding	protein_coding	3.79918907	0.007461188	0.131799405	0.61849416	NA	#VALUE!
122	ENSMUSG00000000731	Aire	Protein_coding	ENSMUSG00000000731_Aire_protein_coding	protein_coding	4.613501487	0.008132008	0.125870162	0.593647727	NA	#VALUE!
123	ENSMUSG00000000732	Icosl	Protein_coding	ENSMUSG00000000732_Icosl_protein_coding	protein_coding	113.4911316	0.022008678	0.096445143	0.096055383	0.722312576	0.141274824
124	ENSMUSG00000000738	Spg7	Protein_coding	ENSMUSG00000000738_Spg7_protein_coding	protein_coding	1466.863579	-0.004621382	0.0294236	0.217021954	0.867513685	0.061723666
125	ENSMUSG00000000739	Sult5a1	Protein_coding	ENSMUSG00000000739_Sult5a1_protein_coding	protein_coding	12.12041183	-0.0071877	0.095127479	0.587763884	0.982967603	0.007460796
126	ENSMUSG00000000740	Rpl13	Protein_coding	ENSMUSG00000000740_Rpl13_protein_coding	protein_coding	689.7696996	0.006417144	0.039108824	0.198195414	0.855486648	0.067786765
127	ENSMUSG00000000743	Chmp1a	Protein_coding	ENSMUSG00000000743_Chmp1a_protein_coding	protein_coding	1089.440711	0.002481633	0.021888985	0.386918342	0.944390531	0.024848376
128	ENSMUSG00000000751	Rpa1	Protein_coding	ENSMUSG00000000751_Rpa1_protein_coding	protein_coding	1506.149778	0.001207555	0.017812383	0.621843628	0.985458348	0.006361727
129	ENSMUSG00000000753	Serpinf1	Protein_coding	ENSMUSG00000000753_Serpinf1_protein_coding	protein_coding	336.0272714	0.00216727	0.028324518	0.575268876	0.97978755	0.008868083
130	ENSMUSG00000000759	Tubgcp3	Protein_coding	ENSMUSG00000000759_Tubgcp3_protein_coding	protein_coding	1159.07233	-0.000390539	0.015972177	0.862922521	0.997979992	0.000878166
131	ENSMUSG00000000766	Oprm1	Protein_coding	ENSMUSG00000000766_Oprm1_protein_coding	protein_coding	1152.163601	0.020153697	0.075790888	0.059610384	0.612469466	0.212915558
132	ENSMUSG00000000776	Polr3d	Protein_coding	ENSMUSG00000000776_Polr3d_protein_coding	protein_coding	439.0194557	-0.000773925	0.020466567	0.787332647	0.990262818	0.004249528
133	ENSMUSG00000000782	Tcf7	Protein_coding	ENSMUSG00000000782_Tcf7_protein_coding	protein_coding	193.265312	0.002097808	0.029859948	0.610578072	0.984982257	0.006571593
134	ENSMUSG00000000787	Ddx3x	Protein_coding	ENSMUSG00000000787_Ddx3x_protein_coding	protein_coding	8559.560421	0.003529208	0.02511652	0.273464503	0.905903995	0.042917825
135	ENSMUSG00000000791	Il12rb1	Protein_coding	ENSMUSG00000000791_Il12rb1_protein_coding	protein_coding	24.87436837	0.001169772	0.06554527	0.904088365	0.998117295	0.000818419
136	ENSMUSG00000000792	Slc5a5	Protein_coding	ENSMUSG00000000792_Slc5a5_protein_coding	protein_coding	182.5948132	-0.000341994	0.070878324	0.973948394	0.998117295	0.000818419
137	ENSMUSG00000000794	Kcnn3	Protein_coding	ENSMUSG00000000794_Kcnn3_protein_coding	protein_coding	1555.796325	-0.001016796	0.016658354	0.66001097	0.985458348	0.006361727
138	ENSMUSG00000000804	Usp32	Protein_coding	ENSMUSG00000000804_Usp32_protein_coding	protein_coding	6127.692482	0.000876688	0.015697685	0.689896948	0.985458348	0.006361727
139	ENSMUSG00000000805	Car4	Protein_coding	ENSMUSG00000000805_Car4_protein_coding	protein_coding	1190.046586	0.000470279	0.024554389	0.892988097	0.998117295	0.000818419
140	ENSMUSG00000000811	Txnrd3	Protein_coding	ENSMUSG00000000811_Txnrd3_protein_coding	protein_coding	136.8373298	0.046878871	0.146281519	0.03940187	0.511370366	0.291264443
141	ENSMUSG00000000817	Fasl	Protein_coding	ENSMUSG00000000817_Fasl_protein_coding	protein_coding	4.581822766	-0.000918467	0.119117279	0.949645419	NA	#VALUE!
142	ENSMUSG00000000823	Zfp512b	Protein_coding	ENSMUSG00000000823_Zfp512b_protein_coding	protein_coding	1419.640748	0.004604162	0.02852867	0.205155921	0.85820077	0.0664111
143	ENSMUSG00000000826	Dnajc5	Protein_coding	ENSMUSG00000000826_Dnajc5_protein_coding	protein_coding	8761.872469	0.02452862	0.075529	0.03336051	0.475825182	0.322552577
144	ENSMUSG00000000827	Tpd52l2	Protein_coding	ENSMUSG00000000827_Tpd52l2_protein_coding	protein_coding	1129.463365	-0.000332938	0.018163191	0.896803248	0.998117295	0.000818419
145	ENSMUSG00000000838	Fmr1	Protein_coding	ENSMUSG00000000838_Fmr1_protein_coding	protein_coding	1846.224776	0.000479326	0.016383476	0.835840064	0.99624095	0.001635611
146	ENSMUSG00000000861	Bcl11a	Protein_coding	ENSMUSG00000000861_Bcl11a_protein_coding	protein_coding	3027.706072	-0.003550816	0.028089282	0.326900665	0.927887879	0.032504498
147	ENSMUSG00000000869	Il4	Protein_coding	ENSMUSG00000000869_Il4_protein_coding	protein_coding	1.310757652	0.004859198	0.147359045	0.696479602	NA	#VALUE!
148	ENSMUSG00000000876	Pxmp4	Protein_coding	ENSMUSG00000000876_Pxmp4_protein_coding	protein_coding	379.2268206	-0.001878046	0.024810738	0.57778944	0.980956293	0.008350342
149	ENSMUSG00000000881	Dlg3	Protein_coding	ENSMUSG00000000881_Dlg3_protein_coding	protein_coding	4070.278338	-0.000885517	0.015174405	0.677732356	0.985458348	0.006361727
150	ENSMUSG00000000884	Gnb1l	Protein_coding	ENSMUSG00000000884_Gnb1l_protein_coding	protein_coding	287.7753655	0.001520328	0.026124485	0.675226296	0.985458348	0.006361727
151	ENSMUSG00000000889	Dbh	Protein_coding	ENSMUSG00000000889_Dbh_protein_coding	protein_coding	66.50302854	-0.039201592	0.198510133	0.107447998	0.747002077	0.126678191
152	ENSMUSG00000000901	Mmp11	Protein_coding	ENSMUSG00000000901_Mmp11_protein_coding	protein_coding	40.51491135	-0.002066173	0.060684356	0.817376253	0.995265366	0.002061109
153	ENSMUSG00000000902	Smarcb1	Protein_coding	ENSMUSG00000000902_Smarcb1_protein_coding	protein_coding	1340.456947	-0.000839859	0.0164623	0.714962749	0.985458348	0.006361727
154	ENSMUSG00000000903	Vpreb3	Protein_coding	ENSMUSG00000000903_Vpreb3_protein_coding	protein_coding	3.815581389	-0.005925714	0.126547887	0.690470552	NA	#VALUE!
155	ENSMUSG00000000915	Hip1r	Protein_coding	ENSMUSG00000000915_Hip1r_protein_coding	protein_coding	2319.168172	-0.002946091	0.022875844	0.320247489	0.927399293	0.03273324
156	ENSMUSG00000000916	Nsun5	Protein_coding	ENSMUSG00000000916_Nsun5_protein_coding	protein_coding	236.7127185	-0.000166286	0.025338586	0.963401984	0.998117295	0.000818419
157	ENSMUSG00000000934	Top1mt	Protein_coding	ENSMUSG00000000934_Top1mt_protein_coding	protein_coding	404.8837655	-0.008627051	0.046488041	0.149334905	0.807779076	0.092707401
158	ENSMUSG00000000942	Hoxa4	Protein_coding	ENSMUSG00000000942_Hoxa4_protein_coding	protein_coding	21.16932593	0.006493861	0.143533132	0.633825634	0.985458348	0.006361727
159	ENSMUSG00000000948	Gm38393	Protein_coding	ENSMUSG00000000948_Gm38393_protein_coding	protein_coding	10012.52513	0.001534647	0.017652205	0.521965215	0.97188266	0.012386166
160	ENSMUSG00000000957	Mmp14	Protein_coding	ENSMUSG00000000957_Mmp14_protein_coding	protein_coding	653.9410251	-0.008424064	0.047593986	0.168674142	0.82799311	0.081973277
161	ENSMUSG00000000958	Slc7a7	Protein_coding	ENSMUSG00000000958_Slc7a7_protein_coding	protein_coding	72.04486263	-0.016615611	0.089385539	0.16388482	0.825202838	0.083439287
162	ENSMUSG00000000959	Oxa1l	Protein_coding	ENSMUSG00000000959_Oxa1l_protein_coding	protein_coding	824.6589854	0.001203333	0.018742392	0.640503317	0.985458348	0.006361727
163	ENSMUSG00000000976	Heatr6	Protein_coding	ENSMUSG00000000976_Heatr6_protein_coding	protein_coding	704.9594613	0.000164436	0.017448277	0.946957868	0.998117295	0.000818419
164	ENSMUSG00000000982	Ccl3	Protein_coding	ENSMUSG00000000982_Ccl3_protein_coding	protein_coding	3.257985489	0.006283268	0.133332147	0.668260328	NA	#VALUE!
165	ENSMUSG00000000983	Wfdc18	Protein_coding	ENSMUSG00000000983_Wfdc18_protein_coding	protein_coding	9.93269049	-0.00382879	0.099824545	0.780259269	NA	#VALUE!
166	ENSMUSG00000001014	Icam4	Protein_coding	ENSMUSG00000001014_Icam4_protein_coding	protein_coding	7.974661026	0.001004253	0.099793631	0.941535496	NA	#VALUE!
167	ENSMUSG00000001016	Ilf2	Protein_coding	ENSMUSG00000001016_Ilf2_protein_coding	protein_coding	1102.916352	0.002787668	0.023561851	0.363167242	0.935963041	0.0287413
168	ENSMUSG00000001017	Chtop	Protein_coding	ENSMUSG00000001017_Chtop_protein_coding	protein_coding	2430.262202	0.000771365	0.015505322	0.723396633	0.986332235	0.005976773
169	ENSMUSG00000001018	Snapin	Protein_coding	ENSMUSG00000001018_Snapin_protein_coding	protein_coding	826.386828	0.000966772	0.018982885	0.713815358	0.985458348	0.006361727
170	ENSMUSG00000001020	S100a4	Protein_coding	ENSMUSG00000001020_S100a4_protein_coding	protein_coding	8.54883189	-0.018124831	0.141895798	0.302683392	NA	#VALUE!
171	ENSMUSG00000001021	S100a3	Protein_coding	ENSMUSG00000001021_S100a3_protein_coding	protein_coding	8.848449281	0.000663844	0.100292685	0.961437964	NA	#VALUE!
172	ENSMUSG00000001023	S100a5	Protein_coding	ENSMUSG00000001023_S100a5_protein_coding	protein_coding	54.60001945	0.039952156	0.202698529	0.102080758	0.736907853	0.132586815
173	ENSMUSG00000001025	S100a6	Protein_coding	ENSMUSG00000001025_S100a6_protein_coding	protein_coding	214.4889987	-0.002246891	0.031569368	0.606617913	0.984982257	0.006571593
174	ENSMUSG00000001027	Scn4a	Protein_coding	ENSMUSG00000001027_Scn4a_protein_coding	protein_coding	3.354008968	-0.00390787	0.128718362	0.788151796	NA	#VALUE!
175	ENSMUSG00000001029	Icam2	Protein_coding	ENSMUSG00000001029_Icam2_protein_coding	protein_coding	35.32125277	0.004634033	0.060596425	0.591758932	0.983502486	0.007224538
176	ENSMUSG00000001034	Mapk7	Protein_coding	ENSMUSG00000001034_Mapk7_protein_coding	protein_coding	374.7263653	0.012372116	0.057050235	0.101229511	0.734465972	0.134028321
177	ENSMUSG00000001036	Epn2	Protein_coding	ENSMUSG00000001036_Epn2_protein_coding	protein_coding	4154.859647	-0.004435008	0.02680845	0.195889314	0.855486648	0.067786765
178	ENSMUSG00000001039	B9d1	Protein_coding	ENSMUSG00000001039_B9d1_protein_coding	protein_coding	215.457395	-0.001417588	0.028534336	0.723917517	0.986332235	0.005976773
179	ENSMUSG00000001052	Sec24b	Protein_coding	ENSMUSG00000001052_Sec24b_protein_coding	protein_coding	3374.643036	-0.001574139	0.016985452	0.495760096	0.967725557	0.01424779
180	ENSMUSG00000001053	N4bp3	Protein_coding	ENSMUSG00000001053_N4bp3_protein_coding	protein_coding	315.7836423	-0.005861622	0.039272762	0.244084243	0.888177845	0.051500064
181	ENSMUSG00000001054	Rmnd5b	Protein_coding	ENSMUSG00000001054_Rmnd5b_protein_coding	protein_coding	763.407612	-0.006363086	0.035726655	0.162301341	0.823699523	0.084231186
182	ENSMUSG00000001056	Nhp2	Protein_coding	ENSMUSG00000001056_Nhp2_protein_coding	protein_coding	473.7513609	-0.005868046	0.037149955	0.215181927	0.866537448	0.062212664
183	ENSMUSG00000001062	Vps9d1	Protein_coding	ENSMUSG00000001062_Vps9d1_protein_coding	protein_coding	709.8935343	-7.88E-05	0.017169989	0.974191741	0.998117295	0.000818419
184	ENSMUSG00000001065	Zfp276	Protein_coding	ENSMUSG00000001065_Zfp276_protein_coding	protein_coding	597.7038926	0.000532252	0.017988868	0.83350273	0.996128654	0.001684567
185	ENSMUSG00000001076	C1ql4	Protein_coding	ENSMUSG00000001076_C1ql4_protein_coding	protein_coding	27.15027979	-0.002530679	0.066485178	0.795668473	0.992562889	0.003241967
186	ENSMUSG00000001082	Mfsd10	Protein_coding	ENSMUSG00000001082_Mfsd10_protein_coding	protein_coding	163.9101675	0.012885078	0.066191418	0.138650763	0.793941462	0.100211517
187	ENSMUSG00000001089	Luzp1	Protein_coding	ENSMUSG00000001089_Luzp1_protein_coding	protein_coding	5174.419276	0.001164219	0.01599199	0.599143468	0.984009093	0.007000888
188	ENSMUSG00000001095	Slc13a2	Protein_coding	ENSMUSG00000001095_Slc13a2_protein_coding	protein_coding	1.710380276	-0.011092082	0.153559339	0.416807516	NA	#VALUE!
189	ENSMUSG00000001098	Kctd10	Protein_coding	ENSMUSG00000001098_Kctd10_protein_coding	protein_coding	1027.786318	0.001986247	0.020072879	0.457354722	0.963674032	0.016069844
190	ENSMUSG00000001100	Poldip2	Protein_coding	ENSMUSG00000001100_Poldip2_protein_coding	protein_coding	1288.573438	0.00194644	0.020542822	0.477544798	0.96488588	0.015524049
191	ENSMUSG00000001103	Sebox	Protein_coding	ENSMUSG00000001103_Sebox_protein_coding	protein_coding	36.74384623	0.007981423	0.070507926	0.410729223	0.951906667	0.021405632
192	ENSMUSG00000001105	Ift20	Protein_coding	ENSMUSG00000001105_Ift20_protein_coding	protein_coding	831.4549897	0.000275233	0.016974578	0.908809702	0.998117295	0.000818419
193	ENSMUSG00000001119	Col6a1	Protein_coding	ENSMUSG00000001119_Col6a1_protein_coding	protein_coding	628.5940449	0.001105802	0.024923996	0.751945834	0.987847394	0.005310142
194	ENSMUSG00000001120	Pcbp3	Protein_coding	ENSMUSG00000001120_Pcbp3_protein_coding	protein_coding	3637.580555	0.040734728	0.116358401	0.029339667	0.444991091	0.351648683
195	ENSMUSG00000001123	Lgals9	Protein_coding	ENSMUSG00000001123_Lgals9_protein_coding	protein_coding	142.5942357	-0.00509093	0.041639825	0.35273773	0.934768832	0.029295777
196	ENSMUSG00000001127	Araf	Protein_coding	ENSMUSG00000001127_Araf_protein_coding	protein_coding	2901.752621	-0.000381478	0.01596415	0.866031636	0.998095769	0.000827785
197	ENSMUSG00000001128	Cfp	Protein_coding	ENSMUSG00000001128_Cfp_protein_coding	protein_coding	196.7246094	-0.000777561	0.025741061	0.831486197	0.996128654	0.001684567
198	ENSMUSG00000001131	Timp1	Protein_coding	ENSMUSG00000001131_Timp1_protein_coding	protein_coding	7.703939628	0.000894393	0.10335187	0.948882726	NA	#VALUE!
199	ENSMUSG00000001134	Uxt	Protein_coding	ENSMUSG00000001134_Uxt_protein_coding	protein_coding	184.0536706	0.001378988	0.029872537	0.744125738	0.987847394	0.005310142
200	ENSMUSG00000001138	Cnnm3	Protein_coding	ENSMUSG00000001138_Cnnm3_protein_coding	protein_coding	1166.200824	0.002741164	0.023432545	0.369155466	0.938028908	0.027783777
201	ENSMUSG00000001143	Lman2l	Protein_coding	ENSMUSG00000001143_Lman2l_protein_coding	protein_coding	1757.100786	4.28E-05	0.015086492	0.984121689	0.998117295	0.000818419
202	ENSMUSG00000001150	Mcm3ap	Protein_coding	ENSMUSG00000001150_Mcm3ap_protein_coding	protein_coding	2207.893933	0.000270653	0.014167712	0.894039491	0.998117295	0.000818419
203	ENSMUSG00000001151	Pcnt	Protein_coding	ENSMUSG00000001151_Pcnt_protein_coding	protein_coding	2065.615992	-0.001292903	0.018665235	0.612986703	0.985458348	0.006361727
204	ENSMUSG00000001155	Ftcd	Protein_coding	ENSMUSG00000001155_Ftcd_protein_coding	protein_coding	3.991472092	0.002917847	0.124522674	0.841461395	NA	#VALUE!
205	ENSMUSG00000001156	Mxd1	Protein_coding	ENSMUSG00000001156_Mxd1_protein_coding	protein_coding	844.7823714	0.00145038	0.019751175	0.58971871	0.983432958	0.007255241
206	ENSMUSG00000001157	Gmcl1	Protein_coding	ENSMUSG00000001157_Gmcl1_protein_coding	protein_coding	1128.03036	-0.001679088	0.018859813	0.508781068	0.970596722	0.01296118
207	ENSMUSG00000001158	Snrnp27	Protein_coding	ENSMUSG00000001158_Snrnp27_protein_coding	protein_coding	568.5067034	-0.001622492	0.021956008	0.586769006	0.982609676	0.007618964
208	ENSMUSG00000001166	Oas1c	Protein_coding	ENSMUSG00000001166_Oas1c_protein_coding	protein_coding	15.69074577	-0.038279326	0.178566836	0.110155375	0.753185759	0.1230979
209	ENSMUSG00000001168	Oas1h	Protein_coding	ENSMUSG00000001168_Oas1h_protein_coding	protein_coding	1.554554503	-0.008440138	0.150475295	0.517404981	NA	#VALUE!
210	ENSMUSG00000001173	Ocrl	Protein_coding	ENSMUSG00000001173_Ocrl_protein_coding	protein_coding	2184.826274	-0.000458521	0.015655809	0.836133277	0.99624095	0.001635611
211	ENSMUSG00000001175	Calm1	Protein_coding	ENSMUSG00000001175_Calm1_protein_coding	protein_coding	52494.78717	-0.001410583	0.017495824	0.554555316	0.977875628	0.009716378
212	ENSMUSG00000001211	Agpat3	Protein_coding	ENSMUSG00000001211_Agpat3_protein_coding	protein_coding	7541.828099	0.00124263	0.015930937	0.572629203	0.97978755	0.008868083
213	ENSMUSG00000001225	Slc26a3	Protein_coding	ENSMUSG00000001225_Slc26a3_protein_coding	protein_coding	4.997439301	-0.001587646	0.116197507	0.912980853	NA	#VALUE!
214	ENSMUSG00000001227	Sema6b	Protein_coding	ENSMUSG00000001227_Sema6b_protein_coding	protein_coding	2709.261596	0.001408847	0.016818758	0.540355973	0.97484103	0.0110662
215	ENSMUSG00000001228	Uhrf1	Protein_coding	ENSMUSG00000001228_Uhrf1_protein_coding	protein_coding	23.68789755	-0.00790778	0.081144737	0.48673692	0.966328549	0.014875189
216	ENSMUSG00000001229	Dpp9	Protein_coding	ENSMUSG00000001229_Dpp9_protein_coding	protein_coding	2353.780694	-0.002598276	0.021184288	0.3481318	0.934725955	0.029315698
217	ENSMUSG00000001240	Ramp2	Protein_coding	ENSMUSG00000001240_Ramp2_protein_coding	protein_coding	240.4834333	0.001817493	0.025851936	0.607910543	0.984982257	0.006571593
218	ENSMUSG00000001247	Lsr	Protein_coding	ENSMUSG00000001247_Lsr_protein_coding	protein_coding	203.4770206	-0.005643947	0.043895085	0.326611898	0.927887879	0.032504498
219	ENSMUSG00000001248	Gramd1a	Protein_coding	ENSMUSG00000001248_Gramd1a_protein_coding	protein_coding	1622.532646	-0.001903495	0.019843738	0.472596898	0.96488588	0.015524049
220	ENSMUSG00000001249	Hpn	Protein_coding	ENSMUSG00000001249_Hpn_protein_coding	protein_coding	145.6844536	0.021134932	0.10119892	0.123465804	0.775301109	0.110529595
221	ENSMUSG00000001260	Gabrg1	Protein_coding	ENSMUSG00000001260_Gabrg1_protein_coding	protein_coding	668.923556	0.017200888	0.070412581	0.074986244	0.662765606	0.178640037
222	ENSMUSG00000001270	Ckb	Protein_coding	ENSMUSG00000001270_Ckb_protein_coding	protein_coding	14846.81585	-0.001561168	0.018193871	0.52644053	0.972241401	0.012225889
223	ENSMUSG00000001280	Sp1	Protein_coding	ENSMUSG00000001280_Sp1_protein_coding	protein_coding	1657.683478	0.002908223	0.025392685	0.379360261	0.940835061	0.026486506
224	ENSMUSG00000001281	Itgb7	Protein_coding	ENSMUSG00000001281_Itgb7_protein_coding	protein_coding	34.91771819	0.0269829	0.136250736	0.144581868	0.803769896	0.094868264
225	ENSMUSG00000001285	Myg1	Protein_coding	ENSMUSG00000001285_Myg1_protein_coding	protein_coding	365.289986	-0.001566125	0.023115726	0.620769734	0.985458348	0.006361727
226	ENSMUSG00000001288	Rarg	Protein_coding	ENSMUSG00000001288_Rarg_protein_coding	protein_coding	461.3983781	-0.002609612	0.025108181	0.429898577	0.956782943	0.019186576
227	ENSMUSG00000001289	Pfdn5	Protein_coding	ENSMUSG00000001289_Pfdn5_protein_coding	protein_coding	1001.967408	2.10E-06	0.020407762	0.999421318	0.999834883	7.17151E-05
228	ENSMUSG00000001300	Efnb2	Protein_coding	ENSMUSG00000001300_Efnb2_protein_coding	protein_coding	1445.161717	0.000118192	0.015976528	0.958480848	0.998117295	0.000818419
229	ENSMUSG00000001305	Rrp15	Protein_coding	ENSMUSG00000001305_Rrp15_protein_coding	protein_coding	283.0332974	0.000456334	0.022199457	0.884673544	0.998117295	0.000818419
230	ENSMUSG00000001313	Rnd2	Protein_coding	ENSMUSG00000001313_Rnd2_protein_coding	protein_coding	1565.280874	0.000595247	0.020798991	0.839099259	0.996442225	0.001547877
231	ENSMUSG00000001323	Srr	Protein_coding	ENSMUSG00000001323_Srr_protein_coding	protein_coding	1861.289563	-0.000737588	0.016787037	0.753743155	0.987847394	0.005310142
232	ENSMUSG00000001333	Sync	Protein_coding	ENSMUSG00000001333_Sync_protein_coding	protein_coding	58.49791215	0.003008339	0.046001893	0.64597738	0.985458348	0.006361727
233	ENSMUSG00000001334	Fndc5	Protein_coding	ENSMUSG00000001334_Fndc5_protein_coding	protein_coding	2477.077144	0.004801472	0.029800098	0.205278284	0.85820077	0.0664111
234	ENSMUSG00000001348	Acp5	Protein_coding	ENSMUSG00000001348_Acp5_protein_coding	protein_coding	9.924282839	0.008872987	0.112155091	0.550277517	NA	#VALUE!
235	ENSMUSG00000001349	Cnn1	Protein_coding	ENSMUSG00000001349_Cnn1_protein_coding	protein_coding	10.29544286	-0.014437743	0.120982103	0.36539584	NA	#VALUE!
236	ENSMUSG00000001366	Fbxo9	Protein_coding	ENSMUSG00000001366_Fbxo9_protein_coding	protein_coding	1569.859035	0.003513079	0.026222529	0.296765281	0.916484524	0.037874864
237	ENSMUSG00000001376	Vps50	Protein_coding	ENSMUSG00000001376_Vps50_protein_coding	protein_coding	1715.676892	0.000358066	0.017073984	0.882061126	0.998117295	0.000818419
238	ENSMUSG00000001380	Hars	Protein_coding	ENSMUSG00000001380_Hars_protein_coding	protein_coding	2370.331352	-0.001799648	0.022295304	0.5498718	0.975255464	0.010881608
239	ENSMUSG00000001383	Zmat2	Protein_coding	ENSMUSG00000001383_Zmat2_protein_coding	protein_coding	2795.976845	-0.002858305	0.025364617	0.38788608	0.944663964	0.024722651
240	ENSMUSG00000001403	Ube2c	Protein_coding	ENSMUSG00000001403_Ube2c_protein_coding	protein_coding	6.078326458	0.001962785	0.115990283	0.892594195	NA	#VALUE!
241	ENSMUSG00000001415	Smg5	Protein_coding	ENSMUSG00000001415_Smg5_protein_coding	protein_coding	2358.741196	0.002866419	0.022816065	0.332989633	0.930226367	0.031411355
242	ENSMUSG00000001416	Cct3	Protein_coding	ENSMUSG00000001416_Cct3_protein_coding	protein_coding	2148.820388	-8.59E-05	0.016468723	0.970701013	0.998117295	0.000818419
243	ENSMUSG00000001418	Glmp	Protein_coding	ENSMUSG00000001418_Glmp_protein_coding	protein_coding	487.3130975	-0.007067725	0.04253785	0.193973417	0.854747047	0.068162391
244	ENSMUSG00000001419	Mef2d	Protein_coding	ENSMUSG00000001419_Mef2d_protein_coding	protein_coding	7984.657129	0.002179652	0.018041735	0.366339646	0.937308422	0.028117481
245	ENSMUSG00000001420	Tmem79	Protein_coding	ENSMUSG00000001420_Tmem79_protein_coding	protein_coding	60.71533324	0.005115354	0.051013425	0.464754783	0.96488588	0.015524049
246	ENSMUSG00000001424	Snd1	Protein_coding	ENSMUSG00000001424_Snd1_protein_coding	protein_coding	3960.910038	-0.005366117	0.029892304	0.160413672	0.821530132	0.085376503
247	ENSMUSG00000001435	Col18a1	Protein_coding	ENSMUSG00000001435_Col18a1_protein_coding	protein_coding	572.5512575	-0.001920472	0.023694847	0.54830534	0.974898668	0.011040523
248	ENSMUSG00000001436	Slc19a1	Protein_coding	ENSMUSG00000001436_Slc19a1_protein_coding	protein_coding	485.0251595	0.000690128	0.019809791	0.803978763	0.995265366	0.002061109
249	ENSMUSG00000001440	Kpnb1	Protein_coding	ENSMUSG00000001440_Kpnb1_protein_coding	protein_coding	5754.980637	0.002422539	0.019677974	0.350424253	0.934725955	0.029315698
250	ENSMUSG00000001441	Npepps	Protein_coding	ENSMUSG00000001441_Npepps_protein_coding	protein_coding	5603.52842	-0.00152924	0.017507653	0.520298121	0.97188266	0.012386166
251	ENSMUSG00000001444	Tbx21	Protein_coding	ENSMUSG00000001444_Tbx21_protein_coding	protein_coding	47.48167266	0.190703397	0.391837306	0.010384546	0.244694725	0.611375393
252	ENSMUSG00000001445	Mrpl10	Protein_coding	ENSMUSG00000001445_Mrpl10_protein_coding	protein_coding	809.7457196	0.049110368	0.116701404	0.01740959	0.33644624	0.47308432
253	ENSMUSG00000001467	Cyp51	Protein_coding	ENSMUSG00000001467_Cyp51_protein_coding	protein_coding	1402.085888	-0.000797927	0.02168211	0.79328524	0.992060642	0.00346178
254	ENSMUSG00000001472	Tcf25	Protein_coding	ENSMUSG00000001472_Tcf25_protein_coding	protein_coding	11422.54277	-0.0004653	0.014847883	0.825586685	0.99543779	0.001985876
255	ENSMUSG00000001473	Tubb6	Protein_coding	ENSMUSG00000001473_Tubb6_protein_coding	protein_coding	44.8850126	0.032114588	0.147536706	0.113938687	0.75905183	0.119728569
256	ENSMUSG00000001482	Def8	Protein_coding	ENSMUSG00000001482_Def8_protein_coding	protein_coding	1408.419552	-9.97E-05	0.016511783	0.966052596	0.998117295	0.000818419
257	ENSMUSG00000001493	Meox1	Protein_coding	ENSMUSG00000001493_Meox1_protein_coding	protein_coding	40.88374446	0.012731631	0.08366458	0.25625893	0.899044534	0.046218795
258	ENSMUSG00000001494	Sost	Protein_coding	ENSMUSG00000001494_Sost_protein_coding	protein_coding	6.497426053	-0.000234827	0.106774016	0.986765574	NA	#VALUE!
259	ENSMUSG00000001496	Nkx2-1	Protein_coding	ENSMUSG00000001496_Nkx2-1_protein_coding	protein_coding	51.75003592	-0.01696957	0.098448747	0.199031976	0.855833398	0.067610769
260	ENSMUSG00000001497	Pax9	Protein_coding	ENSMUSG00000001497_Pax9_protein_coding	protein_coding	1.685361109	0.010047839	0.152450834	0.451979467	NA	#VALUE!
261	ENSMUSG00000001504	Irx2	Protein_coding	ENSMUSG00000001504_Irx2_protein_coding	protein_coding	156.879799	9.93E-05	0.032270083	0.983061616	0.998117295	0.000818419
262	ENSMUSG00000001506	Col1a1	Protein_coding	ENSMUSG00000001506_Col1a1_protein_coding	protein_coding	1007.034211	0.02652804	0.151760006	0.181542777	0.842706561	0.074323625
263	ENSMUSG00000001507	Itga3	Protein_coding	ENSMUSG00000001507_Itga3_protein_coding	protein_coding	1221.402301	0.002926695	0.02545811	0.377371813	0.940835061	0.026486506
264	ENSMUSG00000001508	Sgca	Protein_coding	ENSMUSG00000001508_Sgca_protein_coding	protein_coding	7.111847929	-0.00094579	0.110501835	0.947423688	NA	#VALUE!
265	ENSMUSG00000001510	Dlx3	Protein_coding	ENSMUSG00000001510_Dlx3_protein_coding	protein_coding	3.563877628	-0.001893902	0.127587405	0.895511999	NA	#VALUE!
266	ENSMUSG00000001517	Foxm1	Protein_coding	ENSMUSG00000001517_Foxm1_protein_coding	protein_coding	34.07663722	0.011764466	0.08927683	0.333417825	0.930226367	0.031411355
267	ENSMUSG00000001518	Itfg2	Protein_coding	ENSMUSG00000001518_Itfg2_protein_coding	protein_coding	593.1082082	0.00413429	0.030452566	0.289446277	0.913054957	0.039503081
268	ENSMUSG00000001520	Nrip2	Protein_coding	ENSMUSG00000001520_Nrip2_protein_coding	protein_coding	468.7909566	0.010144395	0.055028918	0.155244187	0.814633017	0.089037992
269	ENSMUSG00000001521	Tulp3	Protein_coding	ENSMUSG00000001521_Tulp3_protein_coding	protein_coding	926.5331052	-0.000927016	0.018029829	0.711433014	0.985458348	0.006361727
270	ENSMUSG00000001524	Gtf2h4	Protein_coding	ENSMUSG00000001524_Gtf2h4_protein_coding	protein_coding	201.928047	-0.005289299	0.041400127	0.328388785	0.928408689	0.032260804
271	ENSMUSG00000001525	Tubb5	Protein_coding	ENSMUSG00000001525_Tubb5_protein_coding	protein_coding	6675.760314	-0.001675385	0.020346667	0.541745673	0.97484103	0.0110662
272	ENSMUSG00000001542	Ell2	Protein_coding	ENSMUSG00000001542_Ell2_protein_coding	protein_coding	1040.567622	-0.003055375	0.026128039	0.368301718	0.938028908	0.027783777
273	ENSMUSG00000001552	Jup	Protein_coding	ENSMUSG00000001552_Jup_protein_coding	protein_coding	2405.052762	0.001847418	0.019946341	0.488975236	0.966328549	0.014875189
274	ENSMUSG00000001555	Fkbp10	Protein_coding	ENSMUSG00000001555_Fkbp10_protein_coding	protein_coding	103.854233	-0.002495593	0.04388257	0.691344494	0.985458348	0.006361727
275	ENSMUSG00000001558	Klhl10	Protein_coding	ENSMUSG00000001558_Klhl10_protein_coding	protein_coding	14.51554704	-0.001452458	0.081594951	0.902404622	0.998117295	0.000818419
276	ENSMUSG00000001566	Mnx1	Protein_coding	ENSMUSG00000001566_Mnx1_protein_coding	protein_coding	3.228252057	-0.001153731	0.13293395	0.934561198	NA	#VALUE!
277	ENSMUSG00000001569	Nom1	Protein_coding	ENSMUSG00000001569_Nom1_protein_coding	protein_coding	937.4001795	0.004545935	0.029046732	0.218814846	0.86811779	0.061421344
278	ENSMUSG00000001576	Ergic1	Protein_coding	ENSMUSG00000001576_Ergic1_protein_coding	protein_coding	3888.160346	-0.000185729	0.013752146	0.925360134	0.998117295	0.000818419
279	ENSMUSG00000001583	Tnk1	Protein_coding	ENSMUSG00000001583_Tnk1_protein_coding	protein_coding	2.680913553	-0.009164572	0.14141417	0.533945072	NA	#VALUE!
280	ENSMUSG00000001588	Acap1	Protein_coding	ENSMUSG00000001588_Acap1_protein_coding	protein_coding	4.930431521	-0.011997841	0.135257987	0.452295826	NA	#VALUE!
281	ENSMUSG00000001604	Tcea3	Protein_coding	ENSMUSG00000001604_Tcea3_protein_coding	protein_coding	23.09973258	-0.161396872	0.362463813	0.013524432	0.2896206	0.538170551
282	ENSMUSG00000001622	Csn3	Protein_coding	ENSMUSG00000001622_Csn3_protein_coding	protein_coding	1.374409383	-0.005858102	0.148090836	0.641638108	NA	#VALUE!
283	ENSMUSG00000001627	Ifrd1	Protein_coding	ENSMUSG00000001627_Ifrd1_protein_coding	protein_coding	864.8235228	-0.001273138	0.01780455	0.601920129	0.984982257	0.006571593
284	ENSMUSG00000001630	Stk38l	Protein_coding	ENSMUSG00000001630_Stk38l_protein_coding	protein_coding	850.3233115	0.007385202	0.04084168	0.157433422	0.817463576	0.087531589
285	ENSMUSG00000001632	Brpf1	Protein_coding	ENSMUSG00000001632_Brpf1_protein_coding	protein_coding	1365.692473	-0.000840064	0.016795568	0.720091011	0.986332235	0.005976773
286	ENSMUSG00000001642	Akr1b3	Protein_coding	ENSMUSG00000001642_Akr1b3_protein_coding	protein_coding	128.9730863	0.004129675	0.039001696	0.428552106	0.956782943	0.019186576
287	ENSMUSG00000001655	Hoxc13	Protein_coding	ENSMUSG00000001655_Hoxc13_protein_coding	protein_coding	1.182104588	-0.002994376	0.147084166	0.80464568	NA	#VALUE!
288	ENSMUSG00000001661	Hoxc6	Protein_coding	ENSMUSG00000001661_Hoxc6_protein_coding	protein_coding	4.343427721	0.017159846	0.155248314	0.302208232	NA	#VALUE!
289	ENSMUSG00000001663	Gstt1	Protein_coding	ENSMUSG00000001663_Gstt1_protein_coding	protein_coding	235.0190297	-0.001530581	0.02905642	0.707499801	0.985458348	0.006361727
290	ENSMUSG00000001665	Gstt3	Protein_coding	ENSMUSG00000001665_Gstt3_protein_coding	protein_coding	73.81111131	0.013385582	0.077410938	0.191349909	0.851392489	0.069870186
291	ENSMUSG00000001666	Ddt	Protein_coding	ENSMUSG00000001666_Ddt_protein_coding	protein_coding	324.6700251	-0.002227015	0.025996283	0.52442043	0.97188266	0.012386166
292	ENSMUSG00000001670	Tat	Protein_coding	ENSMUSG00000001670_Tat_protein_coding	protein_coding	1.68050739	-0.000119165	0.14079786	0.992739374	NA	#VALUE!
293	ENSMUSG00000001672	Marveld3	Protein_coding	ENSMUSG00000001672_Marveld3_protein_coding	protein_coding	18.97425067	0.001224696	0.07221135	0.908355996	0.998117295	0.000818419
294	ENSMUSG00000001674	Ddx18	Protein_coding	ENSMUSG00000001674_Ddx18_protein_coding	protein_coding	254.6024457	-0.000176447	0.026849385	0.963456249	0.998117295	0.000818419
295	ENSMUSG00000001687	Ubl3	Protein_coding	ENSMUSG00000001687_Ubl3_protein_coding	protein_coding	3501.535431	0.000732321	0.016364592	0.749623815	0.987847394	0.005310142
296	ENSMUSG00000001700	Gramd3	Protein_coding	ENSMUSG00000001700_Gramd3_protein_coding	protein_coding	612.4008095	-0.005028165	0.033345441	0.236445531	0.881829411	0.05461542
297	ENSMUSG00000001707	Eef1e1	Protein_coding	ENSMUSG00000001707_Eef1e1_protein_coding	protein_coding	402.680891	-7.47E-05	0.020644442	0.979659067	0.998117295	0.000818419
298	ENSMUSG00000001729	Akt1	Protein_coding	ENSMUSG00000001729_Akt1_protein_coding	protein_coding	2964.209241	-0.001039154	0.016905964	0.657299127	0.985458348	0.006361727
299	ENSMUSG00000001739	Cldn15	Protein_coding	ENSMUSG00000001739_Cldn15_protein_coding	protein_coding	19.49606903	-0.014480081	0.107850233	0.320808695	0.927399293	0.03273324
300	ENSMUSG00000001741	Il16	Protein_coding	ENSMUSG00000001741_Il16_protein_coding	protein_coding	2602.305252	0.003073765	0.030691991	0.451443306	0.961616056	0.016998294
301	ENSMUSG00000001750	Tcirg1	Protein_coding	ENSMUSG00000001750_Tcirg1_protein_coding	protein_coding	304.5585067	0.001421181	0.024498791	0.675456133	0.985458348	0.006361727
302	ENSMUSG00000001751	Naglu	Protein_coding	ENSMUSG00000001751_Naglu_protein_coding	protein_coding	166.7360263	0.004432857	0.03939518	0.396397599	0.946057337	0.024082542
303	ENSMUSG00000001755	Coasy	Protein_coding	ENSMUSG00000001755_Coasy_protein_coding	protein_coding	349.1900868	0.002989103	0.032179187	0.490049172	0.966328549	0.014875189
304	ENSMUSG00000001761	Smo	Protein_coding	ENSMUSG00000001761_Smo_protein_coding	protein_coding	612.4579551	0.000865782	0.023042609	0.789344077	0.990621936	0.00409206
305	ENSMUSG00000001763	Tspan33	Protein_coding	ENSMUSG00000001763_Tspan33_protein_coding	protein_coding	583.1148237	-9.02E-05	0.017240351	0.970547958	0.998117295	0.000818419
306	ENSMUSG00000001767	Crnkl1	Protein_coding	ENSMUSG00000001767_Crnkl1_protein_coding	protein_coding	669.3849236	0.003279113	0.027050021	0.349170996	0.934725955	0.029315698
307	ENSMUSG00000001768	Rin2	Protein_coding	ENSMUSG00000001768_Rin2_protein_coding	protein_coding	1170.424339	-0.002317497	0.022198	0.428481639	0.956782943	0.019186576
308	ENSMUSG00000001773	Folh1	Protein_coding	ENSMUSG00000001773_Folh1_protein_coding	protein_coding	418.3887794	-0.006744672	0.046391305	0.261841663	0.900051639	0.045732573
309	ENSMUSG00000001774	Chordc1	Protein_coding	ENSMUSG00000001774_Chordc1_protein_coding	protein_coding	1973.619417	0.002826983	0.023377857	0.351989221	0.934725955	0.029315698
310	ENSMUSG00000001783	Rtcb	Protein_coding	ENSMUSG00000001783_Rtcb_protein_coding	protein_coding	2758.208935	-0.000949873	0.016186835	0.673594086	0.985458348	0.006361727
311	ENSMUSG00000001785	Pwp1	Protein_coding	ENSMUSG00000001785_Pwp1_protein_coding	protein_coding	479.783379	0.00042347	0.019470536	0.877588933	0.998117295	0.000818419
312	ENSMUSG00000001786	Fbxo7	Protein_coding	ENSMUSG00000001786_Fbxo7_protein_coding	protein_coding	938.4319787	-0.001373017	0.020074712	0.616980389	0.985458348	0.006361727
313	ENSMUSG00000001794	Capns1	Protein_coding	ENSMUSG00000001794_Capns1_protein_coding	protein_coding	2619.622659	-0.001898423	0.020676994	0.492279407	0.967113734	0.014522449
314	ENSMUSG00000001802	Lrp3	Protein_coding	ENSMUSG00000001802_Lrp3_protein_coding	protein_coding	2188.554927	0.001429624	0.01817927	0.563566296	0.979143282	0.009153751
315	ENSMUSG00000001804	Dsg4	Protein_coding	ENSMUSG00000001804_Dsg4_protein_coding	protein_coding	1.014119141	-0.00015934	0.148022101	0.989044221	NA	#VALUE!
316	ENSMUSG00000001815	Evx2	Protein_coding	ENSMUSG00000001815_Evx2_protein_coding	protein_coding	12.23086983	-0.003057086	0.089631788	0.810375736	0.995265366	0.002061109
317	ENSMUSG00000001819	Hoxd13	Protein_coding	ENSMUSG00000001819_Hoxd13_protein_coding	protein_coding	1.498059381	0.007693101	0.149115153	0.554647413	NA	#VALUE!
318	ENSMUSG00000001827	Folr1	Protein_coding	ENSMUSG00000001827_Folr1_protein_coding	protein_coding	65.26814589	-0.017040394	0.134520446	0.320069084	0.927399293	0.03273324
319	ENSMUSG00000001829	Clpb	Protein_coding	ENSMUSG00000001829_Clpb_protein_coding	protein_coding	2308.828167	-0.001281852	0.017399485	0.59108382	0.983432958	0.007255241
320	ENSMUSG00000001833	Septin7	Protein_coding	ENSMUSG00000001833_Septin7_protein_coding	protein_coding	8132.108216	-0.001527775	0.018748104	0.547795007	0.974898668	0.011040523
321	ENSMUSG00000001844	Zdhhc4	Protein_coding	ENSMUSG00000001844_Zdhhc4_protein_coding	protein_coding	396.2313523	-0.001870928	0.023992066	0.565002429	0.979207487	0.009125275
322	ENSMUSG00000001847	Rac1	Protein_coding	ENSMUSG00000001847_Rac1_protein_coding	protein_coding	4004.699121	0.00075554	0.015168623	0.723754075	0.986332235	0.005976773
323	ENSMUSG00000001855	Nup214	Protein_coding	ENSMUSG00000001855_Nup214_protein_coding	protein_coding	2205.290823	6.08E-05	0.014479843	0.976619053	0.998117295	0.000818419
324	ENSMUSG00000001864	Aif1l	Protein_coding	ENSMUSG00000001864_Aif1l_protein_coding	protein_coding	235.1160417	0.002856402	0.030729456	0.488695427	0.966328549	0.014875189
325	ENSMUSG00000001865	Cpa3	Protein_coding	ENSMUSG00000001865_Cpa3_protein_coding	protein_coding	4.045238995	0.013052149	0.145387116	0.407651495	NA	#VALUE!
326	ENSMUSG00000001870	Ltbp1	Protein_coding	ENSMUSG00000001870_Ltbp1_protein_coding	protein_coding	475.3310037	-0.000565121	0.019045932	0.832984994	0.996128654	0.001684567
327	ENSMUSG00000001891	Ugp2	Protein_coding	ENSMUSG00000001891_Ugp2_protein_coding	protein_coding	1742.860578	0.000790515	0.019112313	0.767309435	0.987847394	0.005310142
328	ENSMUSG00000001901	Kcnh6	Protein_coding	ENSMUSG00000001901_Kcnh6_protein_coding	protein_coding	133.7576024	-0.003477132	0.036892028	0.486335981	0.966328549	0.014875189
329	ENSMUSG00000001909	Trmt1	Protein_coding	ENSMUSG00000001909_Trmt1_protein_coding	protein_coding	758.6442213	-0.005361261	0.032653948	0.196399364	0.855486648	0.067786765
330	ENSMUSG00000001910	Nacc1	Protein_coding	ENSMUSG00000001910_Nacc1_protein_coding	protein_coding	2842.233319	-0.000693774	0.015466501	0.750214725	0.987847394	0.005310142
331	ENSMUSG00000001911	Nfix	Protein_coding	ENSMUSG00000001911_Nfix_protein_coding	protein_coding	11397.43001	0.000188759	0.015078544	0.930036668	0.998117295	0.000818419
332	ENSMUSG00000001918	Slc1a5	Protein_coding	ENSMUSG00000001918_Slc1a5_protein_coding	protein_coding	50.40676937	0.028598576	0.126687701	0.103292058	0.738594737	0.131593791
333	ENSMUSG00000001924	Uba1	Protein_coding	ENSMUSG00000001924_Uba1_protein_coding	protein_coding	8975.059803	0.000190071	0.014336205	0.926295019	0.998117295	0.000818419
334	ENSMUSG00000001930	Vwf	Protein_coding	ENSMUSG00000001930_Vwf_protein_coding	protein_coding	759.7937845	0.016149531	0.066311826	0.074864013	0.662765606	0.178640037
335	ENSMUSG00000001942	Siae	Protein_coding	ENSMUSG00000001942_Siae_protein_coding	protein_coding	537.1430852	-0.004894623	0.034697684	0.270869645	0.905173847	0.043268003
336	ENSMUSG00000001943	Vsig2	Protein_coding	ENSMUSG00000001943_Vsig2_protein_coding	protein_coding	61.48947314	-0.020983704	0.101797436	0.127974568	0.77891412	0.108510423
337	ENSMUSG00000001946	Esam	Protein_coding	ENSMUSG00000001946_Esam_protein_coding	protein_coding	282.8538668	0.000791182	0.024620177	0.820345252	0.995265366	0.002061109
338	ENSMUSG00000001948	Spa17	Protein_coding	ENSMUSG00000001948_Spa17_protein_coding	protein_coding	33.625118	0.001341416	0.055047631	0.869138651	0.998095769	0.000827785
339	ENSMUSG00000001962	Fam50a	Protein_coding	ENSMUSG00000001962_Fam50a_protein_coding	protein_coding	298.8511745	-0.001839382	0.026365074	0.611160406	0.984982257	0.006571593
340	ENSMUSG00000001964	Emd	Protein_coding	ENSMUSG00000001964_Emd_protein_coding	protein_coding	634.9401213	0.000992021	0.020968318	0.734106248	0.987080126	0.005647592
341	ENSMUSG00000001983	Taco1	Protein_coding	ENSMUSG00000001983_Taco1_protein_coding	protein_coding	242.9529891	0.003270403	0.031204445	0.428298802	0.956782943	0.019186576
342	ENSMUSG00000001985	Grik3	Protein_coding	ENSMUSG00000001985_Grik3_protein_coding	protein_coding	5269.911041	-0.000570814	0.013924159	0.774636499	0.989119798	0.004751105
343	ENSMUSG00000001986	Gria3	Protein_coding	ENSMUSG00000001986_Gria3_protein_coding	protein_coding	7110.24966	-0.004122406	0.025741093	0.211218329	0.8640837	0.063444188
344	ENSMUSG00000001988	Npas1	Protein_coding	ENSMUSG00000001988_Npas1_protein_coding	protein_coding	126.6032252	0.005865584	0.045856956	0.330821488	0.928909019	0.032026821
345	ENSMUSG00000001995	Sipa1l2	Protein_coding	ENSMUSG00000001995_Sipa1l2_protein_coding	protein_coding	3612.635185	0.003306704	0.02413067	0.287123852	0.912340216	0.039843181
346	ENSMUSG00000001998	Ap4e1	Protein_coding	ENSMUSG00000001998_Ap4e1_protein_coding	protein_coding	686.1893826	-0.001558741	0.023153149	0.623149359	0.985458348	0.006361727
347	ENSMUSG00000001999	Blvra	Protein_coding	ENSMUSG00000001999_Blvra_protein_coding	protein_coding	477.7746783	-0.006828864	0.042823157	0.213255308	0.865770335	0.062597299
348	ENSMUSG00000002006	Pdzd4	Protein_coding	ENSMUSG00000002006_Pdzd4_protein_coding	protein_coding	3345.646258	-0.006062171	0.032547863	0.145635539	0.804698488	0.094366815
349	ENSMUSG00000002007	Srpk3	Protein_coding	ENSMUSG00000002007_Srpk3_protein_coding	protein_coding	59.90783326	-0.01273161	0.082074237	0.245856443	0.889737306	0.0507382
350	ENSMUSG00000002010	Idh3g	Protein_coding	ENSMUSG00000002010_Idh3g_protein_coding	protein_coding	1659.900382	-0.00047315	0.016656057	0.840469524	0.996442225	0.001547877
351	ENSMUSG00000002012	Pnck	Protein_coding	ENSMUSG00000002012_Pnck_protein_coding	protein_coding	767.7016254	0.002347943	0.025432754	0.48901799	0.966328549	0.014875189
352	ENSMUSG00000002014	Ssr4	Protein_coding	ENSMUSG00000002014_Ssr4_protein_coding	protein_coding	635.687469	-0.010732978	0.050977516	0.108064747	0.748802901	0.125632482
353	ENSMUSG00000002015	Bcap31	Protein_coding	ENSMUSG00000002015_Bcap31_protein_coding	protein_coding	870.6071191	9.46E-05	0.016240066	0.967290511	0.998117295	0.000818419
354	ENSMUSG00000002017	Fam98a	Protein_coding	ENSMUSG00000002017_Fam98a_protein_coding	protein_coding	924.5741177	0.001210845	0.019872692	0.658104709	0.985458348	0.006361727
355	ENSMUSG00000002020	Ltbp2	Protein_coding	ENSMUSG00000002020_Ltbp2_protein_coding	protein_coding	215.0480683	0.031917836	0.155255296	0.129221744	0.77891412	0.108510423
356	ENSMUSG00000002028	Kmt2a	Protein_coding	ENSMUSG00000002028_Kmt2a_protein_coding	protein_coding	9352.107535	5.12E-05	0.013480902	0.979065829	0.998117295	0.000818419
357	ENSMUSG00000002031	Ift46	Protein_coding	ENSMUSG00000002031_Ift46_protein_coding	protein_coding	905.2752906	-2.17E-05	0.016040679	0.99241323	0.999244446	0.000328257
358	ENSMUSG00000002032	Tmem25	Protein_coding	ENSMUSG00000002032_Tmem25_protein_coding	protein_coding	1015.33202	0.019300579	0.066110838	0.044310914	0.538737504	0.26862279
359	ENSMUSG00000002033	Cd3g	Protein_coding	ENSMUSG00000002033_Cd3g_protein_coding	protein_coding	1.9817749	0.015449506	0.160870528	0.293966528	NA	#VALUE!
360	ENSMUSG00000002043	Trappc6a	Protein_coding	ENSMUSG00000002043_Trappc6a_protein_coding	protein_coding	141.2391271	-0.008439003	0.05383451	0.22752189	0.878423362	0.056296122
361	ENSMUSG00000002052	Supt6	Protein_coding	ENSMUSG00000002052_Supt6_protein_coding	protein_coding	6349.457153	-0.002094531	0.018276281	0.390783632	0.944983065	0.024575974
362	ENSMUSG00000002055	Spag5	Protein_coding	ENSMUSG00000002055_Spag5_protein_coding	protein_coding	300.522078	0.005256393	0.039492229	0.304720067	0.920220863	0.036107925
363	ENSMUSG00000002057	Foxn1	Protein_coding	ENSMUSG00000002057_Foxn1_protein_coding	protein_coding	1.69994886	-0.005038696	0.143499794	0.703812122	NA	#VALUE!
364	ENSMUSG00000002058	Unc119	Protein_coding	ENSMUSG00000002058_Unc119_protein_coding	protein_coding	366.3530283	-0.001473163	0.023868627	0.654508124	0.985458348	0.006361727
365	ENSMUSG00000002059	Rab34	Protein_coding	ENSMUSG00000002059_Rab34_protein_coding	protein_coding	188.8709128	-0.004717429	0.03845954	0.348689281	0.934725955	0.029315698
366	ENSMUSG00000002064	Sdf2	Protein_coding	ENSMUSG00000002064_Sdf2_protein_coding	protein_coding	902.8848475	-0.000539906	0.020005707	0.848160308	0.996472611	0.001534634
367	ENSMUSG00000002068	Ccne1	Protein_coding	ENSMUSG00000002068_Ccne1_protein_coding	protein_coding	238.4066672	-0.002042193	0.02830104	0.599124297	0.984009093	0.007000888
368	ENSMUSG00000002076	Hsf2bp	Protein_coding	ENSMUSG00000002076_Hsf2bp_protein_coding	protein_coding	12.93485215	0.004716556	0.088263222	0.707004864	0.985458348	0.006361727
369	ENSMUSG00000002083	Bbc3	Protein_coding	ENSMUSG00000002083_Bbc3_protein_coding	protein_coding	189.1742823	0.001571298	0.028644026	0.69515701	0.985458348	0.006361727
370	ENSMUSG00000002100	Mybpc3	Protein_coding	ENSMUSG00000002100_Mybpc3_protein_coding	protein_coding	547.1741418	0.005561399	0.04222772	0.312316785	0.923098449	0.034751979
371	ENSMUSG00000002102	Psmc3	Protein_coding	ENSMUSG00000002102_Psmc3_protein_coding	protein_coding	2825.09514	-0.006526967	0.036016058	0.155546212	0.814633017	0.089037992
372	ENSMUSG00000002103	Acp2	Protein_coding	ENSMUSG00000002103_Acp2_protein_coding	protein_coding	1547.696138	0.001166929	0.017429683	0.626897306	0.985458348	0.006361727
373	ENSMUSG00000002104	Rapsn	Protein_coding	ENSMUSG00000002104_Rapsn_protein_coding	protein_coding	16.96097822	-0.00572535	0.089134487	0.649885888	0.985458348	0.006361727
374	ENSMUSG00000002105	Slc39a13	Protein_coding	ENSMUSG00000002105_Slc39a13_protein_coding	protein_coding	542.0092156	0.002095512	0.0227053	0.488824599	0.966328549	0.014875189
375	ENSMUSG00000002107	Celf2	Protein_coding	ENSMUSG00000002107_Celf2_protein_coding	protein_coding	21367.29392	-0.008263434	0.042956747	0.134985413	0.786971325	0.104041092
376	ENSMUSG00000002108	Nr1h3	Protein_coding	ENSMUSG00000002108_Nr1h3_protein_coding	protein_coding	107.9269198	0.001979173	0.036598731	0.703484695	0.985458348	0.006361727
377	ENSMUSG00000002109	Ddb2	Protein_coding	ENSMUSG00000002109_Ddb2_protein_coding	protein_coding	324.3659624	-0.00500872	0.035115664	0.265293697	0.900808526	0.045367512
378	ENSMUSG00000002111	Spi1	Protein_coding	ENSMUSG00000002111_Spi1_protein_coding	protein_coding	122.2711584	0.000308255	0.033142177	0.948869887	0.998117295	0.000818419
379	ENSMUSG00000002129	Sf3a1	Protein_coding	ENSMUSG00000002129_Sf3a1_protein_coding	protein_coding	2358.390745	0.000335334	0.01449722	0.871406588	0.998117295	0.000818419
380	ENSMUSG00000002147	Stat6	Protein_coding	ENSMUSG00000002147_Stat6_protein_coding	protein_coding	337.2444872	0.002201884	0.026344129	0.535776096	0.97273377	0.012006006
381	ENSMUSG00000002190	Clgn	Protein_coding	ENSMUSG00000002190_Clgn_protein_coding	protein_coding	451.7919416	-0.000524284	0.023756057	0.876496499	0.998117295	0.000818419
382	ENSMUSG00000002204	Napsa	Protein_coding	ENSMUSG00000002204_Napsa_protein_coding	protein_coding	3.542936989	0.036175249	0.20825523	0.082579111	NA	#VALUE!
383	ENSMUSG00000002205	Vrk3	Protein_coding	ENSMUSG00000002205_Vrk3_protein_coding	protein_coding	626.6685058	-0.002511323	0.023521757	0.416343595	0.953693572	0.020591145
384	ENSMUSG00000002210	Smg9	Protein_coding	ENSMUSG00000002210_Smg9_protein_coding	protein_coding	860.8074713	-0.004473858	0.031201896	0.261274619	0.900051639	0.045732573
385	ENSMUSG00000002221	Paxip1	Protein_coding	ENSMUSG00000002221_Paxip1_protein_coding	protein_coding	1494.873643	-0.000378037	0.015209065	0.86116264	0.997530928	0.001073631
386	ENSMUSG00000002222	Rmnd5a	Protein_coding	ENSMUSG00000002222_Rmnd5a_protein_coding	protein_coding	5127.533876	0.008394286	0.04172832	0.119691464	0.769875282	0.113579624
387	ENSMUSG00000002227	Mov10	Protein_coding	ENSMUSG00000002227_Mov10_protein_coding	protein_coding	266.0073845	-0.039436567	0.115738133	0.031663133	0.464213405	0.333282323
388	ENSMUSG00000002228	Ppm1j	Protein_coding	ENSMUSG00000002228_Ppm1j_protein_coding	protein_coding	32.88473834	0.007024131	0.076117951	0.512475284	0.970911525	0.012820344
389	ENSMUSG00000002233	Rhoc	Protein_coding	ENSMUSG00000002233_Rhoc_protein_coding	protein_coding	209.631311	0.005765802	0.044212837	0.319059943	0.927399293	0.03273324
390	ENSMUSG00000002240	Prr27	Protein_coding	ENSMUSG00000002240_Prr27_protein_coding	protein_coding	1.362074754	-0.000284322	0.144140135	0.981852078	NA	#VALUE!
391	ENSMUSG00000002249	Tead3	Protein_coding	ENSMUSG00000002249_Tead3_protein_coding	protein_coding	83.78368091	-0.000381832	0.043252997	0.952179593	0.998117295	0.000818419
392	ENSMUSG00000002250	Ppard	Protein_coding	ENSMUSG00000002250_Ppard_protein_coding	protein_coding	1201.730833	-0.00602321	0.033072147	0.153767475	0.814215886	0.089260429
393	ENSMUSG00000002257	Def6	Protein_coding	ENSMUSG00000002257_Def6_protein_coding	protein_coding	89.5767135	0.011485409	0.067711139	0.196280862	0.855486648	0.067786765
394	ENSMUSG00000002265	Peg3	Protein_coding	ENSMUSG00000002265_Peg3_protein_coding	protein_coding	18376.56117	0.000397065	0.015104907	0.853293828	0.996472611	0.001534634
395	ENSMUSG00000002266	Zim1	Protein_coding	ENSMUSG00000002266_Zim1_protein_coding	protein_coding	340.7770184	0.023400062	0.085025887	0.055156281	0.596892678	0.224103749
396	ENSMUSG00000002274	Metrn	Protein_coding	ENSMUSG00000002274_Metrn_protein_coding	protein_coding	1495.136379	0.012686024	0.053537856	0.078199002	0.672311194	0.172429658
397	ENSMUSG00000002279	Lmf1	Protein_coding	ENSMUSG00000002279_Lmf1_protein_coding	protein_coding	922.3842684	-0.046812785	0.109455251	0.016402079	0.325296692	0.487720353
398	ENSMUSG00000002280	Ciao3	Protein_coding	ENSMUSG00000002280_Ciao3_protein_coding	protein_coding	478.4180154	-0.002484371	0.025879412	0.470105049	0.96488588	0.015524049
399	ENSMUSG00000002289	Angptl4	Protein_coding	ENSMUSG00000002289_Angptl4_protein_coding	protein_coding	74.42437862	-0.006170662	0.05368843	0.394641197	0.945987993	0.024114376
400	ENSMUSG00000002297	Dbf4	Protein_coding	ENSMUSG00000002297_Dbf4_protein_coding	protein_coding	45.02353272	0.009664396	0.076381324	0.352843941	0.934768832	0.029295777
401	ENSMUSG00000002307	Daxx	Protein_coding	ENSMUSG00000002307_Daxx_protein_coding	protein_coding	555.2686744	-0.000278448	0.018403005	0.91481086	0.998117295	0.000818419
402	ENSMUSG00000002308	Cd320	Protein_coding	ENSMUSG00000002308_Cd320_protein_coding	protein_coding	223.5367454	-0.000489647	0.025015077	0.890723462	0.998117295	0.000818419
403	ENSMUSG00000002319	Ipo4	Protein_coding	ENSMUSG00000002319_Ipo4_protein_coding	protein_coding	647.0467744	-0.001590801	0.021549131	0.587163509	0.982728567	0.007566419
404	ENSMUSG00000002320	Tm9sf1	Protein_coding	ENSMUSG00000002320_Tm9sf1_protein_coding	protein_coding	529.1819604	0.007347323	0.041837449	0.169599788	0.828332219	0.081795446
405	ENSMUSG00000002324	Rec8	Protein_coding	ENSMUSG00000002324_Rec8_protein_coding	protein_coding	18.22817147	-0.038693928	0.190812213	0.112555038	0.758623551	0.119973679
406	ENSMUSG00000002325	Irf9	Protein_coding	ENSMUSG00000002325_Irf9_protein_coding	protein_coding	210.4299406	0.002107231	0.028334525	0.587015232	0.982720068	0.007570175
407	ENSMUSG00000002326	Gmpr2	Protein_coding	ENSMUSG00000002326_Gmpr2_protein_coding	protein_coding	306.3524604	-0.001700413	0.026681541	0.644745517	0.985458348	0.006361727
408	ENSMUSG00000002329	Mdp1	Protein_coding	ENSMUSG00000002329_Mdp1_protein_coding	protein_coding	459.0875278	-0.004512243	0.031838206	0.26738085	0.902419801	0.044591384
409	ENSMUSG00000002332	Dhrs1	Protein_coding	ENSMUSG00000002332_Dhrs1_protein_coding	protein_coding	671.9244528	0.000657608	0.020473301	0.819350218	0.995265366	0.002061109
410	ENSMUSG00000002341	Ncan	Protein_coding	ENSMUSG00000002341_Ncan_protein_coding	protein_coding	7466.235285	0.006194562	0.035104965	0.16595621	0.825814158	0.083117676
411	ENSMUSG00000002342	Tmem161a	Protein_coding	ENSMUSG00000002342_Tmem161a_protein_coding	protein_coding	509.3342263	0.007098371	0.04079047	0.173032309	0.833218242	0.07924123
412	ENSMUSG00000002343	Armc6	Protein_coding	ENSMUSG00000002343_Armc6_protein_coding	protein_coding	445.8987614	-0.002137114	0.024096358	0.507671915	0.970519183	0.012995876
413	ENSMUSG00000002345	Borcs8	Protein_coding	ENSMUSG00000002345_Borcs8_protein_coding	protein_coding	411.6410784	-0.001676467	0.024135848	0.611730982	0.984982257	0.006571593
414	ENSMUSG00000002346	Slc25a42	Protein_coding	ENSMUSG00000002346_Slc25a42_protein_coding	protein_coding	934.7571277	0.000667946	0.01793172	0.790519786	0.990846351	0.003993686
415	ENSMUSG00000002365	Snx9	Protein_coding	ENSMUSG00000002365_Snx9_protein_coding	protein_coding	782.6912696	-0.010824332	0.050006354	0.099881372	0.732605309	0.135129939
416	ENSMUSG00000002372	Ranbp3	Protein_coding	ENSMUSG00000002372_Ranbp3_protein_coding	protein_coding	2049.963054	0.00062323	0.015293921	0.773046068	0.988520749	0.005014211
417	ENSMUSG00000002379	Ndufa11	Protein_coding	ENSMUSG00000002379_Ndufa11_protein_coding	protein_coding	1567.006198	-0.000516126	0.019037533	0.84738948	0.996472611	0.001534634
418	ENSMUSG00000002384	Bmp8b	Protein_coding	ENSMUSG00000002384_Bmp8b_protein_coding	protein_coding	5.386351386	0.013580512	0.133620971	0.406923778	NA	#VALUE!
419	ENSMUSG00000002393	Nr2f6	Protein_coding	ENSMUSG00000002393_Nr2f6_protein_coding	protein_coding	562.9836931	-0.004450583	0.031546566	0.269660742	0.905135897	0.043286211
420	ENSMUSG00000002395	Use1	Protein_coding	ENSMUSG00000002395_Use1_protein_coding	protein_coding	809.2986528	-0.000750918	0.023197343	0.818590943	0.995265366	0.002061109
421	ENSMUSG00000002396	Ocel1	Protein_coding	ENSMUSG00000002396_Ocel1_protein_coding	protein_coding	310.2773683	-0.009460315	0.053203578	0.169172082	0.828332219	0.081795446
422	ENSMUSG00000002409	Dyrk1b	Protein_coding	ENSMUSG00000002409_Dyrk1b_protein_coding	protein_coding	1007.254724	-0.003405862	0.02499629	0.289016735	0.912771861	0.039637757
423	ENSMUSG00000002413	Braf	Protein_coding	ENSMUSG00000002413_Braf_protein_coding	protein_coding	6875.352839	0.000991748	0.015704142	0.650709478	0.985458348	0.006361727
424	ENSMUSG00000002416	Ndufb2	Protein_coding	ENSMUSG00000002416_Ndufb2_protein_coding	protein_coding	1010.789006	-0.000144483	0.017718046	0.954094045	0.998117295	0.000818419
425	ENSMUSG00000002428	Hltf	Protein_coding	ENSMUSG00000002428_Hltf_protein_coding	protein_coding	1138.746969	0.001065784	0.018915936	0.683734526	0.985458348	0.006361727
426	ENSMUSG00000002455	Prpf6	Protein_coding	ENSMUSG00000002455_Prpf6_protein_coding	protein_coding	2209.573134	-0.000319992	0.01512357	0.88181571	0.998117295	0.000818419
427	ENSMUSG00000002458	Rgs19	Protein_coding	ENSMUSG00000002458_Rgs19_protein_coding	protein_coding	213.7120674	0.000265339	0.028954318	0.949240666	0.998117295	0.000818419
428	ENSMUSG00000002459	Rgs20	Protein_coding	ENSMUSG00000002459_Rgs20_protein_coding	protein_coding	1110.330795	-0.096049025	0.146494549	0.005355378	0.156178064	0.806379966
429	ENSMUSG00000002475	Abhd3	Protein_coding	ENSMUSG00000002475_Abhd3_protein_coding	protein_coding	1416.769326	-0.000498163	0.018022045	0.844434403	0.996472611	0.001534634
430	ENSMUSG00000002477	Snrpd1	Protein_coding	ENSMUSG00000002477_Snrpd1_protein_coding	protein_coding	694.0763431	0.000651984	0.018338242	0.79996024	0.994131735	0.002556062
431	ENSMUSG00000002486	Tchp	Protein_coding	ENSMUSG00000002486_Tchp_protein_coding	protein_coding	337.3813728	0.001293379	0.024469315	0.704226335	0.985458348	0.006361727
432	ENSMUSG00000002489	Tiam1	Protein_coding	ENSMUSG00000002489_Tiam1_protein_coding	protein_coding	9872.263053	0.002847827	0.022989377	0.339977861	0.931957423	0.030603928
433	ENSMUSG00000002496	Tsc2	Protein_coding	ENSMUSG00000002496_Tsc2_protein_coding	protein_coding	3162.727031	0.001473101	0.017443661	0.535094323	0.972241401	0.012225889
434	ENSMUSG00000002500	Rpl3l	Protein_coding	ENSMUSG00000002500_Rpl3l_protein_coding	protein_coding	8.06804127	-0.027645795	0.169679969	0.177932795	NA	#VALUE!
435	ENSMUSG00000002504	Slc9a3r2	Protein_coding	ENSMUSG00000002504_Slc9a3r2_protein_coding	protein_coding	1160.151027	0.007680695	0.039279072	0.128536864	0.77891412	0.108510423
436	ENSMUSG00000002524	Puf60	Protein_coding	ENSMUSG00000002524_Puf60_protein_coding	protein_coding	2356.337046	-0.000247766	0.014813139	0.90670928	0.998117295	0.000818419
437	ENSMUSG00000002546	Golga2	Protein_coding	ENSMUSG00000002546_Golga2_protein_coding	protein_coding	2690.664076	-0.001983123	0.020716079	0.472457342	0.96488588	0.015524049
438	ENSMUSG00000002550	Uck1	Protein_coding	ENSMUSG00000002550_Uck1_protein_coding	protein_coding	438.5165948	-0.001104037	0.020698968	0.700328041	0.985458348	0.006361727
439	ENSMUSG00000002565	Scin	Protein_coding	ENSMUSG00000002565_Scin_protein_coding	protein_coding	10.78065873	0.015808249	0.125247882	0.335453155	0.930226367	0.031411355
440	ENSMUSG00000002578	Ikzf4	Protein_coding	ENSMUSG00000002578_Ikzf4_protein_coding	protein_coding	567.0132458	0.00207215	0.022359358	0.486927559	0.966328549	0.014875189
441	ENSMUSG00000002580	Mien1	Protein_coding	ENSMUSG00000002580_Mien1_protein_coding	protein_coding	668.7234443	-0.004005347	0.03109733	0.317652562	0.926129366	0.033328345
442	ENSMUSG00000002588	Pon1	Protein_coding	ENSMUSG00000002588_Pon1_protein_coding	protein_coding	2.387754781	0.014994009	0.156403462	0.327181045	NA	#VALUE!
443	ENSMUSG00000002602	Axl	Protein_coding	ENSMUSG00000002602_Axl_protein_coding	protein_coding	990.1769428	0.008378857	0.043537875	0.134999351	0.786971325	0.104041092
444	ENSMUSG00000002603	Tgfb1	Protein_coding	ENSMUSG00000002603_Tgfb1_protein_coding	protein_coding	173.3403437	-0.001138504	0.02992369	0.789254122	0.990621936	0.00409206
445	ENSMUSG00000002608	Ccdc97	Protein_coding	ENSMUSG00000002608_Ccdc97_protein_coding	protein_coding	1044.776175	0.000840948	0.017062228	0.723874844	0.986332235	0.005976773
446	ENSMUSG00000002617	Zfp40	Protein_coding	ENSMUSG00000002617_Zfp40_protein_coding	protein_coding	504.9561844	0.004601182	0.031954766	0.259271478	0.900051639	0.045732573
447	ENSMUSG00000002625	Akap8l	Protein_coding	ENSMUSG00000002625_Akap8l_protein_coding	protein_coding	2601.891296	-0.012982266	0.052789647	0.070179139	0.651054231	0.186382834
448	ENSMUSG00000002633	Shh	Protein_coding	ENSMUSG00000002633_Shh_protein_coding	protein_coding	154.7461143	-0.00043027	0.031363501	0.924334955	0.998117295	0.000818419
449	ENSMUSG00000002635	Pdcd2l	Protein_coding	ENSMUSG00000002635_Pdcd2l_protein_coding	protein_coding	388.8103929	0.002385245	0.025171961	0.476273656	0.96488588	0.015524049
450	ENSMUSG00000002658	Gtf2f1	Protein_coding	ENSMUSG00000002658_Gtf2f1_protein_coding	protein_coding	1110.413821	-0.000378808	0.01970875	0.891841451	0.998117295	0.000818419
451	ENSMUSG00000002660	Clpp	Protein_coding	ENSMUSG00000002660_Clpp_protein_coding	protein_coding	753.4158457	-0.001097478	0.019562117	0.684921272	0.985458348	0.006361727
452	ENSMUSG00000002661	Alkbh7	Protein_coding	ENSMUSG00000002661_Alkbh7_protein_coding	protein_coding	324.5449575	0.009287752	0.049229082	0.144125034	0.803219644	0.095165679
453	ENSMUSG00000002664	Pspn	Protein_coding	ENSMUSG00000002664_Pspn_protein_coding	protein_coding	2.307114751	-0.014345221	0.156659174	0.335024488	NA	#VALUE!
454	ENSMUSG00000002668	Dennd1c	Protein_coding	ENSMUSG00000002668_Dennd1c_protein_coding	protein_coding	33.17035879	-0.009760908	0.077940888	0.35882223	0.935049856	0.029165232
455	ENSMUSG00000002679	Med6	Protein_coding	ENSMUSG00000002679_Med6_protein_coding	protein_coding	325.976507	-0.001559513	0.023264562	0.62478728	0.985458348	0.006361727
456	ENSMUSG00000002688	Prkd1	Protein_coding	ENSMUSG00000002688_Prkd1_protein_coding	protein_coding	764.7332408	-0.022038666	0.078529259	0.051374723	0.577422267	0.238506473
457	ENSMUSG00000002699	Lcp2	Protein_coding	ENSMUSG00000002699_Lcp2_protein_coding	protein_coding	126.4333538	-0.00280035	0.035128294	0.562398822	0.978961082	0.009234573
458	ENSMUSG00000002718	Cse1l	Protein_coding	ENSMUSG00000002718_Cse1l_protein_coding	protein_coding	1680.440494	0.01231402	0.050792972	0.072729381	0.657802287	0.181904621
459	ENSMUSG00000002728	Naa20	Protein_coding	ENSMUSG00000002728_Naa20_protein_coding	protein_coding	531.3647153	-0.006040726	0.042204298	0.267491918	0.902419801	0.044591384
460	ENSMUSG00000002731	Prkra	Protein_coding	ENSMUSG00000002731_Prkra_protein_coding	protein_coding	308.0731434	-0.00132587	0.023912944	0.689512645	0.985458348	0.006361727
461	ENSMUSG00000002732	Fkbp7	Protein_coding	ENSMUSG00000002732_Fkbp7_protein_coding	protein_coding	64.84057239	-0.002689747	0.047514924	0.69406591	0.985458348	0.006361727
462	ENSMUSG00000002733	Plekha3	Protein_coding	ENSMUSG00000002733_Plekha3_protein_coding	protein_coding	1001.911371	-0.000558676	0.016093471	0.805571419	0.995265366	0.002061109
463	ENSMUSG00000002741	Ykt6	Protein_coding	ENSMUSG00000002741_Ykt6_protein_coding	protein_coding	1106.071747	-0.000931338	0.018633728	0.71917692	0.986332235	0.005976773
464	ENSMUSG00000002748	Baz1b	Protein_coding	ENSMUSG00000002748_Baz1b_protein_coding	protein_coding	5227.622865	0.00071216	0.014801362	0.733796798	0.987080126	0.005647592
465	ENSMUSG00000002763	Pex6	Protein_coding	ENSMUSG00000002763_Pex6_protein_coding	protein_coding	1259.349595	-0.002334687	0.022674434	0.435139288	0.957264594	0.018968004
466	ENSMUSG00000002767	Mrpl2	Protein_coding	ENSMUSG00000002767_Mrpl2_protein_coding	protein_coding	677.7047824	-0.007205175	0.040732015	0.166223822	0.825814158	0.083117676
467	ENSMUSG00000002768	Mea1	Protein_coding	ENSMUSG00000002768_Mea1_protein_coding	protein_coding	1066.26657	-0.008786438	0.044655021	0.12767755	0.77891412	0.108510423
468	ENSMUSG00000002769	Gnmt	Protein_coding	ENSMUSG00000002769_Gnmt_protein_coding	protein_coding	26.72098426	0.004813765	0.072816127	0.64638581	0.985458348	0.006361727
469	ENSMUSG00000002771	Grin2d	Protein_coding	ENSMUSG00000002771_Grin2d_protein_coding	protein_coding	1041.952083	0.006104732	0.036712552	0.191373953	0.851392489	0.069870186
470	ENSMUSG00000002778	Kdelr1	Protein_coding	ENSMUSG00000002778_Kdelr1_protein_coding	protein_coding	925.6006139	-0.000128994	0.015631759	0.953746514	0.998117295	0.000818419
471	ENSMUSG00000002781	Tmem143	Protein_coding	ENSMUSG00000002781_Tmem143_protein_coding	protein_coding	376.7664254	0.001151849	0.021952233	0.705438884	0.985458348	0.006361727
472	ENSMUSG00000002791	Pdxk-ps	pseudogene	ENSMUSG00000002791_Pdxk-ps_pseudogene	pseudogene	20.21988325	0.004110117	0.077494854	0.71394064	0.985458348	0.006361727
473	ENSMUSG00000002797	Ggct	Protein_coding	ENSMUSG00000002797_Ggct_protein_coding	protein_coding	292.5632066	-0.011940505	0.056988043	0.111249847	0.755923634	0.121522076
474	ENSMUSG00000002799	Jag2	Protein_coding	ENSMUSG00000002799_Jag2_protein_coding	protein_coding	1274.455171	0.000604292	0.015651691	0.784383468	0.989938125	0.00439195
475	ENSMUSG00000002803	Btbd6	Protein_coding	ENSMUSG00000002803_Btbd6_protein_coding	protein_coding	707.9233616	-0.003382934	0.027534136	0.342036166	0.933380883	0.029941098
476	ENSMUSG00000002804	Nudt14	Protein_coding	ENSMUSG00000002804_Nudt14_protein_coding	protein_coding	120.7633829	-0.011390738	0.063715766	0.171304465	0.830624231	0.080595404
477	ENSMUSG00000002808	Epdr1	Protein_coding	ENSMUSG00000002808_Epdr1_protein_coding	protein_coding	2249.825577	-0.003162253	0.027127758	0.370039129	0.938307255	0.027654926
478	ENSMUSG00000002812	Flii	Protein_coding	ENSMUSG00000002812_Flii_protein_coding	protein_coding	1833.412767	0.000480086	0.015327141	0.825115053	0.995365944	0.002017222
479	ENSMUSG00000002814	Top3a	Protein_coding	ENSMUSG00000002814_Top3a_protein_coding	protein_coding	242.2904081	-0.003572589	0.031851797	0.392766414	0.94533437	0.024414552
480	ENSMUSG00000002820	Atg4d	Protein_coding	ENSMUSG00000002820_Atg4d_protein_coding	protein_coding	676.6993526	0.001088611	0.019091149	0.67991921	0.985458348	0.006361727
481	ENSMUSG00000002825	Qtrt1	Protein_coding	ENSMUSG00000002825_Qtrt1_protein_coding	protein_coding	231.8069182	-0.002021002	0.026474599	0.575131841	0.97978755	0.008868083
482	ENSMUSG00000002831	Plin4	Protein_coding	ENSMUSG00000002831_Plin4_protein_coding	protein_coding	136.1143224	-0.045938096	0.195631724	0.085707624	0.694790794	0.158145944
483	ENSMUSG00000002833	Hdgfl2	Protein_coding	ENSMUSG00000002833_Hdgfl2_protein_coding	protein_coding	1629.298853	-0.005837881	0.0323267	0.157126382	0.816730255	0.087921356
484	ENSMUSG00000002835	Chaf1a	Protein_coding	ENSMUSG00000002835_Chaf1a_protein_coding	protein_coding	120.5541518	-0.002847095	0.037506215	0.584553218	0.981974054	0.007899987
485	ENSMUSG00000002844	Adprh	Protein_coding	ENSMUSG00000002844_Adprh_protein_coding	protein_coding	1429.635813	-0.00377134	0.026586461	0.267519213	0.902419801	0.044591384
486	ENSMUSG00000002845	Tmem39a	Protein_coding	ENSMUSG00000002845_Tmem39a_protein_coding	protein_coding	440.9729106	-0.000205119	0.020073641	0.942522455	0.998117295	0.000818419
487	ENSMUSG00000002846	Timmdc1	Protein_coding	ENSMUSG00000002846_Timmdc1_protein_coding	protein_coding	547.7502027	0.00365808	0.030012923	0.346965475	0.934414317	0.029460516
488	ENSMUSG00000002847	Pla1a	Protein_coding	ENSMUSG00000002847_Pla1a_protein_coding	protein_coding	15.02435603	-0.023751437	0.140100079	0.200234576	0.856643566	0.067199843
489	ENSMUSG00000002870	Mcm2	Protein_coding	ENSMUSG00000002870_Mcm2_protein_coding	protein_coding	139.7615338	-0.000180345	0.030753379	0.967628769	0.998117295	0.000818419
490	ENSMUSG00000002871	Tpra1	Protein_coding	ENSMUSG00000002871_Tpra1_protein_coding	protein_coding	600.0227133	0.001653493	0.02174208	0.575055646	0.97978755	0.008868083
491	ENSMUSG00000002881	Nab1	Protein_coding	ENSMUSG00000002881_Nab1_protein_coding	protein_coding	1649.805755	-0.00024916	0.014946275	0.906938545	0.998117295	0.000818419
492	ENSMUSG00000002885	Adgre5	Protein_coding	ENSMUSG00000002885_Adgre5_protein_coding	protein_coding	304.5944963	0.001150386	0.024244848	0.734402786	0.987080126	0.005647592
493	ENSMUSG00000002897	Il17ra	Protein_coding	ENSMUSG00000002897_Il17ra_protein_coding	protein_coding	474.814713	-0.000178858	0.024265699	0.958811087	0.998117295	0.000818419
494	ENSMUSG00000002900	Lamb1	Protein_coding	ENSMUSG00000002900_Lamb1_protein_coding	protein_coding	843.3950219	-0.023189383	0.07661924	0.041089181	0.519474263	0.284435965
495	ENSMUSG00000002908	Kcnn1	Protein_coding	ENSMUSG00000002908_Kcnn1_protein_coding	protein_coding	311.7227456	-0.001611664	0.025115274	0.641466596	0.985458348	0.006361727
496	ENSMUSG00000002910	Arrdc2	Protein_coding	ENSMUSG00000002910_Arrdc2_protein_coding	protein_coding	132.8098003	-0.006229302	0.047155359	0.313972383	0.924158894	0.034253353
497	ENSMUSG00000002930	Ppp1r17	Protein_coding	ENSMUSG00000002930_Ppp1r17_protein_coding	protein_coding	463.8746033	0.030207443	0.102661589	0.047140682	0.552970949	0.257297684
498	ENSMUSG00000002944	Cd36	Protein_coding	ENSMUSG00000002944_Cd36_protein_coding	protein_coding	37.97606808	-0.008799396	0.072416633	0.373482042	0.940160542	0.02679798
499	ENSMUSG00000002948	Map2k7	Protein_coding	ENSMUSG00000002948_Map2k7_protein_coding	protein_coding	2068.885065	0.001846523	0.018549972	0.457717276	0.963674032	0.016069844
500	ENSMUSG00000002949	Timm44	Protein_coding	ENSMUSG00000002949_Timm44_protein_coding	protein_coding	871.9029754	-0.00142457	0.01941572	0.590247117	0.983432958	0.007255241
501	ENSMUSG00000002957	Ap2a2	Protein_coding	ENSMUSG00000002957_Ap2a2_protein_coding	protein_coding	7239.347718	0.00330243	0.022834558	0.263066766	0.900621442	0.045457718
502	ENSMUSG00000002963	Pnkp	Protein_coding	ENSMUSG00000002963_Pnkp_protein_coding	protein_coding	302.4263167	-0.002677491	0.028523395	0.482458476	0.965712088	0.015152332
503	ENSMUSG00000002968	Med25	Protein_coding	ENSMUSG00000002968_Med25_protein_coding	protein_coding	1450.61932	-0.00450866	0.031100209	0.255669432	0.898767979	0.046352409
504	ENSMUSG00000002980	Bcam	Protein_coding	ENSMUSG00000002980_Bcam_protein_coding	protein_coding	288.1489862	-0.003007949	0.030113081	0.452390361	0.962085623	0.016786275
505	ENSMUSG00000002981	Clptm1	Protein_coding	ENSMUSG00000002981_Clptm1_protein_coding	protein_coding	3288.335113	-0.000407502	0.015154447	0.84989896	0.996472611	0.001534634
506	ENSMUSG00000002983	Relb	Protein_coding	ENSMUSG00000002983_Relb_protein_coding	protein_coding	119.4173041	-0.020544486	0.090596737	0.096660522	0.724607205	0.139897352
507	ENSMUSG00000002984	Tomm40	Protein_coding	ENSMUSG00000002984_Tomm40_protein_coding	protein_coding	1428.17873	-0.023632654	0.076776363	0.039137411	0.510041579	0.292394418
508	ENSMUSG00000002985	Apoe	Protein_coding	ENSMUSG00000002985_Apoe_protein_coding	protein_coding	23369.84633	-0.001225957	0.018363715	0.626850773	0.985458348	0.006361727
509	ENSMUSG00000002992	Apoc2	Protein_coding	ENSMUSG00000002992_Apoc2_protein_coding	protein_coding	1.498234335	0.002255256	0.142977519	0.860683054	NA	#VALUE!
510	ENSMUSG00000002996	Hbp1	Protein_coding	ENSMUSG00000002996_Hbp1_protein_coding	protein_coding	728.5319767	6.78E-05	0.017526865	0.978211125	0.998117295	0.000818419
511	ENSMUSG00000002997	Prkar2b	Protein_coding	ENSMUSG00000002997_Prkar2b_protein_coding	protein_coding	1936.335105	-0.061084759	0.132784599	0.013916172	0.296159657	0.528474102
512	ENSMUSG00000003031	Cdkn1b	Protein_coding	ENSMUSG00000003031_Cdkn1b_protein_coding	protein_coding	1347.115546	0.000969771	0.017326666	0.686789134	0.985458348	0.006361727
513	ENSMUSG00000003032	Klf4	Protein_coding	ENSMUSG00000003032_Klf4_protein_coding	protein_coding	197.6180495	0.02943341	0.105655594	0.055451143	0.597612743	0.223580151
514	ENSMUSG00000003033	Ap1m1	Protein_coding	ENSMUSG00000003033_Ap1m1_protein_coding	protein_coding	1293.855333	-0.000368282	0.015167389	0.864395419	0.998095769	0.000827785
515	ENSMUSG00000003037	Rab8a	Protein_coding	ENSMUSG00000003037_Rab8a_protein_coding	protein_coding	861.5598593	-0.001666247	0.019845887	0.533622749	0.972241401	0.012225889
516	ENSMUSG00000003038	Hmgn2	Protein_coding	ENSMUSG00000003038_Hmgn2_protein_coding	protein_coding	195.7495568	0.001876203	0.029873448	0.651717114	0.985458348	0.006361727
517	ENSMUSG00000003039	Fam32a	Protein_coding	ENSMUSG00000003039_Fam32a_protein_coding	protein_coding	1355.616629	0.001564868	0.019079819	0.544603463	0.974898668	0.011040523
518	ENSMUSG00000003051	Elf3	Protein_coding	ENSMUSG00000003051_Elf3_protein_coding	protein_coding	6.921797346	-0.014290068	0.136568239	0.387988856	NA	#VALUE!
519	ENSMUSG00000003053	Cyp2c29	Protein_coding	ENSMUSG00000003053_Cyp2c29_protein_coding	protein_coding	1.330423843	-0.00036942	0.14432985	0.976352191	NA	#VALUE!
520	ENSMUSG00000003062	Stard3nl	Protein_coding	ENSMUSG00000003062_Stard3nl_protein_coding	protein_coding	710.6499229	-0.000231183	0.018244676	0.928657168	0.998117295	0.000818419
521	ENSMUSG00000003068	Stk11	Protein_coding	ENSMUSG00000003068_Stk11_protein_coding	protein_coding	1901.524863	0.00012546	0.014870733	0.952895905	0.998117295	0.000818419
522	ENSMUSG00000003070	Efna2	Protein_coding	ENSMUSG00000003070_Efna2_protein_coding	protein_coding	178.3645668	0.00362794	0.035993035	0.451945546	0.961996404	0.016826551
523	ENSMUSG00000003072	Atp5d	Protein_coding	ENSMUSG00000003072_Atp5d_protein_coding	protein_coding	2602.057995	-0.003100264	0.025365707	0.34509969	0.933927843	0.029686677
524	ENSMUSG00000003099	Ppp5c	Protein_coding	ENSMUSG00000003099_Ppp5c_protein_coding	protein_coding	2438.793996	-0.000191913	0.015531743	0.930784399	0.998117295	0.000818419
525	ENSMUSG00000003119	Cdk12	Protein_coding	ENSMUSG00000003119_Cdk12_protein_coding	protein_coding	2252.697578	-2.85E-05	0.015565635	0.989731778	0.998479754	0.000660737
526	ENSMUSG00000003123	Lipe	Protein_coding	ENSMUSG00000003123_Lipe_protein_coding	protein_coding	332.2007757	-0.00393241	0.033263177	0.365257077	0.936857875	0.028326288
527	ENSMUSG00000003131	Pafah1b2	Protein_coding	ENSMUSG00000003131_Pafah1b2_protein_coding	protein_coding	5472.084001	0.006033956	0.03561869	0.182993866	0.845012162	0.073137041
528	ENSMUSG00000003134	Tbc1d8	Protein_coding	ENSMUSG00000003134_Tbc1d8_protein_coding	protein_coding	1703.938342	-0.006420174	0.03688772	0.171824662	0.830990767	0.080403802
529	ENSMUSG00000003135	Cnot11	Protein_coding	ENSMUSG00000003135_Cnot11_protein_coding	protein_coding	606.831095	0.001035426	0.019489595	0.701486134	0.985458348	0.006361727
530	ENSMUSG00000003153	Slc2a3	Protein_coding	ENSMUSG00000003153_Slc2a3_protein_coding	protein_coding	3339.677465	0.007503408	0.039256621	0.136367472	0.788732288	0.10307038
531	ENSMUSG00000003154	Foxj2	Protein_coding	ENSMUSG00000003154_Foxj2_protein_coding	protein_coding	1648.38718	0.008761467	0.040288336	0.096770876	0.724740305	0.139817586
532	ENSMUSG00000003161	Sri	Protein_coding	ENSMUSG00000003161_Sri_protein_coding	protein_coding	1262.305873	0.004673926	0.029167928	0.207995897	0.860015187	0.065493879
533	ENSMUSG00000003166	Dgcr2	Protein_coding	ENSMUSG00000003166_Dgcr2_protein_coding	protein_coding	26.66713082	4.88E-07	0.061360718	0.999957349	0.999957349	1.85234E-05
534	ENSMUSG00000003184	Irf3	Protein_coding	ENSMUSG00000003184_Irf3_protein_coding	protein_coding	345.4142302	-0.001460211	0.02369163	0.654909924	0.985458348	0.006361727
535	ENSMUSG00000003190	Bcl2l12	Protein_coding	ENSMUSG00000003190_Bcl2l12_protein_coding	protein_coding	37.62658291	-0.003401717	0.057183374	0.681043473	0.985458348	0.006361727
536	ENSMUSG00000003198	Zfp959	Protein_coding	ENSMUSG00000003198_Zfp959_protein_coding	protein_coding	111.3919779	-0.000854019	0.034669128	0.864820434	0.998095769	0.000827785
537	ENSMUSG00000003199	Mpnd	Protein_coding	ENSMUSG00000003199_Mpnd_protein_coding	protein_coding	1306.693647	-0.003245341	0.023847147	0.290965282	0.913274235	0.039398794
538	ENSMUSG00000003200	Sh3gl1	Protein_coding	ENSMUSG00000003200_Sh3gl1_protein_coding	protein_coding	1008.543744	0.000395576	0.017301103	0.871385582	0.998117295	0.000818419
539	ENSMUSG00000003206	Ebi3	Protein_coding	ENSMUSG00000003206_Ebi3_protein_coding	protein_coding	16.00515551	-0.025457287	0.142724288	0.18009774	0.841320717	0.075038417
540	ENSMUSG00000003208	Yju2	Protein_coding	ENSMUSG00000003208_Yju2_protein_coding	protein_coding	214.9302411	-0.01165947	0.058613427	0.128509745	0.77891412	0.108510423
541	ENSMUSG00000003226	Ranbp2	Protein_coding	ENSMUSG00000003226_Ranbp2_protein_coding	protein_coding	6872.520634	0.007482394	0.037941008	0.125560515	0.777349813	0.109383501
542	ENSMUSG00000003227	Edar	Protein_coding	ENSMUSG00000003227_Edar_protein_coding	protein_coding	40.09299104	0.001329585	0.055739691	0.871934574	0.998117295	0.000818419
543	ENSMUSG00000003228	Grk5	Protein_coding	ENSMUSG00000003228_Grk5_protein_coding	protein_coding	1612.115022	-7.45E-05	0.015090246	0.972378901	0.998117295	0.000818419
544	ENSMUSG00000003233	Dvl3	Protein_coding	ENSMUSG00000003233_Dvl3_protein_coding	protein_coding	2398.908603	0.001123537	0.016089425	0.614353385	0.985458348	0.006361727
545	ENSMUSG00000003234	Abcf3	Protein_coding	ENSMUSG00000003234_Abcf3_protein_coding	protein_coding	1504.912329	0.001590492	0.017759725	0.508567539	0.970596722	0.01296118
546	ENSMUSG00000003235	Eif2b5	Protein_coding	ENSMUSG00000003235_Eif2b5_protein_coding	protein_coding	1006.841016	0.000245131	0.017186089	0.919752521	0.998117295	0.000818419
547	ENSMUSG00000003269	Cyth2	Protein_coding	ENSMUSG00000003269_Cyth2_protein_coding	protein_coding	1510.23752	-0.001469163	0.019186097	0.57325456	0.97978755	0.008868083
548	ENSMUSG00000003271	Sult2b1	Protein_coding	ENSMUSG00000003271_Sult2b1_protein_coding	protein_coding	118.161806	-0.001282202	0.03244435	0.782044004	0.989884839	0.004415327
549	ENSMUSG00000003273	Car11	Protein_coding	ENSMUSG00000003273_Car11_protein_coding	protein_coding	1664.862013	-0.032022446	0.089516366	0.026152365	0.415358406	0.381576996
550	ENSMUSG00000003279	Dlgap1	Protein_coding	ENSMUSG00000003279_Dlgap1_protein_coding	protein_coding	21202.48479	7.69E-05	0.01514661	0.971589179	0.998117295	0.000818419
551	ENSMUSG00000003282	Plag1	Protein_coding	ENSMUSG00000003282_Plag1_protein_coding	protein_coding	218.007159	-0.009523767	0.057057352	0.198900275	0.855833398	0.067610769
552	ENSMUSG00000003283	Hck	Protein_coding	ENSMUSG00000003283_Hck_protein_coding	protein_coding	73.25240516	0.005934174	0.05863945	0.464111729	0.964446034	0.015722069
553	ENSMUSG00000003299	Mrpl4	Protein_coding	ENSMUSG00000003299_Mrpl4_protein_coding	protein_coding	666.8368805	-0.002554935	0.027369431	0.48451351	0.965784687	0.015119685
554	ENSMUSG00000003308	Keap1	Protein_coding	ENSMUSG00000003308_Keap1_protein_coding	protein_coding	1424.969772	-0.002147962	0.020620599	0.431384642	0.956984817	0.019094952
555	ENSMUSG00000003309	Ap1m2	Protein_coding	ENSMUSG00000003309_Ap1m2_protein_coding	protein_coding	19.14891111	-0.017001414	0.113110211	0.264036512	0.900777922	0.045382267
556	ENSMUSG00000003316	Glg1	Protein_coding	ENSMUSG00000003316_Glg1_protein_coding	protein_coding	9861.46074	0.006090535	0.032393749	0.142326012	0.800121399	0.096844114
557	ENSMUSG00000003341	Atp8b3	Protein_coding	ENSMUSG00000003341_Atp8b3_protein_coding	protein_coding	17.47898662	-0.002417261	0.078197365	0.831988395	0.996128654	0.001684567
558	ENSMUSG00000003344	Btbd2	Protein_coding	ENSMUSG00000003344_Btbd2_protein_coding	protein_coding	1455.985181	-9.42E-05	0.01677428	0.968410339	0.998117295	0.000818419
559	ENSMUSG00000003345	Csnk1g2	Protein_coding	ENSMUSG00000003345_Csnk1g2_protein_coding	protein_coding	2784.347365	-0.005825563	0.032753673	0.162919376	0.825123327	0.083481135
560	ENSMUSG00000003346	Abhd17a	Protein_coding	ENSMUSG00000003346_Abhd17a_protein_coding	protein_coding	1671.314358	-0.005126813	0.031293747	0.197475945	0.855486648	0.067786765
561	ENSMUSG00000003348	Mob3a	Protein_coding	ENSMUSG00000003348_Mob3a_protein_coding	protein_coding	335.2439994	0.003667788	0.03031522	0.351073464	0.934725955	0.029315698
562	ENSMUSG00000003352	Cacnb3	Protein_coding	ENSMUSG00000003352_Cacnb3_protein_coding	protein_coding	2592.199056	-0.002820819	0.026335854	0.414539945	0.953288091	0.020775832
563	ENSMUSG00000003354	Ccdc65	Protein_coding	ENSMUSG00000003354_Ccdc65_protein_coding	protein_coding	185.6126015	-0.041332123	0.133826346	0.04310348	0.531902563	0.274167917
564	ENSMUSG00000003355	Fkbp11	Protein_coding	ENSMUSG00000003355_Fkbp11_protein_coding	protein_coding	13.74784876	0.002736871	0.083910612	0.820983815	0.995265366	0.002061109
565	ENSMUSG00000003360	Ddx23	Protein_coding	ENSMUSG00000003360_Ddx23_protein_coding	protein_coding	2119.559177	-0.002034199	0.019988652	0.443874768	0.959207564	0.018087405
566	ENSMUSG00000003363	Pld3	Protein_coding	ENSMUSG00000003363_Pld3_protein_coding	protein_coding	7194.012905	-0.027713591	0.08242333	0.030731988	0.456654304	0.340412445
567	ENSMUSG00000003378	Grik5	Protein_coding	ENSMUSG00000003378_Grik5_protein_coding	protein_coding	5410.991499	-0.004495974	0.027895256	0.206173755	0.85820077	0.0664111
568	ENSMUSG00000003379	Cd79a	Protein_coding	ENSMUSG00000003379_Cd79a_protein_coding	protein_coding	8.447325743	-0.037139477	0.19454481	0.115557537	NA	#VALUE!
569	ENSMUSG00000003380	Rabac1	Protein_coding	ENSMUSG00000003380_Rabac1_protein_coding	protein_coding	1240.237165	-0.004675432	0.03008358	0.221752792	0.870873214	0.060045067
570	ENSMUSG00000003382	Etv3	Protein_coding	ENSMUSG00000003382_Etv3_protein_coding	protein_coding	1049.102664	0.004835229	0.031153508	0.222250369	0.871581169	0.059692162
571	ENSMUSG00000003402	Prkcsh	Protein_coding	ENSMUSG00000003402_Prkcsh_protein_coding	protein_coding	1298.437227	-0.000800292	0.017004396	0.736232246	0.987172273	0.005607051
572	ENSMUSG00000003410	Elavl3	Protein_coding	ENSMUSG00000003410_Elavl3_protein_coding	protein_coding	7116.104727	0.001022687	0.014761102	0.622026573	0.985458348	0.006361727
573	ENSMUSG00000003411	Rab3b	Protein_coding	ENSMUSG00000003411_Rab3b_protein_coding	protein_coding	806.9145451	-0.000254082	0.024359881	0.941720139	0.998117295	0.000818419
574	ENSMUSG00000003418	St8sia6	Protein_coding	ENSMUSG00000003418_St8sia6_protein_coding	protein_coding	216.8834315	0.021501378	0.085429651	0.071284461	0.654279849	0.184236455
575	ENSMUSG00000003420	Fcgrt	Protein_coding	ENSMUSG00000003420_Fcgrt_protein_coding	protein_coding	339.4700587	0.002890834	0.027556272	0.425749408	0.956705613	0.019221678
576	ENSMUSG00000003421	Nosip	Protein_coding	ENSMUSG00000003421_Nosip_protein_coding	protein_coding	804.4928228	-0.010687453	0.049495994	0.100434824	0.732651297	0.135102677
577	ENSMUSG00000003423	Pih1d1	Protein_coding	ENSMUSG00000003423_Pih1d1_protein_coding	protein_coding	392.5836098	-0.012054106	0.056736082	0.107027197	0.746803921	0.126793411
578	ENSMUSG00000003429	Rps11	Protein_coding	ENSMUSG00000003429_Rps11_protein_coding	protein_coding	1572.162281	-0.000675567	0.018421916	0.793672136	0.99213383	0.003429741
579	ENSMUSG00000003435	Supt5	Protein_coding	ENSMUSG00000003435_Supt5_protein_coding	protein_coding	3635.878902	-0.002934618	0.022010642	0.304454452	0.920220863	0.036107925
580	ENSMUSG00000003436	Dll3	Protein_coding	ENSMUSG00000003436_Dll3_protein_coding	protein_coding	22.56087908	0.004867867	0.076864263	0.660036433	0.985458348	0.006361727
581	ENSMUSG00000003437	Paf1	Protein_coding	ENSMUSG00000003437_Paf1_protein_coding	protein_coding	1097.085927	-0.00034423	0.01623269	0.880974635	0.998117295	0.000818419
582	ENSMUSG00000003438	Timm50	Protein_coding	ENSMUSG00000003438_Timm50_protein_coding	protein_coding	392.0521768	0.003954943	0.031653473	0.334297871	0.930226367	0.031411355
583	ENSMUSG00000003444	Med29	Protein_coding	ENSMUSG00000003444_Med29_protein_coding	protein_coding	279.8817158	-0.001584573	0.023905298	0.629178111	0.985458348	0.006361727
584	ENSMUSG00000003452	Bicd1	Protein_coding	ENSMUSG00000003452_Bicd1_protein_coding	protein_coding	3308.48831	-0.001214126	0.018028951	0.624020489	0.985458348	0.006361727
585	ENSMUSG00000003458	Ncstn	Protein_coding	ENSMUSG00000003458_Ncstn_protein_coding	protein_coding	987.8897659	-0.001016315	0.01855754	0.692611116	0.985458348	0.006361727
586	ENSMUSG00000003464	Pex19	Protein_coding	ENSMUSG00000003464_Pex19_protein_coding	protein_coding	1331.992126	-0.0009758	0.017228218	0.683213128	0.985458348	0.006361727
587	ENSMUSG00000003469	Phyhip	Protein_coding	ENSMUSG00000003469_Phyhip_protein_coding	protein_coding	8688.619055	0.000189776	0.014748476	0.928236392	0.998117295	0.000818419
588	ENSMUSG00000003476	Crhr2	Protein_coding	ENSMUSG00000003476_Crhr2_protein_coding	protein_coding	52.3087457	-0.028944197	0.126798661	0.100232105	0.732605309	0.135129939
589	ENSMUSG00000003477	Inmt	Protein_coding	ENSMUSG00000003477_Inmt_protein_coding	protein_coding	8.094971467	0.006416371	0.11035924	0.659743066	NA	#VALUE!
590	ENSMUSG00000003484	Cyp4f18	Protein_coding	ENSMUSG00000003484_Cyp4f18_protein_coding	protein_coding	2.651263002	0.007227042	0.139199778	0.615562608	NA	#VALUE!
591	ENSMUSG00000003500	Impdh1	Protein_coding	ENSMUSG00000003500_Impdh1_protein_coding	protein_coding	920.1253197	-0.002636978	0.025051086	0.423368436	0.95567453	0.019689989
592	ENSMUSG00000003518	Dusp3	Protein_coding	ENSMUSG00000003518_Dusp3_protein_coding	protein_coding	4387.596834	-0.001400925	0.01822742	0.572873339	0.97978755	0.008868083
593	ENSMUSG00000003526	Prodh	Protein_coding	ENSMUSG00000003526_Prodh_protein_coding	protein_coding	507.2466188	-0.00180263	0.023760826	0.576436548	0.979816494	0.008855254
594	ENSMUSG00000003527	Ess2	Protein_coding	ENSMUSG00000003527_Ess2_protein_coding	protein_coding	520.4069897	-0.001428299	0.020177204	0.60389036	0.984982257	0.006571593
595	ENSMUSG00000003528	Slc25a1	Protein_coding	ENSMUSG00000003528_Slc25a1_protein_coding	protein_coding	580.2730436	-0.002358235	0.026895589	0.51414294	0.97129765	0.012647662
596	ENSMUSG00000003531	Dgcr6	Protein_coding	ENSMUSG00000003531_Dgcr6_protein_coding	protein_coding	910.0827976	-0.010840833	0.047684617	0.086613667	0.696391332	0.157146643
597	ENSMUSG00000003534	Ddr1	Protein_coding	ENSMUSG00000003534_Ddr1_protein_coding	protein_coding	1970.585949	0.000161553	0.016863343	0.946120785	0.998117295	0.000818419
598	ENSMUSG00000003541	Ier3	Protein_coding	ENSMUSG00000003541_Ier3_protein_coding	protein_coding	146.868156	0.003054791	0.034811641	0.519081394	0.97188266	0.012386166
599	ENSMUSG00000003545	Fosb	Protein_coding	ENSMUSG00000003545_Fosb_protein_coding	protein_coding	530.8257974	0.047857063	0.13273205	0.027656628	0.431470523	0.365048868
600	ENSMUSG00000003546	Klc4	Protein_coding	ENSMUSG00000003546_Klc4_protein_coding	protein_coding	628.8472756	-0.001779803	0.021311521	0.5350995	0.972241401	0.012225889
601	ENSMUSG00000003549	Ercc1	Protein_coding	ENSMUSG00000003549_Ercc1_protein_coding	protein_coding	309.1358026	-0.004254197	0.036178799	0.370163276	0.938352456	0.027634005
602	ENSMUSG00000003555	Cyp17a1	Protein_coding	ENSMUSG00000003555_Cyp17a1_protein_coding	protein_coding	1.388273157	0.005646809	0.14779846	0.653672745	NA	#VALUE!
603	ENSMUSG00000003559	As3mt	Protein_coding	ENSMUSG00000003559_As3mt_protein_coding	protein_coding	319.2511508	-0.001035006	0.025238801	0.770878652	0.988286267	0.005117239
604	ENSMUSG00000003573	Homer3	Protein_coding	ENSMUSG00000003573_Homer3_protein_coding	protein_coding	1164.94217	0.005793153	0.036656317	0.214743249	0.866489846	0.062236522
605	ENSMUSG00000003575	Crtc1	Protein_coding	ENSMUSG00000003575_Crtc1_protein_coding	protein_coding	5659.222714	0.000417897	0.01447463	0.839711974	0.996442225	0.001547877
606	ENSMUSG00000003581	Rnf215	Protein_coding	ENSMUSG00000003581_Rnf215_protein_coding	protein_coding	383.0485121	0.012781335	0.058071645	0.097424868	0.726351224	0.138853327
607	ENSMUSG00000003585	Sec14l2	Protein_coding	ENSMUSG00000003585_Sec14l2_protein_coding	protein_coding	859.0036616	-0.000117246	0.017575387	0.962448503	0.998117295	0.000818419
608	ENSMUSG00000003604	Aven	Protein_coding	ENSMUSG00000003604_Aven_protein_coding	protein_coding	413.9795081	-0.006060107	0.038778172	0.22100968	0.869801604	0.060579796
609	ENSMUSG00000003617	Cp	Protein_coding	ENSMUSG00000003617_Cp_protein_coding	protein_coding	504.2478029	0.00270661	0.026085656	0.430934722	0.956782943	0.019186576
610	ENSMUSG00000003623	Crot	Protein_coding	ENSMUSG00000003623_Crot_protein_coding	protein_coding	580.3136715	0.003500835	0.027050889	0.31450927	0.924158894	0.034253353
611	ENSMUSG00000003644	Rps6ka1	Protein_coding	ENSMUSG00000003644_Rps6ka1_protein_coding	protein_coding	1921.158911	0.001265942	0.021272132	0.665992042	0.985458348	0.006361727
612	ENSMUSG00000003657	Calb2	Protein_coding	ENSMUSG00000003657_Calb2_protein_coding	protein_coding	2383.072444	0.043744638	0.099777131	0.014948283	0.309939701	0.50872279
613	ENSMUSG00000003660	Snrnp200	Protein_coding	ENSMUSG00000003660_Snrnp200_protein_coding	protein_coding	5141.733491	0.00460601	0.026455852	0.17550418	0.836723859	0.077417847
614	ENSMUSG00000003662	Ciao1	Protein_coding	ENSMUSG00000003662_Ciao1_protein_coding	protein_coding	655.5442002	-0.001980215	0.021368579	0.487393697	0.966328549	0.014875189
615	ENSMUSG00000003665	Has1	Protein_coding	ENSMUSG00000003665_Has1_protein_coding	protein_coding	17.23222428	-0.003424669	0.078493845	0.763613402	0.987847394	0.005310142
616	ENSMUSG00000003680	Taf6l	Protein_coding	ENSMUSG00000003680_Taf6l_protein_coding	protein_coding	213.012618	-0.001267048	0.027438645	0.742927754	0.987847394	0.005310142
617	ENSMUSG00000003721	Insig2	Protein_coding	ENSMUSG00000003721_Insig2_protein_coding	protein_coding	1215.167342	-0.000620815	0.01656405	0.789828009	0.990621936	0.00409206
618	ENSMUSG00000003731	Kpna6	Protein_coding	ENSMUSG00000003731_Kpna6_protein_coding	protein_coding	3576.086661	0.006626544	0.034787262	0.137282073	0.790786609	0.101940694
619	ENSMUSG00000003746	Man1a	Protein_coding	ENSMUSG00000003746_Man1a_protein_coding	protein_coding	1466.786158	-0.002310118	0.022418354	0.434897008	0.957264594	0.018968004
620	ENSMUSG00000003752	Itpkc	Protein_coding	ENSMUSG00000003752_Itpkc_protein_coding	protein_coding	388.4812782	-0.003112201	0.028036856	0.396289156	0.946057337	0.024082542
621	ENSMUSG00000003762	Coq8b	Protein_coding	ENSMUSG00000003762_Coq8b_protein_coding	protein_coding	431.8948244	-0.00126268	0.02086578	0.660374105	0.985458348	0.006361727
622	ENSMUSG00000003778	Brd8	Protein_coding	ENSMUSG00000003778_Brd8_protein_coding	protein_coding	1634.689031	-0.000694675	0.015429765	0.749369214	0.987847394	0.005310142
623	ENSMUSG00000003779	Kif20a	Protein_coding	ENSMUSG00000003779_Kif20a_protein_coding	protein_coding	10.38165163	-0.023639467	0.152641762	0.219263964	NA	#VALUE!
624	ENSMUSG00000003808	Farsa	Protein_coding	ENSMUSG00000003808_Farsa_protein_coding	protein_coding	542.7140932	-0.000402242	0.019085385	0.881356334	0.998117295	0.000818419
625	ENSMUSG00000003809	Gcdh	Protein_coding	ENSMUSG00000003809_Gcdh_protein_coding	protein_coding	444.9855226	-0.00982755	0.049685341	0.127474088	0.77891412	0.108510423
626	ENSMUSG00000003810	Mast2	Protein_coding	ENSMUSG00000003810_Mast2_protein_coding	protein_coding	4571.616801	-0.000842505	0.016352926	0.712344	0.985458348	0.006361727
627	ENSMUSG00000003812	Dnase2a	Protein_coding	ENSMUSG00000003812_Dnase2a_protein_coding	protein_coding	135.694888	-0.002730727	0.035690653	0.580139412	0.98106423	0.008302558
628	ENSMUSG00000003813	Rad23a	Protein_coding	ENSMUSG00000003813_Rad23a_protein_coding	protein_coding	1088.903812	-8.96E-05	0.016599223	0.969651396	0.998117295	0.000818419
629	ENSMUSG00000003814	Calr	Protein_coding	ENSMUSG00000003814_Calr_protein_coding	protein_coding	6760.65639	-0.002540106	0.023866541	0.417844935	0.954171075	0.020373753
630	ENSMUSG00000003824	Syce2	Protein_coding	ENSMUSG00000003824_Syce2_protein_coding	protein_coding	30.10865877	0.01670912	0.107898769	0.250594135	0.893476258	0.048916983
631	ENSMUSG00000003847	Nfat5	Protein_coding	ENSMUSG00000003847_Nfat5_protein_coding	protein_coding	4897.555775	0.000195668	0.014334911	0.924121617	0.998117295	0.000818419
632	ENSMUSG00000003848	Nob1	Protein_coding	ENSMUSG00000003848_Nob1_protein_coding	protein_coding	669.1393458	-0.022151716	0.076523272	0.046742093	0.55070021	0.259084758
633	ENSMUSG00000003849	Nqo1	Protein_coding	ENSMUSG00000003849_Nqo1_protein_coding	protein_coding	110.2824192	-0.00491178	0.048419106	0.457290514	0.963674032	0.016069844
634	ENSMUSG00000003863	Ppfia3	Protein_coding	ENSMUSG00000003863_Ppfia3_protein_coding	protein_coding	4207.683192	-0.003375062	0.024084553	0.276077588	0.908449278	0.041699316
635	ENSMUSG00000003865	Gys1	Protein_coding	ENSMUSG00000003865_Gys1_protein_coding	protein_coding	570.0886491	0.000217333	0.017553216	0.930311123	0.998117295	0.000818419
636	ENSMUSG00000003868	Ruvbl2	Protein_coding	ENSMUSG00000003868_Ruvbl2_protein_coding	protein_coding	547.9694206	-0.004851743	0.032999618	0.248965141	0.891200291	0.05002468
637	ENSMUSG00000003872	Lin7b	Protein_coding	ENSMUSG00000003872_Lin7b_protein_coding	protein_coding	501.9260207	-0.194985619	0.207849051	0.002191951	0.083716602	1.077188408
638	ENSMUSG00000003873	Bax	Protein_coding	ENSMUSG00000003873_Bax_protein_coding	protein_coding	436.6402621	0.000281073	0.019992376	0.920909184	0.998117295	0.000818419
639	ENSMUSG00000003882	Il7r	Protein_coding	ENSMUSG00000003882_Il7r_protein_coding	protein_coding	31.88188366	-0.008807582	0.079750486	0.42530672	0.956499312	0.019315338
640	ENSMUSG00000003923	Tfam	Protein_coding	ENSMUSG00000003923_Tfam_protein_coding	protein_coding	733.6231389	-0.000765465	0.020672041	0.791781424	0.991459455	0.003725041
641	ENSMUSG00000003929	Zfp81	Protein_coding	ENSMUSG00000003929_Zfp81_protein_coding	protein_coding	821.8674849	0.000195328	0.018382389	0.940172396	0.998117295	0.000818419
642	ENSMUSG00000003934	Efnb3	Protein_coding	ENSMUSG00000003934_Efnb3_protein_coding	protein_coding	2013.017604	-0.001873104	0.02306259	0.547261308	0.974898668	0.011040523
643	ENSMUSG00000003948	Mmd	Protein_coding	ENSMUSG00000003948_Mmd_protein_coding	protein_coding	2213.65555	-0.002063867	0.019776811	0.43199253	0.956984817	0.019094952
644	ENSMUSG00000003949	Hlf	Protein_coding	ENSMUSG00000003949_Hlf_protein_coding	protein_coding	4912.036955	-0.001781155	0.017329132	0.446849312	0.960613717	0.017451216
645	ENSMUSG00000003955	Fam162a	Protein_coding	ENSMUSG00000003955_Fam162a_protein_coding	protein_coding	711.9007724	-0.001063314	0.018028822	0.669652639	0.985458348	0.006361727
646	ENSMUSG00000003970	Rpl8	Protein_coding	ENSMUSG00000003970_Rpl8_protein_coding	protein_coding	4955.92865	-0.004539595	0.028596865	0.212520742	0.865586452	0.06268955
647	ENSMUSG00000003974	Grm3	Protein_coding	ENSMUSG00000003974_Grm3_protein_coding	protein_coding	3323.72912	-0.374286197	0.133678678	6.97E-05	0.004812996	2.317584462
648	ENSMUSG00000003992	Ssbp2	Protein_coding	ENSMUSG00000003992_Ssbp2_protein_coding	protein_coding	4356.853039	-0.012650033	0.051515836	0.07024343	0.651054231	0.186382834
649	ENSMUSG00000004018	Fancl	Protein_coding	ENSMUSG00000004018_Fancl_protein_coding	protein_coding	256.8487054	0.000984083	0.024903247	0.779104659	0.989630338	0.004526999
650	ENSMUSG00000004031	Brinp2	Protein_coding	ENSMUSG00000004031_Brinp2_protein_coding	protein_coding	2315.694038	-0.002077124	0.024195436	0.522749736	0.97188266	0.012386166
651	ENSMUSG00000004032	Gstm5	Protein_coding	ENSMUSG00000004032_Gstm5_protein_coding	protein_coding	1030.352144	-0.007572849	0.040643739	0.145910502	0.804836863	0.094292141
652	ENSMUSG00000004035	Gstm7	Protein_coding	ENSMUSG00000004035_Gstm7_protein_coding	protein_coding	238.539935	-0.004222675	0.038264933	0.406038813	0.95009624	0.022232401
653	ENSMUSG00000004038	Gstm3	Protein_coding	ENSMUSG00000004038_Gstm3_protein_coding	protein_coding	9.537532739	8.98E-06	0.094349596	0.999458441	NA	#VALUE!
654	ENSMUSG00000004040	Stat3	Protein_coding	ENSMUSG00000004040_Stat3_protein_coding	protein_coding	1710.901627	0.009273827	0.043916323	0.105419458	0.745449138	0.127581983
655	ENSMUSG00000004043	Stat5a	Protein_coding	ENSMUSG00000004043_Stat5a_protein_coding	protein_coding	118.6486685	0.000918024	0.035864014	0.859793003	0.997330181	0.001161038
656	ENSMUSG00000004044	Cavin1	Protein_coding	ENSMUSG00000004044_Cavin1_protein_coding	protein_coding	651.52242	-0.001142803	0.019729754	0.674787678	0.985458348	0.006361727
657	ENSMUSG00000004054	Map3k11	Protein_coding	ENSMUSG00000004054_Map3k11_protein_coding	protein_coding	613.4225649	-0.001683461	0.020532892	0.543508211	0.974898668	0.011040523
658	ENSMUSG00000004056	Akt2	Protein_coding	ENSMUSG00000004056_Akt2_protein_coding	protein_coding	2195.449139	-0.000700916	0.015332524	0.745743399	0.987847394	0.005310142
659	ENSMUSG00000004069	Dnaja3	Protein_coding	ENSMUSG00000004069_Dnaja3_protein_coding	protein_coding	1643.358551	6.83E-05	0.015900744	0.975891063	0.998117295	0.000818419
660	ENSMUSG00000004070	Hmox2	Protein_coding	ENSMUSG00000004070_Hmox2_protein_coding	protein_coding	1402.073532	-0.004158485	0.029120885	0.263273481	0.90070679	0.045416563
661	ENSMUSG00000004071	Cdip1	Protein_coding	ENSMUSG00000004071_Cdip1_protein_coding	protein_coding	4692.668418	-0.000135254	0.014740155	0.948815023	0.998117295	0.000818419
662	ENSMUSG00000004085	Map3k20	Protein_coding	ENSMUSG00000004085_Map3k20_protein_coding	protein_coding	796.453884	0.006427254	0.039630462	0.203788354	0.85820077	0.0664111
663	ENSMUSG00000004096	Cwc15	Protein_coding	ENSMUSG00000004096_Cwc15_protein_coding	protein_coding	1348.914597	-0.001177353	0.01757121	0.626408043	0.985458348	0.006361727
664	ENSMUSG00000004098	Col5a3	Protein_coding	ENSMUSG00000004098_Col5a3_protein_coding	protein_coding	106.107094	-0.016871439	0.088088307	0.151553284	0.811147267	0.090900291
665	ENSMUSG00000004099	Dnmt1	Protein_coding	ENSMUSG00000004099_Dnmt1_protein_coding	protein_coding	2255.240373	0.002759113	0.021445581	0.323507727	0.927476332	0.032697164
666	ENSMUSG00000004100	Ppan	Protein_coding	ENSMUSG00000004100_Ppan_protein_coding	protein_coding	219.9397739	-0.010807113	0.056333467	0.140563902	0.7973423	0.098355195
667	ENSMUSG00000004105	Angptl2	Protein_coding	ENSMUSG00000004105_Angptl2_protein_coding	protein_coding	103.3426238	-0.000154263	0.038863188	0.978377756	0.998117295	0.000818419
668	ENSMUSG00000004110	Cacna1e	Protein_coding	ENSMUSG00000004110_Cacna1e_protein_coding	protein_coding	14675.01594	0.000120603	0.014786202	0.954484964	0.998117295	0.000818419
669	ENSMUSG00000004113	Cacna1b	Protein_coding	ENSMUSG00000004113_Cacna1b_protein_coding	protein_coding	6192.741931	-6.80E-05	0.0161778	0.976408836	0.998117295	0.000818419
670	ENSMUSG00000004127	Trmt10a	Protein_coding	ENSMUSG00000004127_Trmt10a_protein_coding	protein_coding	167.6625491	-0.003162125	0.035301399	0.509759585	0.970660047	0.012932846
671	ENSMUSG00000004151	Etv1	Protein_coding	ENSMUSG00000004151_Etv1_protein_coding	protein_coding	5533.650834	0.005811796	0.038134941	0.233026674	0.881548433	0.054753822
672	ENSMUSG00000004187	Kifc2	Protein_coding	ENSMUSG00000004187_Kifc2_protein_coding	protein_coding	5091.57983	-0.000272457	0.015812593	0.903399415	0.998117295	0.000818419
673	ENSMUSG00000004207	Psap	Protein_coding	ENSMUSG00000004207_Psap_protein_coding	protein_coding	27248.63367	1.46E-05	0.014507087	0.99437768	0.999448756	0.000239468
674	ENSMUSG00000004221	Ikbkg	Protein_coding	ENSMUSG00000004221_Ikbkg_protein_coding	protein_coding	1138.684444	0.0022502	0.021479585	0.42742905	0.956705613	0.019221678
675	ENSMUSG00000004231	Pax2	Protein_coding	ENSMUSG00000004231_Pax2_protein_coding	protein_coding	155.1154313	0.006563758	0.056549062	0.390991841	0.945046417	0.02454686
676	ENSMUSG00000004233	Wars2	Protein_coding	ENSMUSG00000004233_Wars2_protein_coding	protein_coding	665.7718326	0.00203562	0.021392072	0.474739162	0.96488588	0.015524049
677	ENSMUSG00000004263	Atn1	Protein_coding	ENSMUSG00000004263_Atn1_protein_coding	protein_coding	6885.914946	-0.001768398	0.017936097	0.464062365	0.964446034	0.015722069
678	ENSMUSG00000004264	Phb2	Protein_coding	ENSMUSG00000004264_Phb2_protein_coding	protein_coding	814.8776924	-0.000304085	0.017151097	0.900265871	0.998117295	0.000818419
679	ENSMUSG00000004266	Ptpn6	Protein_coding	ENSMUSG00000004266_Ptpn6_protein_coding	protein_coding	82.82046825	0.00374243	0.044584369	0.545749441	0.974898668	0.011040523
680	ENSMUSG00000004267	Eno2	Protein_coding	ENSMUSG00000004267_Eno2_protein_coding	protein_coding	13784.76474	0.000833169	0.015712799	0.705168847	0.985458348	0.006361727
681	ENSMUSG00000004268	Emg1	Protein_coding	ENSMUSG00000004268_Emg1_protein_coding	protein_coding	616.2697755	0.003169577	0.026208203	0.350468045	0.934725955	0.029315698
682	ENSMUSG00000004270	Lpcat3	Protein_coding	ENSMUSG00000004270_Lpcat3_protein_coding	protein_coding	654.3037297	-0.001531252	0.020175197	0.576216884	0.97978755	0.008868083
683	ENSMUSG00000004285	Atp6v1f	Protein_coding	ENSMUSG00000004285_Atp6v1f_protein_coding	protein_coding	1016.508054	-0.002459349	0.024616008	0.449911147	0.961079868	0.01724052
684	ENSMUSG00000004296	Il12b	Protein_coding	ENSMUSG00000004296_Il12b_protein_coding	protein_coding	1.34991508	-0.000164851	0.144204557	0.989465023	NA	#VALUE!
685	ENSMUSG00000004317	Clcn5	Protein_coding	ENSMUSG00000004317_Clcn5_protein_coding	protein_coding	1221.633565	0.006658238	0.040778906	0.201169371	0.856968595	0.067035093
686	ENSMUSG00000004319	Clcn3	Protein_coding	ENSMUSG00000004319_Clcn3_protein_coding	protein_coding	5689.719293	0.005584614	0.032878118	0.181660607	0.842706561	0.074323625
687	ENSMUSG00000004328	Hif3a	Protein_coding	ENSMUSG00000004328_Hif3a_protein_coding	protein_coding	217.3394699	0.000668372	0.075873213	0.952141983	0.998117295	0.000818419
688	ENSMUSG00000004341	Gpx6	Protein_coding	ENSMUSG00000004341_Gpx6_protein_coding	protein_coding	2.499969082	0.001795732	0.133844493	0.897994682	NA	#VALUE!
689	ENSMUSG00000004344	Gpx5	Protein_coding	ENSMUSG00000004344_Gpx5_protein_coding	protein_coding	1.162438397	0.002453597	0.146907699	0.838815776	NA	#VALUE!
690	ENSMUSG00000004347	Pde1c	Protein_coding	ENSMUSG00000004347_Pde1c_protein_coding	protein_coding	2388.561245	0.001072558	0.017770094	0.662305607	0.985458348	0.006361727
691	ENSMUSG00000004356	Utp20	Protein_coding	ENSMUSG00000004356_Utp20_protein_coding	protein_coding	994.5214054	-0.004630061	0.031645699	0.251118465	0.894310038	0.048511895
692	ENSMUSG00000004359	Spic	Protein_coding	ENSMUSG00000004359_Spic_protein_coding	protein_coding	2.388154456	0.009307413	0.143467673	0.522415631	NA	#VALUE!
693	ENSMUSG00000004360	9330159F19Rik	Protein_coding	ENSMUSG00000004360_9330159F19Rik_protein_coding	protein_coding	2056.58804	0.002570413	0.0219899	0.371151253	0.938587809	0.027525091
694	ENSMUSG00000004364	Cul3	Protein_coding	ENSMUSG00000004364_Cul3_protein_coding	protein_coding	4405.768481	0.001738052	0.019592923	0.509310417	0.970596722	0.01296118
695	ENSMUSG00000004366	Sst	Protein_coding	ENSMUSG00000004366_Sst_protein_coding	protein_coding	2260.545584	-0.030108186	0.090528373	0.032352948	0.47005101	0.32785501
696	ENSMUSG00000004371	Il11	Protein_coding	ENSMUSG00000004371_Il11_protein_coding	protein_coding	61.51404898	0.007835565	0.06113115	0.339181228	0.931957423	0.030603928
697	ENSMUSG00000004383	Large1	Protein_coding	ENSMUSG00000004383_Large1_protein_coding	protein_coding	5850.552965	-0.003388223	0.023834565	0.269444443	0.905135897	0.043286211
698	ENSMUSG00000004393	Ddx56	Protein_coding	ENSMUSG00000004393_Ddx56_protein_coding	protein_coding	592.1677294	-0.001620277	0.022251917	0.592713203	0.983502486	0.007224538
699	ENSMUSG00000004394	Tmed4	Protein_coding	ENSMUSG00000004394_Tmed4_protein_coding	protein_coding	1089.283155	-0.000189331	0.016346117	0.93493337	0.998117295	0.000818419
700	ENSMUSG00000004415	Col26a1	Protein_coding	ENSMUSG00000004415_Col26a1_protein_coding	protein_coding	261.0843302	-0.006868977	0.050678431	0.302196437	0.918593241	0.036876755
701	ENSMUSG00000004446	Bid	Protein_coding	ENSMUSG00000004446_Bid_protein_coding	protein_coding	148.5983312	-0.001959951	0.031483057	0.655703755	0.985458348	0.006361727
702	ENSMUSG00000004451	Ralb	Protein_coding	ENSMUSG00000004451_Ralb_protein_coding	protein_coding	542.2725865	0.000109926	0.018173185	0.965942446	0.998117295	0.000818419
703	ENSMUSG00000004455	Ppp1cc	Protein_coding	ENSMUSG00000004455_Ppp1cc_protein_coding	protein_coding	1912.086437	0.007310145	0.036366093	0.119405351	0.769798338	0.113623031
704	ENSMUSG00000004460	Dnajb11	Protein_coding	ENSMUSG00000004460_Dnajb11_protein_coding	protein_coding	1405.025635	-1.70E-05	0.016644125	0.994260343	0.999448756	0.000239468
705	ENSMUSG00000004462	Tbccd1	Protein_coding	ENSMUSG00000004462_Tbccd1_protein_coding	protein_coding	409.3158423	0.001206189	0.021848119	0.690106847	0.985458348	0.006361727
706	ENSMUSG00000004473	Clec11a	Protein_coding	ENSMUSG00000004473_Clec11a_protein_coding	protein_coding	88.92611134	0.000272278	0.037425501	0.960284189	0.998117295	0.000818419
707	ENSMUSG00000004500	Zfp324	Protein_coding	ENSMUSG00000004500_Zfp324_protein_coding	protein_coding	426.1883768	0.012581154	0.056197597	0.09244752	0.713384872	0.146676104
708	ENSMUSG00000004508	Gab2	Protein_coding	ENSMUSG00000004508_Gab2_protein_coding	protein_coding	1345.485706	-0.004205479	0.029695923	0.267467959	0.902419801	0.044591384
709	ENSMUSG00000004530	Coro1c	Protein_coding	ENSMUSG00000004530_Coro1c_protein_coding	protein_coding	2537.085532	0.006407843	0.035336356	0.155260708	0.814633017	0.089037992
710	ENSMUSG00000004535	Tax1bp1	Protein_coding	ENSMUSG00000004535_Tax1bp1_protein_coding	protein_coding	4183.951716	0.000254293	0.015027369	0.905488929	0.998117295	0.000818419
711	ENSMUSG00000004540	Psg17	Protein_coding	ENSMUSG00000004540_Psg17_protein_coding	protein_coding	3.515516338	0.020219355	0.163419112	0.24276045	NA	#VALUE!
712	ENSMUSG00000004542	Psg19	Protein_coding	ENSMUSG00000004542_Psg19_protein_coding	protein_coding	1.176900959	-0.002939165	0.147081946	0.808037429	NA	#VALUE!
713	ENSMUSG00000004552	Ctse	Protein_coding	ENSMUSG00000004552_Ctse_protein_coding	protein_coding	47.82458505	0.00511576	0.062806908	0.566266371	0.979361123	0.00905714
714	ENSMUSG00000004558	Ndrg2	Protein_coding	ENSMUSG00000004558_Ndrg2_protein_coding	protein_coding	11152.82524	-0.000795237	0.017627893	0.746682898	0.987847394	0.005310142
715	ENSMUSG00000004561	Mettl17	Protein_coding	ENSMUSG00000004561_Mettl17_protein_coding	protein_coding	287.6252606	-0.001662142	0.023960769	0.612155917	0.984982257	0.006571593
716	ENSMUSG00000004562	Arhgef40	Protein_coding	ENSMUSG00000004562_Arhgef40_protein_coding	protein_coding	882.1759666	-0.001631536	0.021483331	0.575639704	0.97978755	0.008868083
717	ENSMUSG00000004565	Pnpla6	Protein_coding	ENSMUSG00000004565_Pnpla6_protein_coding	protein_coding	1778.227538	-0.000286784	0.016884046	0.904490675	0.998117295	0.000818419
718	ENSMUSG00000004567	Mcoln1	Protein_coding	ENSMUSG00000004567_Mcoln1_protein_coding	protein_coding	1233.530268	4.57E-05	0.015705871	0.983698294	0.998117295	0.000818419
719	ENSMUSG00000004568	Arhgef18	Protein_coding	ENSMUSG00000004568_Arhgef18_protein_coding	protein_coding	2138.235933	0.000409037	0.015792979	0.854928992	0.996486846	0.00152843
720	ENSMUSG00000004591	Pkn2	Protein_coding	ENSMUSG00000004591_Pkn2_protein_coding	protein_coding	1503.703487	0.001183399	0.018433689	0.640749383	0.985458348	0.006361727
721	ENSMUSG00000004609	Cd33	Protein_coding	ENSMUSG00000004609_Cd33_protein_coding	protein_coding	211.4273591	-0.002600917	0.030883808	0.535224434	0.972316344	0.012192414
722	ENSMUSG00000004610	Etfb	Protein_coding	ENSMUSG00000004610_Etfb_protein_coding	protein_coding	648.1563383	0.000179227	0.018754363	0.946195753	0.998117295	0.000818419
723	ENSMUSG00000004612	Nkg7	Protein_coding	ENSMUSG00000004612_Nkg7_protein_coding	protein_coding	1.162438397	0.002453597	0.146907699	0.838815776	NA	#VALUE!
724	ENSMUSG00000004626	Stxbp2	Protein_coding	ENSMUSG00000004626_Stxbp2_protein_coding	protein_coding	443.7333	-0.015753307	0.064856294	0.07514495	0.663239669	0.178329506
725	ENSMUSG00000004630	Pcp2	Protein_coding	ENSMUSG00000004630_Pcp2_protein_coding	protein_coding	1239.300048	0.001687018	0.023819613	0.604080291	0.984982257	0.006571593
726	ENSMUSG00000004631	Sgce	Protein_coding	ENSMUSG00000004631_Sgce_protein_coding	protein_coding	877.5327689	-0.012397524	0.055474681	0.092722485	0.714317014	0.146109006
727	ENSMUSG00000004633	Chn2	Protein_coding	ENSMUSG00000004633_Chn2_protein_coding	protein_coding	10981.68584	-0.000187267	0.019501556	0.945958024	0.998117295	0.000818419
728	ENSMUSG00000004637	Wwox	Protein_coding	ENSMUSG00000004637_Wwox_protein_coding	protein_coding	3311.25659	-0.24131682	0.191373343	0.00097629	0.044290564	1.353688788
729	ENSMUSG00000004642	Slbp	Protein_coding	ENSMUSG00000004642_Slbp_protein_coding	protein_coding	451.6264754	0.010888609	0.052826456	0.115054167	0.761171531	0.118517463
730	ENSMUSG00000004651	Tyr	Protein_coding	ENSMUSG00000004651_Tyr_protein_coding	protein_coding	12.07510428	0.004360982	0.090611051	0.733821395	0.987080126	0.005647592
731	ENSMUSG00000004654	Ghrhr	Protein_coding	ENSMUSG00000004654_Ghrhr_protein_coding	protein_coding	1.949504181	0.013234123	0.157763507	0.34357513	NA	#VALUE!
732	ENSMUSG00000004655	Aqp1	Protein_coding	ENSMUSG00000004655_Aqp1_protein_coding	protein_coding	77.87649255	-0.004529152	0.053731824	0.548543376	0.974898668	0.011040523
733	ENSMUSG00000004661	Arid3b	Protein_coding	ENSMUSG00000004661_Arid3b_protein_coding	protein_coding	455.673107	-0.035772544	0.10514571	0.031223516	0.460561147	0.336712702
734	ENSMUSG00000004665	Cnn2	Protein_coding	ENSMUSG00000004665_Cnn2_protein_coding	protein_coding	149.7936406	-0.002787446	0.042413397	0.642595918	0.985458348	0.006361727
735	ENSMUSG00000004667	Polr2e	Protein_coding	ENSMUSG00000004667_Polr2e_protein_coding	protein_coding	856.8770487	-0.003852788	0.031546611	0.34658931	0.934414317	0.029460516
736	ENSMUSG00000004668	Abca13	Protein_coding	ENSMUSG00000004668_Abca13_protein_coding	protein_coding	36.14834707	-0.004331154	0.06332522	0.634635828	0.985458348	0.006361727
737	ENSMUSG00000004677	Myo9b	Protein_coding	ENSMUSG00000004677_Myo9b_protein_coding	protein_coding	2180.971973	-0.00193869	0.018871939	0.44178766	0.959207564	0.018087405
738	ENSMUSG00000004698	Hdac9	Protein_coding	ENSMUSG00000004698_Hdac9_protein_coding	protein_coding	3508.61419	0.000231291	0.019438466	0.933032923	0.998117295	0.000818419
739	ENSMUSG00000004707	Ly9	Protein_coding	ENSMUSG00000004707_Ly9_protein_coding	protein_coding	7.755006584	-0.012468688	0.126407106	0.43603094	NA	#VALUE!
740	ENSMUSG00000004709	Cd244a	Protein_coding	ENSMUSG00000004709_Cd244a_protein_coding	protein_coding	12.64589239	-0.019787591	0.132221797	0.255461772	0.898767979	0.046352409
741	ENSMUSG00000004730	Adgre1	Protein_coding	ENSMUSG00000004730_Adgre1_protein_coding	protein_coding	183.3982668	0.004070523	0.039291752	0.440197871	0.959207564	0.018087405
742	ENSMUSG00000004748	Mtfp1	Protein_coding	ENSMUSG00000004748_Mtfp1_protein_coding	protein_coding	778.9594993	-0.001790264	0.02202769	0.546902693	0.974898668	0.011040523
743	ENSMUSG00000004768	Rab23	Protein_coding	ENSMUSG00000004768_Rab23_protein_coding	protein_coding	990.5985651	0.002649048	0.022602919	0.369001658	0.938028908	0.027783777
744	ENSMUSG00000004771	Rab11a	Protein_coding	ENSMUSG00000004771_Rab11a_protein_coding	protein_coding	2373.203028	0.001739845	0.02006084	0.518996963	0.97188266	0.012386166
745	ENSMUSG00000004788	Eif2b2	Protein_coding	ENSMUSG00000004788_Eif2b2_protein_coding	protein_coding	440.9421714	-0.00434563	0.033322107	0.311987499	0.923095066	0.03475357
746	ENSMUSG00000004789	Dlst	Protein_coding	ENSMUSG00000004789_Dlst_protein_coding	protein_coding	2793.410642	0.00235786	0.020461037	0.381182968	0.940835061	0.026486506
747	ENSMUSG00000004791	Pgf	Protein_coding	ENSMUSG00000004791_Pgf_protein_coding	protein_coding	61.98553086	-0.003290402	0.045155833	0.605284544	0.984982257	0.006571593
748	ENSMUSG00000004798	Ulk2	Protein_coding	ENSMUSG00000004798_Ulk2_protein_coding	protein_coding	3366.96721	0.00133217	0.01674021	0.561885058	0.978961082	0.009234573
749	ENSMUSG00000004814	Ccl24	Protein_coding	ENSMUSG00000004814_Ccl24_protein_coding	protein_coding	2.975583884	0.023370433	0.176519962	0.174465429	NA	#VALUE!
750	ENSMUSG00000004815	Dgkq	Protein_coding	ENSMUSG00000004815_Dgkq_protein_coding	protein_coding	1363.924785	0.002620164	0.023118081	0.385803351	0.94385568	0.025094407
751	ENSMUSG00000004821	Tmed11	Protein_coding	ENSMUSG00000004821_Tmed11_protein_coding	protein_coding	1.872563306	0.002389471	0.139855801	0.858138363	NA	#VALUE!
752	ENSMUSG00000004837	Grap	Protein_coding	ENSMUSG00000004837_Grap_protein_coding	protein_coding	83.48480399	0.00858511	0.060111994	0.27943889	0.908567405	0.041642848
753	ENSMUSG00000004842	Pou1f1	Protein_coding	ENSMUSG00000004842_Pou1f1_protein_coding	protein_coding	1.86550623	0.006927577	0.145409616	0.606722048	NA	#VALUE!
754	ENSMUSG00000004843	Chmp2b	Protein_coding	ENSMUSG00000004843_Chmp2b_protein_coding	protein_coding	863.6850063	-0.002208167	0.0216841	0.441358346	0.959207564	0.018087405
755	ENSMUSG00000004846	Plod3	Protein_coding	ENSMUSG00000004846_Plod3_protein_coding	protein_coding	644.3826479	-0.001777705	0.021906334	0.547569778	0.974898668	0.011040523
756	ENSMUSG00000004849	Ap1s1	Protein_coding	ENSMUSG00000004849_Ap1s1_protein_coding	protein_coding	2102.044778	-0.002310755	0.02275057	0.441953501	0.959207564	0.018087405
757	ENSMUSG00000004864	Mapk13	Protein_coding	ENSMUSG00000004864_Mapk13_protein_coding	protein_coding	25.14669374	0.005077729	0.071148841	0.619183052	0.985458348	0.006361727
758	ENSMUSG00000004865	Srpk1	Protein_coding	ENSMUSG00000004865_Srpk1_protein_coding	protein_coding	1806.990402	0.002351409	0.021363981	0.402702503	0.94851122	0.022957527
759	ENSMUSG00000004872	Pax3	Protein_coding	ENSMUSG00000004872_Pax3_protein_coding	protein_coding	154.2359419	0.003685281	0.037635611	0.467871206	0.96488588	0.015524049
760	ENSMUSG00000004880	Lbr	Protein_coding	ENSMUSG00000004880_Lbr_protein_coding	protein_coding	697.6102449	0.001839512	0.021663798	0.527604159	0.972241401	0.012225889
761	ENSMUSG00000004885	Crabp2	Protein_coding	ENSMUSG00000004885_Crabp2_protein_coding	protein_coding	56.72320266	-0.020019003	0.103409435	0.151050515	0.810250112	0.0913809
762	ENSMUSG00000004891	Nes	Protein_coding	ENSMUSG00000004891_Nes_protein_coding	protein_coding	394.1808485	0.064205567	0.150054802	0.017446449	0.336889252	0.472512845
763	ENSMUSG00000004892	Bcan	Protein_coding	ENSMUSG00000004892_Bcan_protein_coding	protein_coding	4687.113756	0.000154934	0.015274966	0.943244102	0.998117295	0.000818419
764	ENSMUSG00000004894	Hapln2	Protein_coding	ENSMUSG00000004894_Hapln2_protein_coding	protein_coding	575.41499	-0.028952957	0.095807123	0.043099588	0.531902563	0.274167917
765	ENSMUSG00000004895	Prcc	Protein_coding	ENSMUSG00000004895_Prcc_protein_coding	protein_coding	1368.259746	-0.001436514	0.017678485	0.550878864	0.975624571	0.010717271
766	ENSMUSG00000004896	Rrnad1	Protein_coding	ENSMUSG00000004896_Rrnad1_protein_coding	protein_coding	386.155972	-0.005883647	0.037222394	0.214873609	0.866489846	0.062236522
767	ENSMUSG00000004897	Hdgf	Protein_coding	ENSMUSG00000004897_Hdgf_protein_coding	protein_coding	2172.375247	-0.002042723	0.018616315	0.410628151	0.951906667	0.021405632
768	ENSMUSG00000004902	Slc25a18	Protein_coding	ENSMUSG00000004902_Slc25a18_protein_coding	protein_coding	1111.435026	-0.002011064	0.023627729	0.52651703	0.972241401	0.012225889
769	ENSMUSG00000004929	Thop1	Protein_coding	ENSMUSG00000004929_Thop1_protein_coding	protein_coding	755.4312926	-0.013739689	0.056618845	0.073679318	0.661199404	0.179667546
770	ENSMUSG00000004931	Apba3	Protein_coding	ENSMUSG00000004931_Apba3_protein_coding	protein_coding	235.9438114	-0.000882624	0.023924459	0.793457714	0.99213383	0.003429741
771	ENSMUSG00000004933	Matk	Protein_coding	ENSMUSG00000004933_Matk_protein_coding	protein_coding	1667.239038	-0.009611744	0.045089099	0.102976671	0.737904028	0.132000119
772	ENSMUSG00000004934	Pias4	Protein_coding	ENSMUSG00000004934_Pias4_protein_coding	protein_coding	721.7018666	4.38E-05	0.017470824	0.985898146	0.998117295	0.000818419
773	ENSMUSG00000004936	Map2k1	Protein_coding	ENSMUSG00000004936_Map2k1_protein_coding	protein_coding	4929.635339	0.000741242	0.015273523	0.730480551	0.987080126	0.005647592
774	ENSMUSG00000004937	Sgta	Protein_coding	ENSMUSG00000004937_Sgta_protein_coding	protein_coding	2105.098911	-0.002504768	0.021838928	0.381075975	0.940835061	0.026486506
775	ENSMUSG00000004939	Nmrk2	Protein_coding	ENSMUSG00000004939_Nmrk2_protein_coding	protein_coding	6.125965938	0.025173876	0.169476786	0.194320068	NA	#VALUE!
776	ENSMUSG00000004945	Tmem242	Protein_coding	ENSMUSG00000004945_Tmem242_protein_coding	protein_coding	774.2700376	-0.003368394	0.025492394	0.304316792	0.920220863	0.036107925
777	ENSMUSG00000004947	Dtx2	Protein_coding	ENSMUSG00000004947_Dtx2_protein_coding	protein_coding	368.1826579	-0.002425369	0.028122228	0.522524426	0.97188266	0.012386166
778	ENSMUSG00000004948	Zp3	Protein_coding	ENSMUSG00000004948_Zp3_protein_coding	protein_coding	2.368658632	0.013967409	0.156345481	0.34259874	NA	#VALUE!
779	ENSMUSG00000004951	Hspb1	Protein_coding	ENSMUSG00000004951_Hspb1_protein_coding	protein_coding	89.51413016	0.007665573	0.055345821	0.293291398	0.913621034	0.039233911
780	ENSMUSG00000004952	Rasa4	Protein_coding	ENSMUSG00000004952_Rasa4_protein_coding	protein_coding	351.1581698	0.016517087	0.076174227	0.106142252	0.746118733	0.127192056
781	ENSMUSG00000004961	Syt5	Protein_coding	ENSMUSG00000004961_Syt5_protein_coding	protein_coding	1760.724501	-0.022560872	0.073600566	0.039272311	0.51045559	0.292042036
782	ENSMUSG00000004980	Hnrnpa2b1	Protein_coding	ENSMUSG00000004980_Hnrnpa2b1_protein_coding	protein_coding	8504.498544	0.001892327	0.017502464	0.422176134	0.955307231	0.019856935
783	ENSMUSG00000004988	Fxyd4	Protein_coding	ENSMUSG00000004988_Fxyd4_protein_coding	protein_coding	1.014119141	-0.00015934	0.148022101	0.989044221	NA	#VALUE!
784	ENSMUSG00000004994	Ccdc130	Protein_coding	ENSMUSG00000004994_Ccdc130_protein_coding	protein_coding	244.9914119	0.000949953	0.022872943	0.767067365	0.987847394	0.005310142
785	ENSMUSG00000004996	Mri1	Protein_coding	ENSMUSG00000004996_Mri1_protein_coding	protein_coding	190.1738862	-0.00017003	0.025922736	0.963461699	0.998117295	0.000818419
786	ENSMUSG00000005034	Prkacb	Protein_coding	ENSMUSG00000005034_Prkacb_protein_coding	protein_coding	10763.38932	0.001773483	0.019198377	0.491321376	0.966885273	0.014625055
787	ENSMUSG00000005043	Sgsh	Protein_coding	ENSMUSG00000005043_Sgsh_protein_coding	protein_coding	215.580309	0.001330835	0.026304737	0.717740312	0.986190919	0.006039001
788	ENSMUSG00000005045	Chd5	Protein_coding	ENSMUSG00000005045_Chd5_protein_coding	protein_coding	9021.543878	-0.001020072	0.016262959	0.651668718	0.985458348	0.006361727
789	ENSMUSG00000005054	Cstb	Protein_coding	ENSMUSG00000005054_Cstb_protein_coding	protein_coding	434.7754181	0.005101429	0.036820048	0.281469919	0.908929446	0.041469827
790	ENSMUSG00000005057	Sh2b2	Protein_coding	ENSMUSG00000005057_Sh2b2_protein_coding	protein_coding	212.2521174	0.002563295	0.030060069	0.528990506	0.972241401	0.012225889
791	ENSMUSG00000005069	Pex5	Protein_coding	ENSMUSG00000005069_Pex5_protein_coding	protein_coding	1238.582013	0.001155401	0.01724207	0.626858911	0.985458348	0.006361727
792	ENSMUSG00000005078	Jkamp	Protein_coding	ENSMUSG00000005078_Jkamp_protein_coding	protein_coding	750.6394012	0.000874383	0.019982282	0.753890012	0.987847394	0.005310142
793	ENSMUSG00000005087	Cd44	Protein_coding	ENSMUSG00000005087_Cd44_protein_coding	protein_coding	208.9777859	-0.006274538	0.042563546	0.252303161	0.895732228	0.0478218
794	ENSMUSG00000005089	Slc1a2	Protein_coding	ENSMUSG00000005089_Slc1a2_protein_coding	protein_coding	88401.20518	0.000218017	0.015396296	0.920736584	0.998117295	0.000818419
795	ENSMUSG00000005102	Eif2ak4	Protein_coding	ENSMUSG00000005102_Eif2ak4_protein_coding	protein_coding	1363.568818	-0.002090953	0.019627299	0.422193438	0.955307231	0.019856935
796	ENSMUSG00000005103	Wdr1	Protein_coding	ENSMUSG00000005103_Wdr1_protein_coding	protein_coding	3252.70852	0.003503245	0.024120021	0.25861113	0.899718495	0.045893352
797	ENSMUSG00000005107	Slc2a9	Protein_coding	ENSMUSG00000005107_Slc2a9_protein_coding	protein_coding	110.083311	0.003061874	0.037824765	0.557546487	0.978696121	0.009352133
798	ENSMUSG00000005124	Ccn4	Protein_coding	ENSMUSG00000005124_Ccn4_protein_coding	protein_coding	187.4446107	0.012992686	0.106203907	0.367264518	0.937933844	0.027827793
799	ENSMUSG00000005125	Ndrg1	Protein_coding	ENSMUSG00000005125_Ndrg1_protein_coding	protein_coding	2033.516761	-0.006681458	0.036738904	0.154270564	0.814541978	0.089086529
800	ENSMUSG00000005131	4930550C14Rik	Protein_coding	ENSMUSG00000005131_4930550C14Rik_protein_coding	protein_coding	19.25145916	-0.051309163	0.209321433	0.074201071	0.662393767	0.178883763
801	ENSMUSG00000005142	Man2b1	Protein_coding	ENSMUSG00000005142_Man2b1_protein_coding	protein_coding	735.7372661	0.005086192	0.035607659	0.264782845	0.900777922	0.045382267
802	ENSMUSG00000005148	Klf5	Protein_coding	ENSMUSG00000005148_Klf5_protein_coding	protein_coding	367.4662322	-0.004163751	0.033366639	0.335911248	0.930226367	0.031411355
803	ENSMUSG00000005150	Wdr83	Protein_coding	ENSMUSG00000005150_Wdr83_protein_coding	protein_coding	464.027188	-0.008897281	0.046545563	0.138367906	0.793261201	0.100583787
804	ENSMUSG00000005161	Prdx2	Protein_coding	ENSMUSG00000005161_Prdx2_protein_coding	protein_coding	1877.996828	-0.000724467	0.016753598	0.757631147	0.987847394	0.005310142
805	ENSMUSG00000005198	Polr2a	Protein_coding	ENSMUSG00000005198_Polr2a_protein_coding	protein_coding	3423.877499	0.000261017	0.01417808	0.897865606	0.998117295	0.000818419
806	ENSMUSG00000005202	Shbg	Protein_coding	ENSMUSG00000005202_Shbg_protein_coding	protein_coding	1.627062354	0.004233361	0.143637907	0.745640947	NA	#VALUE!
807	ENSMUSG00000005204	Senp3	Protein_coding	ENSMUSG00000005204_Senp3_protein_coding	protein_coding	1027.307084	-0.000473402	0.015675007	0.831031628	0.996128654	0.001684567
808	ENSMUSG00000005220	Corin	Protein_coding	ENSMUSG00000005220_Corin_protein_coding	protein_coding	65.13854958	0.000873037	0.039585548	0.879899896	0.998117295	0.000818419
809	ENSMUSG00000005225	Plekha8	Protein_coding	ENSMUSG00000005225_Plekha8_protein_coding	protein_coding	999.4585961	0.004136526	0.028095039	0.248315373	0.89056981	0.050332031
810	ENSMUSG00000005232	G6pc2	Protein_coding	ENSMUSG00000005232_G6pc2_protein_coding	protein_coding	1.530060201	-0.002910698	0.143169026	0.821489842	NA	#VALUE!
811	ENSMUSG00000005233	Spc25	Protein_coding	ENSMUSG00000005233_Spc25_protein_coding	protein_coding	6.310743415	-0.010977274	0.125970128	0.485527117	NA	#VALUE!
812	ENSMUSG00000005237	Dnah2	Protein_coding	ENSMUSG00000005237_Dnah2_protein_coding	protein_coding	228.8233847	0.003210776	0.032627102	0.461700584	0.963674032	0.016069844
813	ENSMUSG00000005251	Ripk4	Protein_coding	ENSMUSG00000005251_Ripk4_protein_coding	protein_coding	38.41642302	-0.005369974	0.061765011	0.537634127	0.973645752	0.011599027
814	ENSMUSG00000005262	Ufd1	Protein_coding	ENSMUSG00000005262_Ufd1_protein_coding	protein_coding	1402.155637	-0.000151221	0.015394463	0.945001268	0.998117295	0.000818419
815	ENSMUSG00000005267	Zfp287	Protein_coding	ENSMUSG00000005267_Zfp287_protein_coding	protein_coding	641.8523777	-0.000943175	0.017980441	0.705691879	0.985458348	0.006361727
816	ENSMUSG00000005268	Prlr	Protein_coding	ENSMUSG00000005268_Prlr_protein_coding	protein_coding	110.189581	-0.001507761	0.035394045	0.766162183	0.987847394	0.005310142
817	ENSMUSG00000005299	Letm1	Protein_coding	ENSMUSG00000005299_Letm1_protein_coding	protein_coding	2387.873632	-0.000897565	0.016764423	0.700740335	0.985458348	0.006361727
818	ENSMUSG00000005312	Ubqln1	Protein_coding	ENSMUSG00000005312_Ubqln1_protein_coding	protein_coding	4480.567526	0.001619042	0.018032869	0.506730602	0.970507727	0.013001003
819	ENSMUSG00000005320	Fgfr4	Protein_coding	ENSMUSG00000005320_Fgfr4_protein_coding	protein_coding	10.19075296	0.006252187	0.100467739	0.650812665	NA	#VALUE!
820	ENSMUSG00000005338	Cadm3	Protein_coding	ENSMUSG00000005338_Cadm3_protein_coding	protein_coding	12841.06597	0.003152363	0.022188269	0.27305559	0.905903995	0.042917825
821	ENSMUSG00000005354	Txn2	Protein_coding	ENSMUSG00000005354_Txn2_protein_coding	protein_coding	1673.260948	-0.007160301	0.03691891	0.131063764	0.781156134	0.107262153
822	ENSMUSG00000005355	Casp14	Protein_coding	ENSMUSG00000005355_Casp14_protein_coding	protein_coding	1.014119141	-0.00015934	0.148022101	0.989044221	NA	#VALUE!
823	ENSMUSG00000005357	Slc1a6	Protein_coding	ENSMUSG00000005357_Slc1a6_protein_coding	protein_coding	776.4918197	0.046935405	0.123175646	0.02330515	0.392630876	0.406015551
824	ENSMUSG00000005360	Slc1a3	Protein_coding	ENSMUSG00000005360_Slc1a3_protein_coding	protein_coding	10602.89715	0.006315242	0.032808667	0.134080013	0.786971325	0.104041092
825	ENSMUSG00000005362	Crbn	Protein_coding	ENSMUSG00000005362_Crbn_protein_coding	protein_coding	1457.095157	0.002806072	0.022522004	0.337674757	0.931469194	0.030831504
826	ENSMUSG00000005364	Il5ra	Protein_coding	ENSMUSG00000005364_Il5ra_protein_coding	protein_coding	2.587615859	0.011021318	0.14724417	0.454172866	NA	#VALUE!
827	ENSMUSG00000005370	Msh6	Protein_coding	ENSMUSG00000005370_Msh6_protein_coding	protein_coding	815.5989067	0.000735616	0.016854311	0.755315233	0.987847394	0.005310142
828	ENSMUSG00000005371	Fbxo11	Protein_coding	ENSMUSG00000005371_Fbxo11_protein_coding	protein_coding	4270.704741	0.002803571	0.021062221	0.307643732	0.921886726	0.035322438
829	ENSMUSG00000005373	Mlxipl	Protein_coding	ENSMUSG00000005373_Mlxipl_protein_coding	protein_coding	56.07875365	0.004845379	0.055286371	0.531730698	0.972241401	0.012225889
830	ENSMUSG00000005374	Tbl2	Protein_coding	ENSMUSG00000005374_Tbl2_protein_coding	protein_coding	749.3328714	0.001961273	0.022216446	0.509769815	0.970660047	0.012932846
831	ENSMUSG00000005378	Bud23	Protein_coding	ENSMUSG00000005378_Bud23_protein_coding	protein_coding	439.0498161	-7.40E-05	0.022759463	0.981773771	0.998117295	0.000818419
832	ENSMUSG00000005397	Nid1	Protein_coding	ENSMUSG00000005397_Nid1_protein_coding	protein_coding	619.9702036	0.019597113	0.069975595	0.050569874	0.571317464	0.2431225
833	ENSMUSG00000005410	Mcm5	Protein_coding	ENSMUSG00000005410_Mcm5_protein_coding	protein_coding	130.1923951	-0.001314945	0.032854132	0.77941291	0.989813863	0.004446468
834	ENSMUSG00000005413	Hmox1	Protein_coding	ENSMUSG00000005413_Hmox1_protein_coding	protein_coding	81.79748702	-2.99E-05	0.037359962	0.995625344	0.999448756	0.000239468
835	ENSMUSG00000005417	Mprip	Protein_coding	ENSMUSG00000005417_Mprip_protein_coding	protein_coding	13766.20463	0.001262252	0.015826821	0.564165649	0.979207487	0.009125275
836	ENSMUSG00000005442	Cic	Protein_coding	ENSMUSG00000005442_Cic_protein_coding	protein_coding	7556.101853	0.001095427	0.015846838	0.61875864	0.985458348	0.006361727
837	ENSMUSG00000005447	Pafah1b3	Protein_coding	ENSMUSG00000005447_Pafah1b3_protein_coding	protein_coding	225.7450324	0.000978508	0.025143249	0.782549434	0.989884839	0.004415327
838	ENSMUSG00000005465	Il27ra	Protein_coding	ENSMUSG00000005465_Il27ra_protein_coding	protein_coding	10.23270865	0.001771068	0.091899639	0.89153651	NA	#VALUE!
839	ENSMUSG00000005469	Prkaca	Protein_coding	ENSMUSG00000005469_Prkaca_protein_coding	protein_coding	4224.048027	0.002604842	0.022162818	0.368102522	0.938028908	0.027783777
840	ENSMUSG00000005470	Asf1b	Protein_coding	ENSMUSG00000005470_Asf1b_protein_coding	protein_coding	10.97404178	0.014603336	0.118008423	0.352496277	0.934768832	0.029295777
841	ENSMUSG00000005474	Myl10	Protein_coding	ENSMUSG00000005474_Myl10_protein_coding	protein_coding	1.363977967	7.39E-05	0.144122529	0.995286326	NA	#VALUE!
842	ENSMUSG00000005481	Ddx39a	Protein_coding	ENSMUSG00000005481_Ddx39a_protein_coding	protein_coding	303.9460271	-0.001178779	0.02212314	0.700946429	0.985458348	0.006361727
843	ENSMUSG00000005483	Dnajb1	Protein_coding	ENSMUSG00000005483_Dnajb1_protein_coding	protein_coding	1105.508998	0.002292432	0.021432788	0.417054525	0.953693572	0.020591145
844	ENSMUSG00000005493	Msh4	Protein_coding	ENSMUSG00000005493_Msh4_protein_coding	protein_coding	18.78101792	-0.01290939	0.101301124	0.349253857	0.934725955	0.029315698
845	ENSMUSG00000005501	Usp40	Protein_coding	ENSMUSG00000005501_Usp40_protein_coding	protein_coding	848.9254806	0.00069	0.017304425	0.776052263	0.989119798	0.004751105
846	ENSMUSG00000005503	Evx1	Protein_coding	ENSMUSG00000005503_Evx1_protein_coding	protein_coding	7.55669112	-0.006234661	0.116921435	0.674754537	NA	#VALUE!
847	ENSMUSG00000005505	Kbtbd4	Protein_coding	ENSMUSG00000005505_Kbtbd4_protein_coding	protein_coding	511.8448749	0.000232972	0.018405815	0.928733834	0.998117295	0.000818419
848	ENSMUSG00000005506	Celf1	Protein_coding	ENSMUSG00000005506_Celf1_protein_coding	protein_coding	9138.337584	0.002592122	0.020115736	0.326472868	0.927887879	0.032504498
849	ENSMUSG00000005510	Ndufs3	Protein_coding	ENSMUSG00000005510_Ndufs3_protein_coding	protein_coding	1136.4279	-0.004473533	0.029183742	0.228487643	0.879175076	0.055924632
850	ENSMUSG00000005514	Por	Protein_coding	ENSMUSG00000005514_Por_protein_coding	protein_coding	1752.673841	-5.76E-05	0.01523883	0.97885768	0.998117295	0.000818419
851	ENSMUSG00000005533	Igf1r	Protein_coding	ENSMUSG00000005533_Igf1r_protein_coding	protein_coding	7251.556082	-0.001710978	0.017216157	0.463009266	0.96393719	0.015951264
852	ENSMUSG00000005534	Insr	Protein_coding	ENSMUSG00000005534_Insr_protein_coding	protein_coding	3736.859768	0.002731492	0.021047957	0.320194618	0.927399293	0.03273324
853	ENSMUSG00000005540	Fcer2a	Protein_coding	ENSMUSG00000005540_Fcer2a_protein_coding	protein_coding	5.243462132	0.005111503	0.124176659	0.729990089	NA	#VALUE!
854	ENSMUSG00000005547	Cyp2a5	Protein_coding	ENSMUSG00000005547_Cyp2a5_protein_coding	protein_coding	8.3840553	0.020152217	0.15281511	0.266139353	NA	#VALUE!
855	ENSMUSG00000005553	Atp4a	Protein_coding	ENSMUSG00000005553_Atp4a_protein_coding	protein_coding	10.57749944	0.021720323	0.141649062	0.236699346	NA	#VALUE!
856	ENSMUSG00000005566	Trim28	Protein_coding	ENSMUSG00000005566_Trim28_protein_coding	protein_coding	2186.009362	0.011126273	0.04566416	0.070866198	0.652452982	0.18545078
857	ENSMUSG00000005575	Ube2m	Protein_coding	ENSMUSG00000005575_Ube2m_protein_coding	protein_coding	2198.271118	-0.009016326	0.042580112	0.104383769	0.741140085	0.130099697
858	ENSMUSG00000005580	Adcy9	Protein_coding	ENSMUSG00000005580_Adcy9_protein_coding	protein_coding	3849.108775	-0.000971569	0.014706519	0.638855447	0.985458348	0.006361727
859	ENSMUSG00000005583	Mef2c	Protein_coding	ENSMUSG00000005583_Mef2c_protein_coding	protein_coding	9779.689992	-0.001257152	0.020015467	0.647699367	0.985458348	0.006361727
860	ENSMUSG00000005609	Ctr9	Protein_coding	ENSMUSG00000005609_Ctr9_protein_coding	protein_coding	1584.959679	0.001743734	0.018018903	0.472502006	0.96488588	0.015524049
861	ENSMUSG00000005610	Eif4g2	Protein_coding	ENSMUSG00000005610_Eif4g2_protein_coding	protein_coding	12764.97457	0.003732817	0.026310841	0.267627867	0.902646666	0.044482217
862	ENSMUSG00000005611	Irag1	Protein_coding	ENSMUSG00000005611_Irag1_protein_coding	protein_coding	304.1861313	-0.002034142	0.027727291	0.592164319	0.983502486	0.007224538
863	ENSMUSG00000005615	Pcyt1a	Protein_coding	ENSMUSG00000005615_Pcyt1a_protein_coding	protein_coding	1404.488389	0.014139322	0.054526801	0.060513434	0.617652017	0.209256136
864	ENSMUSG00000005621	Zfp592	Protein_coding	ENSMUSG00000005621_Zfp592_protein_coding	protein_coding	1744.893961	0.004220655	0.026643617	0.214980875	0.866489846	0.062236522
865	ENSMUSG00000005625	Psmd4	Protein_coding	ENSMUSG00000005625_Psmd4_protein_coding	protein_coding	2255.705588	-0.00266078	0.023051996	0.376421003	0.940835061	0.026486506
866	ENSMUSG00000005628	Tmod4	Protein_coding	ENSMUSG00000005628_Tmod4_protein_coding	protein_coding	28.4711406	-0.007172767	0.07280947	0.481597224	0.965190623	0.015386906
867	ENSMUSG00000005640	Insrr	Protein_coding	ENSMUSG00000005640_Insrr_protein_coding	protein_coding	55.58333332	-0.002372374	0.044750172	0.712620797	0.985458348	0.006361727
868	ENSMUSG00000005649	Cabp5	Protein_coding	ENSMUSG00000005649_Cabp5_protein_coding	protein_coding	4.395524088	-0.030387894	0.186205193	0.140285778	NA	#VALUE!
869	ENSMUSG00000005656	Snx6	Protein_coding	ENSMUSG00000005656_Snx6_protein_coding	protein_coding	1070.629057	-0.001962461	0.022279247	0.51078257	0.970911525	0.012820344
870	ENSMUSG00000005667	Mthfd2	Protein_coding	ENSMUSG00000005667_Mthfd2_protein_coding	protein_coding	163.2994363	0.00778519	0.050023516	0.229039222	0.879175076	0.055924632
871	ENSMUSG00000005672	Kit	Protein_coding	ENSMUSG00000005672_Kit_protein_coding	protein_coding	2355.600722	0.007789684	0.041992204	0.147944081	0.805743659	0.093803104
872	ENSMUSG00000005674	Tomm40l	Protein_coding	ENSMUSG00000005674_Tomm40l_protein_coding	protein_coding	877.0282026	-0.002069645	0.021193937	0.462393388	0.963674032	0.016069844
873	ENSMUSG00000005677	Nr1i3	Protein_coding	ENSMUSG00000005677_Nr1i3_protein_coding	protein_coding	4.596583038	0.01301186	0.137492929	0.421518131	NA	#VALUE!
874	ENSMUSG00000005681	Apoa2	Protein_coding	ENSMUSG00000005681_Apoa2_protein_coding	protein_coding	1.176900959	-0.002939165	0.147081946	0.808037429	NA	#VALUE!
875	ENSMUSG00000005682	Pan2	Protein_coding	ENSMUSG00000005682_Pan2_protein_coding	protein_coding	589.0272016	0.000536533	0.017694869	0.829429498	0.996128654	0.001684567
876	ENSMUSG00000005683	Cs	Protein_coding	ENSMUSG00000005683_Cs_protein_coding	protein_coding	4791.880383	0.001259187	0.017314056	0.596244533	0.984009093	0.007000888
877	ENSMUSG00000005686	Ampd3	Protein_coding	ENSMUSG00000005686_Ampd3_protein_coding	protein_coding	1076.180976	0.003187149	0.025212851	0.32749557	0.927887879	0.032504498
878	ENSMUSG00000005687	Bcas2	Protein_coding	ENSMUSG00000005687_Bcas2_protein_coding	protein_coding	939.7779027	-0.000639698	0.017451631	0.793985609	0.99213383	0.003429741
879	ENSMUSG00000005696	Sh2d1a	Protein_coding	ENSMUSG00000005696_Sh2d1a_protein_coding	protein_coding	2.653491966	0.003501401	0.134942859	0.803535078	NA	#VALUE!
880	ENSMUSG00000005698	Ctcf	Protein_coding	ENSMUSG00000005698_Ctcf_protein_coding	protein_coding	2286.902836	0.000400106	0.014693543	0.84849416	0.996472611	0.001534634
881	ENSMUSG00000005699	Pard6a	Protein_coding	ENSMUSG00000005699_Pard6a_protein_coding	protein_coding	437.27957	-0.002194879	0.023468521	0.482396511	0.965712088	0.015152332
882	ENSMUSG00000005705	Agrp	Protein_coding	ENSMUSG00000005705_Agrp_protein_coding	protein_coding	101.7982211	-0.005643163	0.050683313	0.409895198	0.951906667	0.021405632
883	ENSMUSG00000005716	Pvalb	Protein_coding	ENSMUSG00000005716_Pvalb_protein_coding	protein_coding	2422.646784	0.004667596	0.030507959	0.229125621	0.879175076	0.055924632
884	ENSMUSG00000005718	Tfap4	Protein_coding	ENSMUSG00000005718_Tfap4_protein_coding	protein_coding	194.4728355	0.00489624	0.038916901	0.335089648	0.930226367	0.031411355
885	ENSMUSG00000005732	Ranbp1	Protein_coding	ENSMUSG00000005732_Ranbp1_protein_coding	protein_coding	1018.579834	0.002534471	0.024043248	0.422721486	0.95556162	0.019741302
886	ENSMUSG00000005763	Cd247	Protein_coding	ENSMUSG00000005763_Cd247_protein_coding	protein_coding	13.98903507	0.023693682	0.144476817	0.209349606	0.861927124	0.064529452
887	ENSMUSG00000005774	Rfx5	Protein_coding	ENSMUSG00000005774_Rfx5_protein_coding	protein_coding	581.0467542	0.000238061	0.01814703	0.926140737	0.998117295	0.000818419
888	ENSMUSG00000005779	Psmb4	Protein_coding	ENSMUSG00000005779_Psmb4_protein_coding	protein_coding	1423.944914	0.000669986	0.017161831	0.780781793	0.989884839	0.004415327
889	ENSMUSG00000005800	Mmp8	Protein_coding	ENSMUSG00000005800_Mmp8_protein_coding	protein_coding	1.344886406	-0.005648853	0.147690265	0.654182547	NA	#VALUE!
890	ENSMUSG00000005802	Slc30a4	Protein_coding	ENSMUSG00000005802_Slc30a4_protein_coding	protein_coding	1464.104868	0.001807816	0.020939569	0.520405073	0.97188266	0.012386166
891	ENSMUSG00000005803	Sqor	Protein_coding	ENSMUSG00000005803_Sqor_protein_coding	protein_coding	200.3033596	-0.003856694	0.03412527	0.390217978	0.944723157	0.024695439
892	ENSMUSG00000005804	Bloc1s6	Protein_coding	ENSMUSG00000005804_Bloc1s6_protein_coding	protein_coding	658.3111991	0.002144931	0.023121947	0.486324966	0.966328549	0.014875189
893	ENSMUSG00000005813	Metap1	Protein_coding	ENSMUSG00000005813_Metap1_protein_coding	protein_coding	982.8298942	-0.00061746	0.017589176	0.80262716	0.995265366	0.002061109
894	ENSMUSG00000005823	Gpr108	Protein_coding	ENSMUSG00000005823_Gpr108_protein_coding	protein_coding	492.2200767	0.002902099	0.025710787	0.386998552	0.944390531	0.024848376
895	ENSMUSG00000005824	Tnfsf14	Protein_coding	ENSMUSG00000005824_Tnfsf14_protein_coding	protein_coding	1.014119141	-0.00015934	0.148022101	0.989044221	NA	#VALUE!
896	ENSMUSG00000005836	Gata6	Protein_coding	ENSMUSG00000005836_Gata6_protein_coding	protein_coding	9.124163839	-0.003219746	0.099171314	0.813687346	NA	#VALUE!
897	ENSMUSG00000005846	Rsl1d1	Protein_coding	ENSMUSG00000005846_Rsl1d1_protein_coding	protein_coding	695.4448039	-0.006511986	0.039791932	0.199685943	0.856074021	0.067488682
898	ENSMUSG00000005864	Cnga2	Protein_coding	ENSMUSG00000005864_Cnga2_protein_coding	protein_coding	5.990209121	0.028951186	0.179798993	0.157666872	NA	#VALUE!
899	ENSMUSG00000005871	Apc	Protein_coding	ENSMUSG00000005871_Apc_protein_coding	protein_coding	15972.26	0.001546505	0.017340756	0.511632179	0.970911525	0.012820344
900	ENSMUSG00000005873	Reep5	Protein_coding	ENSMUSG00000005873_Reep5_protein_coding	protein_coding	5625.259849	0.000309655	0.01689481	0.896943752	0.998117295	0.000818419
901	ENSMUSG00000005881	Ergic3	Protein_coding	ENSMUSG00000005881_Ergic3_protein_coding	protein_coding	1624.284329	-0.000913111	0.015643237	0.676423479	0.985458348	0.006361727
902	ENSMUSG00000005882	Uqcc1	Protein_coding	ENSMUSG00000005882_Uqcc1_protein_coding	protein_coding	1342.816696	-0.001316312	0.019269192	0.617762088	0.985458348	0.006361727
903	ENSMUSG00000005883	Spo11	Protein_coding	ENSMUSG00000005883_Spo11_protein_coding	protein_coding	5.564493712	0.030667185	0.185112113	0.142631058	NA	#VALUE!
904	ENSMUSG00000005886	Ncoa2	Protein_coding	ENSMUSG00000005886_Ncoa2_protein_coding	protein_coding	5844.2016	-0.00035059	0.013779414	0.859646103	0.997303335	0.001172729
905	ENSMUSG00000005892	Trh	Protein_coding	ENSMUSG00000005892_Trh_protein_coding	protein_coding	108.0308429	0.205166388	0.321546087	0.006424089	0.174897262	0.75721699
906	ENSMUSG00000005893	Nr2c2	Protein_coding	ENSMUSG00000005893_Nr2c2_protein_coding	protein_coding	5085.114231	0.002969545	0.022482806	0.308169811	0.921886726	0.035322438
907	ENSMUSG00000005897	Nr2c1	Protein_coding	ENSMUSG00000005897_Nr2c1_protein_coding	protein_coding	502.2175659	-0.000108201	0.018806511	0.967608643	0.998117295	0.000818419
908	ENSMUSG00000005899	Smpd4	Protein_coding	ENSMUSG00000005899_Smpd4_protein_coding	protein_coding	993.1322634	0.001258796	0.019142084	0.631757248	0.985458348	0.006361727
909	ENSMUSG00000005907	Pex1	Protein_coding	ENSMUSG00000005907_Pex1_protein_coding	protein_coding	730.1517072	0.001496533	0.019325307	0.568522178	0.97978755	0.008868083
910	ENSMUSG00000005917	Otx1	Protein_coding	ENSMUSG00000005917_Otx1_protein_coding	protein_coding	90.62402527	0.006890117	0.055493	0.353477194	0.934768832	0.029295777
911	ENSMUSG00000005936	Kctd20	Protein_coding	ENSMUSG00000005936_Kctd20_protein_coding	protein_coding	1738.693913	0.002515161	0.020665179	0.353227853	0.934768832	0.029295777
912	ENSMUSG00000005947	Itgae	Protein_coding	ENSMUSG00000005947_Itgae_protein_coding	protein_coding	21.37488419	-0.020142789	0.121797829	0.21791582	0.867955585	0.061502498
913	ENSMUSG00000005949	Ctns	Protein_coding	ENSMUSG00000005949_Ctns_protein_coding	protein_coding	464.6505812	0.001032643	0.021493058	0.730102837	0.987080126	0.005647592
914	ENSMUSG00000005950	P2rx5	Protein_coding	ENSMUSG00000005950_P2rx5_protein_coding	protein_coding	51.18755356	0.000754554	0.044730691	0.908747507	0.998117295	0.000818419
915	ENSMUSG00000005951	Shpk	Protein_coding	ENSMUSG00000005951_Shpk_protein_coding	protein_coding	121.6409619	-0.001898868	0.037002161	0.718839866	0.986247806	0.00601395
916	ENSMUSG00000005952	Trpv1	Protein_coding	ENSMUSG00000005952_Trpv1_protein_coding	protein_coding	5.766730716	0.015729558	0.140547066	0.35255523	NA	#VALUE!
917	ENSMUSG00000005958	Ephb3	Protein_coding	ENSMUSG00000005958_Ephb3_protein_coding	protein_coding	517.8883563	-0.006237533	0.041151745	0.23730755	0.881854719	0.054602957
918	ENSMUSG00000005968	Tuft1	Protein_coding	ENSMUSG00000005968_Tuft1_protein_coding	protein_coding	109.450347	0.002919071	0.036211815	0.558301874	0.978835552	0.009290265
919	ENSMUSG00000005973	Rcn1	Protein_coding	ENSMUSG00000005973_Rcn1_protein_coding	protein_coding	427.9700898	-0.01227191	0.060745625	0.123982189	0.776354551	0.109939897
920	ENSMUSG00000005981	Trap1	Protein_coding	ENSMUSG00000005981_Trap1_protein_coding	protein_coding	2042.110552	-0.001450934	0.018733778	0.569070863	0.97978755	0.008868083
921	ENSMUSG00000005982	Naa60	Protein_coding	ENSMUSG00000005982_Naa60_protein_coding	protein_coding	1910.244553	-0.000640768	0.015481818	0.769256719	0.987847394	0.005310142
922	ENSMUSG00000005983	1700037C18Rik	Protein_coding	ENSMUSG00000005983_1700037C18Rik_protein_coding	protein_coding	69.81100794	-0.080429665	0.206781345	0.023954855	0.399062126	0.398959488
923	ENSMUSG00000005986	Ankrd13d	Protein_coding	ENSMUSG00000005986_Ankrd13d_protein_coding	protein_coding	1154.339983	-0.006968895	0.036140435	0.13301427	0.785671388	0.104759062
924	ENSMUSG00000005994	Tyrp1	Protein_coding	ENSMUSG00000005994_Tyrp1_protein_coding	protein_coding	12.65267582	0.054826059	0.239459499	0.059038891	0.610489403	0.21432187
925	ENSMUSG00000006005	Tpr	Protein_coding	ENSMUSG00000006005_Tpr_protein_coding	protein_coding	4389.834943	-0.001476895	0.01708289	0.526020592	0.972104711	0.012286952
926	ENSMUSG00000006007	Pdc	Protein_coding	ENSMUSG00000006007_Pdc_protein_coding	protein_coding	1.498059381	0.007693101	0.149115153	0.554647413	NA	#VALUE!
927	ENSMUSG00000006010	Odr4	Protein_coding	ENSMUSG00000006010_Odr4_protein_coding	protein_coding	941.8193024	0.000146363	0.017597553	0.95318203	0.998117295	0.000818419
928	ENSMUSG00000006014	Prg4	Protein_coding	ENSMUSG00000006014_Prg4_protein_coding	protein_coding	25.5003744	-0.010002371	0.085798877	0.397588894	0.946057337	0.024082542
929	ENSMUSG00000006019	Dhx34	Protein_coding	ENSMUSG00000006019_Dhx34_protein_coding	protein_coding	357.7333237	0.002765867	0.028817451	0.471672627	0.96488588	0.015524049
930	ENSMUSG00000006021	Kptn	Protein_coding	ENSMUSG00000006021_Kptn_protein_coding	protein_coding	387.6990438	-0.021769487	0.079433149	0.055127848	0.596892678	0.224103749
931	ENSMUSG00000006024	Napa	Protein_coding	ENSMUSG00000006024_Napa_protein_coding	protein_coding	3719.669207	-0.001472619	0.017029342	0.526086422	0.972152056	0.012265801
932	ENSMUSG00000006050	Sra1	Protein_coding	ENSMUSG00000006050_Sra1_protein_coding	protein_coding	423.4855242	0.000741693	0.021532901	0.806493409	0.995265366	0.002061109
933	ENSMUSG00000006056	Calcoco2	Protein_coding	ENSMUSG00000006056_Calcoco2_protein_coding	protein_coding	2.201427358	-0.002600062	0.136334286	0.850882384	NA	#VALUE!
934	ENSMUSG00000006057	Atp5g1	Protein_coding	ENSMUSG00000006057_Atp5g1_protein_coding	protein_coding	1066.032296	0.001302961	0.067568381	0.896249554	0.998117295	0.000818419
935	ENSMUSG00000006058	Snf8	Protein_coding	ENSMUSG00000006058_Snf8_protein_coding	protein_coding	884.0604989	-0.017400084	0.073388493	0.082198114	0.684449603	0.164658524
936	ENSMUSG00000006095	Tbcb	Protein_coding	ENSMUSG00000006095_Tbcb_protein_coding	protein_coding	1296.09727	-0.003110315	0.024568669	0.327148289	0.927887879	0.032504498
937	ENSMUSG00000006127	Inpp5k	Protein_coding	ENSMUSG00000006127_Inpp5k_protein_coding	protein_coding	1078.416445	-0.002563584	0.021647567	0.365030262	0.936857875	0.028326288
938	ENSMUSG00000006134	Crkl	Protein_coding	ENSMUSG00000006134_Crkl_protein_coding	protein_coding	2224.943153	0.00610994	0.034860139	0.16866859	0.82799311	0.081973277
939	ENSMUSG00000006143	Upk3bl	Protein_coding	ENSMUSG00000006143_Upk3bl_protein_coding	protein_coding	9.364685536	-0.01742164	0.146958857	0.314534054	NA	#VALUE!
940	ENSMUSG00000006154	Eps8l1	Protein_coding	ENSMUSG00000006154_Eps8l1_protein_coding	protein_coding	12.24647835	0.012132678	0.111604874	0.41826415	0.954253851	0.020336079
941	ENSMUSG00000006169	Clint1	Protein_coding	ENSMUSG00000006169_Clint1_protein_coding	protein_coding	2002.324907	-0.000442321	0.015730925	0.842594959	0.996442225	0.001547877
942	ENSMUSG00000006179	Prss16	Protein_coding	ENSMUSG00000006179_Prss16_protein_coding	protein_coding	13.05809681	-0.003876904	0.089658863	0.760701888	0.987847394	0.005310142
943	ENSMUSG00000006191	Cdkal1	Protein_coding	ENSMUSG00000006191_Cdkal1_protein_coding	protein_coding	2286.680365	-0.019107328	0.066333031	0.046113902	0.547668012	0.261482625
944	ENSMUSG00000006204	Cdcp3	Protein_coding	ENSMUSG00000006204_Cdcp3_protein_coding	protein_coding	24.49641749	-0.010471544	0.087603541	0.384572881	0.942657809	0.025645931
945	ENSMUSG00000006205	Htra1	Protein_coding	ENSMUSG00000006205_Htra1_protein_coding	protein_coding	3021.173779	-0.002849323	0.023188723	0.343915539	0.933859779	0.029718329
946	ENSMUSG00000006215	Zbtb17	Protein_coding	ENSMUSG00000006215_Zbtb17_protein_coding	protein_coding	841.31383	-0.008334068	0.042792226	0.13065011	0.780093126	0.107853549
947	ENSMUSG00000006216	Clcnkb	Protein_coding	ENSMUSG00000006216_Clcnkb_protein_coding	protein_coding	2.466464724	0.00572613	0.138112426	0.685585431	NA	#VALUE!
948	ENSMUSG00000006218	Fam131c	Protein_coding	ENSMUSG00000006218_Fam131c_protein_coding	protein_coding	91.92192056	-0.000971203	0.035046436	0.84798581	0.996472611	0.001534634
949	ENSMUSG00000006219	Fblim1	Protein_coding	ENSMUSG00000006219_Fblim1_protein_coding	protein_coding	47.55847149	-0.007272756	0.06442833	0.409959673	0.951906667	0.021405632
950	ENSMUSG00000006221	Hspb7	Protein_coding	ENSMUSG00000006221_Hspb7_protein_coding	protein_coding	11.77886346	-0.019550632	0.133211685	0.262599343	0.900440892	0.04554479
951	ENSMUSG00000006235	Epor	Protein_coding	ENSMUSG00000006235_Epor_protein_coding	protein_coding	110.6827289	-0.15581523	0.277694462	0.009046751	0.224048974	0.649657041
952	ENSMUSG00000006241	Ccdc159	Protein_coding	ENSMUSG00000006241_Ccdc159_protein_coding	protein_coding	134.5083013	-0.003136112	0.035656801	0.518613388	0.97188266	0.012386166
953	ENSMUSG00000006262	Mob1b	Protein_coding	ENSMUSG00000006262_Mob1b_protein_coding	protein_coding	1335.508387	0.004135846	0.02944024	0.271586442	0.905173847	0.043268003
954	ENSMUSG00000006269	Atp6v1b1	Protein_coding	ENSMUSG00000006269_Atp6v1b1_protein_coding	protein_coding	2.130493831	0.011438664	0.150497913	0.427604553	NA	#VALUE!
955	ENSMUSG00000006270	Vax1	Protein_coding	ENSMUSG00000006270_Vax1_protein_coding	protein_coding	11.74531132	0.000945737	0.085399255	0.938700684	0.998117295	0.000818419
956	ENSMUSG00000006273	Atp6v1b2	Protein_coding	ENSMUSG00000006273_Atp6v1b2_protein_coding	protein_coding	9657.725741	0.001885183	0.020373517	0.488922562	0.966328549	0.014875189
957	ENSMUSG00000006276	Eps15l1	Protein_coding	ENSMUSG00000006276_Eps15l1_protein_coding	protein_coding	2771.453663	-0.006813453	0.034153365	0.122058716	0.773497121	0.111541298
958	ENSMUSG00000006281	Tep1	Protein_coding	ENSMUSG00000006281_Tep1_protein_coding	protein_coding	356.0842992	-0.003169058	0.030619369	0.434454118	0.957264594	0.018968004
959	ENSMUSG00000006288	Ttc5	Protein_coding	ENSMUSG00000006288_Ttc5_protein_coding	protein_coding	567.9831053	-0.001817877	0.021527599	0.530112131	0.972241401	0.012225889
960	ENSMUSG00000006289	Osgep	Protein_coding	ENSMUSG00000006289_Osgep_protein_coding	protein_coding	337.9447878	0.00158325	0.024649731	0.640910236	0.985458348	0.006361727
961	ENSMUSG00000006299	Aamp	Protein_coding	ENSMUSG00000006299_Aamp_protein_coding	protein_coding	2241.672843	-0.002364827	0.021036523	0.392528844	0.94533437	0.024414552
962	ENSMUSG00000006301	Tmbim1	Protein_coding	ENSMUSG00000006301_Tmbim1_protein_coding	protein_coding	818.436697	-0.003100452	0.025759145	0.353070895	0.934768832	0.029295777
963	ENSMUSG00000006304	Arpc2	Protein_coding	ENSMUSG00000006304_Arpc2_protein_coding	protein_coding	2451.811244	-0.000258209	0.015336997	0.905808408	0.998117295	0.000818419
964	ENSMUSG00000006307	Kmt2b	Protein_coding	ENSMUSG00000006307_Kmt2b_protein_coding	protein_coding	2568.220034	0.002514695	0.02062031	0.352343577	0.934768832	0.029295777
965	ENSMUSG00000006310	Zbtb32	Protein_coding	ENSMUSG00000006310_Zbtb32_protein_coding	protein_coding	1.646378636	0.010027172	0.151811763	0.457194699	NA	#VALUE!
966	ENSMUSG00000006311	Etv2	Protein_coding	ENSMUSG00000006311_Etv2_protein_coding	protein_coding	1.014119141	-0.00015934	0.148022101	0.989044221	NA	#VALUE!
967	ENSMUSG00000006313	Upk1a	Protein_coding	ENSMUSG00000006313_Upk1a_protein_coding	protein_coding	21.60476539	0.002407574	0.067737034	0.809032156	0.995265366	0.002061109
968	ENSMUSG00000006315	Tmem147	Protein_coding	ENSMUSG00000006315_Tmem147_protein_coding	protein_coding	595.1729011	-0.000984145	0.024400418	0.774337562	0.989031324	0.004789954
969	ENSMUSG00000006333	Rps9	Protein_coding	ENSMUSG00000006333_Rps9_protein_coding	protein_coding	2926.011601	-0.000873495	0.019380084	0.746505523	0.987847394	0.005310142
970	ENSMUSG00000006335	Tfpt	Protein_coding	ENSMUSG00000006335_Tfpt_protein_coding	protein_coding	439.4361412	-0.001438931	0.023662317	0.659477912	0.985458348	0.006361727
971	ENSMUSG00000006342	Susd2	Protein_coding	ENSMUSG00000006342_Susd2_protein_coding	protein_coding	386.321731	0.00181902	0.031061475	0.675894178	0.985458348	0.006361727
972	ENSMUSG00000006344	Ggt5	Protein_coding	ENSMUSG00000006344_Ggt5_protein_coding	protein_coding	61.35076886	0.008316028	0.062406913	0.318474807	0.926828038	0.033000836
973	ENSMUSG00000006345	Ggt1	Protein_coding	ENSMUSG00000006345_Ggt1_protein_coding	protein_coding	28.0616731	0.000103909	0.061098888	0.990871999	0.99876262	0.00053772
974	ENSMUSG00000006356	Crip2	Protein_coding	ENSMUSG00000006356_Crip2_protein_coding	protein_coding	1120.276902	-0.03830581	0.10529972	0.025789092	0.413900109	0.38310446
975	ENSMUSG00000006360	Crip1	Protein_coding	ENSMUSG00000006360_Crip1_protein_coding	protein_coding	56.52631537	0.002863151	0.051388897	0.700018233	0.985458348	0.006361727
976	ENSMUSG00000006362	Cbfa2t3	Protein_coding	ENSMUSG00000006362_Cbfa2t3_protein_coding	protein_coding	2033.784125	0.000820902	0.017247007	0.733095298	0.987080126	0.005647592
977	ENSMUSG00000006369	Fbln1	Protein_coding	ENSMUSG00000006369_Fbln1_protein_coding	protein_coding	311.68846	0.000426874	0.026959249	0.911941718	0.998117295	0.000818419
978	ENSMUSG00000006373	Pgrmc1	Protein_coding	ENSMUSG00000006373_Pgrmc1_protein_coding	protein_coding	3376.075343	0.001201941	0.017704665	0.621467534	0.985458348	0.006361727
979	ENSMUSG00000006378	Gcat	Protein_coding	ENSMUSG00000006378_Gcat_protein_coding	protein_coding	152.5953161	-0.023820454	0.095655785	0.07500003	0.662765606	0.178640037
980	ENSMUSG00000006386	Tek	Protein_coding	ENSMUSG00000006386_Tek_protein_coding	protein_coding	449.1553656	0.001170088	0.024041346	0.72747834	0.986683545	0.005822114
981	ENSMUSG00000006389	Mpl	Protein_coding	ENSMUSG00000006389_Mpl_protein_coding	protein_coding	9.033771438	0.031201455	0.171312526	0.15205216	NA	#VALUE!
982	ENSMUSG00000006390	Elovl1	Protein_coding	ENSMUSG00000006390_Elovl1_protein_coding	protein_coding	300.2193845	-0.000575709	0.024186083	0.866883889	0.998095769	0.000827785
983	ENSMUSG00000006392	Med8	Protein_coding	ENSMUSG00000006392_Med8_protein_coding	protein_coding	317.5807254	-0.000567017	0.022787064	0.860503983	0.997355853	0.001149859
984	ENSMUSG00000006395	Hyi	Protein_coding	ENSMUSG00000006395_Hyi_protein_coding	protein_coding	182.2785779	-0.032683322	0.113808308	0.051530919	0.578533146	0.237671754
985	ENSMUSG00000006398	Cdc20	Protein_coding	ENSMUSG00000006398_Cdc20_protein_coding	protein_coding	21.39006861	0.002111275	0.07358983	0.844952735	0.996472611	0.001534634
986	ENSMUSG00000006403	Adamts4	Protein_coding	ENSMUSG00000006403_Adamts4_protein_coding	protein_coding	1000.739114	0.000934486	0.019452291	0.729890049	0.987080126	0.005647592
987	ENSMUSG00000006411	Nectin4	Protein_coding	ENSMUSG00000006411_Nectin4_protein_coding	protein_coding	141.0838679	0.006121493	0.048586103	0.34099209	0.932878525	0.030174904
988	ENSMUSG00000006412	Pfdn2	Protein_coding	ENSMUSG00000006412_Pfdn2_protein_coding	protein_coding	1234.315966	-0.001105585	0.019179144	0.676439896	0.985458348	0.006361727
989	ENSMUSG00000006418	Rnf114	Protein_coding	ENSMUSG00000006418_Rnf114_protein_coding	protein_coding	1477.592038	0.000883487	0.015947968	0.691833317	0.985458348	0.006361727
990	ENSMUSG00000006423	Steep1	Protein_coding	ENSMUSG00000006423_Steep1_protein_coding	protein_coding	756.5787337	0.003210564	0.026408636	0.347670835	0.934725955	0.029315698
991	ENSMUSG00000006435	Neurl1a	Protein_coding	ENSMUSG00000006435_Neurl1a_protein_coding	protein_coding	4518.658484	-0.000635218	0.015558572	0.772242995	0.988348086	0.005090074
992	ENSMUSG00000006442	Srm	Protein_coding	ENSMUSG00000006442_Srm_protein_coding	protein_coding	719.1873317	-0.002957968	0.025193605	0.366322399	0.937308422	0.028117481
993	ENSMUSG00000006445	Epha2	Protein_coding	ENSMUSG00000006445_Epha2_protein_coding	protein_coding	62.34680041	0.029018852	0.12825464	0.102783733	0.737904028	0.132000119
994	ENSMUSG00000006456	Rbm14	Protein_coding	ENSMUSG00000006456_Rbm14_protein_coding	protein_coding	1491.940206	0.000584053	0.01509457	0.784671143	0.98999921	0.004365152
995	ENSMUSG00000006457	Actn3	Protein_coding	ENSMUSG00000006457_Actn3_protein_coding	protein_coding	29.48915738	0.002669154	0.064398446	0.777722973	0.989119798	0.004751105
996	ENSMUSG00000006462	A530013C23Rik	lncRNA	ENSMUSG00000006462_A530013C23Rik_lncRNA	lncRNA	41.38818431	0.004673153	0.063824625	0.609360772	0.984982257	0.006571593
997	ENSMUSG00000006463	Zdhhc24	Protein_coding	ENSMUSG00000006463_Zdhhc24_protein_coding	protein_coding	402.1221132	0.000776209	0.02155856	0.797730846	0.993532637	0.002817862
998	ENSMUSG00000006464	Bbs1	Protein_coding	ENSMUSG00000006464_Bbs1_protein_coding	protein_coding	1054.243241	0.013928356	0.055283564	0.065912517	0.639565875	0.194114717
999	ENSMUSG00000006469	Slc34a3	Protein_coding	ENSMUSG00000006469_Slc34a3_protein_coding	protein_coding	3.839725783	-0.002347142	0.122814294	0.872103994	NA	#VALUE!
1000	ENSMUSG00000006471	Ndor1	Protein_coding	ENSMUSG00000006471_Ndor1_protein_coding	protein_coding	7.151824994	0.00035794	0.103748735	0.979565402	NA	#VALUE!
1001	ENSMUSG00000006476	Nsmf	Protein_coding	ENSMUSG00000006476_Nsmf_protein_coding	protein_coding	4641.266145	-0.001140042	0.016728477	0.621695808	0.985458348	0.006361727
1002	ENSMUSG00000006488	Prl7a1	Protein_coding	ENSMUSG00000006488_Prl7a1_protein_coding	protein_coding	1.162438397	0.002453597	0.146907699	0.838815776	NA	#VALUE!
1003	ENSMUSG00000006494	Pdk1	Protein_coding	ENSMUSG00000006494_Pdk1_protein_coding	protein_coding	1050.809679	0.00093074	0.018352046	0.715179188	0.985700476	0.006255034
1004	ENSMUSG00000006498	Ptbp1	Protein_coding	ENSMUSG00000006498_Ptbp1_protein_coding	protein_coding	768.4147166	-0.000614665	0.016844449	0.795174943	0.992454387	0.003289444
1005	ENSMUSG00000006517	Mvd	Protein_coding	ENSMUSG00000006517_Mvd_protein_coding	protein_coding	285.2891024	-0.006954385	0.044664353	0.225841055	0.876706478	0.057145784
1006	ENSMUSG00000006519	Cyba	Protein_coding	ENSMUSG00000006519_Cyba_protein_coding	protein_coding	115.6741704	0.001922287	0.038209442	0.724892056	0.986375217	0.005957848
1007	ENSMUSG00000006522	Itih3	Protein_coding	ENSMUSG00000006522_Itih3_protein_coding	protein_coding	1521.001178	-0.003339439	0.050594431	0.644467041	0.985458348	0.006361727
1008	ENSMUSG00000006526	Stimate	Protein_coding	ENSMUSG00000006526_Stimate_protein_coding	protein_coding	976.9708934	-0.001470992	0.018858633	0.566007818	0.979361123	0.00905714
1009	ENSMUSG00000006527	Sfmbt1	Protein_coding	ENSMUSG00000006527_Sfmbt1_protein_coding	protein_coding	2073.022767	0.004431849	0.028059703	0.215136906	0.866537448	0.062212664
1010	ENSMUSG00000006538	Ihh	Protein_coding	ENSMUSG00000006538_Ihh_protein_coding	protein_coding	7.192078545	0.022905508	0.156715533	0.228758967	NA	#VALUE!
1011	ENSMUSG00000006542	Prkag3	Protein_coding	ENSMUSG00000006542_Prkag3_protein_coding	protein_coding	4.59325795	-0.010966525	0.134945454	0.484806797	NA	#VALUE!
1012	ENSMUSG00000006546	Cryba2	Protein_coding	ENSMUSG00000006546_Cryba2_protein_coding	protein_coding	3.81367724	0.01282856	0.141361304	0.421835472	NA	#VALUE!
1013	ENSMUSG00000006567	Atp7b	Protein_coding	ENSMUSG00000006567_Atp7b_protein_coding	protein_coding	147.9506237	-0.004438148	0.041549206	0.425781301	0.956705613	0.019221678
1014	ENSMUSG00000006570	Defb2	Protein_coding	ENSMUSG00000006570_Defb2_protein_coding	protein_coding	1.014119141	-0.00015934	0.148022101	0.989044221	NA	#VALUE!
1015	ENSMUSG00000006574	Slc4a1	Protein_coding	ENSMUSG00000006574_Slc4a1_protein_coding	protein_coding	25.48741536	0.032778415	0.159479218	0.128062646	0.77891412	0.108510423
1016	ENSMUSG00000006575	Rundc3a	Protein_coding	ENSMUSG00000006575_Rundc3a_protein_coding	protein_coding	4458.326875	-0.002997562	0.022424442	0.302294836	0.918593241	0.036876755
1017	ENSMUSG00000006576	Slc4a3	Protein_coding	ENSMUSG00000006576_Slc4a3_protein_coding	protein_coding	3604.641416	-5.71E-05	0.013485256	0.976663609	0.998117295	0.000818419
1018	ENSMUSG00000006585	Cdt1	Protein_coding	ENSMUSG00000006585_Cdt1_protein_coding	protein_coding	38.67113921	0.006073991	0.065318157	0.507721635	0.970519183	0.012995876
1019	ENSMUSG00000006586	Runx1t1	Protein_coding	ENSMUSG00000006586_Runx1t1_protein_coding	protein_coding	2798.879226	-0.003914749	0.028686737	0.286581664	0.912340216	0.039843181
1020	ENSMUSG00000006587	Snai3	Protein_coding	ENSMUSG00000006587_Snai3_protein_coding	protein_coding	13.97644086	-0.038028695	0.180876031	0.113137611	0.758665946	0.119949409
1021	ENSMUSG00000006589	Aprt	Protein_coding	ENSMUSG00000006589_Aprt_protein_coding	protein_coding	174.824614	-0.124638826	0.220374536	0.008637838	0.217254066	0.663032087
1022	ENSMUSG00000006599	Gtf2h1	Protein_coding	ENSMUSG00000006599_Gtf2h1_protein_coding	protein_coding	968.113866	9.21E-05	0.016202928	0.968086005	0.998117295	0.000818419
1023	ENSMUSG00000006611	Hfe	Protein_coding	ENSMUSG00000006611_Hfe_protein_coding	protein_coding	60.77992414	0.005100531	0.067616496	0.598121511	0.984009093	0.007000888
1024	ENSMUSG00000006638	Abhd1	Protein_coding	ENSMUSG00000006638_Abhd1_protein_coding	protein_coding	194.5950037	-0.007420431	0.052197812	0.277315659	0.908536663	0.041657542
1025	ENSMUSG00000006641	Slc5a6	Protein_coding	ENSMUSG00000006641_Slc5a6_protein_coding	protein_coding	419.5788981	0.008867038	0.048303438	0.154231144	0.814541978	0.089086529
1026	ENSMUSG00000006642	Tcf23	Protein_coding	ENSMUSG00000006642_Tcf23_protein_coding	protein_coding	14.68959509	0.006674658	0.090396263	0.599864776	0.984158913	0.00693477
1027	ENSMUSG00000006649	Nphs1	Protein_coding	ENSMUSG00000006649_Nphs1_protein_coding	protein_coding	24.46568626	0.001987419	0.064048034	0.833461785	0.996128654	0.001684567
1028	ENSMUSG00000006651	Aplp1	Protein_coding	ENSMUSG00000006651_Aplp1_protein_coding	protein_coding	20026.28541	-0.006392026	0.035317684	0.156005863	0.81496032	0.088863536
1029	ENSMUSG00000006673	Qrich1	Protein_coding	ENSMUSG00000006673_Qrich1_protein_coding	protein_coding	3041.788078	-0.001195743	0.015955902	0.588198581	0.983202549	0.007357004
1030	ENSMUSG00000006675	P4htm	Protein_coding	ENSMUSG00000006675_P4htm_protein_coding	protein_coding	1283.028104	-0.001017439	0.018798839	0.696092348	0.985458348	0.006361727
1031	ENSMUSG00000006676	Usp19	Protein_coding	ENSMUSG00000006676_Usp19_protein_coding	protein_coding	3325.40457	0.003192051	0.022072375	0.264930819	0.900777922	0.045382267
1032	ENSMUSG00000006678	Pola1	Protein_coding	ENSMUSG00000006678_Pola1_protein_coding	protein_coding	757.3495932	-0.000656107	0.019229955	0.807980749	0.995265366	0.002061109
1033	ENSMUSG00000006699	Cdc42	Protein_coding	ENSMUSG00000006699_Cdc42_protein_coding	protein_coding	4021.461955	0.002550541	0.021249159	0.358920527	0.935049856	0.029165232
1034	ENSMUSG00000006705	Pknox1	Protein_coding	ENSMUSG00000006705_Pknox1_protein_coding	protein_coding	878.479931	0.010000565	0.046806113	0.102723878	0.737904028	0.132000119
1035	ENSMUSG00000006711	D130043K22Rik	Protein_coding	ENSMUSG00000006711_D130043K22Rik_protein_coding	protein_coding	1207.672603	-0.006531375	0.035664849	0.151533878	0.811147267	0.090900291
1036	ENSMUSG00000006715	Gmnn	Protein_coding	ENSMUSG00000006715_Gmnn_protein_coding	protein_coding	52.49238017	-0.007138953	0.071228341	0.472978698	0.96488588	0.015524049
1037	ENSMUSG00000006717	Acot13	Protein_coding	ENSMUSG00000006717_Acot13_protein_coding	protein_coding	767.6140043	-0.000440527	0.018464982	0.865692482	0.998095769	0.000827785
1038	ENSMUSG00000006720	Zfp184	Protein_coding	ENSMUSG00000006720_Zfp184_protein_coding	protein_coding	80.07961388	0.006761967	0.055824571	0.367282417	0.937933844	0.027827793
1039	ENSMUSG00000006724	Cyp27b1	Protein_coding	ENSMUSG00000006724_Cyp27b1_protein_coding	protein_coding	7.57382533	0.000373832	0.103747876	0.978658301	NA	#VALUE!
1040	ENSMUSG00000006728	Cdk4	Protein_coding	ENSMUSG00000006728_Cdk4_protein_coding	protein_coding	526.8826298	-0.001919671	0.022763109	0.53057198	0.972241401	0.012225889
1041	ENSMUSG00000006731	B4galnt1	Protein_coding	ENSMUSG00000006731_B4galnt1_protein_coding	protein_coding	1771.560893	-0.002004946	0.019707512	0.444557215	0.959865609	0.017789568
1042	ENSMUSG00000006732	Mettl1	Protein_coding	ENSMUSG00000006732_Mettl1_protein_coding	protein_coding	204.2849252	-0.001853126	0.027685743	0.627567153	0.985458348	0.006361727
1043	ENSMUSG00000006736	Tspan31	Protein_coding	ENSMUSG00000006736_Tspan31_protein_coding	protein_coding	746.2151419	-0.000115627	0.019563832	0.96674047	0.998117295	0.000818419
1044	ENSMUSG00000006740	Kif5b	Protein_coding	ENSMUSG00000006740_Kif5b_protein_coding	protein_coding	7901.554243	0.000308782	0.016049354	0.892059439	0.998117295	0.000818419
1045	ENSMUSG00000006763	Saal1	Protein_coding	ENSMUSG00000006763_Saal1_protein_coding	protein_coding	427.0315337	-0.004003371	0.030612958	0.309332327	0.921886726	0.035322438
1046	ENSMUSG00000006764	Tph2	Protein_coding	ENSMUSG00000006764_Tph2_protein_coding	protein_coding	100.3485812	0.015222767	0.125015957	0.351245276	0.934725955	0.029315698
1047	ENSMUSG00000006777	Krt23	Protein_coding	ENSMUSG00000006777_Krt23_protein_coding	protein_coding	2.078956596	0.01016644	0.148679364	0.472175817	NA	#VALUE!
1048	ENSMUSG00000006782	Cnp	Protein_coding	ENSMUSG00000006782_Cnp_protein_coding	protein_coding	6453.656415	-0.006943429	0.037805292	0.150679112	0.809873503	0.09158281
1049	ENSMUSG00000006784	Odad4	Protein_coding	ENSMUSG00000006784_Odad4_protein_coding	protein_coding	50.19343813	-0.004184434	0.051868152	0.566769502	0.979589666	0.008955805
1050	ENSMUSG00000006800	Sulf2	Protein_coding	ENSMUSG00000006800_Sulf2_protein_coding	protein_coding	2448.465189	-0.12077338	0.15384356	0.003331385	0.111926657	0.951066467
1051	ENSMUSG00000006818	Sod2	Protein_coding	ENSMUSG00000006818_Sod2_protein_coding	protein_coding	7324.210577	0.002289067	0.020618229	0.399577728	0.947380684	0.023475474
1052	ENSMUSG00000006850	Tmco6	Protein_coding	ENSMUSG00000006850_Tmco6_protein_coding	protein_coding	171.245034	-0.007487532	0.04835518	0.230639086	0.879742288	0.055644532
1053	ENSMUSG00000006906	Stambp	Protein_coding	ENSMUSG00000006906_Stambp_protein_coding	protein_coding	676.3847863	-0.000889786	0.018791378	0.733816176	0.987080126	0.005647592
1054	ENSMUSG00000006920	Ezh1	Protein_coding	ENSMUSG00000006920_Ezh1_protein_coding	protein_coding	1948.256518	0.000316268	0.015670272	0.8869411	0.998117295	0.000818419
1055	ENSMUSG00000006930	Hap1	Protein_coding	ENSMUSG00000006930_Hap1_protein_coding	protein_coding	4402.697193	0.005515612	0.030705155	0.159729872	0.820658696	0.085837424
1056	ENSMUSG00000006931	P3h4	Protein_coding	ENSMUSG00000006931_P3h4_protein_coding	protein_coding	368.2777048	-0.120634855	0.194362765	0.006562106	0.177899424	0.749825458
1057	ENSMUSG00000006932	Ctnnb1	Protein_coding	ENSMUSG00000006932_Ctnnb1_protein_coding	protein_coding	9692.474407	0.008701499	0.039640681	0.094286748	0.716660129	0.144686757
1058	ENSMUSG00000006941	Eif1b	Protein_coding	ENSMUSG00000006941_Eif1b_protein_coding	protein_coding	1507.61054	0.000270592	0.016575523	0.908260695	0.998117295	0.000818419
1059	ENSMUSG00000006958	Chrd	Protein_coding	ENSMUSG00000006958_Chrd_protein_coding	protein_coding	475.9427262	-0.003272711	0.029030687	0.388484268	0.944663964	0.024722651
1060	ENSMUSG00000006998	Psmd2	Protein_coding	ENSMUSG00000006998_Psmd2_protein_coding	protein_coding	3596.514637	0.001692522	0.018894602	0.505948849	0.969982206	0.013236233
1061	ENSMUSG00000007021	Syngr3	Protein_coding	ENSMUSG00000007021_Syngr3_protein_coding	protein_coding	1819.736478	0.001764542	0.019783344	0.50659057	0.970393283	0.013052218
1062	ENSMUSG00000007029	Vars	Protein_coding	ENSMUSG00000007029_Vars_protein_coding	protein_coding	1160.245666	0.00820828	0.039607232	0.110223826	0.753185759	0.1230979
1063	ENSMUSG00000007030	Vwa7	Protein_coding	ENSMUSG00000007030_Vwa7_protein_coding	protein_coding	282.6157409	0.00887348	0.053865809	0.203495146	0.85820077	0.0664111
1064	ENSMUSG00000007033	Hspa1l	Protein_coding	ENSMUSG00000007033_Hspa1l_protein_coding	protein_coding	19.32149367	-0.002437197	0.072488761	0.818657817	0.995265366	0.002061109
1065	ENSMUSG00000007034	Slc44a4	Protein_coding	ENSMUSG00000007034_Slc44a4_protein_coding	protein_coding	6.276996933	0.010040395	0.124359587	0.518390695	NA	#VALUE!
1066	ENSMUSG00000007035	Msh5	Protein_coding	ENSMUSG00000007035_Msh5_protein_coding	protein_coding	55.36595357	0.000844507	0.044633523	0.897626632	0.998117295	0.000818419
1067	ENSMUSG00000007036	Abhd16a	Protein_coding	ENSMUSG00000007036_Abhd16a_protein_coding	protein_coding	1727.343912	-0.000494137	0.015584516	0.822732329	0.995265366	0.002061109
1068	ENSMUSG00000007038	Neu1	Protein_coding	ENSMUSG00000007038_Neu1_protein_coding	protein_coding	772.0259639	-0.001390154	0.018633923	0.584325752	0.981974054	0.007899987
1069	ENSMUSG00000007039	Ddah2	Protein_coding	ENSMUSG00000007039_Ddah2_protein_coding	protein_coding	189.5827673	0.004530907	0.037617349	0.358063634	0.934900777	0.029234479
1070	ENSMUSG00000007041	Clic1	Protein_coding	ENSMUSG00000007041_Clic1_protein_coding	protein_coding	232.4161477	-0.001261981	0.025896771	0.727952434	0.986982096	0.005690726
1071	ENSMUSG00000007050	Lsm2	Protein_coding	ENSMUSG00000007050_Lsm2_protein_coding	protein_coding	182.2459452	-0.002056691	0.028552142	0.599977763	0.984158913	0.00693477
1072	ENSMUSG00000007080	Pole	Protein_coding	ENSMUSG00000007080_Pole_protein_coding	protein_coding	36.16099098	-0.004688581	0.060967998	0.589594088	0.983432958	0.007255241
1073	ENSMUSG00000007097	Atp1a2	Protein_coding	ENSMUSG00000007097_Atp1a2_protein_coding	protein_coding	31138.91733	0.001456132	0.019127784	0.575696945	0.97978755	0.008868083
1074	ENSMUSG00000007107	Atp1a4	Protein_coding	ENSMUSG00000007107_Atp1a4_protein_coding	protein_coding	76.47274193	0.020763118	0.103036373	0.136117449	0.788663068	0.103108496
1075	ENSMUSG00000007122	Casq1	Protein_coding	ENSMUSG00000007122_Casq1_protein_coding	protein_coding	13.61618336	0.000141881	0.086015018	0.990848983	0.99876262	0.00053772
1076	ENSMUSG00000007207	Stx1a	Protein_coding	ENSMUSG00000007207_Stx1a_protein_coding	protein_coding	2224.284497	-0.009921157	0.049011466	0.119623883	0.769875282	0.113579624
1077	ENSMUSG00000007209	Ceacam9	Protein_coding	ENSMUSG00000007209_Ceacam9_protein_coding	protein_coding	2.956542088	0.022801654	0.175307587	0.180371067	NA	#VALUE!
1078	ENSMUSG00000007216	Zfp775	Protein_coding	ENSMUSG00000007216_Zfp775_protein_coding	protein_coding	276.7204109	-0.001820264	0.025721704	0.605285072	0.984982257	0.006571593
1079	ENSMUSG00000007279	Scube2	Protein_coding	ENSMUSG00000007279_Scube2_protein_coding	protein_coding	85.86111353	-0.002220252	0.040492031	0.701079019	0.985458348	0.006361727
1080	ENSMUSG00000007338	Mrpl49	Protein_coding	ENSMUSG00000007338_Mrpl49_protein_coding	protein_coding	559.4629364	0.002177322	0.02353008	0.487517437	0.966328549	0.014875189
1081	ENSMUSG00000007379	Dennd2c	Protein_coding	ENSMUSG00000007379_Dennd2c_protein_coding	protein_coding	40.55421895	0.0015453	0.051916655	0.839886619	0.996442225	0.001547877
1082	ENSMUSG00000007411	Mark3	Protein_coding	ENSMUSG00000007411_Mark3_protein_coding	protein_coding	2739.545476	-0.001477523	0.017157096	0.527481141	0.972241401	0.012225889
1083	ENSMUSG00000007415	Gatad1	Protein_coding	ENSMUSG00000007415_Gatad1_protein_coding	protein_coding	1779.251673	0.007376306	0.039850257	0.148169196	0.80579085	0.093777668
1084	ENSMUSG00000007440	Pcdha10	Protein_coding	ENSMUSG00000007440_Pcdha10_protein_coding	protein_coding	150.4768776	0.008028582	0.051538162	0.229397739	0.879555588	0.055736708
1085	ENSMUSG00000007457	2310003L06Rik	Protein_coding	ENSMUSG00000007457_2310003L06Rik_protein_coding	protein_coding	1.162438397	0.002453597	0.146907699	0.838815776	NA	#VALUE!
1086	ENSMUSG00000007458	M6pr	Protein_coding	ENSMUSG00000007458_M6pr_protein_coding	protein_coding	1501.935291	-0.000177285	0.018896268	0.94718123	0.998117295	0.000818419
1087	ENSMUSG00000007476	Lrrc8a	Protein_coding	ENSMUSG00000007476_Lrrc8a_protein_coding	protein_coding	2561.882483	0.000802434	0.018463538	0.755626784	0.987847394	0.005310142
1088	ENSMUSG00000007480	Mc5r	Protein_coding	ENSMUSG00000007480_Mc5r_protein_coding	protein_coding	32.48985815	0.007534416	0.077218625	0.486431531	0.966328549	0.014875189
1089	ENSMUSG00000007564	Ppp2r1a	Protein_coding	ENSMUSG00000007564_Ppp2r1a_protein_coding	protein_coding	7118.611873	-0.00204959	0.019803057	0.435987644	0.957410043	0.018902021
1090	ENSMUSG00000007570	Fance	Protein_coding	ENSMUSG00000007570_Fance_protein_coding	protein_coding	281.0929756	-0.000560052	0.023127851	0.864327758	0.998095769	0.000827785
1091	ENSMUSG00000007589	Tinf2	Protein_coding	ENSMUSG00000007589_Tinf2_protein_coding	protein_coding	219.6180831	0.003728525	0.03387932	0.404304991	0.948555496	0.022937255
1092	ENSMUSG00000007591	Tssk4	Protein_coding	ENSMUSG00000007591_Tssk4_protein_coding	protein_coding	12.83180132	-0.01207986	0.115042702	0.42956234	0.956782943	0.019186576
1093	ENSMUSG00000007594	Hapln4	Protein_coding	ENSMUSG00000007594_Hapln4_protein_coding	protein_coding	3386.676005	7.70E-05	0.014727951	0.970845227	0.998117295	0.000818419
1094	ENSMUSG00000007603	Dus3l	Protein_coding	ENSMUSG00000007603_Dus3l_protein_coding	protein_coding	807.5100465	-0.000850477	0.018645713	0.74355678	0.987847394	0.005310142
1095	ENSMUSG00000007610	Gtpbp3	Protein_coding	ENSMUSG00000007610_Gtpbp3_protein_coding	protein_coding	616.5431624	0.001892404	0.021328466	0.50773513	0.970519183	0.012995876
1096	ENSMUSG00000007613	Tgfbr1	Protein_coding	ENSMUSG00000007613_Tgfbr1_protein_coding	protein_coding	1086.854629	-0.000562075	0.019458533	0.837425901	0.99624095	0.001635611
1097	ENSMUSG00000007617	Homer1	Protein_coding	ENSMUSG00000007617_Homer1_protein_coding	protein_coding	6927.367538	-0.001622781	0.020535442	0.55928863	0.978869739	0.009275097
1098	ENSMUSG00000007646	Rad51c	Protein_coding	ENSMUSG00000007646_Rad51c_protein_coding	protein_coding	146.3097985	-0.00119623	0.028253044	0.764690416	0.987847394	0.005310142
1099	ENSMUSG00000007653	Gabrb2	Protein_coding	ENSMUSG00000007653_Gabrb2_protein_coding	protein_coding	9430.924898	0.000677759	0.016453463	0.769258785	0.987847394	0.005310142
1100	ENSMUSG00000007655	Cav1	Protein_coding	ENSMUSG00000007655_Cav1_protein_coding	protein_coding	281.6049857	0.000476905	0.023746035	0.887617941	0.998117295	0.000818419
1101	ENSMUSG00000007656	Arpp19	Protein_coding	ENSMUSG00000007656_Arpp19_protein_coding	protein_coding	3419.4465	-0.005138368	0.031159495	0.194618834	0.854747047	0.068162391
1102	ENSMUSG00000007659	Bcl2l1	Protein_coding	ENSMUSG00000007659_Bcl2l1_protein_coding	protein_coding	3120.753297	-0.002047729	0.018189852	0.399798239	0.947429101	0.02345328
1103	ENSMUSG00000007670	Khsrp	Protein_coding	ENSMUSG00000007670_Khsrp_protein_coding	protein_coding	2863.451421	-0.000197192	0.014047951	0.922179104	0.998117295	0.000818419
1104	ENSMUSG00000007682	Dio2	Protein_coding	ENSMUSG00000007682_Dio2_protein_coding	protein_coding	1558.757404	0.004934886	0.032758372	0.236786894	0.881829411	0.05461542
1105	ENSMUSG00000007721	Ccdc124	Protein_coding	ENSMUSG00000007721_Ccdc124_protein_coding	protein_coding	882.9858682	-0.000587671	0.019038868	0.826261006	0.995582243	0.001922858
1106	ENSMUSG00000007739	Cct4	Protein_coding	ENSMUSG00000007739_Cct4_protein_coding	protein_coding	1635.202431	0.00279224	0.023609394	0.36332537	0.935963041	0.0287413
1107	ENSMUSG00000007777	0610009B22Rik	Protein_coding	ENSMUSG00000007777_0610009B22Rik_protein_coding	protein_coding	243.2387686	0.006785256	0.044909831	0.24106642	0.885971067	0.05258046
1108	ENSMUSG00000007783	Cpt1c	Protein_coding	ENSMUSG00000007783_Cpt1c_protein_coding	protein_coding	1487.960329	-0.002517911	0.022863124	0.400798452	0.948111876	0.023140413
1109	ENSMUSG00000007805	Twist2	Protein_coding	ENSMUSG00000007805_Twist2_protein_coding	protein_coding	33.01998111	-0.01192657	0.086533205	0.309229139	0.921886726	0.035322438
1110	ENSMUSG00000007812	Zfp655	Protein_coding	ENSMUSG00000007812_Zfp655_protein_coding	protein_coding	948.766548	0.001976314	0.020620735	0.471996996	0.96488588	0.015524049
1111	ENSMUSG00000007815	Rhoa	Protein_coding	ENSMUSG00000007815_Rhoa_protein_coding	protein_coding	3197.036074	0.008147943	0.038674516	0.105388384	0.745449138	0.127581983
1112	ENSMUSG00000007817	Zmiz1	Protein_coding	ENSMUSG00000007817_Zmiz1_protein_coding	protein_coding	11282.87089	0.000918538	0.016456307	0.688697232	0.985458348	0.006361727
1113	ENSMUSG00000007827	Ankrd26	Protein_coding	ENSMUSG00000007827_Ankrd26_protein_coding	protein_coding	999.1449058	0.00188771	0.020584102	0.492903835	0.967113734	0.014522449
1114	ENSMUSG00000007833	Aldh16a1	Protein_coding	ENSMUSG00000007833_Aldh16a1_protein_coding	protein_coding	156.8447366	-0.002444475	0.034347238	0.608394915	0.984982257	0.006571593
1115	ENSMUSG00000007836	Hnrnpa0	Protein_coding	ENSMUSG00000007836_Hnrnpa0_protein_coding	protein_coding	2835.654238	0.002248115	0.020304458	0.40156981	0.94851122	0.022957527
1116	ENSMUSG00000007837	Prrg2	Protein_coding	ENSMUSG00000007837_Prrg2_protein_coding	protein_coding	69.78600773	-0.006303446	0.058317514	0.430027983	0.956782943	0.019186576
1117	ENSMUSG00000007850	Hnrnph1	Protein_coding	ENSMUSG00000007850_Hnrnph1_protein_coding	protein_coding	5245.233735	0.000102343	0.014482988	0.960651154	0.998117295	0.000818419
1118	ENSMUSG00000007867	Ift43	Protein_coding	ENSMUSG00000007867_Ift43_protein_coding	protein_coding	885.2427457	-0.023456859	0.074740011	0.036779027	0.497645636	0.3030798
1119	ENSMUSG00000007872	Id3	Protein_coding	ENSMUSG00000007872_Id3_protein_coding	protein_coding	373.6940709	0.005803617	0.044660726	0.321309724	0.927399293	0.03273324
1120	ENSMUSG00000007877	Tcap	Protein_coding	ENSMUSG00000007877_Tcap_protein_coding	protein_coding	27.1727505	-0.000456585	0.062004726	0.960470071	0.998117295	0.000818419
1121	ENSMUSG00000007880	Arid1a	Protein_coding	ENSMUSG00000007880_Arid1a_protein_coding	protein_coding	7531.590944	-0.001022129	0.014512559	0.617378533	0.985458348	0.006361727
1122	ENSMUSG00000007888	Crlf1	Protein_coding	ENSMUSG00000007888_Crlf1_protein_coding	protein_coding	61.52380604	-0.007138929	0.063965414	0.415791697	0.953690615	0.020592491
1123	ENSMUSG00000007891	Ctsd	Protein_coding	ENSMUSG00000007891_Ctsd_protein_coding	protein_coding	890.6474915	0.001260956	0.019717333	0.641463555	0.985458348	0.006361727
1124	ENSMUSG00000007892	Rplp1	Protein_coding	ENSMUSG00000007892_Rplp1_protein_coding	protein_coding	1702.375107	0.002756577	0.029160424	0.479403797	0.96488588	0.015524049
1125	ENSMUSG00000007908	Hmgcll1	Protein_coding	ENSMUSG00000007908_Hmgcll1_protein_coding	protein_coding	1061.069092	-0.001188011	0.020122438	0.66855543	0.985458348	0.006361727
1126	ENSMUSG00000007944	Ttc9b	Protein_coding	ENSMUSG00000007944_Ttc9b_protein_coding	protein_coding	876.6544831	-0.034752728	0.09638896	0.025980121	0.414584495	0.382386944
1127	ENSMUSG00000007946	Phox2a	Protein_coding	ENSMUSG00000007946_Phox2a_protein_coding	protein_coding	3.40187027	-0.002760488	0.128022663	0.848612747	NA	#VALUE!
1128	ENSMUSG00000007950	Abhd8	Protein_coding	ENSMUSG00000007950_Abhd8_protein_coding	protein_coding	3579.942019	-0.007815695	0.037256559	0.106602848	0.746502075	0.126968981
1129	ENSMUSG00000007987	Ift22	Protein_coding	ENSMUSG00000007987_Ift22_protein_coding	protein_coding	1012.015497	-0.01422371	0.058304212	0.07291277	0.658057386	0.181736232
1130	ENSMUSG00000007989	Fzd3	Protein_coding	ENSMUSG00000007989_Fzd3_protein_coding	protein_coding	5693.09516	0.001228684	0.017202121	0.603345311	0.984982257	0.006571593
1131	ENSMUSG00000008028	1700008O03Rik	Protein_coding	ENSMUSG00000008028_1700008O03Rik_protein_coding	protein_coding	37.2862321	-0.009709732	0.075114915	0.340825809	0.932632118	0.030289633
1132	ENSMUSG00000008035	Mid1ip1	Protein_coding	ENSMUSG00000008035_Mid1ip1_protein_coding	protein_coding	1764.820209	-0.008292638	0.04372235	0.140266795	0.797072243	0.098502314
1133	ENSMUSG00000008036	Ap2s1	Protein_coding	ENSMUSG00000008036_Ap2s1_protein_coding	protein_coding	1826.825153	-0.000587197	0.017969207	0.816151961	0.995265366	0.002061109
1134	ENSMUSG00000008090	Fgfrl1	Protein_coding	ENSMUSG00000008090_Fgfrl1_protein_coding	protein_coding	369.6306234	-0.001713403	0.025822745	0.629734168	0.985458348	0.006361727
1135	ENSMUSG00000008129	Brme1	Protein_coding	ENSMUSG00000008129_Brme1_protein_coding	protein_coding	84.85600947	-0.000793154	0.045000751	0.90467948	0.998117295	0.000818419
1136	ENSMUSG00000008136	Fhl2	Protein_coding	ENSMUSG00000008136_Fhl2_protein_coding	protein_coding	553.4789213	-0.006070979	0.039431	0.228608288	0.879175076	0.055924632
1137	ENSMUSG00000008140	Emc10	Protein_coding	ENSMUSG00000008140_Emc10_protein_coding	protein_coding	1658.796101	-0.006596672	0.035543051	0.146555928	0.804836863	0.094292141
1138	ENSMUSG00000008153	Clstn3	Protein_coding	ENSMUSG00000008153_Clstn3_protein_coding	protein_coding	12389.68165	0.001053731	0.015501469	0.625876713	0.985458348	0.006361727
1139	ENSMUSG00000008167	Fbxw9	Protein_coding	ENSMUSG00000008167_Fbxw9_protein_coding	protein_coding	250.964822	0.000969976	0.023137374	0.764964472	0.987847394	0.005310142
1140	ENSMUSG00000008193	Spib	Protein_coding	ENSMUSG00000008193_Spib_protein_coding	protein_coding	8.566447302	0.028430805	0.167288373	0.172852215	NA	#VALUE!
1141	ENSMUSG00000008200	Fnbp4	Protein_coding	ENSMUSG00000008200_Fnbp4_protein_coding	protein_coding	1341.62501	-9.16E-05	0.016696626	0.969139958	0.998117295	0.000818419
1142	ENSMUSG00000008206	Cers4	Protein_coding	ENSMUSG00000008206_Cers4_protein_coding	protein_coding	1417.616521	-0.003389786	0.02423521	0.276795942	0.908536663	0.041657542
1143	ENSMUSG00000008226	Scrn3	Protein_coding	ENSMUSG00000008226_Scrn3_protein_coding	protein_coding	689.1259612	0.001480289	0.020618133	0.598291106	0.984009093	0.007000888
1144	ENSMUSG00000008301	Phax	Protein_coding	ENSMUSG00000008301_Phax_protein_coding	protein_coding	885.1538726	-0.001777708	0.021741097	0.544290341	0.974898668	0.011040523
1145	ENSMUSG00000008305	Tle1	Protein_coding	ENSMUSG00000008305_Tle1_protein_coding	protein_coding	1677.917743	-0.005093792	0.031465657	0.202776939	0.857620199	0.066704999
1146	ENSMUSG00000008307	1700109H08Rik	Protein_coding	ENSMUSG00000008307_1700109H08Rik_protein_coding	protein_coding	210.2567501	0.019321306	0.11989431	0.22988879	0.879576261	0.0557265
1147	ENSMUSG00000008318	Relt	Protein_coding	ENSMUSG00000008318_Relt_protein_coding	protein_coding	398.7725747	-0.001449042	0.023952396	0.661351066	0.985458348	0.006361727
1148	ENSMUSG00000008333	Snrpb2	Protein_coding	ENSMUSG00000008333_Snrpb2_protein_coding	protein_coding	427.9166841	-0.001238354	0.020926883	0.667818796	0.985458348	0.006361727
1149	ENSMUSG00000008348	Ubc	Protein_coding	ENSMUSG00000008348_Ubc_protein_coding	protein_coding	17489.50474	-0.001025325	0.015287903	0.631359037	0.985458348	0.006361727
1150	ENSMUSG00000008373	Prpf31	Protein_coding	ENSMUSG00000008373_Prpf31_protein_coding	protein_coding	701.6170978	-0.002956052	0.025253984	0.367909242	0.938028908	0.027783777
1151	ENSMUSG00000008384	Sertad1	Protein_coding	ENSMUSG00000008384_Sertad1_protein_coding	protein_coding	168.032356	0.000627345	0.028256512	0.876787999	0.998117295	0.000818419
1152	ENSMUSG00000008393	Carhsp1	Protein_coding	ENSMUSG00000008393_Carhsp1_protein_coding	protein_coding	744.6930517	-0.004179697	0.035526384	0.369414843	0.938028908	0.027783777
1153	ENSMUSG00000008398	Elk3	Protein_coding	ENSMUSG00000008398_Elk3_protein_coding	protein_coding	355.2188717	0.00113597	0.024669631	0.742429247	0.987847394	0.005310142
1154	ENSMUSG00000008429	Herpud2	Protein_coding	ENSMUSG00000008429_Herpud2_protein_coding	protein_coding	1450.958749	-0.001406227	0.018234995	0.571495886	0.97978755	0.008868083
1155	ENSMUSG00000008435	Rdh13	Protein_coding	ENSMUSG00000008435_Rdh13_protein_coding	protein_coding	736.072061	0.000787426	0.018173473	0.756434923	0.987847394	0.005310142
1156	ENSMUSG00000008438	Adam21	Protein_coding	ENSMUSG00000008438_Adam21_protein_coding	protein_coding	33.13074004	-0.008217502	0.073645837	0.419116475	0.954984102	0.020003858
1157	ENSMUSG00000008450	Nutf2	Protein_coding	ENSMUSG00000008450_Nutf2_protein_coding	protein_coding	498.5138698	-0.003899735	0.028808368	0.290782036	0.913274235	0.039398794
1158	ENSMUSG00000008461	Fut1	Protein_coding	ENSMUSG00000008461_Fut1_protein_coding	protein_coding	4.934237011	0.004754427	0.117026553	0.746811405	NA	#VALUE!
1159	ENSMUSG00000008475	Arpc5	Protein_coding	ENSMUSG00000008475_Arpc5_protein_coding	protein_coding	1056.586439	-0.002707005	0.022835415	0.362851588	0.935963041	0.0287413
1160	ENSMUSG00000008482	Rnf151	Protein_coding	ENSMUSG00000008482_Rnf151_protein_coding	protein_coding	12.67879468	-0.081506387	0.282631057	0.03536578	0.486903816	0.312556822
1161	ENSMUSG00000008489	Elavl2	Protein_coding	ENSMUSG00000008489_Elavl2_protein_coding	protein_coding	2702.581435	0.001157016	0.021373559	0.695998765	0.985458348	0.006361727
1162	ENSMUSG00000008496	Pou2f2	Protein_coding	ENSMUSG00000008496_Pou2f2_protein_coding	protein_coding	594.9855801	-0.006914015	0.03936154	0.168668488	0.82799311	0.081973277
1163	ENSMUSG00000008540	Mgst1	Protein_coding	ENSMUSG00000008540_Mgst1_protein_coding	protein_coding	107.3798244	0.001637558	0.037009513	0.757707059	0.987847394	0.005310142
1164	ENSMUSG00000008575	Nfib	Protein_coding	ENSMUSG00000008575_Nfib_protein_coding	protein_coding	7676.974371	0.000500389	0.016339969	0.828222953	0.995708046	0.001867983
1165	ENSMUSG00000008590	Htr3b	Protein_coding	ENSMUSG00000008590_Htr3b_protein_coding	protein_coding	1.852323421	-0.007032203	0.145567953	0.601478902	NA	#VALUE!
1166	ENSMUSG00000008601	Rab25	Protein_coding	ENSMUSG00000008601_Rab25_protein_coding	protein_coding	6.569958998	-0.010468313	0.121725555	0.500316023	NA	#VALUE!
1167	ENSMUSG00000008604	Ubqln4	Protein_coding	ENSMUSG00000008604_Ubqln4_protein_coding	protein_coding	2523.261733	-0.000406466	0.015512923	0.853433759	0.996472611	0.001534634
1168	ENSMUSG00000008658	Rbfox1	Protein_coding	ENSMUSG00000008658_Rbfox1_protein_coding	protein_coding	33408.40666	-0.028802674	0.0847105	0.029929292	0.450822788	0.34599414
1169	ENSMUSG00000008668	Rps18	Protein_coding	ENSMUSG00000008668_Rps18_protein_coding	protein_coding	146.8444962	0.002488844	0.03208764	0.572031922	0.97978755	0.008868083
1170	ENSMUSG00000008682	Rpl10	Protein_coding	ENSMUSG00000008682_Rpl10_protein_coding	protein_coding	326.3568034	-0.000846711	0.021446813	0.778174993	0.98938515	0.004634613
1171	ENSMUSG00000008683	Rps15a	Protein_coding	ENSMUSG00000008683_Rps15a_protein_coding	protein_coding	1554.196463	0.00654028	0.037696631	0.173326264	0.833565895	0.079060063
1172	ENSMUSG00000008690	Ncaph2	Protein_coding	ENSMUSG00000008690_Ncaph2_protein_coding	protein_coding	1823.040524	-0.001318617	0.01801772	0.592663325	0.983502486	0.007224538
1173	ENSMUSG00000008730	Hipk1	Protein_coding	ENSMUSG00000008730_Hipk1_protein_coding	protein_coding	8710.277461	0.014713214	0.052732685	0.048615138	0.561011729	0.251028059
1174	ENSMUSG00000008734	Gprc5b	Protein_coding	ENSMUSG00000008734_Gprc5b_protein_coding	protein_coding	6192.90408	0.057720582	0.124765213	0.013525052	0.2896206	0.538170551
1175	ENSMUSG00000008763	Man1a2	Protein_coding	ENSMUSG00000008763_Man1a2_protein_coding	protein_coding	4208.745247	0.002097689	0.019534752	0.418508338	0.954390556	0.020273867
1176	ENSMUSG00000008789	Ceacam5	Protein_coding	ENSMUSG00000008789_Ceacam5_protein_coding	protein_coding	2.545732646	0.006646101	0.137595673	0.644539794	NA	#VALUE!
1177	ENSMUSG00000008813	Tppp2	Protein_coding	ENSMUSG00000008813_Tppp2_protein_coding	protein_coding	1.014119141	-0.00015934	0.148022101	0.989044221	NA	#VALUE!
1178	ENSMUSG00000008822	Acyp1	Protein_coding	ENSMUSG00000008822_Acyp1_protein_coding	protein_coding	480.286264	-0.000728867	0.021834507	0.812543099	0.995265366	0.002061109
1179	ENSMUSG00000008845	Cd163	Protein_coding	ENSMUSG00000008845_Cd163_protein_coding	protein_coding	49.01624697	-0.00732943	0.070169233	0.452189243	0.961996404	0.016826551
1180	ENSMUSG00000008855	Hdac5	Protein_coding	ENSMUSG00000008855_Hdac5_protein_coding	protein_coding	5660.465099	0.031531719	0.078780754	0.018254422	0.341922189	0.466072714
1181	ENSMUSG00000008859	Rala	Protein_coding	ENSMUSG00000008859_Rala_protein_coding	protein_coding	1642.739966	-0.00342312	0.025248961	0.291327328	0.913439439	0.039320241
1182	ENSMUSG00000008874	Clec3a	Protein_coding	ENSMUSG00000008874_Clec3a_protein_coding	protein_coding	1.661191108	-0.005429872	0.144120368	0.681832505	NA	#VALUE!
1183	ENSMUSG00000008892	Vdac3	Protein_coding	ENSMUSG00000008892_Vdac3_protein_coding	protein_coding	1441.902839	-0.000757069	0.016541262	0.743814466	0.987847394	0.005310142
1184	ENSMUSG00000008932	Slc1a7	Protein_coding	ENSMUSG00000008932_Slc1a7_protein_coding	protein_coding	5.751445581	0.012748126	0.129754699	0.429832937	NA	#VALUE!
1185	ENSMUSG00000008958	Vps72	Protein_coding	ENSMUSG00000008958_Vps72_protein_coding	protein_coding	605.0130507	-0.005429367	0.036295224	0.241478949	0.886466289	0.052337775
1186	ENSMUSG00000008976	Gabpa	Protein_coding	ENSMUSG00000008976_Gabpa_protein_coding	protein_coding	1023.578912	0.00186332	0.02045151	0.496078762	0.967725557	0.01424779
1187	ENSMUSG00000008999	Bmp7	Protein_coding	ENSMUSG00000008999_Bmp7_protein_coding	protein_coding	566.7320118	0.016193238	0.066421219	0.074660726	0.662393767	0.178883763
1188	ENSMUSG00000009013	Dynll1	Protein_coding	ENSMUSG00000009013_Dynll1_protein_coding	protein_coding	2768.25292	-0.001219321	0.01974786	0.65362596	0.985458348	0.006361727
1189	ENSMUSG00000009030	Pdcl	Protein_coding	ENSMUSG00000009030_Pdcl_protein_coding	protein_coding	513.9906811	0.004873559	0.033598014	0.2559951	0.899023816	0.046228803
1190	ENSMUSG00000009035	Tmem184b	Protein_coding	ENSMUSG00000009035_Tmem184b_protein_coding	protein_coding	2270.908159	0.000646068	0.015329682	0.765321605	0.987847394	0.005310142
1191	ENSMUSG00000009070	Rsph14	Protein_coding	ENSMUSG00000009070_Rsph14_protein_coding	protein_coding	30.05848534	0.001026881	0.057040331	0.903380335	0.998117295	0.000818419
1192	ENSMUSG00000009073	Nf2	Protein_coding	ENSMUSG00000009073_Nf2_protein_coding	protein_coding	2636.011827	-0.000470034	0.015028668	0.825703743	0.99543779	0.001985876
1193	ENSMUSG00000009075	Cabp7	Protein_coding	ENSMUSG00000009075_Cabp7_protein_coding	protein_coding	1102.323565	0.004990075	0.039474772	0.332872557	0.930226367	0.031411355
1194	ENSMUSG00000009076	Zmat5	Protein_coding	ENSMUSG00000009076_Zmat5_protein_coding	protein_coding	326.2744488	-0.000379182	0.020964597	0.898355106	0.998117295	0.000818419
1195	ENSMUSG00000009079	Ewsr1	Protein_coding	ENSMUSG00000009079_Ewsr1_protein_coding	protein_coding	3682.492206	0.000120103	0.014055412	0.952599678	0.998117295	0.000818419
1196	ENSMUSG00000009090	Ap1b1	Protein_coding	ENSMUSG00000009090_Ap1b1_protein_coding	protein_coding	5150.669668	0.001641779	0.017881457	0.497041315	0.967725557	0.01424779
1197	ENSMUSG00000009092	Derl3	Protein_coding	ENSMUSG00000009092_Derl3_protein_coding	protein_coding	23.92081622	0.005575554	0.071973069	0.587583741	0.982967603	0.007460796
1198	ENSMUSG00000009093	Gstt4	Protein_coding	ENSMUSG00000009093_Gstt4_protein_coding	protein_coding	1.646728545	-0.000548655	0.141388242	0.966352745	NA	#VALUE!
1199	ENSMUSG00000009097	Tbx1	Protein_coding	ENSMUSG00000009097_Tbx1_protein_coding	protein_coding	31.32433254	0.015324844	0.09854883	0.248428309	0.89056981	0.050332031
1200	ENSMUSG00000009108	Gnat2	Protein_coding	ENSMUSG00000009108_Gnat2_protein_coding	protein_coding	2.298654232	0.003663945	0.137119715	0.791748318	NA	#VALUE!
1201	ENSMUSG00000009112	Bcl2l13	Protein_coding	ENSMUSG00000009112_Bcl2l13_protein_coding	protein_coding	1786.575242	0.002092058	0.020230324	0.435602368	0.957410043	0.018902021
1202	ENSMUSG00000009114	2610028H24Rik	Protein_coding	ENSMUSG00000009114_2610028H24Rik_protein_coding	protein_coding	2.57020279	0.006848374	0.137324122	0.636220201	NA	#VALUE!
1203	ENSMUSG00000009115	Spatc1l	Protein_coding	ENSMUSG00000009115_Spatc1l_protein_coding	protein_coding	2.777120944	0.00036683	0.131670339	0.979286943	NA	#VALUE!
1204	ENSMUSG00000009145	Dqx1	Protein_coding	ENSMUSG00000009145_Dqx1_protein_coding	protein_coding	28.0791685	-0.004308892	0.065141044	0.646596248	0.985458348	0.006361727
1205	ENSMUSG00000009185	Ccl8	Protein_coding	ENSMUSG00000009185_Ccl8_protein_coding	protein_coding	1.890175488	-0.002841573	0.14067299	0.830838418	NA	#VALUE!
1206	ENSMUSG00000009207	Lnpk	Protein_coding	ENSMUSG00000009207_Lnpk_protein_coding	protein_coding	1745.246178	-0.000615623	0.017751649	0.804965297	0.995265366	0.002061109
1207	ENSMUSG00000009210	Prr29	Protein_coding	ENSMUSG00000009210_Prr29_protein_coding	protein_coding	6.533795601	0.00786135	0.119255887	0.602778166	NA	#VALUE!
1208	ENSMUSG00000009214	Mymk	Protein_coding	ENSMUSG00000009214_Mymk_protein_coding	protein_coding	8.604773439	-0.053087469	0.22858381	0.068497742	NA	#VALUE!
1209	ENSMUSG00000009216	Fam163b	Protein_coding	ENSMUSG00000009216_Fam163b_protein_coding	protein_coding	2539.017122	0.001668914	0.022626498	0.587620541	0.982967603	0.007460796
1210	ENSMUSG00000009246	Trpm5	Protein_coding	ENSMUSG00000009246_Trpm5_protein_coding	protein_coding	4.548296453	0.007622441	0.12602808	0.614986484	NA	#VALUE!
1211	ENSMUSG00000009248	Ascl2	Protein_coding	ENSMUSG00000009248_Ascl2_protein_coding	protein_coding	5.321344014	-0.00425436	0.116508176	0.771893625	NA	#VALUE!
1212	ENSMUSG00000009281	Rarres2	Protein_coding	ENSMUSG00000009281_Rarres2_protein_coding	protein_coding	125.0077234	-0.00348612	0.043524078	0.565619346	0.979207487	0.009125275
1213	ENSMUSG00000009291	Pttg1ip	Protein_coding	ENSMUSG00000009291_Pttg1ip_protein_coding	protein_coding	1179.219711	0.002880701	0.023575177	0.346394439	0.934414317	0.029460516
1214	ENSMUSG00000009292	Trpm2	Protein_coding	ENSMUSG00000009292_Trpm2_protein_coding	protein_coding	1404.153291	0.000545019	0.016906744	0.81892591	0.995265366	0.002061109
1215	ENSMUSG00000009293	Ube2g2	Protein_coding	ENSMUSG00000009293_Ube2g2_protein_coding	protein_coding	917.7461622	0.000462058	0.016778643	0.845288892	0.996472611	0.001534634
1216	ENSMUSG00000009350	Mpo	Protein_coding	ENSMUSG00000009350_Mpo_protein_coding	protein_coding	2.125815066	-0.002885418	0.137993737	0.832844777	NA	#VALUE!
1217	ENSMUSG00000009356	Lpo	Protein_coding	ENSMUSG00000009356_Lpo_protein_coding	protein_coding	28.1685223	0.002214837	0.059218402	0.799388729	0.993839405	0.002683788
1218	ENSMUSG00000009376	Met	Protein_coding	ENSMUSG00000009376_Met_protein_coding	protein_coding	196.9048344	0.009286847	0.053065243	0.175861728	0.836775709	0.077390936
1219	ENSMUSG00000009378	Slc16a12	Protein_coding	ENSMUSG00000009378_Slc16a12_protein_coding	protein_coding	129.3730281	-0.001427446	0.031572951	0.750166752	0.987847394	0.005310142
1220	ENSMUSG00000009394	Syn2	Protein_coding	ENSMUSG00000009394_Syn2_protein_coding	protein_coding	8668.052926	-0.002358206	0.025985596	0.497458342	0.967846886	0.014193343
1221	ENSMUSG00000009406	Elk1	Protein_coding	ENSMUSG00000009406_Elk1_protein_coding	protein_coding	1117.995167	-0.008016377	0.04134034	0.131782815	0.781617395	0.107005784
1222	ENSMUSG00000009418	Nav1	Protein_coding	ENSMUSG00000009418_Nav1_protein_coding	protein_coding	4363.927046	-0.000995404	0.015278632	0.641433447	0.985458348	0.006361727
1223	ENSMUSG00000009470	Tnpo1	Protein_coding	ENSMUSG00000009470_Tnpo1_protein_coding	protein_coding	4044.035983	0.00458069	0.029520618	0.222636084	0.87235818	0.059305162
1224	ENSMUSG00000009471	Myod1	Protein_coding	ENSMUSG00000009471_Myod1_protein_coding	protein_coding	2.001640204	-0.000705494	0.137464002	0.958546122	NA	#VALUE!
1225	ENSMUSG00000009487	Otog	Protein_coding	ENSMUSG00000009487_Otog_protein_coding	protein_coding	3.644345293	-6.81E-05	0.126422527	0.99623059	NA	#VALUE!
1226	ENSMUSG00000009535	Rnmt	Protein_coding	ENSMUSG00000009535_Rnmt_protein_coding	protein_coding	1724.379927	0.002581105	0.022021253	0.369709871	0.938247412	0.027682625
1227	ENSMUSG00000009545	Kcnq1	Protein_coding	ENSMUSG00000009545_Kcnq1_protein_coding	protein_coding	79.09263158	-0.001639928	0.037641314	0.761673787	0.987847394	0.005310142
1228	ENSMUSG00000009549	Srp14	Protein_coding	ENSMUSG00000009549_Srp14_protein_coding	protein_coding	1467.616628	-0.001108148	0.018186988	0.658816001	0.985458348	0.006361727
1229	ENSMUSG00000009551	6330409D20Rik	lncRNA	ENSMUSG00000009551_6330409D20Rik_lncRNA	lncRNA	74.53420101	0.002046651	0.039057305	0.713775867	0.985458348	0.006361727
1230	ENSMUSG00000009555	Cdk9	Protein_coding	ENSMUSG00000009555_Cdk9_protein_coding	protein_coding	1062.59753	-0.001160471	0.017837613	0.636615629	0.985458348	0.006361727
1231	ENSMUSG00000009563	Tor2a	Protein_coding	ENSMUSG00000009563_Tor2a_protein_coding	protein_coding	305.3629257	-0.000451513	0.02764392	0.909281626	0.998117295	0.000818419
1232	ENSMUSG00000009566	Fpgs	Protein_coding	ENSMUSG00000009566_Fpgs_protein_coding	protein_coding	176.680799	-0.003134827	0.034446041	0.501582382	0.968591216	0.013859474
1233	ENSMUSG00000009569	Mrtfb	Protein_coding	ENSMUSG00000009569_Mrtfb_protein_coding	protein_coding	9978.645062	-0.002294668	0.020398618	0.393424351	0.945705592	0.024244043
1234	ENSMUSG00000009575	Cbx5	Protein_coding	ENSMUSG00000009575_Cbx5_protein_coding	protein_coding	9665.346485	0.014862128	0.055386254	0.05491395	0.5960951	0.224684448
1235	ENSMUSG00000009580	Odam	Protein_coding	ENSMUSG00000009580_Odam_protein_coding	protein_coding	1.201196149	0.002858566	0.146897224	0.813653214	NA	#VALUE!
1236	ENSMUSG00000009585	Apobec3	Protein_coding	ENSMUSG00000009585_Apobec3_protein_coding	protein_coding	81.40170324	0.000526448	0.035176981	0.91799044	0.998117295	0.000818419
1237	ENSMUSG00000009588	St6galnac1	Protein_coding	ENSMUSG00000009588_St6galnac1_protein_coding	protein_coding	3.502533577	-0.023209866	0.175014928	0.182210586	NA	#VALUE!
1238	ENSMUSG00000009596	Taf7l	Protein_coding	ENSMUSG00000009596_Taf7l_protein_coding	protein_coding	1.675303761	-6.60E-05	0.141221794	0.995958801	NA	#VALUE!
1239	ENSMUSG00000009614	Sardh	Protein_coding	ENSMUSG00000009614_Sardh_protein_coding	protein_coding	347.4820771	0.000960916	0.021551216	0.749514706	0.987847394	0.005310142
1240	ENSMUSG00000009621	Vav2	Protein_coding	ENSMUSG00000009621_Vav2_protein_coding	protein_coding	835.948569	0.002719726	0.024939584	0.405070558	0.94930068	0.022596208
1241	ENSMUSG00000009628	Tex15	Protein_coding	ENSMUSG00000009628_Tex15_protein_coding	protein_coding	90.02949778	0.022119748	0.108696588	0.133665822	0.786971325	0.104041092
1242	ENSMUSG00000009630	Ppp2cb	Protein_coding	ENSMUSG00000009630_Ppp2cb_protein_coding	protein_coding	1916.21213	-0.001729593	0.018089144	0.477879774	0.96488588	0.015524049
1243	ENSMUSG00000009633	G0s2	Protein_coding	ENSMUSG00000009633_G0s2_protein_coding	protein_coding	102.3460406	0.000816661	0.043918176	0.899311513	0.998117295	0.000818419
1244	ENSMUSG00000009640	Dmap1	Protein_coding	ENSMUSG00000009640_Dmap1_protein_coding	protein_coding	579.8993407	-0.001486699	0.023648327	0.648036448	0.985458348	0.006361727
1245	ENSMUSG00000009646	Pla2g12b	Protein_coding	ENSMUSG00000009646_Pla2g12b_protein_coding	protein_coding	1.884548026	0.007470769	0.144821517	0.586434072	NA	#VALUE!
1246	ENSMUSG00000009647	Mcu	Protein_coding	ENSMUSG00000009647_Mcu_protein_coding	protein_coding	2475.657323	-0.003061878	0.022231661	0.287975128	0.912340216	0.039843181
1247	ENSMUSG00000009654	Oit3	Protein_coding	ENSMUSG00000009654_Oit3_protein_coding	protein_coding	5.097841402	0.009299315	0.125778345	0.547038488	NA	#VALUE!
1248	ENSMUSG00000009670	Tex11	Protein_coding	ENSMUSG00000009670_Tex11_protein_coding	protein_coding	22.1610961	-0.011088087	0.096764237	0.404031551	0.94851122	0.022957527
1249	ENSMUSG00000009681	Bcr	Protein_coding	ENSMUSG00000009681_Bcr_protein_coding	protein_coding	5594.208272	-0.007994604	0.039044557	0.113791452	0.75905183	0.119728569
1250	ENSMUSG00000009687	Fxyd5	Protein_coding	ENSMUSG00000009687_Fxyd5_protein_coding	protein_coding	248.0808549	0.000774266	0.024943655	0.826576846	0.995582243	0.001922858
1251	ENSMUSG00000009731	Kcnd1	Protein_coding	ENSMUSG00000009731_Kcnd1_protein_coding	protein_coding	400.5399782	-0.001655706	0.02324465	0.601648697	0.984947535	0.006586903
1252	ENSMUSG00000009733	Tfcp2	Protein_coding	ENSMUSG00000009733_Tfcp2_protein_coding	protein_coding	972.6658013	0.000424076	0.016206021	0.853204481	0.996472611	0.001534634
1253	ENSMUSG00000009734	Pou6f2	Protein_coding	ENSMUSG00000009734_Pou6f2_protein_coding	protein_coding	179.2717833	-0.004376726	0.03821081	0.385906404	0.943916756	0.025066305
1254	ENSMUSG00000009739	Pou6f1	Protein_coding	ENSMUSG00000009739_Pou6f1_protein_coding	protein_coding	2918.112009	-0.001846468	0.018744523	0.462168425	0.963674032	0.016069844
1255	ENSMUSG00000009741	Ubp1	Protein_coding	ENSMUSG00000009741_Ubp1_protein_coding	protein_coding	1809.57696	0.000695273	0.015596509	0.751536348	0.987847394	0.005310142
1256	ENSMUSG00000009772	Nuak2	Protein_coding	ENSMUSG00000009772_Nuak2_protein_coding	protein_coding	48.14986301	0.004262043	0.054081086	0.577522651	0.98069731	0.008465016
1257	ENSMUSG00000009828	Cilk1	Protein_coding	ENSMUSG00000009828_Cilk1_protein_coding	protein_coding	1151.060879	-0.001143894	0.016830299	0.622468834	0.985458348	0.006361727
1258	ENSMUSG00000009863	Sdhb	Protein_coding	ENSMUSG00000009863_Sdhb_protein_coding	protein_coding	1868.548557	-0.000598427	0.017249087	0.805041526	0.995265366	0.002061109
1259	ENSMUSG00000009876	Cox4i2	Protein_coding	ENSMUSG00000009876_Cox4i2_protein_coding	protein_coding	41.35822313	-0.00902851	0.070959065	0.347918462	0.934725955	0.029315698
1260	ENSMUSG00000009894	Snap47	Protein_coding	ENSMUSG00000009894_Snap47_protein_coding	protein_coding	5412.777118	-0.003208485	0.023981724	0.29937052	0.917670613	0.037313175
1261	ENSMUSG00000009900	Wnt3a	Protein_coding	ENSMUSG00000009900_Wnt3a_protein_coding	protein_coding	1.673175827	-0.00042873	0.140442843	0.974000093	NA	#VALUE!
1262	ENSMUSG00000009905	Kdsr	Protein_coding	ENSMUSG00000009905_Kdsr_protein_coding	protein_coding	1176.10505	6.99E-06	0.016798977	0.997660494	0.999550706	0.00019517
1263	ENSMUSG00000009907	Vps4b	Protein_coding	ENSMUSG00000009907_Vps4b_protein_coding	protein_coding	1296.668848	0.000941848	0.016209609	0.676676716	0.985458348	0.006361727
1264	ENSMUSG00000009927	Rps25	Protein_coding	ENSMUSG00000009927_Rps25_protein_coding	protein_coding	611.5309741	-0.001029496	0.021885472	0.735844738	0.987172273	0.005607051
1265	ENSMUSG00000009941	Nxf2	Protein_coding	ENSMUSG00000009941_Nxf2_protein_coding	protein_coding	2.021282237	-0.000189307	0.137578384	0.988852327	NA	#VALUE!
1266	ENSMUSG00000009995	Tafazzin	Protein_coding	ENSMUSG00000009995_Tafazzin_protein_coding	protein_coding	604.8941747	-0.008585007	0.045385867	0.141791514	0.799615498	0.097118797
1267	ENSMUSG00000010021	Kif19a	Protein_coding	ENSMUSG00000010021_Kif19a_protein_coding	protein_coding	98.57886283	0.201281681	0.342809911	0.007816965	0.201904846	0.694853258
1268	ENSMUSG00000010025	Aldh3a2	Protein_coding	ENSMUSG00000010025_Aldh3a2_protein_coding	protein_coding	1136.64106	-0.000162641	0.017972617	0.949051106	0.998117295	0.000818419
1269	ENSMUSG00000010044	Zmynd10	Protein_coding	ENSMUSG00000010044_Zmynd10_protein_coding	protein_coding	57.10797927	0.000107956	0.046024337	0.987332412	0.998117295	0.000818419
1270	ENSMUSG00000010045	Tmem115	Protein_coding	ENSMUSG00000010045_Tmem115_protein_coding	protein_coding	516.2245516	0.003536147	0.028337311	0.333829747	0.930226367	0.031411355
1271	ENSMUSG00000010047	Hyal2	Protein_coding	ENSMUSG00000010047_Hyal2_protein_coding	protein_coding	167.0487975	-0.004997387	0.041625631	0.362722193	0.935963041	0.0287413
1272	ENSMUSG00000010048	Ifrd2	Protein_coding	ENSMUSG00000010048_Ifrd2_protein_coding	protein_coding	152.7342528	-0.000130351	0.028056286	0.974224688	0.998117295	0.000818419
1273	ENSMUSG00000010051	Hyal1	Protein_coding	ENSMUSG00000010051_Hyal1_protein_coding	protein_coding	232.5649998	0.000779208	0.023509254	0.81434198	0.995265366	0.002061109
1274	ENSMUSG00000010054	Tusc2	Protein_coding	ENSMUSG00000010054_Tusc2_protein_coding	protein_coding	1044.500123	-0.000913952	0.017252973	0.703349309	0.985458348	0.006361727
1275	ENSMUSG00000010057	Nprl2	Protein_coding	ENSMUSG00000010057_Nprl2_protein_coding	protein_coding	397.5521722	0.0056147	0.0369045	0.233305601	0.881548433	0.054753822
1276	ENSMUSG00000010064	Slc38a3	Protein_coding	ENSMUSG00000010064_Slc38a3_protein_coding	protein_coding	1705.975474	0.001662631	0.021473677	0.567626049	0.97978755	0.008868083
1277	ENSMUSG00000010066	Cacna2d2	Protein_coding	ENSMUSG00000010066_Cacna2d2_protein_coding	protein_coding	3513.513292	0.001937944	0.02086854	0.486763124	0.966328549	0.014875189
1278	ENSMUSG00000010067	Rassf1	Protein_coding	ENSMUSG00000010067_Rassf1_protein_coding	protein_coding	248.767636	0.001275047	0.023942951	0.701780273	0.985458348	0.006361727
1279	ENSMUSG00000010080	Epn3	Protein_coding	ENSMUSG00000010080_Epn3_protein_coding	protein_coding	238.0815902	-0.14942932	0.227699019	0.005801485	0.165007871	0.782495339
1280	ENSMUSG00000010086	Rnf112	Protein_coding	ENSMUSG00000010086_Rnf112_protein_coding	protein_coding	3442.232404	-0.004329563	0.028686117	0.236061054	0.881829411	0.05461542
1281	ENSMUSG00000010095	Slc3a2	Protein_coding	ENSMUSG00000010095_Slc3a2_protein_coding	protein_coding	2041.191636	0.000502297	0.015740632	0.821461411	0.995265366	0.002061109
1282	ENSMUSG00000010097	Nxf1	Protein_coding	ENSMUSG00000010097_Nxf1_protein_coding	protein_coding	1233.728496	-0.00033564	0.015610455	0.879603959	0.998117295	0.000818419
1283	ENSMUSG00000010110	Stx5a	Protein_coding	ENSMUSG00000010110_Stx5a_protein_coding	protein_coding	1027.075087	-0.001065339	0.01729563	0.656062181	0.985458348	0.006361727
1284	ENSMUSG00000010122	Slc47a1	Protein_coding	ENSMUSG00000010122_Slc47a1_protein_coding	protein_coding	140.5561302	0.005403855	0.044487255	0.358321589	0.934900777	0.029234479
1285	ENSMUSG00000010136	Pifo	Protein_coding	ENSMUSG00000010136_Pifo_protein_coding	protein_coding	8.781795998	-0.015587901	0.129493294	0.349200244	NA	#VALUE!
1286	ENSMUSG00000010142	Tnfrsf13b	Protein_coding	ENSMUSG00000010142_Tnfrsf13b_protein_coding	protein_coding	24.61411484	-0.001589576	0.064995583	0.868644104	0.998095769	0.000827785
1287	ENSMUSG00000010154	Spire2	Protein_coding	ENSMUSG00000010154_Spire2_protein_coding	protein_coding	688.6391783	-0.006497907	0.039313848	0.194968803	0.854991071	0.068038421
1288	ENSMUSG00000010175	Prox1	Protein_coding	ENSMUSG00000010175_Prox1_protein_coding	protein_coding	2061.959932	0.00070471	0.018820234	0.789303047	0.990621936	0.00409206
1289	ENSMUSG00000010205	Raver1	Protein_coding	ENSMUSG00000010205_Raver1_protein_coding	protein_coding	1260.459563	0.000120272	0.015489276	0.956502673	0.998117295	0.000818419
1290	ENSMUSG00000010277	Bltp2	Protein_coding	ENSMUSG00000010277_Bltp2_protein_coding	protein_coding	9803.00514	0.009077	0.041337536	0.094325469	0.716660129	0.144686757
1291	ENSMUSG00000010290	AI597479	Protein_coding	ENSMUSG00000010290_AI597479_protein_coding	protein_coding	801.2478833	0.021629839	0.073139779	0.043541347	0.534885973	0.271738791
1292	ENSMUSG00000010307	Tmem86a	Protein_coding	ENSMUSG00000010307_Tmem86a_protein_coding	protein_coding	174.3228834	0.000206021	0.027164167	0.957849973	0.998117295	0.000818419
1293	ENSMUSG00000010311	Optc	Protein_coding	ENSMUSG00000010311_Optc_protein_coding	protein_coding	20.82133244	-0.039870815	0.175438441	0.098365956	0.728142251	0.137783768
1294	ENSMUSG00000010342	Tex14	Protein_coding	ENSMUSG00000010342_Tex14_protein_coding	protein_coding	116.7589946	0.021613833	0.093883483	0.09326733	0.715592182	0.145334413
1295	ENSMUSG00000010358	Ifi35	Protein_coding	ENSMUSG00000010358_Ifi35_protein_coding	protein_coding	46.45897128	-0.008087369	0.068804758	0.390091772	0.944723157	0.024695439
1296	ENSMUSG00000010362	Rdm1	Protein_coding	ENSMUSG00000010362_Rdm1_protein_coding	protein_coding	99.19455847	0.006310104	0.050421693	0.345922707	0.934414317	0.029460516
1297	ENSMUSG00000010376	Nedd8	Protein_coding	ENSMUSG00000010376_Nedd8_protein_coding	protein_coding	1466.584224	-0.001019275	0.018912522	0.697326748	0.985458348	0.006361727
1298	ENSMUSG00000010392	Gosr1	Protein_coding	ENSMUSG00000010392_Gosr1_protein_coding	protein_coding	1399.202445	0.003278175	0.025774119	0.324007431	0.927476332	0.032697164
1299	ENSMUSG00000010406	Mrpl52	Protein_coding	ENSMUSG00000010406_Mrpl52_protein_coding	protein_coding	410.1817484	-0.007872078	0.047391229	0.19641036	0.855486648	0.067786765
1300	ENSMUSG00000010435	Spaca7	Protein_coding	ENSMUSG00000010435_Spaca7_protein_coding	protein_coding	1.182104588	-0.002994376	0.147084166	0.80464568	NA	#VALUE!
1301	ENSMUSG00000010453	Kansl3	Protein_coding	ENSMUSG00000010453_Kansl3_protein_coding	protein_coding	2680.225926	0.003912878	0.025598814	0.232437039	0.881548433	0.054753822
1302	ENSMUSG00000010461	Eya4	Protein_coding	ENSMUSG00000010461_Eya4_protein_coding	protein_coding	177.4424285	-0.004215901	0.036823569	0.38514358	0.943004981	0.025486013
1303	ENSMUSG00000010476	Ebf3	Protein_coding	ENSMUSG00000010476_Ebf3_protein_coding	protein_coding	445.4989346	0.006748519	0.079524265	0.549029522	0.975214261	0.010899956
1304	ENSMUSG00000010492	Uckl1os	lncRNA	ENSMUSG00000010492_Uckl1os_lncRNA	lncRNA	14.82270514	0.017064615	0.1223344	0.294133642	0.914947882	0.038603644
1305	ENSMUSG00000010505	Myt1	Protein_coding	ENSMUSG00000010505_Myt1_protein_coding	protein_coding	1553.096241	0.012976183	0.054025189	0.075336261	0.663807243	0.177958013
1306	ENSMUSG00000010517	Faf1	Protein_coding	ENSMUSG00000010517_Faf1_protein_coding	protein_coding	2918.172347	-0.003684205	0.026794991	0.283160964	0.909845087	0.041032546
1307	ENSMUSG00000010529	Gm266	Protein_coding	ENSMUSG00000010529_Gm266_protein_coding	protein_coding	48.64168861	-0.000288981	0.052506032	0.970418201	0.998117295	0.000818419
1308	ENSMUSG00000010538	Tsacc	Protein_coding	ENSMUSG00000010538_Tsacc_protein_coding	protein_coding	110.8519125	-0.029919949	0.115080922	0.068632733	0.645628389	0.190017381
1309	ENSMUSG00000010554	Mettl16	Protein_coding	ENSMUSG00000010554_Mettl16_protein_coding	protein_coding	1716.866936	-0.000280198	0.014949196	0.895387769	0.998117295	0.000818419
1310	ENSMUSG00000010592	Dazl	Protein_coding	ENSMUSG00000010592_Dazl_protein_coding	protein_coding	42.85631724	-0.00298462	0.05629888	0.71551456	0.985836518	0.006195098
1311	ENSMUSG00000010601	Apol7a	Protein_coding	ENSMUSG00000010601_Apol7a_protein_coding	protein_coding	4.722995307	0.000170097	0.121098776	0.990660605	NA	#VALUE!
1312	ENSMUSG00000010607	Pigyl	Protein_coding	ENSMUSG00000010607_Pigyl_protein_coding	protein_coding	236.3957543	-0.022287103	0.089490117	0.074074148	0.662393767	0.178883763
1313	ENSMUSG00000010608	Rbm25	Protein_coding	ENSMUSG00000010608_Rbm25_protein_coding	protein_coding	3256.218395	0.001217513	0.017568553	0.61406883	0.985458348	0.006361727
1314	ENSMUSG00000010609	Psen2	Protein_coding	ENSMUSG00000010609_Psen2_protein_coding	protein_coding	422.8838761	-0.015342797	0.062520581	0.072523043	0.656919105	0.182488107
1315	ENSMUSG00000010651	Acaa1b	Protein_coding	ENSMUSG00000010651_Acaa1b_protein_coding	protein_coding	55.49222497	0.004285402	0.05269419	0.563686953	0.979207487	0.009125275
1316	ENSMUSG00000010660	Plcd1	Protein_coding	ENSMUSG00000010660_Plcd1_protein_coding	protein_coding	281.6080806	-0.003364474	0.032027766	0.427642432	0.956705613	0.019221678
1317	ENSMUSG00000010663	Fads1	Protein_coding	ENSMUSG00000010663_Fads1_protein_coding	protein_coding	4579.495922	0.004041239	0.028501004	0.266954419	0.902357968	0.044621142
1318	ENSMUSG00000010721	Lmbr1	Protein_coding	ENSMUSG00000010721_Lmbr1_protein_coding	protein_coding	1431.304524	-0.001049224	0.019027987	0.690369163	0.985458348	0.006361727
1319	ENSMUSG00000010751	Tnfrsf22	Protein_coding	ENSMUSG00000010751_Tnfrsf22_protein_coding	protein_coding	46.68399974	-0.000775909	0.045007732	0.906768628	0.998117295	0.000818419
1320	ENSMUSG00000010755	Cars	Protein_coding	ENSMUSG00000010755_Cars_protein_coding	protein_coding	1097.59673	-0.003123547	0.024555084	0.324667344	0.927686763	0.03259864
1321	ENSMUSG00000010760	Phlda2	Protein_coding	ENSMUSG00000010760_Phlda2_protein_coding	protein_coding	1.201196149	0.002858566	0.146897224	0.813653214	NA	#VALUE!
1322	ENSMUSG00000010796	Asz1	Protein_coding	ENSMUSG00000010796_Asz1_protein_coding	protein_coding	5.104145241	0.003570579	0.115789026	0.806947532	NA	#VALUE!
1323	ENSMUSG00000010797	Wnt2	Protein_coding	ENSMUSG00000010797_Wnt2_protein_coding	protein_coding	74.20922599	-0.023154702	0.115657793	0.140434748	0.797072243	0.098502314
1324	ENSMUSG00000010803	Gabra1	Protein_coding	ENSMUSG00000010803_Gabra1_protein_coding	protein_coding	7415.174719	0.002925964	0.022995689	0.32622785	0.927887879	0.032504498
1325	ENSMUSG00000010825	Grid2ip	Protein_coding	ENSMUSG00000010825_Grid2ip_protein_coding	protein_coding	813.4538477	0.008652169	0.049647846	0.176146942	0.837304063	0.077116802
1326	ENSMUSG00000010830	Kdelr3	Protein_coding	ENSMUSG00000010830_Kdelr3_protein_coding	protein_coding	14.58528337	-0.007559826	0.090673375	0.552040817	0.976165798	0.010476413
1327	ENSMUSG00000010841	Cfap97d1	Protein_coding	ENSMUSG00000010841_Cfap97d1_protein_coding	protein_coding	10.28835682	0.012007437	0.113475883	0.428180158	NA	#VALUE!
1328	ENSMUSG00000010911	Apip	Protein_coding	ENSMUSG00000010911_Apip_protein_coding	protein_coding	294.8950228	-0.001939554	0.025556248	0.577063673	0.980262181	0.008657752
1329	ENSMUSG00000010914	Pdhx	Protein_coding	ENSMUSG00000010914_Pdhx_protein_coding	protein_coding	1121.393915	0.001148352	0.017262864	0.629455653	0.985458348	0.006361727
1330	ENSMUSG00000010936	Vac14	Protein_coding	ENSMUSG00000010936_Vac14_protein_coding	protein_coding	1413.420915	-0.001928565	0.019069187	0.448808645	0.961079868	0.01724052
1331	ENSMUSG00000011008	Mcoln2	Protein_coding	ENSMUSG00000011008_Mcoln2_protein_coding	protein_coding	3.317002697	0.017121085	0.155440185	0.302106377	NA	#VALUE!
1332	ENSMUSG00000011034	Slc5a1	Protein_coding	ENSMUSG00000011034_Slc5a1_protein_coding	protein_coding	32.32362107	0.013905359	0.093034338	0.267789845	0.902779119	0.044418495
1333	ENSMUSG00000011096	Akt1s1	Protein_coding	ENSMUSG00000011096_Akt1s1_protein_coding	protein_coding	638.1106918	-0.000999391	0.018347914	0.694347521	0.985458348	0.006361727
1334	ENSMUSG00000011114	Tbrg1	Protein_coding	ENSMUSG00000011114_Tbrg1_protein_coding	protein_coding	599.1280941	-0.001004151	0.020621169	0.726287213	0.986484344	0.005909803
1335	ENSMUSG00000011118	Panx3	Protein_coding	ENSMUSG00000011118_Panx3_protein_coding	protein_coding	1.512696898	-0.002743381	0.143155114	0.831320671	NA	#VALUE!
1336	ENSMUSG00000011148	Adssl1	Protein_coding	ENSMUSG00000011148_Adssl1_protein_coding	protein_coding	469.3202977	-0.004774903	0.034618728	0.282667866	0.909732243	0.041086413
1337	ENSMUSG00000011154	Cfap161	Protein_coding	ENSMUSG00000011154_Cfap161_protein_coding	protein_coding	22.26890368	-0.003675055	0.074832257	0.735475503	0.987138934	0.005621719
1338	ENSMUSG00000011158	Brf1	Protein_coding	ENSMUSG00000011158_Brf1_protein_coding	protein_coding	1310.049729	-0.021972914	0.072019447	0.039635209	0.51329752	0.289630834
1339	ENSMUSG00000011171	Vipr2	Protein_coding	ENSMUSG00000011171_Vipr2_protein_coding	protein_coding	418.2370796	0.006022073	0.096154035	0.652906975	0.985458348	0.006361727
1340	ENSMUSG00000011179	Odc1	Protein_coding	ENSMUSG00000011179_Odc1_protein_coding	protein_coding	450.391808	0.000851003	0.022142861	0.784244495	0.989909042	0.004404709
1341	ENSMUSG00000011254	Thg1l	Protein_coding	ENSMUSG00000011254_Thg1l_protein_coding	protein_coding	147.1719251	-0.004848926	0.042940296	0.397052903	0.946057337	0.024082542
1342	ENSMUSG00000011256	Adam19	Protein_coding	ENSMUSG00000011256_Adam19_protein_coding	protein_coding	1172.151106	-0.002568939	0.022228031	0.376646276	0.940835061	0.026486506
1343	ENSMUSG00000011257	Pabpc4	Protein_coding	ENSMUSG00000011257_Pabpc4_protein_coding	protein_coding	419.7098196	0.00161167	0.02208625	0.591834981	0.983502486	0.007224538
1344	ENSMUSG00000011263	Exoc3l2	Protein_coding	ENSMUSG00000011263_Exoc3l2_protein_coding	protein_coding	13.67628404	0.01128105	0.106402411	0.434836753	0.957264594	0.018968004
1345	ENSMUSG00000011267	Zfp296	Protein_coding	ENSMUSG00000011267_Zfp296_protein_coding	protein_coding	32.84786062	-0.010279814	0.080865081	0.35144433	0.934725955	0.029315698
1346	ENSMUSG00000011305	Plin5	Protein_coding	ENSMUSG00000011305_Plin5_protein_coding	protein_coding	21.64308548	0.0212995	0.131606671	0.223403179	0.873806061	0.058584947
1347	ENSMUSG00000011306	Sugp1	Protein_coding	ENSMUSG00000011306_Sugp1_protein_coding	protein_coding	1244.888496	-0.002718513	0.022753539	0.358902667	0.935049856	0.029165232
1348	ENSMUSG00000011349	Dmrtc2	Protein_coding	ENSMUSG00000011349_Dmrtc2_protein_coding	protein_coding	1.014119141	-0.00015934	0.148022101	0.989044221	NA	#VALUE!
1349	ENSMUSG00000011350	Gm5893	lncRNA	ENSMUSG00000011350_Gm5893_lncRNA	lncRNA	1.852946881	0.013121222	0.156563364	0.354460546	NA	#VALUE!
1350	ENSMUSG00000011382	Dhdh	Protein_coding	ENSMUSG00000011382_Dhdh_protein_coding	protein_coding	404.1030219	0.00308645	0.028783464	0.414877065	0.953374879	0.020736296
1351	ENSMUSG00000011427	Zfp790	Protein_coding	ENSMUSG00000011427_Zfp790_protein_coding	protein_coding	674.3197055	-0.002364157	0.022652797	0.428346451	0.956782943	0.019186576
1352	ENSMUSG00000011463	Cpb1	Protein_coding	ENSMUSG00000011463_Cpb1_protein_coding	protein_coding	2.646609845	0.003386154	0.133667899	0.811150529	NA	#VALUE!
1353	ENSMUSG00000011486	Slc25a41	Protein_coding	ENSMUSG00000011486_Slc25a41_protein_coding	protein_coding	15.07613431	-0.031084807	0.175511065	0.152639275	0.813179181	0.089813749
1354	ENSMUSG00000011589	Fsd1	Protein_coding	ENSMUSG00000011589_Fsd1_protein_coding	protein_coding	791.9881489	-0.0015505	0.02040351	0.575614543	0.97978755	0.008868083
1355	ENSMUSG00000011632	Pinlyp	Protein_coding	ENSMUSG00000011632_Pinlyp_protein_coding	protein_coding	3.828142941	-0.007302815	0.132615224	0.624307919	NA	#VALUE!
1356	ENSMUSG00000011658	Fuz	Protein_coding	ENSMUSG00000011658_Fuz_protein_coding	protein_coding	216.5867936	-0.001929967	0.027306227	0.606671095	0.984982257	0.006571593
1357	ENSMUSG00000011751	Sptbn4	Protein_coding	ENSMUSG00000011751_Sptbn4_protein_coding	protein_coding	7016.793476	-0.00436084	0.029153258	0.240243276	0.885277606	0.052920522
1358	ENSMUSG00000011752	Pgam1	Protein_coding	ENSMUSG00000011752_Pgam1_protein_coding	protein_coding	2458.759724	8.86E-05	0.018039674	0.972345582	0.998117295	0.000818419
1359	ENSMUSG00000011831	Evi5	Protein_coding	ENSMUSG00000011831_Evi5_protein_coding	protein_coding	2372.31238	0.000471489	0.015854861	0.833475337	0.996128654	0.001684567
1360	ENSMUSG00000011832	Evi5l	Protein_coding	ENSMUSG00000011832_Evi5l_protein_coding	protein_coding	2952.0554	-0.00097403	0.015667901	0.656047687	0.985458348	0.006361727
1361	ENSMUSG00000011837	Snapc2	Protein_coding	ENSMUSG00000011837_Snapc2_protein_coding	protein_coding	279.9736789	-0.003243773	0.029766092	0.40688205	0.950229951	0.022171285
1362	ENSMUSG00000011877	Git1	Protein_coding	ENSMUSG00000011877_Git1_protein_coding	protein_coding	5598.623127	-0.001247944	0.017321935	0.59984499	0.984158913	0.00693477
1363	ENSMUSG00000011884	Gltp	Protein_coding	ENSMUSG00000011884_Gltp_protein_coding	protein_coding	974.2831745	-0.007777727	0.039522122	0.126442459	0.777559659	0.109266279
1364	ENSMUSG00000011958	Bnip2	Protein_coding	ENSMUSG00000011958_Bnip2_protein_coding	protein_coding	770.3110211	0.001450914	0.02005058	0.595372243	0.983918401	0.007040917
1365	ENSMUSG00000011960	Ccnt1	Protein_coding	ENSMUSG00000011960_Ccnt1_protein_coding	protein_coding	1839.014216	0.005847416	0.033739728	0.173237662	0.833305553	0.079195724
1366	ENSMUSG00000012017	Scarf2	Protein_coding	ENSMUSG00000012017_Scarf2_protein_coding	protein_coding	100.0782216	0.000271615	0.035744811	0.958409685	0.998117295	0.000818419
1367	ENSMUSG00000012042	4930579F01Rik	Protein_coding	ENSMUSG00000012042_4930579F01Rik_protein_coding	protein_coding	4.523952432	-0.01893382	0.15365526	0.281866916	NA	#VALUE!
1368	ENSMUSG00000012076	Brms1l	Protein_coding	ENSMUSG00000012076_Brms1l_protein_coding	protein_coding	1532.065689	0.001569748	0.018213514	0.524470523	0.97188266	0.012386166
1369	ENSMUSG00000012114	Med15	Protein_coding	ENSMUSG00000012114_Med15_protein_coding	protein_coding	2360.690787	-0.003454028	0.024106249	0.265179698	0.900798704	0.045372247
1370	ENSMUSG00000012117	Dhdds	Protein_coding	ENSMUSG00000012117_Dhdds_protein_coding	protein_coding	1566.400324	-0.001430497	0.018047517	0.560526825	0.978869739	0.009275097
1371	ENSMUSG00000012123	Crybg2	Protein_coding	ENSMUSG00000012123_Crybg2_protein_coding	protein_coding	18.2190755	0.000201341	0.076992079	0.985764277	0.998117295	0.000818419
1372	ENSMUSG00000012126	Ubxn11	Protein_coding	ENSMUSG00000012126_Ubxn11_protein_coding	protein_coding	370.3331402	-0.007553857	0.043422166	0.174189656	0.834026631	0.078820082
1373	ENSMUSG00000012187	Mogat1	Protein_coding	ENSMUSG00000012187_Mogat1_protein_coding	protein_coding	7.441162138	0.004716738	0.103808255	0.73723951	NA	#VALUE!
1374	ENSMUSG00000012211	Tex22	Protein_coding	ENSMUSG00000012211_Tex22_protein_coding	protein_coding	37.18756561	-0.010702542	0.080571912	0.32770651	0.927887879	0.032504498
1375	ENSMUSG00000012282	Wnt8a	Protein_coding	ENSMUSG00000012282_Wnt8a_protein_coding	protein_coding	2.188792586	0.016742427	0.164895724	0.254892382	NA	#VALUE!
1376	ENSMUSG00000012296	Tjap1	Protein_coding	ENSMUSG00000012296_Tjap1_protein_coding	protein_coding	852.018212	-0.001323728	0.01851108	0.601032457	0.984638667	0.006723113
1377	ENSMUSG00000012350	Ehf	Protein_coding	ENSMUSG00000012350_Ehf_protein_coding	protein_coding	7.928959506	-0.000990386	0.101658847	0.942925517	NA	#VALUE!
1378	ENSMUSG00000012396	Nanog	Protein_coding	ENSMUSG00000012396_Nanog_protein_coding	protein_coding	1.962283663	0.015016113	0.160180186	0.303162496	NA	#VALUE!
1379	ENSMUSG00000012405	Rpl15	Protein_coding	ENSMUSG00000012405_Rpl15_protein_coding	protein_coding	1073.334141	0.001351703	0.023100053	0.672049581	0.985458348	0.006361727
1380	ENSMUSG00000012422	Tmem167	Protein_coding	ENSMUSG00000012422_Tmem167_protein_coding	protein_coding	1293.595755	0.001893397	0.020872342	0.497751515	0.967846886	0.014193343
1381	ENSMUSG00000012428	Steap4	Protein_coding	ENSMUSG00000012428_Steap4_protein_coding	protein_coding	8.919308835	0.007709613	0.111340875	0.600435103	NA	#VALUE!
1382	ENSMUSG00000012429	Mplkip	Protein_coding	ENSMUSG00000012429_Mplkip_protein_coding	protein_coding	185.964756	0.003060652	0.032438116	0.482572473	0.965712088	0.015152332
1383	ENSMUSG00000012443	Kif11	Protein_coding	ENSMUSG00000012443_Kif11_protein_coding	protein_coding	42.00061505	-0.000526299	0.053510574	0.947159101	0.998117295	0.000818419
1384	ENSMUSG00000012483	Rpa3	Protein_coding	ENSMUSG00000012483_Rpa3_protein_coding	protein_coding	104.0386334	0.087948919	0.208915589	0.01928625	0.354202805	0.450748004
1385	ENSMUSG00000012519	Mlkl	Protein_coding	ENSMUSG00000012519_Mlkl_protein_coding	protein_coding	16.40859016	0.005943476	0.089204899	0.63746496	0.985458348	0.006361727
1386	ENSMUSG00000012520	Phox2b	Protein_coding	ENSMUSG00000012520_Phox2b_protein_coding	protein_coding	31.80476462	0.009676101	0.148348098	NA	NA	#VALUE!
1387	ENSMUSG00000012535	Tnpo3	Protein_coding	ENSMUSG00000012535_Tnpo3_protein_coding	protein_coding	2244.839966	0.000116562	0.015261782	0.957261774	0.998117295	0.000818419
1388	ENSMUSG00000012609	Ttll5	Protein_coding	ENSMUSG00000012609_Ttll5_protein_coding	protein_coding	3281.223151	-0.002608168	0.022471067	0.374151552	0.940161913	0.026797346
1389	ENSMUSG00000012640	Zfp715	Protein_coding	ENSMUSG00000012640_Zfp715_protein_coding	protein_coding	771.0941387	0.001573099	0.020900959	0.579398204	0.98106423	0.008302558
1390	ENSMUSG00000012705	Retn	Protein_coding	ENSMUSG00000012705_Retn_protein_coding	protein_coding	9.622825644	-0.032352229	0.175342182	0.144838771	NA	#VALUE!
1391	ENSMUSG00000012777	Acp4	Protein_coding	ENSMUSG00000012777_Acp4_protein_coding	protein_coding	1.014119141	-0.00015934	0.148022101	0.989044221	NA	#VALUE!
1392	ENSMUSG00000012819	Cdh23	Protein_coding	ENSMUSG00000012819_Cdh23_protein_coding	protein_coding	360.1557537	-0.003483083	0.031063216	0.392440641	0.94533437	0.024414552
1393	ENSMUSG00000012848	Rps5	Protein_coding	ENSMUSG00000012848_Rps5_protein_coding	protein_coding	3493.299289	-0.002093706	0.021134586	0.455451312	0.963674032	0.016069844
1394	ENSMUSG00000012889	Podnl1	Protein_coding	ENSMUSG00000012889_Podnl1_protein_coding	protein_coding	7.257562189	-0.023557163	0.159747558	0.219942348	NA	#VALUE!
1395	ENSMUSG00000013033	Adgrl1	Protein_coding	ENSMUSG00000013033_Adgrl1_protein_coding	protein_coding	20556.63662	0.001014378	0.015390026	0.637064645	0.985458348	0.006361727
1396	ENSMUSG00000013076	Amotl1	Protein_coding	ENSMUSG00000013076_Amotl1_protein_coding	protein_coding	2623.153885	0.001967588	0.018877649	0.434776249	0.957264594	0.018968004
1397	ENSMUSG00000013089	Etv5	Protein_coding	ENSMUSG00000013089_Etv5_protein_coding	protein_coding	2726.735738	-0.000370075	0.014359057	0.856963098	0.99675864	0.001409991
1398	ENSMUSG00000013091	Tmem190	Protein_coding	ENSMUSG00000013091_Tmem190_protein_coding	protein_coding	1.537191201	-0.00846578	0.15011307	0.51900824	NA	#VALUE!
1399	ENSMUSG00000013150	Gfod2	Protein_coding	ENSMUSG00000013150_Gfod2_protein_coding	protein_coding	766.8043703	-0.002483901	0.022181628	0.392886153	0.94533437	0.024414552
1400	ENSMUSG00000013155	Enkd1	Protein_coding	ENSMUSG00000013155_Enkd1_protein_coding	protein_coding	92.42279918	-0.046473798	0.147232423	0.041187211	0.519908772	0.284072855
1401	ENSMUSG00000013158	4933405L10Rik	Protein_coding	ENSMUSG00000013158_4933405L10Rik_protein_coding	protein_coding	2.693798653	-0.017975028	0.165178005	0.24763063	NA	#VALUE!
1402	ENSMUSG00000013160	Atp6v0d1	Protein_coding	ENSMUSG00000013160_Atp6v0d1_protein_coding	protein_coding	3267.431268	-0.000380523	0.014870029	0.85738985	0.99675864	0.001409991
1403	ENSMUSG00000013236	Ptprs	Protein_coding	ENSMUSG00000013236_Ptprs_protein_coding	protein_coding	16728.78315	0.000528994	0.013879603	0.790343218	0.990838915	0.003996945
1404	ENSMUSG00000013275	Slc41a1	Protein_coding	ENSMUSG00000013275_Slc41a1_protein_coding	protein_coding	2125.401976	0.001209181	0.018046678	0.625842375	0.985458348	0.006361727
1405	ENSMUSG00000013338	Fer1l4	Protein_coding	ENSMUSG00000013338_Fer1l4_protein_coding	protein_coding	1.369181596	2.08E-05	0.144092012	0.998674501	NA	#VALUE!
1406	ENSMUSG00000013353	4931406B18Rik	Protein_coding	ENSMUSG00000013353_4931406B18Rik_protein_coding	protein_coding	1.014119141	-0.00015934	0.148022101	0.989044221	NA	#VALUE!
1407	ENSMUSG00000013367	Iglon5	Protein_coding	ENSMUSG00000013367_Iglon5_protein_coding	protein_coding	1212.958161	0.003516062	0.02614148	0.294776585	0.915130999	0.038516733
1408	ENSMUSG00000013415	Igf2bp1	Protein_coding	ENSMUSG00000013415_Igf2bp1_protein_coding	protein_coding	2.288998761	-0.006926088	0.142835136	0.617331292	NA	#VALUE!
1409	ENSMUSG00000013418	B4galnt2	Protein_coding	ENSMUSG00000013418_B4galnt2_protein_coding	protein_coding	18.23468205	-0.003358105	0.075071304	0.758701478	0.987847394	0.005310142
1410	ENSMUSG00000013419	Zfp651	Protein_coding	ENSMUSG00000013419_Zfp651_protein_coding	protein_coding	1989.09748	-0.000100516	0.015661567	0.964020088	0.998117295	0.000818419
1411	ENSMUSG00000013465	Nelfb	Protein_coding	ENSMUSG00000013465_Nelfb_protein_coding	protein_coding	1108.193061	0.000496748	0.015491155	0.820821721	0.995265366	0.002061109
1412	ENSMUSG00000013483	Card14	Protein_coding	ENSMUSG00000013483_Card14_protein_coding	protein_coding	19.11288863	0.00644956	0.082393641	0.581375063	0.981346846	0.008177469
1413	ENSMUSG00000013495	Tmem175	Protein_coding	ENSMUSG00000013495_Tmem175_protein_coding	protein_coding	802.9439328	-0.002725865	0.023243079	0.368007755	0.938028908	0.027783777
1414	ENSMUSG00000013523	Bcas1	Protein_coding	ENSMUSG00000013523_Bcas1_protein_coding	protein_coding	4322.331012	-0.006392524	0.040183638	0.213110146	0.865770335	0.062597299
1415	ENSMUSG00000013539	Tango2	Protein_coding	ENSMUSG00000013539_Tango2_protein_coding	protein_coding	2028.012881	-0.007863488	0.038483873	0.11438035	0.759477982	0.119484812
1416	ENSMUSG00000013562	4833413E03Rik	lncRNA	ENSMUSG00000013562_4833413E03Rik_lncRNA	lncRNA	1.502464595	-0.007921851	0.149890837	0.5405999	NA	#VALUE!
1417	ENSMUSG00000013584	Aldh1a2	Protein_coding	ENSMUSG00000013584_Aldh1a2_protein_coding	protein_coding	354.6887619	9.45E-05	0.022330788	0.976272205	0.998117295	0.000818419
1418	ENSMUSG00000013593	Ndufs2	Protein_coding	ENSMUSG00000013593_Ndufs2_protein_coding	protein_coding	2912.403233	-0.001226742	0.017942761	0.618574486	0.985458348	0.006361727
1419	ENSMUSG00000013611	Snx31	Protein_coding	ENSMUSG00000013611_Snx31_protein_coding	protein_coding	6.440919588	-0.002912443	0.114218533	0.841166815	NA	#VALUE!
1420	ENSMUSG00000013622	Atraid	Protein_coding	ENSMUSG00000013622_Atraid_protein_coding	protein_coding	493.8911518	0.001502735	0.026172419	0.679591394	0.985458348	0.006361727
1421	ENSMUSG00000013629	Cad	Protein_coding	ENSMUSG00000013629_Cad_protein_coding	protein_coding	840.836636	0.002547351	0.022816469	0.393808914	0.945875374	0.024166081
1422	ENSMUSG00000013643	Lypd8	Protein_coding	ENSMUSG00000013643_Lypd8_protein_coding	protein_coding	1.181929633	0.002664774	0.146900917	0.82562718	NA	#VALUE!
1423	ENSMUSG00000013646	Sh3bp5l	Protein_coding	ENSMUSG00000013646_Sh3bp5l_protein_coding	protein_coding	1196.044833	0.001288131	0.017760265	0.596533144	0.984009093	0.007000888
1424	ENSMUSG00000013653	1810065E05Rik	Protein_coding	ENSMUSG00000013653_1810065E05Rik_protein_coding	protein_coding	1.710380276	-0.011092082	0.153559339	0.416807516	NA	#VALUE!
1425	ENSMUSG00000013662	Atad1	Protein_coding	ENSMUSG00000013662_Atad1_protein_coding	protein_coding	2015.990468	0.002994353	0.023972738	0.334625291	0.930226367	0.031411355
1426	ENSMUSG00000013663	Pten	Protein_coding	ENSMUSG00000013663_Pten_protein_coding	protein_coding	7924.128691	0.006506883	0.035737537	0.153733087	0.814215886	0.089260429
1427	ENSMUSG00000013668	4933402N03Rik	Protein_coding	ENSMUSG00000013668_4933402N03Rik_protein_coding	protein_coding	1.014119141	-0.00015934	0.148022101	0.989044221	NA	#VALUE!
1428	ENSMUSG00000013698	Pea15a	Protein_coding	ENSMUSG00000013698_Pea15a_protein_coding	protein_coding	8876.13426	0.000184694	0.014007534	0.926924022	0.998117295	0.000818419
1429	ENSMUSG00000013701	Timm23	Protein_coding	ENSMUSG00000013701_Timm23_protein_coding	protein_coding	554.5197537	-0.002743076	0.025947898	0.421266359	0.955307231	0.019856935
1430	ENSMUSG00000013707	Tnfaip8l2	Protein_coding	ENSMUSG00000013707_Tnfaip8l2_protein_coding	protein_coding	28.88195954	-0.002650814	0.069276003	0.794300233	0.992146858	0.003424039
1431	ENSMUSG00000013736	Trnt1	Protein_coding	ENSMUSG00000013736_Trnt1_protein_coding	protein_coding	818.6515231	0.000120807	0.017645644	0.961460275	0.998117295	0.000818419
1432	ENSMUSG00000013766	Ly6g6e	Protein_coding	ENSMUSG00000013766_Ly6g6e_protein_coding	protein_coding	23.79258054	0.063432249	0.230134148	0.054290523	0.591472821	0.228065207
1433	ENSMUSG00000013787	Ehmt2	Protein_coding	ENSMUSG00000013787_Ehmt2_protein_coding	protein_coding	3684.128605	0.001061799	0.015634156	0.625762563	0.985458348	0.006361727
1434	ENSMUSG00000013822	Elof1	Protein_coding	ENSMUSG00000013822_Elof1_protein_coding	protein_coding	370.4335565	0.000624592	0.023131138	0.848696793	0.996472611	0.001534634
1435	ENSMUSG00000013833	Med16	Protein_coding	ENSMUSG00000013833_Med16_protein_coding	protein_coding	919.7324585	0.001043433	0.017754797	0.671024614	0.985458348	0.006361727
1436	ENSMUSG00000013846	St3gal1	Protein_coding	ENSMUSG00000013846_St3gal1_protein_coding	protein_coding	1023.124174	-0.001454992	0.019264569	0.578784074	0.98106423	0.008302558
1437	ENSMUSG00000013858	Tmem259	Protein_coding	ENSMUSG00000013858_Tmem259_protein_coding	protein_coding	1659.769844	0.000807057	0.016340583	0.724060648	0.986357707	0.005965558
1438	ENSMUSG00000013878	Rnf170	Protein_coding	ENSMUSG00000013878_Rnf170_protein_coding	protein_coding	757.5591767	0.00212806	0.02170429	0.460015486	0.963674032	0.016069844
1439	ENSMUSG00000013921	Clip3	Protein_coding	ENSMUSG00000013921_Clip3_protein_coding	protein_coding	13855.65806	6.95E-06	0.013845621	0.997221032	0.999550706	0.00019517
1440	ENSMUSG00000013928	1700020L13Rik	Protein_coding	ENSMUSG00000013928_1700020L13Rik_protein_coding	protein_coding	11.20782888	-0.006777967	0.101188581	0.625460564	0.985458348	0.006361727
1441	ENSMUSG00000013936	Myl2	Protein_coding	ENSMUSG00000013936_Myl2_protein_coding	protein_coding	5.56987328	-0.016196487	0.141135855	0.342141272	NA	#VALUE!
1442	ENSMUSG00000013973	Dedd	Protein_coding	ENSMUSG00000013973_Dedd_protein_coding	protein_coding	813.0417372	0.000200771	0.017134194	0.93407584	0.998117295	0.000818419
1443	ENSMUSG00000013974	Mcemp1	Protein_coding	ENSMUSG00000013974_Mcemp1_protein_coding	protein_coding	2.222072223	0.012723388	0.15238724	0.388064061	NA	#VALUE!
1444	ENSMUSG00000013997	Nit1	Protein_coding	ENSMUSG00000013997_Nit1_protein_coding	protein_coding	432.3833698	-0.007747	0.042607773	0.155850954	0.814921043	0.088884468
1445	ENSMUSG00000014030	Pax5	Protein_coding	ENSMUSG00000014030_Pax5_protein_coding	protein_coding	104.5893661	0.024456853	0.14235057	0.193939002	0.854747047	0.068162391
1446	ENSMUSG00000014039	Prdm15	Protein_coding	ENSMUSG00000014039_Prdm15_protein_coding	protein_coding	1011.758019	-0.002148726	0.020533487	0.429248478	0.956782943	0.019186576
1447	ENSMUSG00000014074	Rnf168	Protein_coding	ENSMUSG00000014074_Rnf168_protein_coding	protein_coding	929.6260729	0.000987343	0.018932644	0.707021242	0.985458348	0.006361727
1448	ENSMUSG00000014075	Dynlt2b	Protein_coding	ENSMUSG00000014075_Dynlt2b_protein_coding	protein_coding	243.5698126	-0.000412295	0.024540696	0.906137195	0.998117295	0.000818419
1449	ENSMUSG00000014077	Chp1	Protein_coding	ENSMUSG00000014077_Chp1_protein_coding	protein_coding	2291.742667	0.002244937	0.021167951	0.421661506	0.955307231	0.019856935
1450	ENSMUSG00000014158	Trpv4	Protein_coding	ENSMUSG00000014158_Trpv4_protein_coding	protein_coding	148.4395002	-0.095532255	0.229396161	0.019989461	0.362767394	0.440371755
1451	ENSMUSG00000014164	Klhl3	Protein_coding	ENSMUSG00000014164_Klhl3_protein_coding	protein_coding	3275.78744	-0.002739055	0.021559615	0.32956697	0.92869045	0.032129021
1452	ENSMUSG00000014177	Tvp23b	Protein_coding	ENSMUSG00000014177_Tvp23b_protein_coding	protein_coding	503.8586923	-0.002970577	0.028774868	0.434665759	0.957264594	0.018968004
1453	ENSMUSG00000014195	Dnajc7	Protein_coding	ENSMUSG00000014195_Dnajc7_protein_coding	protein_coding	3318.975231	-0.000655867	0.014824367	0.754773461	0.987847394	0.005310142
1454	ENSMUSG00000014198	Zfp385c	Protein_coding	ENSMUSG00000014198_Zfp385c_protein_coding	protein_coding	279.5338511	0.00093092	0.032159003	0.840412927	0.996442225	0.001547877
1455	ENSMUSG00000014226	Cacybp	Protein_coding	ENSMUSG00000014226_Cacybp_protein_coding	protein_coding	1165.637023	0.00061458	0.018561338	0.813655835	0.995265366	0.002061109
1456	ENSMUSG00000014232	Cluap1	Protein_coding	ENSMUSG00000014232_Cluap1_protein_coding	protein_coding	719.8221309	-0.002574101	0.02280461	0.388171999	0.944663964	0.024722651
1457	ENSMUSG00000014243	Zswim7	Protein_coding	ENSMUSG00000014243_Zswim7_protein_coding	protein_coding	228.6317805	-0.033569464	0.105123258	0.037438121	0.501080255	0.30009271
1458	ENSMUSG00000014245	Pigl	Protein_coding	ENSMUSG00000014245_Pigl_protein_coding	protein_coding	245.3632141	-0.004253845	0.033668849	0.329351654	0.928636496	0.032154252
1459	ENSMUSG00000014294	Ndufa2	Protein_coding	ENSMUSG00000014294_Ndufa2_protein_coding	protein_coding	2060.013211	-0.050325065	0.111557702	0.014165057	0.299348272	0.523823244
1460	ENSMUSG00000014301	Pam16	Protein_coding	ENSMUSG00000014301_Pam16_protein_coding	protein_coding	254.3465643	0.001392585	0.027186508	0.714650959	0.985458348	0.006361727
1461	ENSMUSG00000014303	Glis2	Protein_coding	ENSMUSG00000014303_Glis2_protein_coding	protein_coding	506.0221788	0.003418778	0.028387858	0.352872365	0.934768832	0.029295777
1462	ENSMUSG00000014313	Cox6c	Protein_coding	ENSMUSG00000014313_Cox6c_protein_coding	protein_coding	5978.81214	-0.01030576	0.048012245	0.101717304	0.735602017	0.133357089
1463	ENSMUSG00000014329	Bicc1	Protein_coding	ENSMUSG00000014329_Bicc1_protein_coding	protein_coding	711.6251512	-0.003663425	0.027420263	0.297769362	0.917053771	0.037605199
1464	ENSMUSG00000014349	Ube2z	Protein_coding	ENSMUSG00000014349_Ube2z_protein_coding	protein_coding	2090.904488	0.003492979	0.026428284	0.303688287	0.920046119	0.036190402
1465	ENSMUSG00000014351	Gip	Protein_coding	ENSMUSG00000014351_Gip_protein_coding	protein_coding	1.181929633	0.002664774	0.146900917	0.82562718	NA	#VALUE!
1466	ENSMUSG00000014353	Tmem87b	Protein_coding	ENSMUSG00000014353_Tmem87b_protein_coding	protein_coding	1173.058258	-0.001300786	0.019052264	0.618092374	0.985458348	0.006361727
1467	ENSMUSG00000014355	Anapc1	Protein_coding	ENSMUSG00000014355_Anapc1_protein_coding	protein_coding	3562.048928	0.001345705	0.016863156	0.560391811	0.978869739	0.009275097
1468	ENSMUSG00000014361	Mertk	Protein_coding	ENSMUSG00000014361_Mertk_protein_coding	protein_coding	1395.450885	-0.016632146	0.062013583	0.056066117	0.598698958	0.222791498
1469	ENSMUSG00000014402	Tsg101	Protein_coding	ENSMUSG00000014402_Tsg101_protein_coding	protein_coding	995.7064766	0.000781552	0.017559097	0.750073878	0.987847394	0.005310142
1470	ENSMUSG00000014418	Hps5	Protein_coding	ENSMUSG00000014418_Hps5_protein_coding	protein_coding	653.829425	-0.000775292	0.0195822	0.777246571	0.989119798	0.004751105
1471	ENSMUSG00000014426	Map3k4	Protein_coding	ENSMUSG00000014426_Map3k4_protein_coding	protein_coding	2649.264408	-0.003128121	0.022470878	0.282223521	0.909183459	0.041348474
1472	ENSMUSG00000014444	Piezo1	Protein_coding	ENSMUSG00000014444_Piezo1_protein_coding	protein_coding	354.1059675	0.002140149	0.027308128	0.56452905	0.979207487	0.009125275
1473	ENSMUSG00000014453	Blk	Protein_coding	ENSMUSG00000014453_Blk_protein_coding	protein_coding	1.762427173	0.010785421	0.153560791	0.424212248	NA	#VALUE!
1474	ENSMUSG00000014470	Rnf166	Protein_coding	ENSMUSG00000014470_Rnf166_protein_coding	protein_coding	827.1015202	-0.000407356	0.017031417	0.865522854	0.998095769	0.000827785
1475	ENSMUSG00000014496	Ankrd28	Protein_coding	ENSMUSG00000014496_Ankrd28_protein_coding	protein_coding	3182.905956	-0.00096487	0.015935265	0.664049538	0.985458348	0.006361727
1476	ENSMUSG00000014498	Ankrd52	Protein_coding	ENSMUSG00000014498_Ankrd52_protein_coding	protein_coding	4113.813469	0.005146834	0.029641103	0.173557292	0.834013338	0.078827004
1477	ENSMUSG00000014503	Pkd2l2	Protein_coding	ENSMUSG00000014503_Pkd2l2_protein_coding	protein_coding	27.03378456	-0.000596083	0.059646495	0.946372867	0.998117295	0.000818419
1478	ENSMUSG00000014504	Srp19	Protein_coding	ENSMUSG00000014504_Srp19_protein_coding	protein_coding	649.5507734	-0.00226611	0.022366526	0.443394417	0.959207564	0.018087405
1479	ENSMUSG00000014529	Tmbim7	Protein_coding	ENSMUSG00000014529_Tmbim7_protein_coding	protein_coding	1.878190768	-0.007925416	0.145921784	0.563210537	NA	#VALUE!
1480	ENSMUSG00000014542	Clec4f	Protein_coding	ENSMUSG00000014542_Clec4f_protein_coding	protein_coding	1.362074754	-0.000284322	0.144140135	0.981852078	NA	#VALUE!
1481	ENSMUSG00000014543	Klra17	Protein_coding	ENSMUSG00000014543_Klra17_protein_coding	protein_coding	10.81178796	-0.001023663	0.090505717	0.936504074	0.998117295	0.000818419
1482	ENSMUSG00000014547	Wdfy2	Protein_coding	ENSMUSG00000014547_Wdfy2_protein_coding	protein_coding	1550.6895	0.000430513	0.015356613	0.843355791	0.996472611	0.001534634
1483	ENSMUSG00000014550	Rbsn	Protein_coding	ENSMUSG00000014550_Rbsn_protein_coding	protein_coding	1730.052889	-0.000214662	0.017057073	0.929205137	0.998117295	0.000818419
1484	ENSMUSG00000014551	Mrps25	Protein_coding	ENSMUSG00000014551_Mrps25_protein_coding	protein_coding	829.1684976	-0.001003306	0.018965131	0.702826373	0.985458348	0.006361727
1485	ENSMUSG00000014554	Dguok	Protein_coding	ENSMUSG00000014554_Dguok_protein_coding	protein_coding	668.986112	-0.010160533	0.04789304	0.105014004	0.744303299	0.128250056
1486	ENSMUSG00000014592	Camta1	Protein_coding	ENSMUSG00000014592_Camta1_protein_coding	protein_coding	16554.48171	-0.000178885	0.014233297	0.93018954	0.998117295	0.000818419
1487	ENSMUSG00000014599	Csf1	Protein_coding	ENSMUSG00000014599_Csf1_protein_coding	protein_coding	693.085761	-0.000278462	0.017499327	0.91044544	0.998117295	0.000818419
1488	ENSMUSG00000014601	Strip1	Protein_coding	ENSMUSG00000014601_Strip1_protein_coding	protein_coding	1555.511145	0.000463526	0.01645078	0.841849321	0.996442225	0.001547877
1489	ENSMUSG00000014602	Kif1a	Protein_coding	ENSMUSG00000014602_Kif1a_protein_coding	protein_coding	47880.3183	4.27E-05	0.013537182	0.982616522	0.998117295	0.000818419
1490	ENSMUSG00000014603	Alx3	Protein_coding	ENSMUSG00000014603_Alx3_protein_coding	protein_coding	26.39699872	-0.000935404	0.065739066	0.923511563	0.998117295	0.000818419
1491	ENSMUSG00000014606	Slc25a11	Protein_coding	ENSMUSG00000014606_Slc25a11_protein_coding	protein_coding	1387.10297	-0.000979752	0.019352762	0.715448685	0.985836518	0.006195098
1492	ENSMUSG00000014609	Chrne	Protein_coding	ENSMUSG00000014609_Chrne_protein_coding	protein_coding	2.021282237	-0.000189307	0.137578384	0.988852327	NA	#VALUE!
1493	ENSMUSG00000014633	Cmc2	Protein_coding	ENSMUSG00000014633_Cmc2_protein_coding	protein_coding	272.4866984	0.000892468	0.022142884	0.773726168	0.988904601	0.004845603
1494	ENSMUSG00000014668	Chfr	Protein_coding	ENSMUSG00000014668_Chfr_protein_coding	protein_coding	1140.769431	-0.000521832	0.019322424	0.847990732	0.996472611	0.001534634
1495	ENSMUSG00000014686	Ceacam16	Protein_coding	ENSMUSG00000014686_Ceacam16_protein_coding	protein_coding	8.37506858	-0.00731256	0.123378961	0.6283651	NA	#VALUE!
1496	ENSMUSG00000014704	Hoxa2	Protein_coding	ENSMUSG00000014704_Hoxa2_protein_coding	protein_coding	12.80947436	0.004935496	0.139165744	0.721721018	0.986332235	0.005976773
1497	ENSMUSG00000014725	Adam28	Protein_coding	ENSMUSG00000014725_Adam28_protein_coding	protein_coding	1.687813344	-0.011047791	0.153220269	0.420328114	NA	#VALUE!
1498	ENSMUSG00000014747	Ankrd53	Protein_coding	ENSMUSG00000014747_Ankrd53_protein_coding	protein_coding	1.014119141	-0.00015934	0.148022101	0.989044221	NA	#VALUE!
1499	ENSMUSG00000014748	Tex261	Protein_coding	ENSMUSG00000014748_Tex261_protein_coding	protein_coding	933.8352469	0.004149213	0.02874866	0.257985336	0.899227017	0.046130653
1500	ENSMUSG00000014763	Fam120b	Protein_coding	ENSMUSG00000014763_Fam120b_protein_coding	protein_coding	2196.702005	-0.000185222	0.015116397	0.931503671	0.998117295	0.000818419
1501	ENSMUSG00000014767	Tbp	Protein_coding	ENSMUSG00000014767_Tbp_protein_coding	protein_coding	704.6892497	-0.003249353	0.02625575	0.338257865	0.931619751	0.030761313
1502	ENSMUSG00000014769	Psmb1	Protein_coding	ENSMUSG00000014769_Psmb1_protein_coding	protein_coding	2204.176209	-0.004790109	0.03026395	0.213231532	0.865770335	0.062597299
1503	ENSMUSG00000014771	Pdcd2	Protein_coding	ENSMUSG00000014771_Pdcd2_protein_coding	protein_coding	242.891711	0.010491991	0.054799374	0.140734828	0.79812461	0.097929298
1504	ENSMUSG00000014773	Dll1	Protein_coding	ENSMUSG00000014773_Dll1_protein_coding	protein_coding	162.6275281	0.000867522	0.029165795	0.835120863	0.99624095	0.001635611
1505	ENSMUSG00000014776	Nol3	Protein_coding	ENSMUSG00000014776_Nol3_protein_coding	protein_coding	429.9611296	-0.001178954	0.026677534	0.753669981	0.987847394	0.005310142
1506	ENSMUSG00000014778	Fhod1	Protein_coding	ENSMUSG00000014778_Fhod1_protein_coding	protein_coding	120.9120928	-0.001342693	0.031353761	0.763308994	0.987847394	0.005310142
1507	ENSMUSG00000014782	Plekhg4	Protein_coding	ENSMUSG00000014782_Plekhg4_protein_coding	protein_coding	106.6791126	0.010444136	0.062897424	0.204087102	0.85820077	0.0664111
1508	ENSMUSG00000014786	Slc9a5	Protein_coding	ENSMUSG00000014786_Slc9a5_protein_coding	protein_coding	877.6506818	0.003133504	0.030969966	0.44639053	0.960578021	0.017467355
1509	ENSMUSG00000014791	Elmo3	Protein_coding	ENSMUSG00000014791_Elmo3_protein_coding	protein_coding	55.88957027	-0.002800021	0.045708285	0.668243207	0.985458348	0.006361727
1510	ENSMUSG00000014813	Stc1	Protein_coding	ENSMUSG00000014813_Stc1_protein_coding	protein_coding	84.10598098	-0.001852631	0.047621748	0.789924292	0.990621936	0.00409206
1511	ENSMUSG00000014837	4931428F04Rik	Protein_coding	ENSMUSG00000014837_4931428F04Rik_protein_coding	protein_coding	627.059196	-0.002000457	0.022868363	0.513926812	0.97129765	0.012647662
1512	ENSMUSG00000014846	Tppp3	Protein_coding	ENSMUSG00000014846_Tppp3_protein_coding	protein_coding	829.4018082	-0.006598387	0.042779862	0.22948211	0.879555588	0.055736708
1513	ENSMUSG00000014850	Msh3	Protein_coding	ENSMUSG00000014850_Msh3_protein_coding	protein_coding	824.5610177	-0.002809101	0.024843038	0.386179337	0.944202231	0.024934978
1514	ENSMUSG00000014852	Adamts13	Protein_coding	ENSMUSG00000014852_Adamts13_protein_coding	protein_coding	38.1341304	0.007393782	0.067975502	0.430813017	0.956782943	0.019186576
1515	ENSMUSG00000014856	Tmem208	Protein_coding	ENSMUSG00000014856_Tmem208_protein_coding	protein_coding	540.6152304	-0.002830488	0.026119936	0.408418355	0.951519914	0.021582118
1516	ENSMUSG00000014859	E2f4	Protein_coding	ENSMUSG00000014859_E2f4_protein_coding	protein_coding	791.9943224	-0.003018173	0.024740138	0.34636719	0.934414317	0.029460516
1517	ENSMUSG00000014867	Surf4	Protein_coding	ENSMUSG00000014867_Surf4_protein_coding	protein_coding	1264.015129	0.001301888	0.01851439	0.607451374	0.984982257	0.006571593
1518	ENSMUSG00000014873	Surf2	Protein_coding	ENSMUSG00000014873_Surf2_protein_coding	protein_coding	410.5439779	-0.000411131	0.021364226	0.891906762	0.998117295	0.000818419
1519	ENSMUSG00000014905	Dnajb9	Protein_coding	ENSMUSG00000014905_Dnajb9_protein_coding	protein_coding	776.2434835	0.000626628	0.018543647	0.80982938	0.995265366	0.002061109
1520	ENSMUSG00000014907	Naf1	Protein_coding	ENSMUSG00000014907_Naf1_protein_coding	protein_coding	424.4539009	0.000715382	0.019660103	0.795253075	0.992465328	0.003284657
1521	ENSMUSG00000014932	Yes1	Protein_coding	ENSMUSG00000014932_Yes1_protein_coding	protein_coding	730.224371	0.005222611	0.033428841	0.21930024	0.86811779	0.061421344
1522	ENSMUSG00000014956	Ppp1cb	Protein_coding	ENSMUSG00000014956_Ppp1cb_protein_coding	protein_coding	6276.385624	0.007347163	0.039436437	0.145655219	0.804698488	0.094366815
1523	ENSMUSG00000014959	Gorasp2	Protein_coding	ENSMUSG00000014959_Gorasp2_protein_coding	protein_coding	1861.075339	-0.001815705	0.018176113	0.457139859	0.963674032	0.016069844
1524	ENSMUSG00000014980	Tsen15	Protein_coding	ENSMUSG00000014980_Tsen15_protein_coding	protein_coding	264.5606548	0.002174862	0.027105313	0.554264005	0.977875628	0.009716378
1525	ENSMUSG00000015001	Oc90	Protein_coding	ENSMUSG00000015001_Oc90_protein_coding	protein_coding	4.146882475	0.000874494	0.125258418	0.951793385	NA	#VALUE!
1526	ENSMUSG00000015002	Efr3a	Protein_coding	ENSMUSG00000015002_Efr3a_protein_coding	protein_coding	4416.805097	0.000838504	0.019613394	0.759512538	0.987847394	0.005310142
1527	ENSMUSG00000015013	Trappc2l	Protein_coding	ENSMUSG00000015013_Trappc2l_protein_coding	protein_coding	552.6174558	-0.001658668	0.028047378	0.671017529	0.985458348	0.006361727
1528	ENSMUSG00000015016	Acsf3	Protein_coding	ENSMUSG00000015016_Acsf3_protein_coding	protein_coding	669.3439334	0.002710414	0.025161261	0.411440271	0.951906667	0.021405632
1529	ENSMUSG00000015023	Ddx19a	Protein_coding	ENSMUSG00000015023_Ddx19a_protein_coding	protein_coding	760.7094462	0.002606912	0.0239244	0.405705924	0.949777398	0.022378169
1530	ENSMUSG00000015027	Galns	Protein_coding	ENSMUSG00000015027_Galns_protein_coding	protein_coding	250.8844683	0.001020215	0.033153197	0.830617445	0.996128654	0.001684567
1531	ENSMUSG00000015053	Gata2	Protein_coding	ENSMUSG00000015053_Gata2_protein_coding	protein_coding	123.3807753	-0.003277184	0.038347415	0.533735704	0.972241401	0.012225889
1532	ENSMUSG00000015083	C8g	Protein_coding	ENSMUSG00000015083_C8g_protein_coding	protein_coding	8.386077461	0.031692578	0.177646205	0.148314787	NA	#VALUE!
1533	ENSMUSG00000015085	Entpd2	Protein_coding	ENSMUSG00000015085_Entpd2_protein_coding	protein_coding	118.1585674	0.019225577	0.099333054	0.150299505	0.808733768	0.092194423
1534	ENSMUSG00000015087	Rabl6	Protein_coding	ENSMUSG00000015087_Rabl6_protein_coding	protein_coding	3697.446154	-0.004922061	0.029943304	0.196371162	0.855486648	0.067786765
1535	ENSMUSG00000015090	Ptgds	Protein_coding	ENSMUSG00000015090_Ptgds_protein_coding	protein_coding	11173.09096	-0.00159975	0.017928421	0.50975524	0.970660047	0.012932846
1536	ENSMUSG00000015092	Edf1	Protein_coding	ENSMUSG00000015092_Edf1_protein_coding	protein_coding	1671.459087	-0.001117244	0.018067921	0.653952638	0.985458348	0.006361727
1537	ENSMUSG00000015093	Clic3	Protein_coding	ENSMUSG00000015093_Clic3_protein_coding	protein_coding	8.03171486	-0.002139079	0.108304416	0.880792224	NA	#VALUE!
1538	ENSMUSG00000015094	Npdc1	Protein_coding	ENSMUSG00000015094_Npdc1_protein_coding	protein_coding	2277.821494	-0.004301403	0.027302121	0.21683229	0.867120565	0.061920514
1539	ENSMUSG00000015095	Fbxw5	Protein_coding	ENSMUSG00000015095_Fbxw5_protein_coding	protein_coding	1273.48201	-0.001006078	0.017883397	0.684736386	0.985458348	0.006361727
1540	ENSMUSG00000015112	Slc25a13	Protein_coding	ENSMUSG00000015112_Slc25a13_protein_coding	protein_coding	468.181817	-0.124030559	0.190766011	0.005767235	0.16442062	0.78404372
1541	ENSMUSG00000015120	Ube2i	Protein_coding	ENSMUSG00000015120_Ube2i_protein_coding	protein_coding	853.7180597	0.000671396	0.017425832	0.783516954	0.989884839	0.004415327
1542	ENSMUSG00000015126	Tsr3	Protein_coding	ENSMUSG00000015126_Tsr3_protein_coding	protein_coding	343.2316174	-0.004746247	0.033588954	0.269503632	0.905135897	0.043286211
1543	ENSMUSG00000015127	Unkl	Protein_coding	ENSMUSG00000015127_Unkl_protein_coding	protein_coding	1285.862342	3.85E-05	0.016845569	0.987130848	0.998117295	0.000818419
1544	ENSMUSG00000015133	Lrrk1	Protein_coding	ENSMUSG00000015133_Lrrk1_protein_coding	protein_coding	405.5445038	-0.000280948	0.020712703	0.923754802	0.998117295	0.000818419
1545	ENSMUSG00000015134	Aldh1a3	Protein_coding	ENSMUSG00000015134_Aldh1a3_protein_coding	protein_coding	43.64621057	0.00034745	0.050954599	0.963317598	0.998117295	0.000818419
1546	ENSMUSG00000015143	Actn1	Protein_coding	ENSMUSG00000015143_Actn1_protein_coding	protein_coding	2091.949403	-0.059631163	0.119382829	0.010806221	0.252172975	0.598301457
1547	ENSMUSG00000015149	Sirt2	Protein_coding	ENSMUSG00000015149_Sirt2_protein_coding	protein_coding	3252.932531	-0.007023106	0.036785824	0.136468695	0.788732288	0.10307038
1548	ENSMUSG00000015165	Hnrnpl	Protein_coding	ENSMUSG00000015165_Hnrnpl_protein_coding	protein_coding	4689.030701	0.001499688	0.016138366	0.49826626	0.967846886	0.014193343
1549	ENSMUSG00000015176	Nolc1	Protein_coding	ENSMUSG00000015176_Nolc1_protein_coding	protein_coding	1365.202169	-0.001925472	0.019777921	0.465647604	0.96488588	0.015524049
1550	ENSMUSG00000015189	Casd1	Protein_coding	ENSMUSG00000015189_Casd1_protein_coding	protein_coding	1762.521087	0.001929659	0.021480344	0.501920258	0.968591216	0.013859474
1551	ENSMUSG00000015202	Cnksr3	Protein_coding	ENSMUSG00000015202_Cnksr3_protein_coding	protein_coding	2075.327844	0.00075767	0.023122654	0.816343577	0.995265366	0.002061109
1552	ENSMUSG00000015214	Mtmr1	Protein_coding	ENSMUSG00000015214_Mtmr1_protein_coding	protein_coding	1410.450615	0.000115224	0.016158756	0.959957486	0.998117295	0.000818419
1553	ENSMUSG00000015217	Hmgb3	Protein_coding	ENSMUSG00000015217_Hmgb3_protein_coding	protein_coding	268.0436527	-1.32E-05	0.030759989	0.997625987	0.999550706	0.00019517
1554	ENSMUSG00000015222	Map2	Protein_coding	ENSMUSG00000015222_Map2_protein_coding	protein_coding	41750.96815	0.001108423	0.016447137	0.626328018	0.985458348	0.006361727
1555	ENSMUSG00000015224	Cyp2j9	Protein_coding	ENSMUSG00000015224_Cyp2j9_protein_coding	protein_coding	736.5663689	-0.000296638	0.019421488	0.914034902	0.998117295	0.000818419
1556	ENSMUSG00000015242	Nipsnap3a	Protein_coding	ENSMUSG00000015242_Nipsnap3a_protein_coding	protein_coding	1.176900959	-0.002939165	0.147081946	0.808037429	NA	#VALUE!
1557	ENSMUSG00000015243	Abca1	Protein_coding	ENSMUSG00000015243_Abca1_protein_coding	protein_coding	3734.245384	-0.000477444	0.015881647	0.831645717	0.996128654	0.001684567
1558	ENSMUSG00000015247	Nipsnap3b	Protein_coding	ENSMUSG00000015247_Nipsnap3b_protein_coding	protein_coding	125.5656714	-0.010618499	0.064190577	0.206481971	0.85820077	0.0664111
1559	ENSMUSG00000015289	Lage3	Protein_coding	ENSMUSG00000015289_Lage3_protein_coding	protein_coding	125.4994884	0.008108935	0.054044814	0.249916584	0.89279317	0.049249141
1560	ENSMUSG00000015290	Ubl4a	Protein_coding	ENSMUSG00000015290_Ubl4a_protein_coding	protein_coding	865.0266644	0.001059999	0.019635255	0.696695342	0.985458348	0.006361727
1561	ENSMUSG00000015291	Gdi1	Protein_coding	ENSMUSG00000015291_Gdi1_protein_coding	protein_coding	10269.57882	0.009071449	0.041068147	0.092770413	0.714317014	0.146109006
1562	ENSMUSG00000015305	Sash1	Protein_coding	ENSMUSG00000015305_Sash1_protein_coding	protein_coding	4786.028836	0.002074741	0.019752206	0.428855819	0.956782943	0.019186576
1563	ENSMUSG00000015312	Gadd45b	Protein_coding	ENSMUSG00000015312_Gadd45b_protein_coding	protein_coding	283.7512805	-0.001134316	0.028652187	0.780179416	0.989884839	0.004415327
1564	ENSMUSG00000015314	Slamf6	Protein_coding	ENSMUSG00000015314_Slamf6_protein_coding	protein_coding	11.19461733	-0.008594079	0.100027911	0.532629891	0.972241401	0.012225889
1565	ENSMUSG00000015316	Slamf1	Protein_coding	ENSMUSG00000015316_Slamf1_protein_coding	protein_coding	6.897097893	-0.010800276	0.125731637	0.49160275	NA	#VALUE!
1566	ENSMUSG00000015335	Zdhhc12	Protein_coding	ENSMUSG00000015335_Zdhhc12_protein_coding	protein_coding	62.5530163	-0.000284424	0.044230284	0.965205961	0.998117295	0.000818419
1567	ENSMUSG00000015337	Endog	Protein_coding	ENSMUSG00000015337_Endog_protein_coding	protein_coding	251.1590889	1.38E-05	0.025187267	0.996935402	0.999550706	0.00019517
1568	ENSMUSG00000015340	Cybb	Protein_coding	ENSMUSG00000015340_Cybb_protein_coding	protein_coding	31.98237683	0.007669229	0.07234036	0.445152663	0.960027006	0.01771655
1569	ENSMUSG00000015341	Golga7	Protein_coding	ENSMUSG00000015341_Golga7_protein_coding	protein_coding	958.9404047	0.002973492	0.024412294	0.347386872	0.934723274	0.029316943
1570	ENSMUSG00000015342	Xk	Protein_coding	ENSMUSG00000015342_Xk_protein_coding	protein_coding	1036.960942	0.022910108	0.080408424	0.049400022	0.565895076	0.247264085
1571	ENSMUSG00000015354	Pcolce2	Protein_coding	ENSMUSG00000015354_Pcolce2_protein_coding	protein_coding	187.6170563	-0.008572599	0.053801984	0.219450246	0.86811779	0.061421344
1572	ENSMUSG00000015355	Cd48	Protein_coding	ENSMUSG00000015355_Cd48_protein_coding	protein_coding	15.04700105	0.001324561	0.078651386	0.908162665	0.998117295	0.000818419
1573	ENSMUSG00000015357	Clpx	Protein_coding	ENSMUSG00000015357_Clpx_protein_coding	protein_coding	1287.585623	-0.000719147	0.015991014	0.748826917	0.987847394	0.005310142
1574	ENSMUSG00000015363	Trabd	Protein_coding	ENSMUSG00000015363_Trabd_protein_coding	protein_coding	701.0623273	0.001710754	0.022226701	0.57009821	0.97978755	0.008868083
1575	ENSMUSG00000015365	Mov10l1	Protein_coding	ENSMUSG00000015365_Mov10l1_protein_coding	protein_coding	8.404562966	-0.000640418	0.095572937	0.96170357	NA	#VALUE!
1576	ENSMUSG00000015377	Dennd6b	Protein_coding	ENSMUSG00000015377_Dennd6b_protein_coding	protein_coding	988.7383487	0.00124076	0.020553087	0.661169722	0.985458348	0.006361727
1577	ENSMUSG00000015396	Cd83	Protein_coding	ENSMUSG00000015396_Cd83_protein_coding	protein_coding	355.5695961	0.000177999	0.025076771	0.960394906	0.998117295	0.000818419
1578	ENSMUSG00000015401	Cltrn	Protein_coding	ENSMUSG00000015401_Cltrn_protein_coding	protein_coding	2.169026863	0.012103222	0.151169623	0.408078317	NA	#VALUE!
1579	ENSMUSG00000015405	Ace2	Protein_coding	ENSMUSG00000015405_Ace2_protein_coding	protein_coding	30.12420852	-0.000202827	0.071543933	0.984681759	0.998117295	0.000818419
1580	ENSMUSG00000015437	Gzmb	Protein_coding	ENSMUSG00000015437_Gzmb_protein_coding	protein_coding	1.014119141	-0.00015934	0.148022101	0.989044221	NA	#VALUE!
1581	ENSMUSG00000015443	Gzmn	Protein_coding	ENSMUSG00000015443_Gzmn_protein_coding	protein_coding	1.014119141	-0.00015934	0.148022101	0.989044221	NA	#VALUE!
1582	ENSMUSG00000015451	C4a	lncRNA	ENSMUSG00000015451_C4a_lncRNA	lncRNA	139.3397992	0.007147526	0.05098333	0.284061309	0.910200956	0.040862713
1583	ENSMUSG00000015452	Ager	Protein_coding	ENSMUSG00000015452_Ager_protein_coding	protein_coding	6.859663419	-0.011652086	0.126580893	0.462871931	NA	#VALUE!
1584	ENSMUSG00000015461	Atf6b	Protein_coding	ENSMUSG00000015461_Atf6b_protein_coding	protein_coding	933.8321543	0.003023733	0.023703076	0.324013003	0.927476332	0.032697164
1585	ENSMUSG00000015467	Egfl8	Protein_coding	ENSMUSG00000015467_Egfl8_protein_coding	protein_coding	38.94384234	0.015629889	0.096436051	0.227727731	0.878423362	0.056296122
1586	ENSMUSG00000015468	Notch4	Protein_coding	ENSMUSG00000015468_Notch4_protein_coding	protein_coding	213.5924946	4.55E-05	0.023780931	0.989306943	0.998306876	0.000735938
1587	ENSMUSG00000015474	Ppt2	Protein_coding	ENSMUSG00000015474_Ppt2_protein_coding	protein_coding	725.1986914	0.002001125	0.020914804	0.472505145	0.96488588	0.015524049
1588	ENSMUSG00000015476	Prrt1	Protein_coding	ENSMUSG00000015476_Prrt1_protein_coding	protein_coding	2966.590766	-0.018782579	0.063028575	0.041326751	0.520372675	0.283685517
1589	ENSMUSG00000015478	Rnf5	Protein_coding	ENSMUSG00000015478_Rnf5_protein_coding	protein_coding	690.2010451	-0.001901904	0.021890382	0.51716525	0.97144688	0.012580942
1590	ENSMUSG00000015484	Fam163a	Protein_coding	ENSMUSG00000015484_Fam163a_protein_coding	protein_coding	312.3947595	0.003009781	0.032469438	0.491272093	0.966885273	0.014625055
1591	ENSMUSG00000015488	Cacfd1	Protein_coding	ENSMUSG00000015488_Cacfd1_protein_coding	protein_coding	1075.221309	0.001299053	0.017923818	0.596570968	0.984009093	0.007000888
1592	ENSMUSG00000015501	Hivep2	Protein_coding	ENSMUSG00000015501_Hivep2_protein_coding	protein_coding	14380.1593	0.000348584	0.015062918	0.87081883	0.998117295	0.000818419
1593	ENSMUSG00000015519	2310057J18Rik	Protein_coding	ENSMUSG00000015519_2310057J18Rik_protein_coding	protein_coding	1.176900959	-0.002939165	0.147081946	0.808037429	NA	#VALUE!
1594	ENSMUSG00000015522	Arnt	Protein_coding	ENSMUSG00000015522_Arnt_protein_coding	protein_coding	2032.669921	0.000614859	0.014947057	0.771504908	0.988291317	0.00511502
1595	ENSMUSG00000015533	Itga2	Protein_coding	ENSMUSG00000015533_Itga2_protein_coding	protein_coding	14.72591657	-0.001674896	0.081366097	0.887248987	0.998117295	0.000818419
1596	ENSMUSG00000015536	Mocs2	Protein_coding	ENSMUSG00000015536_Mocs2_protein_coding	protein_coding	711.8590385	-0.002055623	0.025547701	0.55220412	0.976311746	0.010411486
1597	ENSMUSG00000015542	Nat9	Protein_coding	ENSMUSG00000015542_Nat9_protein_coding	protein_coding	245.5632818	-0.030569839	0.100341883	0.042477114	0.528488293	0.276964628
1598	ENSMUSG00000015568	Lpl	Protein_coding	ENSMUSG00000015568_Lpl_protein_coding	protein_coding	561.3370306	-0.03015407	0.097464713	0.040416184	0.515893168	0.287440224
1599	ENSMUSG00000015575	Atp6v0e	Protein_coding	ENSMUSG00000015575_Atp6v0e_protein_coding	protein_coding	782.3512694	-0.00530377	0.032218926	0.195250065	0.855448635	0.067806062
1600	ENSMUSG00000015579	Nkx2-5	Protein_coding	ENSMUSG00000015579_Nkx2-5_protein_coding	protein_coding	1.014119141	-0.00015934	0.148022101	0.989044221	NA	#VALUE!
1601	ENSMUSG00000015597	Zfp318	Protein_coding	ENSMUSG00000015597_Zfp318_protein_coding	protein_coding	1716.51355	-0.001181927	0.017832115	0.629991035	0.985458348	0.006361727
1602	ENSMUSG00000015599	Ttbk1	Protein_coding	ENSMUSG00000015599_Ttbk1_protein_coding	protein_coding	7576.872787	-0.000265454	0.015558392	0.904444366	0.998117295	0.000818419
1603	ENSMUSG00000015605	Srf	Protein_coding	ENSMUSG00000015605_Srf_protein_coding	protein_coding	955.8163224	-0.003409543	0.024952558	0.287628158	0.912340216	0.039843181
1604	ENSMUSG00000015619	Gata3	Protein_coding	ENSMUSG00000015619_Gata3_protein_coding	protein_coding	84.21210287	0.021397244	0.101094307	0.119083624	0.769577886	0.11374742
1605	ENSMUSG00000015647	Lama5	Protein_coding	ENSMUSG00000015647_Lama5_protein_coding	protein_coding	513.2486562	0.001597964	0.022479501	0.602232744	0.984982257	0.006571593
1606	ENSMUSG00000015652	Steap1	Protein_coding	ENSMUSG00000015652_Steap1_protein_coding	protein_coding	10.13886436	0.003441786	0.091931087	0.790887015	NA	#VALUE!
1607	ENSMUSG00000015653	Steap2	Protein_coding	ENSMUSG00000015653_Steap2_protein_coding	protein_coding	1346.768761	0.377285319	0.187453947	0.000248161	0.01425071	1.846163489
1608	ENSMUSG00000015656	Hspa8	Protein_coding	ENSMUSG00000015656_Hspa8_protein_coding	protein_coding	10014.03311	0.000221849	0.016055776	0.922451705	0.998117295	0.000818419
1609	ENSMUSG00000015659	Serac1	Protein_coding	ENSMUSG00000015659_Serac1_protein_coding	protein_coding	856.5718431	-0.004532122	0.029967195	0.234757015	0.881829411	0.05461542
1610	ENSMUSG00000015665	Awat1	Protein_coding	ENSMUSG00000015665_Awat1_protein_coding	protein_coding	1.181929633	0.002664774	0.146900917	0.82562718	NA	#VALUE!
1611	ENSMUSG00000015668	Pdzd11	Protein_coding	ENSMUSG00000015668_Pdzd11_protein_coding	protein_coding	337.2933383	-0.003052214	0.030661876	0.454508684	0.963285873	0.016244809
1612	ENSMUSG00000015671	Psma2	Protein_coding	ENSMUSG00000015671_Psma2_protein_coding	protein_coding	1487.510185	0.001441106	0.018461681	0.566200955	0.979361123	0.00905714
1613	ENSMUSG00000015672	Mrpl32	Protein_coding	ENSMUSG00000015672_Mrpl32_protein_coding	protein_coding	282.2957252	0.000934684	0.024186696	0.78372401	0.989884839	0.004415327
1614	ENSMUSG00000015697	Setdb1	Protein_coding	ENSMUSG00000015697_Setdb1_protein_coding	protein_coding	1423.691435	0.000660152	0.015912911	0.768171306	0.987847394	0.005310142
1615	ENSMUSG00000015702	Anxa9	Protein_coding	ENSMUSG00000015702_Anxa9_protein_coding	protein_coding	24.79814969	-0.051266453	0.193965046	0.066482711	0.641119279	0.193061163
1616	ENSMUSG00000015709	Arnt2	Protein_coding	ENSMUSG00000015709_Arnt2_protein_coding	protein_coding	9122.571916	-0.001168563	0.016184089	0.601658884	0.984947535	0.006586903
1617	ENSMUSG00000015711	Prune1	Protein_coding	ENSMUSG00000015711_Prune1_protein_coding	protein_coding	740.4373737	0.008541934	0.042030408	0.116527202	0.762994795	0.117478424
1618	ENSMUSG00000015714	Cers2	Protein_coding	ENSMUSG00000015714_Cers2_protein_coding	protein_coding	957.3215033	-0.00517627	0.033038902	0.217901858	0.867955585	0.061502498
1619	ENSMUSG00000015721	Nlrp5	Protein_coding	ENSMUSG00000015721_Nlrp5_protein_coding	protein_coding	6.457714298	0.00748488	0.117759836	0.618122555	NA	#VALUE!
1620	ENSMUSG00000015733	Capza2	Protein_coding	ENSMUSG00000015733_Capza2_protein_coding	protein_coding	3889.79393	0.003465906	0.023847867	0.258758384	0.899718495	0.045893352
1621	ENSMUSG00000015745	Plekho1	Protein_coding	ENSMUSG00000015745_Plekho1_protein_coding	protein_coding	993.1179413	0.001136215	0.018598807	0.65766598	0.985458348	0.006361727
1622	ENSMUSG00000015747	Vps45	Protein_coding	ENSMUSG00000015747_Vps45_protein_coding	protein_coding	1394.697848	0.002859053	0.022913713	0.336361525	0.930226367	0.031411355
1623	ENSMUSG00000015748	Prpf3	Protein_coding	ENSMUSG00000015748_Prpf3_protein_coding	protein_coding	597.1386084	-0.000307173	0.018183973	0.90489548	0.998117295	0.000818419
1624	ENSMUSG00000015749	Anp32e	Protein_coding	ENSMUSG00000015749_Anp32e_protein_coding	protein_coding	2154.167015	0.008581486	0.041120497	0.108354511	0.749382628	0.125296379
1625	ENSMUSG00000015750	Aph1a	Protein_coding	ENSMUSG00000015750_Aph1a_protein_coding	protein_coding	384.1538184	0.001573662	0.023665657	0.627916611	0.985458348	0.006361727
1626	ENSMUSG00000015755	Tab2	Protein_coding	ENSMUSG00000015755_Tab2_protein_coding	protein_coding	2808.835376	0.000388119	0.014790514	0.853861644	0.996472611	0.001534634
1627	ENSMUSG00000015757	Ppil4	Protein_coding	ENSMUSG00000015757_Ppil4_protein_coding	protein_coding	1175.403897	0.002368813	0.020981182	0.390444112	0.944723157	0.024695439
1628	ENSMUSG00000015759	Cnih1	Protein_coding	ENSMUSG00000015759_Cnih1_protein_coding	protein_coding	969.5570587	-0.001044586	0.018441587	0.682271132	0.985458348	0.006361727
1629	ENSMUSG00000015766	Eps8	Protein_coding	ENSMUSG00000015766_Eps8_protein_coding	protein_coding	2683.908702	-0.000742849	0.016794003	0.752099963	0.987847394	0.005310142
1630	ENSMUSG00000015776	Med22	Protein_coding	ENSMUSG00000015776_Med22_protein_coding	protein_coding	385.0983078	-9.76E-05	0.019875532	0.972364821	0.998117295	0.000818419
1631	ENSMUSG00000015787	Abo	Protein_coding	ENSMUSG00000015787_Abo_protein_coding	protein_coding	2.809216708	0.005524836	0.134023626	0.702606643	NA	#VALUE!
1632	ENSMUSG00000015790	Surf1	Protein_coding	ENSMUSG00000015790_Surf1_protein_coding	protein_coding	805.885008	-0.002513089	0.023736123	0.420554589	0.955307231	0.019856935
1633	ENSMUSG00000015804	Med28	Protein_coding	ENSMUSG00000015804_Med28_protein_coding	protein_coding	1028.184122	0.002216995	0.021538234	0.436152586	0.957410043	0.018902021
1634	ENSMUSG00000015806	Qdpr	Protein_coding	ENSMUSG00000015806_Qdpr_protein_coding	protein_coding	3303.472243	-0.015618835	0.062694571	0.069498881	0.649022795	0.18774005
1635	ENSMUSG00000015812	Gnrh1	Protein_coding	ENSMUSG00000015812_Gnrh1_protein_coding	protein_coding	31.04114129	0.00089727	0.056287907	0.914433809	0.998117295	0.000818419
1636	ENSMUSG00000015829	Tnr	Protein_coding	ENSMUSG00000015829_Tnr_protein_coding	protein_coding	9221.991345	-0.002113402	0.019559864	0.415404204	0.953690615	0.020592491
1637	ENSMUSG00000015837	Sqstm1	Protein_coding	ENSMUSG00000015837_Sqstm1_protein_coding	protein_coding	6947.224618	-0.000844961	0.015706441	0.700987851	0.985458348	0.006361727
1638	ENSMUSG00000015839	Nfe2l2	Protein_coding	ENSMUSG00000015839_Nfe2l2_protein_coding	protein_coding	483.1499412	-0.000588538	0.018934547	0.825045905	0.995365944	0.002017222
1639	ENSMUSG00000015843	Rxrg	Protein_coding	ENSMUSG00000015843_Rxrg_protein_coding	protein_coding	336.2947741	-0.016812192	0.10374224	0.228703655	0.879175076	0.055924632
1640	ENSMUSG00000015846	Rxra	Protein_coding	ENSMUSG00000015846_Rxra_protein_coding	protein_coding	1246.673857	0.001003715	0.019260046	0.707161905	0.985458348	0.006361727
1641	ENSMUSG00000015850	Adamtsl4	Protein_coding	ENSMUSG00000015850_Adamtsl4_protein_coding	protein_coding	354.0498206	-0.017392505	0.074340976	0.085535742	0.694431467	0.158370608
1642	ENSMUSG00000015852	Fcrls	Protein_coding	ENSMUSG00000015852_Fcrls_protein_coding	protein_coding	131.0548941	-0.013675233	0.132854886	0.404100203	0.94851122	0.022957527
1643	ENSMUSG00000015869	Prpsap1	Protein_coding	ENSMUSG00000015869_Prpsap1_protein_coding	protein_coding	1169.031357	-0.002222661	0.020687923	0.415892163	0.953690615	0.020592491
1644	ENSMUSG00000015879	Fam184b	Protein_coding	ENSMUSG00000015879_Fam184b_protein_coding	protein_coding	480.5229193	-0.009764789	0.048451718	0.12087451	0.771446397	0.112694245
1645	ENSMUSG00000015880	Ncapg	Protein_coding	ENSMUSG00000015880_Ncapg_protein_coding	protein_coding	10.6811665	0.003402339	0.105689366	0.809967093	NA	#VALUE!
1646	ENSMUSG00000015882	Lcorl	Protein_coding	ENSMUSG00000015882_Lcorl_protein_coding	protein_coding	1157.961676	-0.000966057	0.017287966	0.687319268	0.985458348	0.006361727
1647	ENSMUSG00000015889	Lta4h	Protein_coding	ENSMUSG00000015889_Lta4h_protein_coding	protein_coding	843.1635829	-0.001844563	0.020283406	0.497110918	0.967725557	0.01424779
1648	ENSMUSG00000015890	Amdhd1	Protein_coding	ENSMUSG00000015890_Amdhd1_protein_coding	protein_coding	1.997162001	-0.010099199	0.149102954	0.471924289	NA	#VALUE!
1649	ENSMUSG00000015932	Dstn	Protein_coding	ENSMUSG00000015932_Dstn_protein_coding	protein_coding	2151.803928	0.001176161	0.017602612	0.627375744	0.985458348	0.006361727
1650	ENSMUSG00000015937	Macroh2a1	Protein_coding	ENSMUSG00000015937_Macroh2a1_protein_coding	protein_coding	2900.792599	-0.000432649	0.014626712	0.835592957	0.99624095	0.001635611
1651	ENSMUSG00000015942	Gtf2ird2	Protein_coding	ENSMUSG00000015942_Gtf2ird2_protein_coding	protein_coding	656.2530567	-0.002835552	0.024811839	0.380617097	0.940835061	0.026486506
1652	ENSMUSG00000015943	Bola1	Protein_coding	ENSMUSG00000015943_Bola1_protein_coding	protein_coding	204.0096578	-0.005909468	0.043172513	0.291968606	0.913439439	0.039320241
1653	ENSMUSG00000015944	Castor2	Protein_coding	ENSMUSG00000015944_Castor2_protein_coding	protein_coding	5226.625533	0.008570422	0.039720244	0.098830275	0.729563582	0.136936853
1654	ENSMUSG00000015947	Fcgr1	Protein_coding	ENSMUSG00000015947_Fcgr1_protein_coding	protein_coding	62.52954391	0.018237736	0.094411779	0.149902164	0.808394986	0.092376389
1655	ENSMUSG00000015950	Ncf1	Protein_coding	ENSMUSG00000015950_Ncf1_protein_coding	protein_coding	147.3713982	0.001857094	0.031139204	0.669976203	0.985458348	0.006361727
1656	ENSMUSG00000015957	Wnt11	Protein_coding	ENSMUSG00000015957_Wnt11_protein_coding	protein_coding	21.86452834	2.19E-05	0.064944909	0.9981861	0.999651036	0.00015158
1657	ENSMUSG00000015961	Adss	Protein_coding	ENSMUSG00000015961_Adss_protein_coding	protein_coding	1589.818865	-0.000692485	0.017044987	0.771987951	0.988291317	0.00511502
1658	ENSMUSG00000015962	1700016C15Rik	Protein_coding	ENSMUSG00000015962_1700016C15Rik_protein_coding	protein_coding	2.176782258	0.0018839	0.136059505	0.891389699	NA	#VALUE!
1659	ENSMUSG00000015966	Il17rb	Protein_coding	ENSMUSG00000015966_Il17rb_protein_coding	protein_coding	36.42088698	-0.020257111	0.117214382	0.199321627	0.855833398	0.067610769
1660	ENSMUSG00000015968	Cacna1d	Protein_coding	ENSMUSG00000015968_Cacna1d_protein_coding	protein_coding	4667.20457	-0.000796788	0.017500998	0.744433101	0.987847394	0.005310142
1661	ENSMUSG00000015970	Chdh	Protein_coding	ENSMUSG00000015970_Chdh_protein_coding	protein_coding	254.9694135	-0.686242143	0.188257063	1.65E-05	0.001349245	2.869909122
1662	ENSMUSG00000015971	Actr8	Protein_coding	ENSMUSG00000015971_Actr8_protein_coding	protein_coding	1258.147477	-0.000640564	0.016740477	0.785340134	0.990008728	0.004360977
1663	ENSMUSG00000015980	Lrrc27	Protein_coding	ENSMUSG00000015980_Lrrc27_protein_coding	protein_coding	233.8913201	-0.001097253	0.02824251	0.784128035	0.989884839	0.004415327
1664	ENSMUSG00000015981	Stk32c	Protein_coding	ENSMUSG00000015981_Stk32c_protein_coding	protein_coding	1958.766104	-0.044440256	0.104534025	0.016509613	0.327160992	0.485238484
1665	ENSMUSG00000015994	Fnta	Protein_coding	ENSMUSG00000015994_Fnta_protein_coding	protein_coding	1159.306078	0.001892721	0.019793964	0.474175341	0.96488588	0.015524049
1666	ENSMUSG00000016018	Mtrex	Protein_coding	ENSMUSG00000016018_Mtrex_protein_coding	protein_coding	1873.296123	-0.001634943	0.019379962	0.532003874	0.972241401	0.012225889
1667	ENSMUSG00000016024	Lbp	Protein_coding	ENSMUSG00000016024_Lbp_protein_coding	protein_coding	268.9772387	0.003626681	0.095113463	0.785063931	0.990008728	0.004360977
1668	ENSMUSG00000016028	Celsr1	Protein_coding	ENSMUSG00000016028_Celsr1_protein_coding	protein_coding	336.0281427	-0.012831115	0.058875657	0.100339796	0.732605309	0.135129939
1669	ENSMUSG00000016087	Fli1	Protein_coding	ENSMUSG00000016087_Fli1_protein_coding	protein_coding	454.9419989	-0.00235299	0.030464894	0.572730496	0.97978755	0.008868083
1670	ENSMUSG00000016128	Stard13	Protein_coding	ENSMUSG00000016128_Stard13_protein_coding	protein_coding	1280.294222	-0.006903046	0.039940677	0.175624214	0.836723859	0.077417847
1671	ENSMUSG00000016150	Tenm1	Protein_coding	ENSMUSG00000016150_Tenm1_protein_coding	protein_coding	8020.083827	0.000389059	0.020472548	0.893136272	0.998117295	0.000818419
1672	ENSMUSG00000016179	Camk1g	Protein_coding	ENSMUSG00000016179_Camk1g_protein_coding	protein_coding	599.0552357	-0.00064824	0.018158849	0.799171901	0.993839405	0.002683788
1673	ENSMUSG00000016181	Utp25	Protein_coding	ENSMUSG00000016181_Utp25_protein_coding	protein_coding	674.6127358	0.0009154	0.018685347	0.724687849	0.986375217	0.005957848
1674	ENSMUSG00000016194	Hsd11b1	Protein_coding	ENSMUSG00000016194_Hsd11b1_protein_coding	protein_coding	223.4261871	0.0058841	0.045822762	0.32865252	0.928636496	0.032154252
1675	ENSMUSG00000016200	Syt14	Protein_coding	ENSMUSG00000016200_Syt14_protein_coding	protein_coding	1876.181219	-0.002099591	0.020905993	0.449001817	0.961079868	0.01724052
1676	ENSMUSG00000016206	H2-M3	Protein_coding	ENSMUSG00000016206_H2-M3_protein_coding	protein_coding	47.27930397	-0.009858017	0.082327358	0.383511292	0.94158312	0.026141336
1677	ENSMUSG00000016239	Lonrf3	Protein_coding	ENSMUSG00000016239_Lonrf3_protein_coding	protein_coding	554.0448972	-0.000781866	0.021526754	0.795946981	0.992665164	0.003197219
1678	ENSMUSG00000016252	Atp5e	Protein_coding	ENSMUSG00000016252_Atp5e_protein_coding	protein_coding	1185.839334	0.003220853	0.026025305	0.33830741	0.931619751	0.030761313
1679	ENSMUSG00000016253	Nelfcd	Protein_coding	ENSMUSG00000016253_Nelfcd_protein_coding	protein_coding	724.3336597	-0.000964424	0.018763745	0.711249996	0.985458348	0.006361727
1680	ENSMUSG00000016255	Tubb1	Protein_coding	ENSMUSG00000016255_Tubb1_protein_coding	protein_coding	3.311800004	-0.004299097	0.128033667	0.76867369	NA	#VALUE!
1681	ENSMUSG00000016256	Ctsz	Protein_coding	ENSMUSG00000016256_Ctsz_protein_coding	protein_coding	1016.891506	-0.002675309	0.025510772	0.425339805	0.956499312	0.019315338
1682	ENSMUSG00000016257	Prelid3b	Protein_coding	ENSMUSG00000016257_Prelid3b_protein_coding	protein_coding	768.0349363	-0.001022296	0.020414965	0.718532177	0.986190919	0.006039001
1683	ENSMUSG00000016262	Sertad4	Protein_coding	ENSMUSG00000016262_Sertad4_protein_coding	protein_coding	476.8332796	-0.000584143	0.020696698	0.841303857	0.996442225	0.001547877
1684	ENSMUSG00000016308	Ube2a	Protein_coding	ENSMUSG00000016308_Ube2a_protein_coding	protein_coding	492.5680536	0.000390627	0.018688951	0.882326943	0.998117295	0.000818419
1685	ENSMUSG00000016319	Slc25a5	Protein_coding	ENSMUSG00000016319_Slc25a5_protein_coding	protein_coding	2864.886672	-0.000808732	0.019441123	0.765974136	0.987847394	0.005310142
1686	ENSMUSG00000016327	Atp1b4	Protein_coding	ENSMUSG00000016327_Atp1b4_protein_coding	protein_coding	1.47353947	0.002075877	0.14338633	0.870720833	NA	#VALUE!
1687	ENSMUSG00000016344	Ppdpf	Protein_coding	ENSMUSG00000016344_Ppdpf_protein_coding	protein_coding	286.9402442	0.00246677	0.028571933	0.522316823	0.97188266	0.012386166
1688	ENSMUSG00000016346	Kcnq2	Protein_coding	ENSMUSG00000016346_Kcnq2_protein_coding	protein_coding	11640.15831	0.000650978	0.014564535	0.752901852	0.987847394	0.005310142
1689	ENSMUSG00000016349	Eef1a2	Protein_coding	ENSMUSG00000016349_Eef1a2_protein_coding	protein_coding	17231.73795	-0.002757463	0.021249413	0.319702294	0.927399293	0.03273324
1690	ENSMUSG00000016356	Col20a1	Protein_coding	ENSMUSG00000016356_Col20a1_protein_coding	protein_coding	248.9292796	-0.005586811	0.040020301	0.279382589	0.908567405	0.041642848
1691	ENSMUSG00000016382	Pls3	Protein_coding	ENSMUSG00000016382_Pls3_protein_coding	protein_coding	2616.74661	-0.001232212	0.020266467	0.658780791	0.985458348	0.006361727
1692	ENSMUSG00000016386	Mpped2	Protein_coding	ENSMUSG00000016386_Mpped2_protein_coding	protein_coding	1366.057554	-0.008573154	0.041544264	0.111753972	0.757204031	0.120787083
1693	ENSMUSG00000016409	Nkap	Protein_coding	ENSMUSG00000016409_Nkap_protein_coding	protein_coding	486.0986906	0.003261628	0.029678065	0.402353116	0.94851122	0.022957527
1694	ENSMUSG00000016427	Ndufa1	Protein_coding	ENSMUSG00000016427_Ndufa1_protein_coding	protein_coding	1035.895716	-0.000592008	0.019861613	0.832281882	0.996128654	0.001684567
1695	ENSMUSG00000016458	Wt1	Protein_coding	ENSMUSG00000016458_Wt1_protein_coding	protein_coding	9.728811464	-0.007192832	0.112308607	0.625553381	NA	#VALUE!
1696	ENSMUSG00000016477	E2f3	Protein_coding	ENSMUSG00000016477_E2f3_protein_coding	protein_coding	1087.958479	0.000740376	0.017324579	0.760080281	0.987847394	0.005310142
1697	ENSMUSG00000016481	Cr1l	Protein_coding	ENSMUSG00000016481_Cr1l_protein_coding	protein_coding	608.7067173	-0.003743662	0.028034316	0.29792696	0.917071834	0.037596645
1698	ENSMUSG00000016487	Ppfibp1	Protein_coding	ENSMUSG00000016487_Ppfibp1_protein_coding	protein_coding	1173.117726	0.001878251	0.049532205	0.795598425	0.992562889	0.003241967
1699	ENSMUSG00000016493	Cd46	Protein_coding	ENSMUSG00000016493_Cd46_protein_coding	protein_coding	261.156681	-0.016142122	0.069573931	0.086576114	0.696391332	0.157146643
1700	ENSMUSG00000016494	Cd34	Protein_coding	ENSMUSG00000016494_Cd34_protein_coding	protein_coding	618.8943354	-0.002766369	0.025973845	0.417405594	0.953806053	0.020539926
1701	ENSMUSG00000016495	Plgrkt	Protein_coding	ENSMUSG00000016495_Plgrkt_protein_coding	protein_coding	361.5525452	-0.002054218	0.02382901	0.520752347	0.97188266	0.012386166
1702	ENSMUSG00000016496	Cd274	Protein_coding	ENSMUSG00000016496_Cd274_protein_coding	protein_coding	71.46624854	0.016417038	0.089305984	0.1684805	0.82799311	0.081973277
1703	ENSMUSG00000016498	Pdcd1lg2	Protein_coding	ENSMUSG00000016498_Pdcd1lg2_protein_coding	protein_coding	4.861502237	-0.004955621	0.119078069	0.737461009	NA	#VALUE!
1704	ENSMUSG00000016503	Gtf3a	Protein_coding	ENSMUSG00000016503_Gtf3a_protein_coding	protein_coding	332.6350436	-0.005814606	0.03821048	0.233806167	0.881548433	0.054753822
1705	ENSMUSG00000016510	Mtif3	Protein_coding	ENSMUSG00000016510_Mtif3_protein_coding	protein_coding	425.4337798	-0.000791139	0.020894128	0.787129552	0.990262818	0.004249528
1706	ENSMUSG00000016520	Lnx2	Protein_coding	ENSMUSG00000016520_Lnx2_protein_coding	protein_coding	867.1030651	0.007700312	0.042516473	0.157353647	0.817224869	0.087658426
1707	ENSMUSG00000016524	Il19	Protein_coding	ENSMUSG00000016524_Il19_protein_coding	protein_coding	1.014119141	-0.00015934	0.148022101	0.989044221	NA	#VALUE!
1708	ENSMUSG00000016526	Dyrk3	Protein_coding	ENSMUSG00000016526_Dyrk3_protein_coding	protein_coding	194.9747715	-0.016667539	0.076530963	0.104949317	0.744062959	0.128390315
1709	ENSMUSG00000016528	Mapkapk2	Protein_coding	ENSMUSG00000016528_Mapkapk2_protein_coding	protein_coding	809.4023384	-0.005852243	0.034289752	0.179651632	0.841169422	0.075116523
1710	ENSMUSG00000016529	Il10	Protein_coding	ENSMUSG00000016529_Il10_protein_coding	protein_coding	4.722513968	0.033940283	0.195404816	0.117114575	NA	#VALUE!
1711	ENSMUSG00000016534	Lamp2	Protein_coding	ENSMUSG00000016534_Lamp2_protein_coding	protein_coding	2674.314567	0.000820691	0.016983816	0.729281442	0.987080126	0.005647592
1712	ENSMUSG00000016541	Atxn10	Protein_coding	ENSMUSG00000016541_Atxn10_protein_coding	protein_coding	4413.952755	0.000129909	0.015287339	0.952443377	0.998117295	0.000818419
1713	ENSMUSG00000016552	Foxred2	Protein_coding	ENSMUSG00000016552_Foxred2_protein_coding	protein_coding	707.832883	0.001129928	0.019159512	0.669086576	0.985458348	0.006361727
1714	ENSMUSG00000016554	Eif3d	Protein_coding	ENSMUSG00000016554_Eif3d_protein_coding	protein_coding	1277.358026	0.000164624	0.018350794	0.949489547	0.998117295	0.000818419
1715	ENSMUSG00000016559	H3f3b	Protein_coding	ENSMUSG00000016559_H3f3b_protein_coding	protein_coding	2675.752447	0.006191184	0.0346447	0.160916479	0.821530132	0.085376503
1716	ENSMUSG00000016619	Nup50	Protein_coding	ENSMUSG00000016619_Nup50_protein_coding	protein_coding	1368.427254	0.002315835	0.021072978	0.403911645	0.94851122	0.022957527
1717	ENSMUSG00000016624	Phf21b	Protein_coding	ENSMUSG00000016624_Phf21b_protein_coding	protein_coding	850.4260015	0.000417782	0.018602586	0.87356444	0.998117295	0.000818419
1718	ENSMUSG00000016626	Nlrp14	Protein_coding	ENSMUSG00000016626_Nlrp14_protein_coding	protein_coding	1.014119141	-0.00015934	0.148022101	0.989044221	NA	#VALUE!
1719	ENSMUSG00000016637	Ift27	Protein_coding	ENSMUSG00000016637_Ift27_protein_coding	protein_coding	414.8548606	-0.007404737	0.04220432	0.170131401	0.829283989	0.081296719
1720	ENSMUSG00000016664	Pacsin2	Protein_coding	ENSMUSG00000016664_Pacsin2_protein_coding	protein_coding	2269.533295	0.003895504	0.028740663	0.290121493	0.913274235	0.039398794
1721	ENSMUSG00000016756	Cmah	Protein_coding	ENSMUSG00000016756_Cmah_protein_coding	protein_coding	19.89055856	0.002368302	0.07627061	0.83170512	0.996128654	0.001684567
1722	ENSMUSG00000016757	Ttll12	Protein_coding	ENSMUSG00000016757_Ttll12_protein_coding	protein_coding	471.1277824	0.002970725	0.028495078	0.429429376	0.956782943	0.019186576
1723	ENSMUSG00000016758	Bik	Protein_coding	ENSMUSG00000016758_Bik_protein_coding	protein_coding	6.380998143	0.001524716	0.111433027	0.915618004	NA	#VALUE!
1724	ENSMUSG00000016763	Scube1	Protein_coding	ENSMUSG00000016763_Scube1_protein_coding	protein_coding	1874.491883	0.000412593	0.052465251	0.957729963	0.998117295	0.000818419
1725	ENSMUSG00000016831	Tox4	Protein_coding	ENSMUSG00000016831_Tox4_protein_coding	protein_coding	1372.906859	0.000275336	0.015493587	0.900508217	0.998117295	0.000818419
1726	ENSMUSG00000016833	Mrps18c	Protein_coding	ENSMUSG00000016833_Mrps18c_protein_coding	protein_coding	69.13312187	0.002576574	0.043011621	0.674488043	0.985458348	0.006361727
1727	ENSMUSG00000016918	Sulf1	Protein_coding	ENSMUSG00000016918_Sulf1_protein_coding	protein_coding	793.031466	-0.00057295	0.046634487	0.933676459	0.998117295	0.000818419
1728	ENSMUSG00000016921	Srsf6	Protein_coding	ENSMUSG00000016921_Srsf6_protein_coding	protein_coding	1382.413499	0.001690789	0.019363494	0.516739572	0.97129765	0.012647662
1729	ENSMUSG00000016933	Plcg1	Protein_coding	ENSMUSG00000016933_Plcg1_protein_coding	protein_coding	3058.502045	-0.001248021	0.015907809	0.570420012	0.97978755	0.008868083
1730	ENSMUSG00000016940	Kctd2	Protein_coding	ENSMUSG00000016940_Kctd2_protein_coding	protein_coding	1233.455471	-0.001964453	0.020188442	0.46526139	0.96488588	0.015524049
1731	ENSMUSG00000016942	Tmprss6	Protein_coding	ENSMUSG00000016942_Tmprss6_protein_coding	protein_coding	4.870761171	-0.00817648	0.12500797	0.591798342	NA	#VALUE!
1732	ENSMUSG00000016946	Kctd5	Protein_coding	ENSMUSG00000016946_Kctd5_protein_coding	protein_coding	639.3054305	0.000873662	0.019715714	0.75076034	0.987847394	0.005310142
1733	ENSMUSG00000016982	Pom121l2	Protein_coding	ENSMUSG00000016982_Pom121l2_protein_coding	protein_coding	3.334519934	-0.001877491	0.13001853	0.895509315	NA	#VALUE!
1734	ENSMUSG00000016984	Etaa1	Protein_coding	ENSMUSG00000016984_Etaa1_protein_coding	protein_coding	266.4168343	0.003621308	0.033973365	0.421343644	0.955307231	0.019856935
1735	ENSMUSG00000016995	Matn4	Protein_coding	ENSMUSG00000016995_Matn4_protein_coding	protein_coding	280.3403821	0.05370463	0.141341868	0.024113845	0.399572523	0.398404385
1736	ENSMUSG00000016998	Svs4	Protein_coding	ENSMUSG00000016998_Svs4_protein_coding	protein_coding	1.014119141	-0.00015934	0.148022101	0.989044221	NA	#VALUE!
1737	ENSMUSG00000017002	Slpi	Protein_coding	ENSMUSG00000017002_Slpi_protein_coding	protein_coding	77.37257335	-0.003878392	0.047357734	0.558136779	0.978801031	0.009305582
1738	ENSMUSG00000017004	Svs5	Protein_coding	ENSMUSG00000017004_Svs5_protein_coding	protein_coding	1.310757652	0.004859198	0.147359045	0.696479602	NA	#VALUE!
1739	ENSMUSG00000017007	Rbpjl	Protein_coding	ENSMUSG00000017007_Rbpjl_protein_coding	protein_coding	60.07890405	-0.012762186	0.078341009	0.219933968	0.868669109	0.061145622
1740	ENSMUSG00000017009	Sdc4	Protein_coding	ENSMUSG00000017009_Sdc4_protein_coding	protein_coding	2120.725674	0.000143206	0.017342059	0.953527366	0.998117295	0.000818419
1741	ENSMUSG00000017057	Il13ra1	Protein_coding	ENSMUSG00000017057_Il13ra1_protein_coding	protein_coding	150.1958721	0.01199945	0.066460882	0.168227908	0.82799311	0.081973277
1742	ENSMUSG00000017064	Prl5a1	Protein_coding	ENSMUSG00000017064_Prl5a1_protein_coding	protein_coding	1.362249709	-0.005825782	0.147804361	0.644868842	NA	#VALUE!
1743	ENSMUSG00000017119	Nbr1	Protein_coding	ENSMUSG00000017119_Nbr1_protein_coding	protein_coding	4725.135573	0.00165641	0.017644117	0.48764094	0.966328549	0.014875189
1744	ENSMUSG00000017132	Cyth1	Protein_coding	ENSMUSG00000017132_Cyth1_protein_coding	protein_coding	3479.410233	-0.003250293	0.023151266	0.276709133	0.908536663	0.041657542
1745	ENSMUSG00000017144	Rnd3	Protein_coding	ENSMUSG00000017144_Rnd3_protein_coding	protein_coding	558.2054772	-0.000589372	0.02114709	0.843374889	0.996472611	0.001534634
1746	ENSMUSG00000017146	Brca1	Protein_coding	ENSMUSG00000017146_Brca1_protein_coding	protein_coding	65.06364677	-3.54E-05	0.04819872	0.996037281	0.999448756	0.000239468
1747	ENSMUSG00000017165	Gast	Protein_coding	ENSMUSG00000017165_Gast_protein_coding	protein_coding	2.485906194	0.001577674	0.134258308	0.909998004	NA	#VALUE!
1748	ENSMUSG00000017167	Cntnap1	Protein_coding	ENSMUSG00000017167_Cntnap1_protein_coding	protein_coding	9153.806178	-0.000748882	0.0159532	0.738028965	0.987815699	0.005324076
1749	ENSMUSG00000017176	Nt5c3b	Protein_coding	ENSMUSG00000017176_Nt5c3b_protein_coding	protein_coding	761.4783409	-0.00039847	0.017909813	0.874769917	0.998117295	0.000818419
1750	ENSMUSG00000017188	Coa3	Protein_coding	ENSMUSG00000017188_Coa3_protein_coding	protein_coding	807.6421058	-0.002456823	0.026684496	0.490860677	0.966550359	0.014775513
1751	ENSMUSG00000017195	Zpbp2	Protein_coding	ENSMUSG00000017195_Zpbp2_protein_coding	protein_coding	2.648338103	0.008381984	0.139364893	0.568452968	NA	#VALUE!
1752	ENSMUSG00000017204	Gsdma	Protein_coding	ENSMUSG00000017204_Gsdma_protein_coding	protein_coding	3.342503153	-0.003095163	0.132549942	0.827767196	NA	#VALUE!
1753	ENSMUSG00000017210	Med24	Protein_coding	ENSMUSG00000017210_Med24_protein_coding	protein_coding	1937.359776	0.001469401	0.017117458	0.528981822	0.972241401	0.012225889
1754	ENSMUSG00000017211	Gsdma2	Protein_coding	ENSMUSG00000017211_Gsdma2_protein_coding	protein_coding	2.325276468	-0.000586694	0.133934446	0.966444741	NA	#VALUE!
1755	ENSMUSG00000017221	Psmd3	Protein_coding	ENSMUSG00000017221_Psmd3_protein_coding	protein_coding	2433.216147	-0.001445589	0.017366134	0.541437752	0.97484103	0.0110662
1756	ENSMUSG00000017264	Exosc10	Protein_coding	ENSMUSG00000017264_Exosc10_protein_coding	protein_coding	1067.140037	-0.00138506	0.018579323	0.584679964	0.981974054	0.007899987
1757	ENSMUSG00000017286	Glod4	Protein_coding	ENSMUSG00000017286_Glod4_protein_coding	protein_coding	2132.635103	-0.003984319	0.026406858	0.237639275	0.882131891	0.054466477
1758	ENSMUSG00000017288	Vps53	Protein_coding	ENSMUSG00000017288_Vps53_protein_coding	protein_coding	1500.417589	-0.011335962	0.048123879	0.078432098	0.673101468	0.171919463
1759	ENSMUSG00000017291	Taok1	Protein_coding	ENSMUSG00000017291_Taok1_protein_coding	protein_coding	11555.27849	0.003648047	0.025551536	0.265136321	0.900777922	0.045382267
1760	ENSMUSG00000017299	Dnttip1	Protein_coding	ENSMUSG00000017299_Dnttip1_protein_coding	protein_coding	991.148744	-0.001847318	0.023526465	0.561926863	0.978961082	0.009234573
1761	ENSMUSG00000017300	Tnnc2	Protein_coding	ENSMUSG00000017300_Tnnc2_protein_coding	protein_coding	4.962834964	-0.020629948	0.164548521	0.23579539	NA	#VALUE!
1762	ENSMUSG00000017307	Acot8	Protein_coding	ENSMUSG00000017307_Acot8_protein_coding	protein_coding	340.3381592	0.000970992	0.021446125	0.745625259	0.987847394	0.005310142
1763	ENSMUSG00000017309	Cd300lg	Protein_coding	ENSMUSG00000017309_Cd300lg_protein_coding	protein_coding	3.729965167	0.003778158	0.125229423	0.796433554	NA	#VALUE!
1764	ENSMUSG00000017311	Pyy	Protein_coding	ENSMUSG00000017311_Pyy_protein_coding	protein_coding	1.818769297	-0.007702027	0.146011285	0.571621217	NA	#VALUE!
1765	ENSMUSG00000017314	Mpp2	Protein_coding	ENSMUSG00000017314_Mpp2_protein_coding	protein_coding	3472.688329	0.052599803	0.106628463	0.010873145	0.253258049	0.596436742
1766	ENSMUSG00000017344	Vtn	Protein_coding	ENSMUSG00000017344_Vtn_protein_coding	protein_coding	1248.489089	-0.002775646	0.025394882	0.403873615	0.94851122	0.022957527
1767	ENSMUSG00000017376	Nlk	Protein_coding	ENSMUSG00000017376_Nlk_protein_coding	protein_coding	3366.793231	-0.000322465	0.017417607	0.895823975	0.998117295	0.000818419
1768	ENSMUSG00000017386	Traf4	Protein_coding	ENSMUSG00000017386_Traf4_protein_coding	protein_coding	225.0754833	0.000721468	0.024753409	0.83712297	0.99624095	0.001635611
1769	ENSMUSG00000017390	Aldoc	Protein_coding	ENSMUSG00000017390_Aldoc_protein_coding	protein_coding	15948.70851	0.000317658	0.018251558	0.902012744	0.998117295	0.000818419
1770	ENSMUSG00000017400	Stac2	Protein_coding	ENSMUSG00000017400_Stac2_protein_coding	protein_coding	1818.836019	-0.002423105	0.022354072	0.409326567	0.951906667	0.021405632
1771	ENSMUSG00000017404	Rpl19	Protein_coding	ENSMUSG00000017404_Rpl19_protein_coding	protein_coding	698.9459197	0.002619207	0.026742767	0.460474286	0.963674032	0.016069844
1772	ENSMUSG00000017405	Nek8	Protein_coding	ENSMUSG00000017405_Nek8_protein_coding	protein_coding	44.15156969	-0.008173656	0.069761718	0.392161118	0.94525296	0.024451954
1773	ENSMUSG00000017412	Cacnb4	Protein_coding	ENSMUSG00000017412_Cacnb4_protein_coding	protein_coding	11123.57919	-0.001107967	0.016572482	0.62891483	0.985458348	0.006361727
1774	ENSMUSG00000017417	Plxdc1	Protein_coding	ENSMUSG00000017417_Plxdc1_protein_coding	protein_coding	1103.178054	-0.008194205	0.040578239	0.118270826	0.767922379	0.114682676
1775	ENSMUSG00000017418	Arl5b	Protein_coding	ENSMUSG00000017418_Arl5b_protein_coding	protein_coding	1214.449388	0.023572503	0.078215212	0.041769005	0.523927452	0.280728846
1776	ENSMUSG00000017421	Zfp207	Protein_coding	ENSMUSG00000017421_Zfp207_protein_coding	protein_coding	3363.665805	0.00178892	0.018184453	0.464325283	0.964558176	0.015671574
1777	ENSMUSG00000017428	Psmd11	Protein_coding	ENSMUSG00000017428_Psmd11_protein_coding	protein_coding	1701.427745	0.005365182	0.031386295	0.179230155	0.84011467	0.075661432
1778	ENSMUSG00000017446	C1qtnf1	Protein_coding	ENSMUSG00000017446_C1qtnf1_protein_coding	protein_coding	110.2435612	0.015691523	0.080715393	0.143724543	0.802493912	0.095558253
1779	ENSMUSG00000017453	Pipox	Protein_coding	ENSMUSG00000017453_Pipox_protein_coding	protein_coding	53.42470581	-0.000709655	0.046999664	0.918510549	0.998117295	0.000818419
1780	ENSMUSG00000017466	Timp2	Protein_coding	ENSMUSG00000017466_Timp2_protein_coding	protein_coding	6079.551793	0.002888823	0.02734916	0.422106989	0.955307231	0.019856935
1781	ENSMUSG00000017478	Zc3h18	Protein_coding	ENSMUSG00000017478_Zc3h18_protein_coding	protein_coding	1352.451354	-0.000343877	0.015545099	0.87617619	0.998117295	0.000818419
1782	ENSMUSG00000017485	Top2b	Protein_coding	ENSMUSG00000017485_Top2b_protein_coding	protein_coding	4617.595385	0.001769183	0.018385674	0.474102898	0.96488588	0.015524049
1783	ENSMUSG00000017491	Rarb	Protein_coding	ENSMUSG00000017491_Rarb_protein_coding	protein_coding	903.004581	-0.484466329	0.20849658	0.000155046	0.009635975	2.016104335
1784	ENSMUSG00000017493	Igfbp4	Protein_coding	ENSMUSG00000017493_Igfbp4_protein_coding	protein_coding	637.2198108	-0.009777656	0.049390162	0.127083801	0.778803036	0.108572364
1785	ENSMUSG00000017499	Cdc6	Protein_coding	ENSMUSG00000017499_Cdc6_protein_coding	protein_coding	14.18945488	-0.001075414	0.080704781	0.927025587	0.998117295	0.000818419
1786	ENSMUSG00000017548	Suz12	Protein_coding	ENSMUSG00000017548_Suz12_protein_coding	protein_coding	1716.787998	0.001509437	0.018504815	0.54773422	0.974898668	0.011040523
1787	ENSMUSG00000017550	Atad5	Protein_coding	ENSMUSG00000017550_Atad5_protein_coding	protein_coding	236.4879062	-0.002682134	0.028636757	0.483621148	0.965712088	0.015152332
1788	ENSMUSG00000017561	Crlf3	Protein_coding	ENSMUSG00000017561_Crlf3_protein_coding	protein_coding	690.6241666	-0.000362308	0.017489633	0.883434346	0.998117295	0.000818419
1789	ENSMUSG00000017588	Krt27	Protein_coding	ENSMUSG00000017588_Krt27_protein_coding	protein_coding	1.517900526	-0.002750477	0.143497172	0.830093299	NA	#VALUE!
1790	ENSMUSG00000017607	Tns4	Protein_coding	ENSMUSG00000017607_Tns4_protein_coding	protein_coding	12.47876652	-0.010769736	0.112085045	0.471880353	0.96488588	0.015524049
1791	ENSMUSG00000017615	Tnfaip1	Protein_coding	ENSMUSG00000017615_Tnfaip1_protein_coding	protein_coding	947.2247805	0.003379842	0.025642469	0.305501636	0.920598897	0.03592955
1792	ENSMUSG00000017631	Abr	Protein_coding	ENSMUSG00000017631_Abr_protein_coding	protein_coding	14629.76989	0.001214689	0.016523445	0.593884393	0.983709429	0.007133166
1793	ENSMUSG00000017639	Rab11fip4	Protein_coding	ENSMUSG00000017639_Rab11fip4_protein_coding	protein_coding	13149.26157	0.001399733	0.01663125	0.538985546	0.974394476	0.011265187
1794	ENSMUSG00000017652	Cd40	Protein_coding	ENSMUSG00000017652_Cd40_protein_coding	protein_coding	27.40923064	0.024671314	0.129288413	0.158471766	0.820213328	0.086073178
1795	ENSMUSG00000017664	Slc35c2	Protein_coding	ENSMUSG00000017664_Slc35c2_protein_coding	protein_coding	711.7340685	0.005210127	0.032303166	0.204393722	0.85820077	0.0664111
1796	ENSMUSG00000017667	Zfp334	Protein_coding	ENSMUSG00000017667_Zfp334_protein_coding	protein_coding	1307.176466	0.002692038	0.02301262	0.369529289	0.938184921	0.027711551
1797	ENSMUSG00000017670	Elmo2	Protein_coding	ENSMUSG00000017670_Elmo2_protein_coding	protein_coding	4510.707234	0.000889448	0.01437627	0.662071796	0.985458348	0.006361727
1798	ENSMUSG00000017677	Wsb1	Protein_coding	ENSMUSG00000017677_Wsb1_protein_coding	protein_coding	1043.20652	0.000175518	0.020138548	0.950979489	0.998117295	0.000818419
1799	ENSMUSG00000017679	Ttpal	Protein_coding	ENSMUSG00000017679_Ttpal_protein_coding	protein_coding	1555.944339	0.001493751	0.019491713	0.572675042	0.97978755	0.008868083
1800	ENSMUSG00000017686	Rhot1	Protein_coding	ENSMUSG00000017686_Rhot1_protein_coding	protein_coding	2147.541142	0.00118927	0.016471988	0.600892426	0.984638667	0.006723113
1801	ENSMUSG00000017688	Hnf4g	Protein_coding	ENSMUSG00000017688_Hnf4g_protein_coding	protein_coding	5.979577411	-0.027663804	0.172133817	0.175536594	NA	#VALUE!
1802	ENSMUSG00000017692	Rhbdl3	Protein_coding	ENSMUSG00000017692_Rhbdl3_protein_coding	protein_coding	860.7368457	1.46E-05	0.018211438	0.995500293	0.999448756	0.000239468
1803	ENSMUSG00000017697	Ada	Protein_coding	ENSMUSG00000017697_Ada_protein_coding	protein_coding	22.19090534	-0.038809845	0.173259325	0.102180868	0.736970366	0.132549975
1804	ENSMUSG00000017707	Serinc3	Protein_coding	ENSMUSG00000017707_Serinc3_protein_coding	protein_coding	5141.897162	0.012618544	0.049879811	0.064202594	0.629680289	0.200879901
1805	ENSMUSG00000017713	Tha1	Protein_coding	ENSMUSG00000017713_Tha1_protein_coding	protein_coding	109.8893577	-0.023109316	0.096960345	0.085118976	0.693341097	0.159053057
1806	ENSMUSG00000017715	Pgs1	Protein_coding	ENSMUSG00000017715_Pgs1_protein_coding	protein_coding	1688.595178	0.000802166	0.016270161	0.724628005	0.986375217	0.005957848
1807	ENSMUSG00000017716	Birc5	Protein_coding	ENSMUSG00000017716_Birc5_protein_coding	protein_coding	11.80058127	-0.016524375	0.122636915	0.309471438	0.922017299	0.035260931
1808	ENSMUSG00000017718	Afmid	Protein_coding	ENSMUSG00000017718_Afmid_protein_coding	protein_coding	73.26660892	-0.004415778	0.046691723	0.491288697	0.966885273	0.014625055
1809	ENSMUSG00000017721	Pigt	Protein_coding	ENSMUSG00000017721_Pigt_protein_coding	protein_coding	1756.51981	0.004628032	0.029589964	0.218912357	0.86811779	0.061421344
1810	ENSMUSG00000017723	Wfdc2	Protein_coding	ENSMUSG00000017723_Wfdc2_protein_coding	protein_coding	13.8195097	0.00951727	0.102808596	0.498547242	0.967846886	0.014193343
1811	ENSMUSG00000017724	Etv4	Protein_coding	ENSMUSG00000017724_Etv4_protein_coding	protein_coding	217.4275073	0.001725348	0.028854656	0.6678227	0.985458348	0.006361727
1812	ENSMUSG00000017733	Eppin	Protein_coding	ENSMUSG00000017733_Eppin_protein_coding	protein_coding	1.014119141	-0.00015934	0.148022101	0.989044221	NA	#VALUE!
1813	ENSMUSG00000017734	Dbndd2	Protein_coding	ENSMUSG00000017734_Dbndd2_protein_coding	protein_coding	2355.513283	0.002554783	0.026469069	0.467649478	0.96488588	0.015524049
1814	ENSMUSG00000017737	Mmp9	Protein_coding	ENSMUSG00000017737_Mmp9_protein_coding	protein_coding	61.27787677	-0.001048122	0.045878155	0.876528763	0.998117295	0.000818419
1815	ENSMUSG00000017740	Slc12a5	Protein_coding	ENSMUSG00000017740_Slc12a5_protein_coding	protein_coding	19106.17272	0.003701657	0.022981731	0.214071904	0.866220546	0.06237152
1816	ENSMUSG00000017747	Ghdc	Protein_coding	ENSMUSG00000017747_Ghdc_protein_coding	protein_coding	140.54746	-0.000858257	0.029926785	0.841264267	0.996442225	0.001547877
1817	ENSMUSG00000017754	Pltp	Protein_coding	ENSMUSG00000017754_Pltp_protein_coding	protein_coding	1496.036542	0.000425058	0.016015176	0.851218038	0.996472611	0.001534634
1818	ENSMUSG00000017756	Slc12a7	Protein_coding	ENSMUSG00000017756_Slc12a7_protein_coding	protein_coding	266.8418795	0.003454375	0.034191766	0.449430988	0.961079868	0.01724052
1819	ENSMUSG00000017760	Ctsa	Protein_coding	ENSMUSG00000017760_Ctsa_protein_coding	protein_coding	1312.017573	-0.001440836	0.018116241	0.558997313	0.978869739	0.009275097
1820	ENSMUSG00000017764	Zswim1	Protein_coding	ENSMUSG00000017764_Zswim1_protein_coding	protein_coding	465.7672292	0.002579695	0.024836663	0.430220634	0.956782943	0.019186576
1821	ENSMUSG00000017765	Slc12a4	Protein_coding	ENSMUSG00000017765_Slc12a4_protein_coding	protein_coding	678.8541416	0.000241099	0.019287501	0.929639504	0.998117295	0.000818419
1822	ENSMUSG00000017767	Spata25	Protein_coding	ENSMUSG00000017767_Spata25_protein_coding	protein_coding	5.370534632	0.002132585	0.112090798	0.882521461	NA	#VALUE!
1823	ENSMUSG00000017774	Myo1c	Protein_coding	ENSMUSG00000017774_Myo1c_protein_coding	protein_coding	620.2263649	0.003936774	0.029182769	0.292602996	0.913586526	0.039250314
1824	ENSMUSG00000017776	Crk	Protein_coding	ENSMUSG00000017776_Crk_protein_coding	protein_coding	3585.581883	0.005229759	0.031374271	0.189897941	0.850212647	0.070472439
1825	ENSMUSG00000017778	Cox7c	Protein_coding	ENSMUSG00000017778_Cox7c_protein_coding	protein_coding	577.6746593	0.001032908	0.021530784	0.730515257	0.987080126	0.005647592
1826	ENSMUSG00000017781	Pitpna	Protein_coding	ENSMUSG00000017781_Pitpna_protein_coding	protein_coding	7331.42718	-0.000695174	0.015231372	0.746329003	0.987847394	0.005310142
1827	ENSMUSG00000017801	Mlx	Protein_coding	ENSMUSG00000017801_Mlx_protein_coding	protein_coding	487.6952637	0.00108792	0.020586549	0.703061346	0.985458348	0.006361727
1828	ENSMUSG00000017802	Retreg3	Protein_coding	ENSMUSG00000017802_Retreg3_protein_coding	protein_coding	1636.567481	0.002609555	0.021608816	0.355134598	0.934768832	0.029295777
1829	ENSMUSG00000017817	Jph2	Protein_coding	ENSMUSG00000017817_Jph2_protein_coding	protein_coding	30.02468723	0.005994849	0.070720932	0.550222277	0.975315936	0.010854679
1830	ENSMUSG00000017830	Dhx58	Protein_coding	ENSMUSG00000017830_Dhx58_protein_coding	protein_coding	39.56689773	0.043746333	0.164734558	0.067502728	0.64351181	0.191443479
1831	ENSMUSG00000017831	Rab5a	Protein_coding	ENSMUSG00000017831_Rab5a_protein_coding	protein_coding	2154.553802	-0.001178055	0.016939719	0.613851206	0.985458348	0.006361727
1832	ENSMUSG00000017832	Hspb9	Protein_coding	ENSMUSG00000017832_Hspb9_protein_coding	protein_coding	1.182104588	-0.002994376	0.147084166	0.80464568	NA	#VALUE!
1833	ENSMUSG00000017837	Nkiras2	Protein_coding	ENSMUSG00000017837_Nkiras2_protein_coding	protein_coding	214.2864303	-0.000365491	0.024429574	0.916403111	0.998117295	0.000818419
1834	ENSMUSG00000017843	Ppp2r5c	Protein_coding	ENSMUSG00000017843_Ppp2r5c_protein_coding	protein_coding	5315.44646	-0.001234225	0.015912499	0.574925986	0.97978755	0.008868083
1835	ENSMUSG00000017858	Ift52	Protein_coding	ENSMUSG00000017858_Ift52_protein_coding	protein_coding	736.4168842	0.000716408	0.018351649	0.7804138	0.989884839	0.004415327
1836	ENSMUSG00000017861	Mybl2	Protein_coding	ENSMUSG00000017861_Mybl2_protein_coding	protein_coding	35.65060683	-0.008813505	0.074694996	0.389924808	0.944723157	0.024695439
1837	ENSMUSG00000017868	Sgk2	Protein_coding	ENSMUSG00000017868_Sgk2_protein_coding	protein_coding	44.2944051	-0.00676786	0.067277351	0.470277834	0.96488588	0.015524049
1838	ENSMUSG00000017897	Eya2	Protein_coding	ENSMUSG00000017897_Eya2_protein_coding	protein_coding	446.5385287	0.005696499	0.037628799	0.23610889	0.881829411	0.05461542
1839	ENSMUSG00000017922	Prl3c1	Protein_coding	ENSMUSG00000017922_Prl3c1_protein_coding	protein_coding	1.194264262	-0.003119299	0.147089952	0.797010567	NA	#VALUE!
1840	ENSMUSG00000017929	B4galt5	Protein_coding	ENSMUSG00000017929_B4galt5_protein_coding	protein_coding	2219.051621	0.00023518	0.015688439	0.91598453	0.998117295	0.000818419
1841	ENSMUSG00000017943	Gdap1l1	Protein_coding	ENSMUSG00000017943_Gdap1l1_protein_coding	protein_coding	1516.461989	0.000436335	0.015473615	0.842342589	0.996442225	0.001547877
1842	ENSMUSG00000017950	Hnf4a	Protein_coding	ENSMUSG00000017950_Hnf4a_protein_coding	protein_coding	6.757078081	-0.006579998	0.113085778	0.655160541	NA	#VALUE!
1843	ENSMUSG00000017969	Ptgis	Protein_coding	ENSMUSG00000017969_Ptgis_protein_coding	protein_coding	60.08485232	-0.009996478	0.073388063	0.311651692	0.922852541	0.034867688
1844	ENSMUSG00000017978	Cadps2	Protein_coding	ENSMUSG00000017978_Cadps2_protein_coding	protein_coding	7319.784433	-0.003191859	0.02741093	0.370655275	0.938396212	0.027613754
1845	ENSMUSG00000017999	Ddx27	Protein_coding	ENSMUSG00000017999_Ddx27_protein_coding	protein_coding	683.9131144	4.21E-05	0.017870432	0.986732123	0.998117295	0.000818419
1846	ENSMUSG00000018001	Cyth3	Protein_coding	ENSMUSG00000018001_Cyth3_protein_coding	protein_coding	1383.988309	0.000344095	0.015106375	0.872808715	0.998117295	0.000818419
1847	ENSMUSG00000018008	Cyth4	Protein_coding	ENSMUSG00000018008_Cyth4_protein_coding	protein_coding	253.9733945	0.001426224	0.029481611	0.731629414	0.987080126	0.005647592
1848	ENSMUSG00000018012	Rac3	Protein_coding	ENSMUSG00000018012_Rac3_protein_coding	protein_coding	194.1534612	0.004915666	0.039849286	0.346564801	0.934414317	0.029460516
1849	ENSMUSG00000018040	Rrp7a	Protein_coding	ENSMUSG00000018040_Rrp7a_protein_coding	protein_coding	868.6823125	-0.006055297	0.035154807	0.175865487	0.836775709	0.077390936
1850	ENSMUSG00000018042	Cyb5r3	Protein_coding	ENSMUSG00000018042_Cyb5r3_protein_coding	protein_coding	1416.519527	0.000901812	0.016613315	0.696859074	0.985458348	0.006361727
1851	ENSMUSG00000018068	Ints2	Protein_coding	ENSMUSG00000018068_Ints2_protein_coding	protein_coding	680.2227124	0.000330977	0.019224331	0.903087663	0.998117295	0.000818419
1852	ENSMUSG00000018076	Med13l	Protein_coding	ENSMUSG00000018076_Med13l_protein_coding	protein_coding	7303.348636	-0.000900832	0.014900225	0.667437619	0.985458348	0.006361727
1853	ENSMUSG00000018102	H2bc4	Protein_coding	ENSMUSG00000018102_H2bc4_protein_coding	protein_coding	534.8242482	0.000937431	0.022500084	0.766206569	0.987847394	0.005310142
1854	ENSMUSG00000018126	Baiap2l2	Protein_coding	ENSMUSG00000018126_Baiap2l2_protein_coding	protein_coding	32.9410904	-0.008643909	0.076607016	0.413883037	0.952897205	0.020953947
1855	ENSMUSG00000018143	Mafk	Protein_coding	ENSMUSG00000018143_Mafk_protein_coding	protein_coding	212.9278164	-0.003120822	0.034183053	0.499861741	0.967846886	0.014193343
1856	ENSMUSG00000018160	Med1	Protein_coding	ENSMUSG00000018160_Med1_protein_coding	protein_coding	2681.12524	-0.000682374	0.015916288	0.760501213	0.987847394	0.005310142
1857	ENSMUSG00000018166	Erbb3	Protein_coding	ENSMUSG00000018166_Erbb3_protein_coding	protein_coding	542.3265802	-0.000916815	0.019899131	0.740903699	0.987847394	0.005310142
1858	ENSMUSG00000018167	Stard3	Protein_coding	ENSMUSG00000018167_Stard3_protein_coding	protein_coding	544.6762297	0.001372954	0.020807285	0.63011668	0.985458348	0.006361727
1859	ENSMUSG00000018168	Ikzf3	Protein_coding	ENSMUSG00000018168_Ikzf3_protein_coding	protein_coding	10.86244874	0.05134007	0.218883252	0.074556232	0.662393767	0.178883763
1860	ENSMUSG00000018169	Mfng	Protein_coding	ENSMUSG00000018169_Mfng_protein_coding	protein_coding	76.86727271	-0.021446985	0.10248855	0.123057851	0.774751722	0.11083745
1861	ENSMUSG00000018171	Vmp1	Protein_coding	ENSMUSG00000018171_Vmp1_protein_coding	protein_coding	1944.878436	-0.003523937	0.024916898	0.270473532	0.905172774	0.043268518
1862	ENSMUSG00000018189	Uchl5	Protein_coding	ENSMUSG00000018189_Uchl5_protein_coding	protein_coding	1206.0365	0.00127174	0.021396295	0.666426301	0.985458348	0.006361727
1863	ENSMUSG00000018196	Glrx2	Protein_coding	ENSMUSG00000018196_Glrx2_protein_coding	protein_coding	919.0140471	-0.003850184	0.028374589	0.289558134	0.913139872	0.039462693
1864	ENSMUSG00000018199	Ro60	Protein_coding	ENSMUSG00000018199_Ro60_protein_coding	protein_coding	2225.280324	0.000804393	0.019700659	0.770296267	0.988078688	0.005208468
1865	ENSMUSG00000018209	Stk4	Protein_coding	ENSMUSG00000018209_Stk4_protein_coding	protein_coding	1594.530141	0.001788799	0.018641513	0.474764639	0.96488588	0.015524049
1866	ENSMUSG00000018211	Wfdc15b	Protein_coding	ENSMUSG00000018211_Wfdc15b_protein_coding	protein_coding	1.201196149	0.002858566	0.146897224	0.813653214	NA	#VALUE!
1867	ENSMUSG00000018217	Pmp22	Protein_coding	ENSMUSG00000018217_Pmp22_protein_coding	protein_coding	619.1699568	-0.001335869	0.024170105	0.690608964	0.985458348	0.006361727
1868	ENSMUSG00000018238	Gdf9	Protein_coding	ENSMUSG00000018238_Gdf9_protein_coding	protein_coding	4.420518829	0.020994946	0.161978948	0.240969158	NA	#VALUE!
1869	ENSMUSG00000018239	Zcchc10	Protein_coding	ENSMUSG00000018239_Zcchc10_protein_coding	protein_coding	129.8008398	0.003869487	0.040144343	0.477563275	0.96488588	0.015524049
1870	ENSMUSG00000018263	Tbx5	Protein_coding	ENSMUSG00000018263_Tbx5_protein_coding	protein_coding	1.330423843	-0.00036942	0.14432985	0.976352191	NA	#VALUE!
1871	ENSMUSG00000018286	Psmb6	Protein_coding	ENSMUSG00000018286_Psmb6_protein_coding	protein_coding	1198.826864	-0.024459268	0.080637129	0.041246899	0.519908772	0.284072855
1872	ENSMUSG00000018287	Spag7	Protein_coding	ENSMUSG00000018287_Spag7_protein_coding	protein_coding	724.7798674	0.006468304	0.036955461	0.169514911	0.828332219	0.081795446
1873	ENSMUSG00000018293	Pfn1	Protein_coding	ENSMUSG00000018293_Pfn1_protein_coding	protein_coding	1768.782364	-0.010318713	0.046611161	0.093073995	0.715040197	0.145669543
1874	ENSMUSG00000018322	Tomm34	Protein_coding	ENSMUSG00000018322_Tomm34_protein_coding	protein_coding	1461.256748	-0.0301215	0.083181033	0.024820332	0.406266999	0.391188454
1875	ENSMUSG00000018326	Ywhab	Protein_coding	ENSMUSG00000018326_Ywhab_protein_coding	protein_coding	9531.652724	0.001534688	0.01762131	0.52126746	0.97188266	0.012386166
1876	ENSMUSG00000018334	Ksr1	Protein_coding	ENSMUSG00000018334_Ksr1_protein_coding	protein_coding	2757.258859	0.001057939	0.017848742	0.66818181	0.985458348	0.006361727
1877	ENSMUSG00000018339	Gpx3	Protein_coding	ENSMUSG00000018339_Gpx3_protein_coding	protein_coding	390.1458932	0.001820123	0.031984969	0.685567478	0.985458348	0.006361727
1878	ENSMUSG00000018340	Anxa6	Protein_coding	ENSMUSG00000018340_Anxa6_protein_coding	protein_coding	2852.19439	-0.010436717	0.046478249	0.089425153	0.705600106	0.151441362
1879	ENSMUSG00000018341	Il12rb2	Protein_coding	ENSMUSG00000018341_Il12rb2_protein_coding	protein_coding	16.31017631	0.004828922	0.081583601	0.680087155	0.985458348	0.006361727
1880	ENSMUSG00000018347	Zkscan6	Protein_coding	ENSMUSG00000018347_Zkscan6_protein_coding	protein_coding	366.933892	-0.002010946	0.025496315	0.560802815	0.978869739	0.009275097
1881	ENSMUSG00000018362	Kpna2	Protein_coding	ENSMUSG00000018362_Kpna2_protein_coding	protein_coding	106.1411472	0.002320812	0.037111414	0.657288543	0.985458348	0.006361727
1882	ENSMUSG00000018363	Smurf2	Protein_coding	ENSMUSG00000018363_Smurf2_protein_coding	protein_coding	1758.610741	7.61E-05	0.016301925	0.973778337	0.998117295	0.000818419
1883	ENSMUSG00000018372	Cep95	Protein_coding	ENSMUSG00000018372_Cep95_protein_coding	protein_coding	599.7295319	-0.005210504	0.032884522	0.212593004	0.865586452	0.06268955
1884	ENSMUSG00000018377	Vezf1	Protein_coding	ENSMUSG00000018377_Vezf1_protein_coding	protein_coding	1587.31164	0.006787821	0.036289162	0.14373681	0.802493912	0.095558253
1885	ENSMUSG00000018378	Cuedc1	Protein_coding	ENSMUSG00000018378_Cuedc1_protein_coding	protein_coding	1607.661605	-0.003308215	0.023699185	0.27856726	0.908567405	0.041642848
1886	ENSMUSG00000018379	Srsf1	Protein_coding	ENSMUSG00000018379_Srsf1_protein_coding	protein_coding	3154.21036	0.005666385	0.03099017	0.152944528	0.813901113	0.089428358
1887	ENSMUSG00000018381	Abi3	Protein_coding	ENSMUSG00000018381_Abi3_protein_coding	protein_coding	166.0439358	0.002348683	0.031119661	0.582785141	0.981891013	0.007936715
1888	ENSMUSG00000018387	Shroom1	Protein_coding	ENSMUSG00000018387_Shroom1_protein_coding	protein_coding	113.4005341	-0.019425276	0.090335291	0.11187677	0.757204031	0.120787083
1889	ENSMUSG00000018395	Kif3a	Protein_coding	ENSMUSG00000018395_Kif3a_protein_coding	protein_coding	3351.278816	0.000238526	0.014351692	0.907627303	0.998117295	0.000818419
1890	ENSMUSG00000018398	Septin8	Protein_coding	ENSMUSG00000018398_Septin8_protein_coding	protein_coding	6982.741808	-0.000366386	0.014495722	0.859541216	0.997277364	0.001184038
1891	ENSMUSG00000018401	Mtmr4	Protein_coding	ENSMUSG00000018401_Mtmr4_protein_coding	protein_coding	3712.203651	0.003677878	0.02562706	0.262508992	0.900440892	0.04554479
1892	ENSMUSG00000018405	Mrm1	Protein_coding	ENSMUSG00000018405_Mrm1_protein_coding	protein_coding	180.8174656	0.000998014	0.026122913	0.786910984	0.990262818	0.004249528
1893	ENSMUSG00000018411	Mapt	Protein_coding	ENSMUSG00000018411_Mapt_protein_coding	protein_coding	15756.86809	6.93E-05	0.013592641	0.971864176	0.998117295	0.000818419
1894	ENSMUSG00000018412	Kansl1	Protein_coding	ENSMUSG00000018412_Kansl1_protein_coding	protein_coding	5253.325066	-0.00128657	0.016744396	0.576008842	0.97978755	0.008868083
1895	ENSMUSG00000018415	Gid4	Protein_coding	ENSMUSG00000018415_Gid4_protein_coding	protein_coding	2019.935199	0.000599932	0.015613017	0.785444597	0.990008728	0.004360977
1896	ENSMUSG00000018417	Myo1b	Protein_coding	ENSMUSG00000018417_Myo1b_protein_coding	protein_coding	1079.394267	-0.13537543	0.190372703	0.004528371	0.138755264	0.857750533
1897	ENSMUSG00000018425	Dhx40	Protein_coding	ENSMUSG00000018425_Dhx40_protein_coding	protein_coding	750.0743165	0.001622918	0.022207238	0.59125571	0.983432958	0.007255241
1898	ENSMUSG00000018427	Ypel2	Protein_coding	ENSMUSG00000018427_Ypel2_protein_coding	protein_coding	3271.394259	-0.005614718	0.030285449	0.148276305	0.80596952	0.093681382
1899	ENSMUSG00000018428	Akap1	Protein_coding	ENSMUSG00000018428_Akap1_protein_coding	protein_coding	1528.040051	0.00014102	0.015426932	0.948809979	0.998117295	0.000818419
1900	ENSMUSG00000018433	Nol11	Protein_coding	ENSMUSG00000018433_Nol11_protein_coding	protein_coding	532.8204227	0.000195355	0.018587463	0.940825342	0.998117295	0.000818419
1901	ENSMUSG00000018442	Derl2	Protein_coding	ENSMUSG00000018442_Derl2_protein_coding	protein_coding	573.0108532	0.004140148	0.029710424	0.275755166	0.908230335	0.041803997
1902	ENSMUSG00000018446	C1qbp	Protein_coding	ENSMUSG00000018446_C1qbp_protein_coding	protein_coding	841.6947808	-0.000317187	0.016662494	0.893018849	0.998117295	0.000818419
1903	ENSMUSG00000018449	Rpain	Protein_coding	ENSMUSG00000018449_Rpain_protein_coding	protein_coding	230.8294222	0.002821159	0.032441936	0.521616731	0.97188266	0.012386166
1904	ENSMUSG00000018451	6330403K07Rik	Protein_coding	ENSMUSG00000018451_6330403K07Rik_protein_coding	protein_coding	2660.988557	0.015320132	0.061403125	0.068955678	0.647155462	0.188991379
1905	ENSMUSG00000018459	Slc13a3	Protein_coding	ENSMUSG00000018459_Slc13a3_protein_coding	protein_coding	791.0259703	0.045386031	0.114461882	0.020520773	0.36532416	0.437321606
1906	ENSMUSG00000018470	Kcnab3	Protein_coding	ENSMUSG00000018470_Kcnab3_protein_coding	protein_coding	1450.81931	0.002342217	0.024466551	0.471113427	0.96488588	0.015524049
1907	ENSMUSG00000018474	Chd3	Protein_coding	ENSMUSG00000018474_Chd3_protein_coding	protein_coding	14522.68769	0.002663725	0.020543742	0.322064053	0.927476332	0.032697164
1908	ENSMUSG00000018476	Kdm6b	Protein_coding	ENSMUSG00000018476_Kdm6b_protein_coding	protein_coding	2106.422343	0.003830656	0.025735947	0.244759576	0.888351224	0.051415295
1909	ENSMUSG00000018479	Chct1	Protein_coding	ENSMUSG00000018479_Chct1_protein_coding	protein_coding	2.016303329	-0.000121948	0.138059697	0.992786075	NA	#VALUE!
1910	ENSMUSG00000018481	Appbp2	Protein_coding	ENSMUSG00000018481_Appbp2_protein_coding	protein_coding	4088.236586	0.001613922	0.018364939	0.515549965	0.97129765	0.012647662
1911	ENSMUSG00000018486	Wnt9b	Protein_coding	ENSMUSG00000018486_Wnt9b_protein_coding	protein_coding	42.90181805	-0.01245524	0.089790895	0.306326587	0.921535846	0.035487767
1912	ENSMUSG00000018500	Adora2b	Protein_coding	ENSMUSG00000018500_Adora2b_protein_coding	protein_coding	85.63112648	-0.001306705	0.041274726	0.82787762	0.995621001	0.001905951
1913	ENSMUSG00000018501	Ncor1	Protein_coding	ENSMUSG00000018501_Ncor1_protein_coding	protein_coding	8943.438272	0.000112337	0.013582983	0.954361018	0.998117295	0.000818419
1914	ENSMUSG00000018507	Trpv2	Protein_coding	ENSMUSG00000018507_Trpv2_protein_coding	protein_coding	459.5028748	-0.000936765	0.020291877	0.740424966	0.987847394	0.005310142
1915	ENSMUSG00000018509	Cenpv	Protein_coding	ENSMUSG00000018509_Cenpv_protein_coding	protein_coding	517.3580322	-0.000956141	0.019381994	0.722675002	0.986332235	0.005976773
1916	ENSMUSG00000018537	Pcgf2	Protein_coding	ENSMUSG00000018537_Pcgf2_protein_coding	protein_coding	622.7780264	-0.00156936	0.022682289	0.61271052	0.985423731	0.006376983
1917	ENSMUSG00000018541	Cwc25	Protein_coding	ENSMUSG00000018541_Cwc25_protein_coding	protein_coding	536.2427438	-0.013246477	0.057144203	0.084040535	0.691311321	0.160326331
1918	ENSMUSG00000018543	1700001P01Rik	Protein_coding	ENSMUSG00000018543_1700001P01Rik_protein_coding	protein_coding	34.76316936	2.17E-05	0.052644788	0.997784539	0.999603804	0.0001721
1919	ENSMUSG00000018547	Pip4k2b	Protein_coding	ENSMUSG00000018547_Pip4k2b_protein_coding	protein_coding	4132.497886	0.001743858	0.017381445	0.457932105	0.963674032	0.016069844
1920	ENSMUSG00000018548	Trim37	Protein_coding	ENSMUSG00000018548_Trim37_protein_coding	protein_coding	11484.83089	0.001139513	0.017172975	0.630491857	0.985458348	0.006361727
1921	ENSMUSG00000018554	Ybx2	Protein_coding	ENSMUSG00000018554_Ybx2_protein_coding	protein_coding	77.8769287	0.002384787	0.039586047	0.671089565	0.985458348	0.006361727
1922	ENSMUSG00000018559	Ctdnep1	Protein_coding	ENSMUSG00000018559_Ctdnep1_protein_coding	protein_coding	1050.50391	-0.0019551	0.021237478	0.490598801	0.966328549	0.014875189
1923	ENSMUSG00000018565	Elp5	Protein_coding	ENSMUSG00000018565_Elp5_protein_coding	protein_coding	816.3820926	-0.002427192	0.021796047	0.396182747	0.946057337	0.024082542
1924	ENSMUSG00000018566	Slc2a4	Protein_coding	ENSMUSG00000018566_Slc2a4_protein_coding	protein_coding	47.04325103	0.003115594	0.05825439	0.713265599	0.985458348	0.006361727
1925	ENSMUSG00000018567	Gabarap	Protein_coding	ENSMUSG00000018567_Gabarap_protein_coding	protein_coding	1704.221573	-0.001083494	0.020009358	0.695758279	0.985458348	0.006361727
1926	ENSMUSG00000018569	Cldn7	Protein_coding	ENSMUSG00000018569_Cldn7_protein_coding	protein_coding	1.181929633	0.002664774	0.146900917	0.82562718	NA	#VALUE!
1927	ENSMUSG00000018570	2810408A11Rik	Protein_coding	ENSMUSG00000018570_2810408A11Rik_protein_coding	protein_coding	4.819541216	0.007142604	0.124135485	0.635867297	NA	#VALUE!
1928	ENSMUSG00000018572	Phf23	Protein_coding	ENSMUSG00000018572_Phf23_protein_coding	protein_coding	840.0790491	-0.000945513	0.021410863	0.751876865	0.987847394	0.005310142
1929	ENSMUSG00000018574	Acadvl	Protein_coding	ENSMUSG00000018574_Acadvl_protein_coding	protein_coding	822.0887274	-0.001594462	0.020312552	0.562210049	0.978961082	0.009234573
1930	ENSMUSG00000018581	Dnah11	Protein_coding	ENSMUSG00000018581_Dnah11_protein_coding	protein_coding	899.7034106	0.231364061	0.219545973	0.001620287	0.06717022	1.172823227
1931	ENSMUSG00000018583	G3bp1	Protein_coding	ENSMUSG00000018583_G3bp1_protein_coding	protein_coding	1865.147372	0.010181951	0.044345764	0.083663608	0.689816345	0.161266519
1932	ENSMUSG00000018585	Atox1	Protein_coding	ENSMUSG00000018585_Atox1_protein_coding	protein_coding	468.6987707	0.001736904	0.025546769	0.620529938	0.985458348	0.006361727
1933	ENSMUSG00000018589	Glra2	Protein_coding	ENSMUSG00000018589_Glra2_protein_coding	protein_coding	284.9999738	0.002841738	0.030590036	0.488891713	0.966328549	0.014875189
1934	ENSMUSG00000018593	Sparc	Protein_coding	ENSMUSG00000018593_Sparc_protein_coding	protein_coding	9429.648304	0.001053979	0.020744561	0.714480011	0.985458348	0.006361727
1935	ENSMUSG00000018595	Glra4	Protein_coding	ENSMUSG00000018595_Glra4_protein_coding	protein_coding	15.69116223	0.010583619	0.101307219	0.445785027	0.960578021	0.017467355
1936	ENSMUSG00000018599	Mief2	Protein_coding	ENSMUSG00000018599_Mief2_protein_coding	protein_coding	245.6802377	0.003852002	0.034609918	0.398801027	0.946894543	0.023698386
1937	ENSMUSG00000018604	Tbx3	Protein_coding	ENSMUSG00000018604_Tbx3_protein_coding	protein_coding	160.6300791	0.014718544	0.074287599	0.134858095	0.786971325	0.104041092
1938	ENSMUSG00000018620	Mmp20	Protein_coding	ENSMUSG00000018620_Mmp20_protein_coding	protein_coding	2.409898815	0.000341998	0.134745419	0.980321493	NA	#VALUE!
1939	ENSMUSG00000018623	Mmp7	Protein_coding	ENSMUSG00000018623_Mmp7_protein_coding	protein_coding	1.014119141	-0.00015934	0.148022101	0.989044221	NA	#VALUE!
1940	ENSMUSG00000018634	Crhr1	Protein_coding	ENSMUSG00000018634_Crhr1_protein_coding	protein_coding	1866.726102	0.001795169	0.020488159	0.514008113	0.97129765	0.012647662
1941	ENSMUSG00000018648	Dusp14	Protein_coding	ENSMUSG00000018648_Dusp14_protein_coding	protein_coding	846.38173	0.000215227	0.019708428	0.938550815	0.998117295	0.000818419
1942	ENSMUSG00000018651	Tada2a	Protein_coding	ENSMUSG00000018651_Tada2a_protein_coding	protein_coding	1081.241231	-0.007514678	0.038084407	0.125397135	0.777075254	0.109536921
1943	ENSMUSG00000018654	Ikzf1	Protein_coding	ENSMUSG00000018654_Ikzf1_protein_coding	protein_coding	217.8375653	-0.001501274	0.028297958	0.705016627	0.985458348	0.006361727
1944	ENSMUSG00000018659	Pnpo	Protein_coding	ENSMUSG00000018659_Pnpo_protein_coding	protein_coding	459.9899362	-0.184029537	0.209835828	0.00262786	0.093980997	1.026959954
1945	ENSMUSG00000018661	Cog1	Protein_coding	ENSMUSG00000018661_Cog1_protein_coding	protein_coding	1251.349074	-0.001712087	0.021442034	0.554608453	0.977875628	0.009716378
1946	ENSMUSG00000018666	Cbx1	Protein_coding	ENSMUSG00000018666_Cbx1_protein_coding	protein_coding	1033.381542	-9.72E-05	0.016153867	0.966200959	0.998117295	0.000818419
1947	ENSMUSG00000018669	Cdk5rap3	Protein_coding	ENSMUSG00000018669_Cdk5rap3_protein_coding	protein_coding	428.9248529	-0.005354243	0.037575554	0.267087586	0.902357968	0.044621142
1948	ENSMUSG00000018672	Copz2	Protein_coding	ENSMUSG00000018672_Copz2_protein_coding	protein_coding	55.88206929	-0.015720664	0.088887584	0.185034925	0.846279651	0.072486102
1949	ENSMUSG00000018677	Slc25a39	Protein_coding	ENSMUSG00000018677_Slc25a39_protein_coding	protein_coding	897.4675817	-0.003256251	0.027247933	0.356797925	0.934768832	0.029295777
1950	ENSMUSG00000018678	Sp2	Protein_coding	ENSMUSG00000018678_Sp2_protein_coding	protein_coding	580.0379849	-0.001044194	0.020355201	0.711687294	0.985458348	0.006361727
1951	ENSMUSG00000018697	Aatf	Protein_coding	ENSMUSG00000018697_Aatf_protein_coding	protein_coding	998.9234602	-0.002912898	0.023500801	0.339076558	0.931957423	0.030603928
1952	ENSMUSG00000018698	Lhx1	Protein_coding	ENSMUSG00000018698_Lhx1_protein_coding	protein_coding	390.7505863	0.147240885	0.231481337	0.0063297	0.173470937	0.760773275
1953	ENSMUSG00000018707	Dync1h1	Protein_coding	ENSMUSG00000018707_Dync1h1_protein_coding	protein_coding	32223.07593	-0.004314371	0.027366328	0.216479873	0.866711093	0.062125645
1954	ENSMUSG00000018727	Cpsf4l	Protein_coding	ENSMUSG00000018727_Cpsf4l_protein_coding	protein_coding	10.0576497	-0.004530435	0.094138978	0.731378084	NA	#VALUE!
1955	ENSMUSG00000018733	Pex12	Protein_coding	ENSMUSG00000018733_Pex12_protein_coding	protein_coding	105.999204	-0.001373507	0.032470027	0.76666545	0.987847394	0.005310142
1956	ENSMUSG00000018736	Ndel1	Protein_coding	ENSMUSG00000018736_Ndel1_protein_coding	protein_coding	1758.880028	0.002685078	0.021023164	0.328194106	0.928328151	0.032298479
1957	ENSMUSG00000018740	Slc25a35	Protein_coding	ENSMUSG00000018740_Slc25a35_protein_coding	protein_coding	182.6175343	0.000559066	0.025808551	0.879232378	0.998117295	0.000818419
1958	ENSMUSG00000018750	Zbtb4	Protein_coding	ENSMUSG00000018750_Zbtb4_protein_coding	protein_coding	5498.235899	0.004860834	0.029268869	0.192242914	0.851951632	0.069585061
1959	ENSMUSG00000018752	Tnfsfm13	Protein_coding	ENSMUSG00000018752_Tnfsfm13_protein_coding	protein_coding	10.81673226	-0.00452585	0.094614063	0.732579606	0.987080126	0.005647592
1960	ENSMUSG00000018761	Mpdu1	Protein_coding	ENSMUSG00000018761_Mpdu1_protein_coding	protein_coding	457.8158265	0.004307233	0.031361815	0.28360305	0.910076783	0.040921965
1961	ENSMUSG00000018765	Fxr2	Protein_coding	ENSMUSG00000018765_Fxr2_protein_coding	protein_coding	3534.197736	-0.00115845	0.016099361	0.603203058	0.984982257	0.006571593
1962	ENSMUSG00000018770	Atp5g3	Protein_coding	ENSMUSG00000018770_Atp5g3_protein_coding	protein_coding	3329.130742	-4.47E-05	0.017119942	0.985293482	0.998117295	0.000818419
1963	ENSMUSG00000018774	Cd68	Protein_coding	ENSMUSG00000018774_Cd68_protein_coding	protein_coding	107.584191	-0.002663572	0.037981534	0.616266868	0.985458348	0.006361727
1964	ENSMUSG00000018776	Slc35g3	Protein_coding	ENSMUSG00000018776_Slc35g3_protein_coding	protein_coding	2.418758074	0.0005914	0.135689898	0.96575028	NA	#VALUE!
1965	ENSMUSG00000018796	Acsl1	Protein_coding	ENSMUSG00000018796_Acsl1_protein_coding	protein_coding	1628.632753	-0.001529811	0.01761189	0.522451402	0.97188266	0.012386166
1966	ENSMUSG00000018800	Abca5	Protein_coding	ENSMUSG00000018800_Abca5_protein_coding	protein_coding	2895.555937	0.003904092	0.027129175	0.26003804	0.900051639	0.045732573
1967	ENSMUSG00000018809	Smyd4	Protein_coding	ENSMUSG00000018809_Smyd4_protein_coding	protein_coding	477.7457703	-4.93E-05	0.021484904	0.987105256	0.998117295	0.000818419
1968	ENSMUSG00000018819	Lsp1	Protein_coding	ENSMUSG00000018819_Lsp1_protein_coding	protein_coding	77.49983061	-0.002806336	0.040996083	0.627037602	0.985458348	0.006361727
1969	ENSMUSG00000018820	Zfyve27	Protein_coding	ENSMUSG00000018820_Zfyve27_protein_coding	protein_coding	1822.912498	0.001032417	0.016857944	0.658589068	0.985458348	0.006361727
1970	ENSMUSG00000018821	Avpi1	Protein_coding	ENSMUSG00000018821_Avpi1_protein_coding	protein_coding	218.5237609	-0.003987727	0.035101542	0.38809799	0.944663964	0.024722651
1971	ENSMUSG00000018822	Sfrp5	Protein_coding	ENSMUSG00000018822_Sfrp5_protein_coding	protein_coding	80.60252405	-0.013051588	0.082082283	0.233329721	0.881548433	0.054753822
1972	ENSMUSG00000018830	Myh11	Protein_coding	ENSMUSG00000018830_Myh11_protein_coding	protein_coding	261.3128394	0.002448345	0.030824899	0.56105373	0.97892862	0.009248974
1973	ENSMUSG00000018841	Rad51d	Protein_coding	ENSMUSG00000018841_Rad51d_protein_coding	protein_coding	524.7213568	0.000291405	0.019580461	0.916246697	0.998117295	0.000818419
1974	ENSMUSG00000018845	Unc45b	Protein_coding	ENSMUSG00000018845_Unc45b_protein_coding	protein_coding	56.45329595	0.016191158	0.091941023	0.187803464	0.847751297	0.071731537
1975	ENSMUSG00000018846	Pank3	Protein_coding	ENSMUSG00000018846_Pank3_protein_coding	protein_coding	2576.982492	0.011646195	0.052179363	0.092239809	0.712498715	0.147215914
1976	ENSMUSG00000018848	Rars	Protein_coding	ENSMUSG00000018848_Rars_protein_coding	protein_coding	1174.274555	0.00114985	0.019187511	0.66381463	0.985458348	0.006361727
1977	ENSMUSG00000018849	Wwc1	Protein_coding	ENSMUSG00000018849_Wwc1_protein_coding	protein_coding	3322.630129	-0.017576972	0.061332403	0.046108674	0.547668012	0.261482625
1978	ENSMUSG00000018858	Mrpl58	Protein_coding	ENSMUSG00000018858_Mrpl58_protein_coding	protein_coding	824.6081474	0.001939229	0.022485539	0.520445031	0.97188266	0.012386166
1979	ENSMUSG00000018861	Fdxr	Protein_coding	ENSMUSG00000018861_Fdxr_protein_coding	protein_coding	280.6301868	1.39E-05	0.022714407	0.996579648	0.999448756	0.000239468
1980	ENSMUSG00000018862	Otop3	Protein_coding	ENSMUSG00000018862_Otop3_protein_coding	protein_coding	2.762507585	0.004071745	0.133165472	0.775841286	NA	#VALUE!
1981	ENSMUSG00000018865	Sult4a1	Protein_coding	ENSMUSG00000018865_Sult4a1_protein_coding	protein_coding	6750.011339	-0.002369017	0.022030896	0.413698472	0.952840043	0.02098
1982	ENSMUSG00000018868	Pnpla5	Protein_coding	ENSMUSG00000018868_Pnpla5_protein_coding	protein_coding	1.561486391	-0.00279843	0.143305453	0.827730773	NA	#VALUE!
1983	ENSMUSG00000018882	Mrpl45	Protein_coding	ENSMUSG00000018882_Mrpl45_protein_coding	protein_coding	699.2933932	-0.000190426	0.01844324	0.94186613	0.998117295	0.000818419
1984	ENSMUSG00000018893	Mb	Protein_coding	ENSMUSG00000018893_Mb_protein_coding	protein_coding	9.458805396	-0.003832441	0.106351812	0.787311114	NA	#VALUE!
1985	ENSMUSG00000018899	Irf1	Protein_coding	ENSMUSG00000018899_Irf1_protein_coding	protein_coding	89.62248461	-0.003384123	0.048517966	0.623570309	0.985458348	0.006361727
1986	ENSMUSG00000018900	Slc22a5	Protein_coding	ENSMUSG00000018900_Slc22a5_protein_coding	protein_coding	461.563504	-0.001334768	0.021414662	0.650363557	0.985458348	0.006361727
1987	ENSMUSG00000018906	P4ha2	Protein_coding	ENSMUSG00000018906_P4ha2_protein_coding	protein_coding	391.6421704	-0.001500639	0.022934741	0.633545523	0.985458348	0.006361727
1988	ENSMUSG00000018907	Alox12e	Protein_coding	ENSMUSG00000018907_Alox12e_protein_coding	protein_coding	2.633605642	0.002508068	0.135429619	0.856969036	NA	#VALUE!
1989	ENSMUSG00000018909	Arrb1	Protein_coding	ENSMUSG00000018909_Arrb1_protein_coding	protein_coding	9680.625005	0.004189916	0.024954781	0.192408004	0.851951632	0.069585061
1990	ENSMUSG00000018916	Csf2	Protein_coding	ENSMUSG00000018916_Csf2_protein_coding	protein_coding	1.014119141	-0.00015934	0.148022101	0.989044221	NA	#VALUE!
1991	ENSMUSG00000018919	Tm4sf5	Protein_coding	ENSMUSG00000018919_Tm4sf5_protein_coding	protein_coding	5.521759216	0.002448192	0.116579465	0.8665397	NA	#VALUE!
1992	ENSMUSG00000018920	Cxcl16	Protein_coding	ENSMUSG00000018920_Cxcl16_protein_coding	protein_coding	32.77247744	0.017257819	0.104785589	0.221101277	0.869801604	0.060579796
1993	ENSMUSG00000018921	Pelp1	Protein_coding	ENSMUSG00000018921_Pelp1_protein_coding	protein_coding	946.5678816	0.001019512	0.017959838	0.681878863	0.985458348	0.006361727
1994	ENSMUSG00000018923	Med11	Protein_coding	ENSMUSG00000018923_Med11_protein_coding	protein_coding	104.9301132	-0.019413796	0.089568554	0.109307157	0.751475937	0.124084921
1995	ENSMUSG00000018924	Alox15	Protein_coding	ENSMUSG00000018924_Alox15_protein_coding	protein_coding	2.541876453	0.001501364	0.132785157	0.915082403	NA	#VALUE!
1996	ENSMUSG00000018925	Heatr9	Protein_coding	ENSMUSG00000018925_Heatr9_protein_coding	protein_coding	1.014119141	-0.00015934	0.148022101	0.989044221	NA	#VALUE!
1997	ENSMUSG00000018927	Ccl6	Protein_coding	ENSMUSG00000018927_Ccl6_protein_coding	protein_coding	11.63845069	0.011023366	0.111388579	0.460123146	0.963674032	0.016069844
1998	ENSMUSG00000018930	Ccl4	Protein_coding	ENSMUSG00000018930_Ccl4_protein_coding	protein_coding	1.704577859	0.005074813	0.143552887	0.701783605	NA	#VALUE!
1999	ENSMUSG00000018931	Natd1	Protein_coding	ENSMUSG00000018931_Natd1_protein_coding	protein_coding	442.0128225	0.002660827	0.025713264	0.432227886	0.956984817	0.019094952
[truncated: 44,929 more rows]
